# Supplementary material for: Thousands of Qatari genomes inform human migration history and improve imputation of Arab haplotypes
Source: Nat Commun. 2021 Oct 12;12:5929. doi: 10.1038/s41467-021-25287-y (PMC8511259; doi:10.1038/s41467-021-25287-y)
Supplement: Supplementary file 3 — Supplementary Data 1 [file 41467_2021_25287_MOESM3_ESM.xlsx]

## Sheet: Sheet1
Chr	Pos	REF	ALT	dbSNP RSID	Note
Y	13888354	G	T	-	-
Y	13934697	C	T	-	-
Y	13944412	A	C	rs373178560	-
Y	14022682	C	A	rs751613702	-
Y	14026627	T	C	rs868594529	-
Y	14048450	C	G	-	-
Y	14065698	T	C	rs867384348	-
Y	14068966	A	G	rs867618082	-
Y	14075900	G	T	rs374598053	-
Y	14112773	C	T	rs375038369	-
Y	14141403	G	A	rs867872036	-
Y	14166331	A	G	rs745427859	-
Y	14167366	G	T	-	-
Y	14172443	T	G	-	-
Y	14182478	G	A	-	-
Y	14263127	G	T	rs374601148	-
Y	14311197	C	T	rs369418398	-
Y	14332604	G	C	-	-
Y	14343083	A	G	rs750532850	-
Y	14370567	T	C	-	-
Y	14408727	G	C	rs866170235	-
Y	14501986	G	A	rs868691002	-
Y	14518173	G	C	rs865893322	-
Y	14594382	G	A	rs369934259	-
Y	14652856	C	T	-	-
Y	14679286	A	G	rs868282431	-
Y	14699320	A	T	rs762042293	-
Y	14771728	C	A	-	-
Y	14776442	C	T	rs745474179	-
Y	14900729	C	A	rs866265069	-
Y	14904039	C	T	rs868680027	-
Y	14973980	G	A	-	-
Y	15002265	A	C	rs866801341	-
Y	15111238	T	G	rs865874701	-
Y	15111240	C	T	rs867825689	-
Y	15147187	G	C	rs866830873	-
Y	15206693	G	T	rs866844439	-
Y	15258295	G	T	-	-
Y	15338679	T	G	rs867081130	-
Y	15434859	G	C	rs1046460077	Overlap with RSID with different ALT (T): rs1046460077
Y	15455602	G	C	rs868379198	-
Y	15458505	C	T	rs867196447	-
Y	15478908	A	G	rs867378899	-
Y	15545434	G	A	rs866908101	-
Y	15583971	A	G	-	-
Y	15600149	A	G	rs867271484	-
Y	15625133	C	T	rs866505601	-
Y	15697100	T	A	-	-
Y	15751998	G	A	rs868415093	-
Y	15843253	C	T	rs780495551	-
Y	15846373	C	T	rs372755974	-
Y	15920487	C	T	rs868730817	-
Y	15990995	G	A	rs866116863	-
Y	15993182	G	C	-	-
Y	16029246	A	C	-	-
Y	16029426	T	A	rs374168830	-
Y	16033759	C	G	rs866891129	-
Y	16037502	C	T	rs868786046	-
Y	16048538	C	T	rs867388692	-
Y	16191788	C	A	-	-
Y	16207243	T	C	-	-
Y	16250550	A	G	rs868622558	-
Y	16278609	A	G	-	-
Y	16287525	A	G	rs868419912	-
Y	16296897	C	T	-	-
Y	16311117	C	A	rs868707933	-
Y	16314350	G	A	rs1052894491	-
Y	16359006	G	T	rs367604111	-
Y	16392297	G	T	-	-
Y	16409212	C	T	rs867780162	-
Y	16468336	C	T	rs867475132	-
Y	16494359	A	C	rs12116405	-
Y	16547372	G	T	-	-
Y	16548043	G	T	rs745553405	-
Y	16552099	C	T	rs866525668	-
Y	16570676	C	G	rs868499219	-
Y	16606486	C	G	-	-
Y	16617767	C	T	rs369194299	-
Y	16671362	T	C	rs868211970	-
Y	16701838	A	G	rs754150887	-
Y	16704916	G	A	rs377355671	-
Y	16759912	G	A	rs867154606	-
Y	16778751	T	C	-	-
Y	16868355	C	T	rs868269595	-
Y	16928246	C	T	rs868391980	-
Y	16957938	G	C	rs1015028309	-
Y	16975339	C	A	rs865809484	-
Y	17000279	G	A	-	-
Y	17025053	G	A	-	-
Y	17032643	T	G	rs865817962	-
Y	17064990	G	A	rs371313562	-
Y	17080597	C	A	-	-
Y	17087348	C	G	-	-
Y	17124616	C	A	rs1021096742	-
Y	17130350	G	A	-	-
Y	17226224	A	T	rs865817659	-
Y	17241135	A	G	rs866153810	-
Y	17254424	G	A	rs867984723	-
Y	17420963	G	A	rs865806667	-
Y	17439843	G	A	rs867342301	-
Y	17453977	T	A	-	-
Y	17511036	A	G	rs868673597	-
Y	17539545	C	T	-	-
Y	17624882	A	G	-	-
Y	17667370	A	G	rs867695440	-
Y	17695025	A	C	-	-
Y	17735938	T	A	rs891825475	Overlap with RSID with different ALT (C): rs891825475
Y	17740828	T	C	rs371527784	-
Y	17747010	G	C	-	-
Y	17749957	C	T	rs377152261	-
Y	17754275	T	C	-	-
Y	17758583	C	T	rs868150632	-
Y	17780390	C	T	rs867126296	-
Y	17803311	A	G	-	-
Y	17854516	T	G	-	-
Y	17904976	A	G	rs868076839	-
Y	17953688	C	T	rs866095489	-
Y	17961124	A	C	-	-
Y	18039312	G	T	-	-
Y	18048202	C	A	-	-
Y	18048457	C	T	rs751553034	-
Y	18049130	G	C	-	-
Y	18071793	T	C	rs867729825	-
Y	18153783	G	T	rs760541927	-
Y	18153784	C	T	rs772794835	-
Y	18178210	T	A	rs745740864	-
Y	18213027	A	G	rs867592041	-
Y	18213894	T	G	rs769073998	-
Y	18229689	T	C	rs866271225	-
Y	18563369	C	T	rs866804082	-
Y	18581881	G	A	rs374330394	-
Y	18616965	T	C	-	-
Y	18671504	A	G	-	-
Y	18680807	T	G	rs867246694	-
Y	18741715	T	C	rs371782343	-
Y	18755308	C	T	rs868592116	-
Y	18761720	A	G	rs867277381	-
Y	18798578	A	G	rs867263591	-
Y	18824260	C	A	rs779033244	-
Y	18877896	G	A	rs867536101	-
Y	18937999	A	T	-	-
Y	18953579	T	C	rs371526717	-
Y	19018059	C	T	rs868352669	-
Y	19055495	C	T	-	-
Y	19124399	T	C	rs370120280	-
Y	19128972	C	T	rs866530565	-
Y	19144718	C	G	rs867071092	-
Y	19195102	G	A	-	-
Y	19198871	C	A	rs371230456	-
Y	19210682	T	A	-	-
Y	19236062	G	A	rs865831208	-
Y	19238882	C	A	rs867808959	-
Y	19287125	T	C	-	-
Y	19411499	A	G	rs866083374	-
Y	19434207	C	G	rs376244948	-
Y	19439452	G	T	rs56049486	-
Y	19447461	C	T	-	-
Y	19471745	C	A	-	-
Y	19510495	A	G	rs776626584	-
Y	21130832	C	G	rs868093956	-
Y	21133185	C	T	rs867661999	-
Y	21200938	C	T	-	-
Y	21204260	G	C	-	-
Y	21236045	C	T	-	-
Y	21246072	C	T	-	-
Y	21255026	A	G	rs868863646	-
Y	21274143	G	A	rs867172836	-
Y	21275272	T	A	rs762183373	-
Y	21324330	C	A	rs866631415	-
Y	21343141	T	C	rs868444145	-
Y	21418319	C	T	rs369038753	-
Y	21425521	C	A	rs369605977	-
Y	21429534	A	G	-	-
Y	21429854	C	A	-	-
Y	21448936	A	G	-	-
Y	21467879	G	A	rs370915450	-
Y	21515600	C	A	rs866332495	-
Y	21517841	C	A	rs941001515	Overlap with RSID with different ALT (G): rs941001515
Y	21528424	T	C	rs868307377	-
Y	21558671	C	A	rs369605639	-
Y	21631110	C	T	-	-
Y	21704569	G	T	rs866356752	-
Y	21739965	G	A	rs867474760	-
Y	21807859	C	T	rs756145021	-
Y	21810082	C	G	-	-
Y	21824442	G	A	-	-
Y	21846556	T	C	rs866011681	-
Y	21879074	C	G	-	-
Y	21889767	A	G	rs2032635	-
Y	21930829	C	G	rs868331906	-
Y	21988560	G	C	rs866929215	-
Y	21999894	A	T	rs754840903	-
Y	22047486	T	C	-	-
Y	22088743	G	A	rs868024574	-
Y	22094491	T	C	rs3865828	-
Y	22112034	T	C	rs868335827	-
Y	22113620	G	A	rs867699441	-
Y	22118472	A	G	-	-
Y	22131040	T	C	-	-
Y	22134820	A	C	rs866025641	-
Y	22199372	G	A	rs868399538	-
Y	22542823	C	T	rs367714739	-
Y	22584739	T	C	rs942218043	Overlap with RSID with different ALT (A): rs942218043
Y	22624756	A	G	-	-
Y	22624902	T	C	rs866560457	-
Y	22673290	G	A	rs868361068	-
Y	22705475	T	G	rs868578956	-
Y	22705864	G	A	rs865891613	-
Y	22715035	G	A	rs972107923	-
Y	22740006	T	G	-	-
Y	22790802	C	G	rs866072618	-
Y	22794814	G	C	rs868268705	-
Y	22797639	C	T	rs373832646	-
Y	22809754	T	G	-	-
Y	22810790	G	T	rs868723278	-
Y	22811373	G	A	rs866141581	-
Y	22818840	G	A	rs369727469	-
Y	22842768	G	A	rs1027823504	-
Y	22919600	G	A	rs376648980	-
Y	22923442	C	T	-	-
Y	22957408	C	T	rs375566953	-
Y	22969366	G	T	rs377729688	-
Y	22977007	A	G	rs372668819	-
Y	22981844	C	T	-	-
Y	23027051	C	G	rs371353246	-
Y	23069523	A	G	rs1498335	-
Y	23091036	A	T	rs866466901	-
Y	23114474	G	A	rs868398447	-
Y	23246065	G	A	rs374114169	-
Y	23247573	C	G	-	-
Y	23324907	T	C	-	-
Y	23331601	G	A	rs868136900	-
Y	23417479	T	C	-	-
Y	23434265	C	A	rs867366881	-
Y	23479928	A	G	rs375839608	-
Y	23628620	C	A	rs867853444	-
Y	23804587	A	T	-	-
Y	23966340	T	C	rs368291154	-
Y	24376963	G	A	rs747160009	-
Y	24383243	A	G	rs892610938	-
Y	24426186	A	T	rs867356514	-
Y	2725414	C	G	rs866377941	-
Y	2735198	G	A	rs867944986	-
Y	2781400	A	G	rs867360823	-
Y	2822953	T	G	rs866379592	-
Y	2825503	C	T	rs866647315	-
Y	28538051	G	A	rs373558845	-
Y	28608145	A	T	rs868005902	-
Y	28654843	T	C	-	-
Y	28737381	A	G	rs866894123	-
Y	28767167	G	A	-	-
Y	2880929	G	A	rs866592929	-
Y	2890947	G	A	rs865877751	-
Y	6655894	C	T	rs865885382	-
Y	6667230	G	A	rs866170909	-
Y	6730960	G	C	-	-
Y	6753258	T	C	rs72617687	-
Y	6765575	G	A	rs373920933	-
Y	6844734	G	A	rs866438865	-
Y	6869664	A	C	rs868468913	-
Y	6921934	C	T	rs868369750	-
Y	6934684	G	A	rs868356583	-
Y	7038691	C	T	rs866722098	-
Y	7052506	A	G	-	-
Y	7161295	C	T	-	-
Y	7177238	A	G	rs1408670465	-
Y	7200825	T	A	rs376953701	-
Y	7202961	C	T	rs867711620	-
Y	7203141	A	T	-	-
Y	7225252	G	A	-	-
Y	7247792	C	T	rs756379852	-
Y	7294536	G	A	rs376737696	-
Y	7336724	T	C	-	-
Y	7421748	A	G	rs866570540	-
Y	7539837	T	C	rs867584448	-
Y	7575417	C	T	rs368932708	-
Y	7650143	G	T	rs867634839	-
Y	7687003	C	T	rs370836300	-
Y	7713892	A	G	rs373757466	-
Y	7778790	T	G	-	-
Y	7786996	G	T	rs755092830	-
Y	7864131	C	T	rs868636226	-
Y	7870883	C	A	rs749676260	-
Y	7904502	T	C	-	-
Y	7917562	G	C	-	-
Y	7959704	T	C	-	-
Y	7971505	C	T	rs7892995	-
Y	7985196	C	A	rs78205545	-
Y	7995094	C	T	rs368241375	-
Y	8031415	T	C	rs868031516	-
Y	8149244	A	G	rs377384336	-
Y	8203082	C	G	rs530933381	-
Y	8210480	T	G	rs781050735	-
Y	8278877	G	A	-	-
Y	8326183	G	A	rs867515733	-
Y	8345246	G	T	rs867308944	-
Y	8387471	G	A	rs866228777	-
Y	8394192	C	T	-	-
Y	8432091	C	T	rs866482906	-
Y	8453555	G	A	rs375192953	-
Y	8455530	A	G	rs866313479	-
Y	8456991	G	C	rs374938670	-
Y	8465502	C	A	-	-
Y	8466361	C	A	rs776574770	-
Y	8552390	C	T	rs867045434	-
Y	8555202	G	A	rs752041411	-
Y	8558486	T	G	-	-
Y	8574477	A	G	rs866092677	-
Y	8592084	C	T	rs866758711	-
Y	8616935	G	A	rs866335708	-
Y	8680973	G	C	rs868796811	-
Y	8721136	G	A	-	-
Y	8721229	T	C	-	-
Y	8736538	A	G	rs868738545	-
Y	8872368	T	C	-	-
Y	8900528	C	A	-	-
Y	8994995	T	C	-	-
Y	9008690	G	A	rs377309150	-
Y	9021137	T	C	rs372669299	-
Y	9021198	C	T	rs756330939	-
Y	9067815	C	T	rs369770359	-
Y	9082157	T	C	-	-
Y	9111585	C	T	rs758016065	-
Y	9122665	C	T	rs757533411	-
Y	9135810	G	T	-	-
Y	9141989	G	A	-	-
Y	9398534	T	C	rs199794151	-
Y	9398567	G	T	rs558548604	-
Y	9798931	G	T	-	-
Y	9868364	T	G	-	-
Y	9879005	C	T	rs369778229	-
