# Supplementary material for: Thousands of Qatari genomes inform human migration history and improve imputation of Arab haplotypes
Source: Nat Commun. 2021 Oct 12;12:5929. doi: 10.1038/s41467-021-25287-y (PMC8511259; doi:10.1038/s41467-021-25287-y)
Supplement: Supplementary file 5 — Source Data [file 41467_2021_25287_MOESM5_ESM.zip]

Archive with 94 entries (87 files):
- Source_data_Figure1/
- __MACOSX/._Source_data_Figure1
- Source_data_Figure1/.DS_Store
- __MACOSX/Source_data_Figure1/._.DS_Store
- Source_data_Figure1/1e_bottomleft.csv
- __MACOSX/Source_data_Figure1/._1e_bottomleft.csv
- Source_data_Figure1/1e_bottomright.csv
- __MACOSX/Source_data_Figure1/._1e_bottomright.csv
- Source_data_Figure1/1c.csv
- __MACOSX/Source_data_Figure1/._1c.csv
- Source_data_Figure1/1b.csv
- __MACOSX/Source_data_Figure1/._1b.csv
- Source_data_Figure1/1d.csv
- __MACOSX/Source_data_Figure1/._1d.csv
- Source_data_Figure1/1e_top.csv
- __MACOSX/Source_data_Figure1/._1e_top.csv
- Source_data_Figure2/
- __MACOSX/._Source_data_Figure2
- Source_data_Figure2/2.csv
- __MACOSX/Source_data_Figure2/._2.csv
- Source_data_Figure3/
- __MACOSX/._Source_data_Figure3
- Source_data_Figure3/3b_qgp-afr.csv
- __MACOSX/Source_data_Figure3/._3b_qgp-afr.csv
- Source_data_Figure3/3a_qgp.csv
- __MACOSX/Source_data_Figure3/._3a_qgp.csv
- Source_data_Figure3/3b_qgp-gar.csv
- __MACOSX/Source_data_Figure3/._3b_qgp-gar.csv
- Source_data_Figure3/3b_qgp-wep.csv
- __MACOSX/Source_data_Figure3/._3b_qgp-wep.csv
- Source_data_Figure3/3b_qgp-par.csv
- __MACOSX/Source_data_Figure3/._3b_qgp-par.csv
- Source_data_Figure3/3b_qgp-sas.csv
- __MACOSX/Source_data_Figure3/._3b_qgp-sas.csv
- Source_data_Figure4/
- __MACOSX/._Source_data_Figure4
- Source_data_Figure4/4_Mesolithic.csv
- __MACOSX/Source_data_Figure4/._4_Mesolithic.csv
- Source_data_Figure4/4_Chalcolithic.csv
- __MACOSX/Source_data_Figure4/._4_Chalcolithic.csv
- Source_data_Figure4/4_Bronze-Iron Age.csv
- __MACOSX/Source_data_Figure4/._4_Bronze-Iron Age.csv
- Source_data_Figure4/4_Neolithic.csv
- __MACOSX/Source_data_Figure4/._4_Neolithic.csv
- Source_data_Figure5/
- __MACOSX/._Source_data_Figure5
- Source_data_Figure5/5c_longROH.csv
- __MACOSX/Source_data_Figure5/._5c_longROH.csv
- Source_data_Figure5/5a.csv
- __MACOSX/Source_data_Figure5/._5a.csv
- Source_data_Figure5/5d.csv
- __MACOSX/Source_data_Figure5/._5d.csv
- Source_data_Figure5/5c_mediumROH.csv
- __MACOSX/Source_data_Figure5/._5c_mediumROH.csv
- Source_data_Figure5/5b.txt
- __MACOSX/Source_data_Figure5/._5b.txt
- Source_data_Figure5/5c_shortROH.csv
- __MACOSX/Source_data_Figure5/._5c_shortROH.csv
- Source_data_Figure6/
- __MACOSX/._Source_data_Figure6
- Source_data_Figure6/6d_sample_count.csv
- __MACOSX/Source_data_Figure6/._6d_sample_count.csv
- Source_data_Figure6/6b2.csv
- __MACOSX/Source_data_Figure6/._6b2.csv
- Source_data_Figure6/6b1.csv
- __MACOSX/Source_data_Figure6/._6b1.csv
- Source_data_Figure6/6c.txt
- __MACOSX/Source_data_Figure6/._6c.txt
- Source_data_Figure6/6a.csv
- __MACOSX/Source_data_Figure6/._6a.csv
- Source_data_Figure6/6d_site_count.csv
- __MACOSX/Source_data_Figure6/._6d_site_count.csv
- Source_data_Figure7/
- __MACOSX/._Source_data_Figure7
- Source_data_Figure7/7c_top_AF 5 .csv
- __MACOSX/Source_data_Figure7/._7c_top_AF 5 .csv
- Source_data_Figure7/7c_bottom_AF 0.5 .csv
- __MACOSX/Source_data_Figure7/._7c_bottom_AF 0.5 .csv
- Source_data_Figure7/7c_top_AF 0.5-1.csv
- __MACOSX/Source_data_Figure7/._7c_top_AF 0.5-1.csv
- Source_data_Figure7/7c_top_AF 1-5 .csv
- __MACOSX/Source_data_Figure7/._7c_top_AF 1-5 .csv
- Source_data_Figure7/7b.csv
- __MACOSX/Source_data_Figure7/._7b.csv
- Source_data_Figure7/7c_bottom_AF 1-5 .csv
- __MACOSX/Source_data_Figure7/._7c_bottom_AF 1-5 .csv
- Source_data_Figure7/7c_bottom_AF 5 .csv
- __MACOSX/Source_data_Figure7/._7c_bottom_AF 5 .csv
- Source_data_Figure7/7a.csv
- __MACOSX/Source_data_Figure7/._7a.csv
- Source_data_Figure7/7c_top_AF 0.5.csv
- __MACOSX/Source_data_Figure7/._7c_top_AF 0.5.csv
- Source_data_Figure7/7c_bottom_AF 0.5-1.csv
- __MACOSX/Source_data_Figure7/._7c_bottom_AF 0.5-1.csv
