# Supplementary material for: Thousands of Qatari genomes inform human migration history and improve imputation of Arab haplotypes
Source: Nat Commun. 2021 Oct 12;12:5929. doi: 10.1038/s41467-021-25287-y (PMC8511259; doi:10.1038/s41467-021-25287-y)
Supplement: Supplementary file 5 — Source Data [file 41467_2021_25287_MOESM5_ESM.zip › Source_data_Figure1/1e_bottomleft.csv]

Region/population	Sub-region/sub-population	Ancestry	Average admixture
East Africa	BantuKenya	EAS	0.014463667
East Africa	BantuKenya	EUR	0.027390333
East Africa	BantuKenya	SAS	0.005525
East Africa	BantuKenya	AMR	0.922537833
East Africa	BantuKenya	GAR	0.011964333
East Africa	BantuKenya	WEP	0.005362667
East Africa	BantuKenya	PAR	0.007186833
East Africa	BantuKenya	AFR	0.005569333
East Africa	Luo	EAS	0.02016925
East Africa	Luo	EUR	0.0242865
East Africa	Luo	SAS	0.0013575
East Africa	Luo	AMR	0.9230805
East Africa	Luo	GAR	0.009965875
East Africa	Luo	WEP	0.006478375
East Africa	Luo	PAR	0.005009375
East Africa	Luo	AFR	0.00965275
East Africa	Luhya	EAS	0.017497125
East Africa	Luhya	EUR	0.0075385
East Africa	Luhya	SAS	0.002573375
East Africa	Luhya	AMR	0.929106625
East Africa	Luhya	GAR	0.008100125
East Africa	Luhya	WEP	0.004053
East Africa	Luhya	PAR	0.002698625
East Africa	Luhya	AFR	0.0284325
East Africa	Hadza	EAS	0.0125188
East Africa	Hadza	EUR	0.030308
East Africa	Hadza	SAS	0.066804
East Africa	Hadza	AMR	0.7674232
East Africa	Hadza	GAR	0.0263736
East Africa	Hadza	WEP	0.0226714
East Africa	Hadza	PAR	0.0682346
East Africa	Hadza	AFR	0.0056666
East Africa	Kikuyu	EAS	0.0186785
East Africa	Kikuyu	EUR	0.00687325
East Africa	Kikuyu	SAS	0.0498045
East Africa	Kikuyu	AMR	0.78645275
East Africa	Kikuyu	GAR	0.01483225
East Africa	Kikuyu	WEP	0.00826025
East Africa	Kikuyu	PAR	0.063866
East Africa	Kikuyu	AFR	0.05123225
East Africa	Masai	EAS	0.0193595
East Africa	Masai	EUR	0.027393167
East Africa	Masai	SAS	0.012227583
East Africa	Masai	AMR	0.716473833
East Africa	Masai	GAR	0.025378417
East Africa	Masai	WEP	0.029250417
East Africa	Masai	PAR	0.103422333
East Africa	Masai	AFR	0.066494667
East Africa	Datog	EAS	0.038749333
East Africa	Datog	EUR	0.023684667
East Africa	Datog	SAS	0.018119667
East Africa	Datog	AMR	0.625558
East Africa	Datog	GAR	0.054334333
East Africa	Datog	WEP	0.048774
East Africa	Datog	PAR	0.143074667
East Africa	Datog	AFR	0.047705333
East Africa	Somalia	EAS	0.028617538
East Africa	Somalia	EUR	0.033051615
East Africa	Somalia	SAS	0.036414846
East Africa	Somalia	AMR	0.546000538
East Africa	Somalia	GAR	0.042847231
East Africa	Somalia	WEP	0.026797385
East Africa	Somalia	PAR	0.213831846
East Africa	Somalia	AFR	0.072439308
QGP AFR	Qatar	EAS	0.023125888
QGP AFR	Qatar	EUR	0.027240425
QGP AFR	Qatar	SAS	0.037495939
QGP AFR	Qatar	AMR	0.655789676
QGP AFR	Qatar	GAR	0.032734402
QGP AFR	Qatar	WEP	0.061466821
QGP AFR	Qatar	PAR	0.111324
QGP AFR	Qatar	AFR	0.050822877
NW Africa	Algeria	EAS	0.042811188
NW Africa	Algeria	EUR	0.031118812
NW Africa	Algeria	SAS	0.015434875
NW Africa	Algeria	AMR	0.201432125
NW Africa	Algeria	GAR	0.336863438
NW Africa	Algeria	WEP	0.092090063
NW Africa	Algeria	PAR	0.201855813
NW Africa	Algeria	AFR	0.078394125
NW Africa	Morocco	EAS	0.042607965
NW Africa	Morocco	EUR	0.030520682
NW Africa	Morocco	SAS	0.023604729
NW Africa	Morocco	AMR	0.240494435
NW Africa	Morocco	GAR	0.326139212
NW Africa	Morocco	WEP	0.0457012
NW Africa	Morocco	PAR	0.212839894
NW Africa	Morocco	AFR	0.078091788
NW Africa	Mozabite	EAS	0.023119571
NW Africa	Mozabite	EUR	0.026840095
NW Africa	Mozabite	SAS	0.019315143
NW Africa	Mozabite	AMR	0.238531905
NW Africa	Mozabite	GAR	0.346251714
NW Africa	Mozabite	WEP	0.054301238
NW Africa	Mozabite	PAR	0.193073571
NW Africa	Mozabite	AFR	0.098566571
NW Africa	Saharawi	EAS	0.012534333
NW Africa	Saharawi	EUR	0.0306185
NW Africa	Saharawi	SAS	0.028416
NW Africa	Saharawi	AMR	0.2543925
NW Africa	Saharawi	GAR	0.347912667
NW Africa	Saharawi	WEP	0.022820833
NW Africa	Saharawi	PAR	0.238004167
NW Africa	Saharawi	AFR	0.0653015
NW Africa	Tunisia	EAS	0.05342625
NW Africa	Tunisia	EUR	0.030165667
NW Africa	Tunisia	SAS	0.029714833
NW Africa	Tunisia	AMR	0.190719833
NW Africa	Tunisia	GAR	0.316707
NW Africa	Tunisia	WEP	0.069046
NW Africa	Tunisia	PAR	0.231562917
NW Africa	Tunisia	AFR	0.0786575
NE Africa	Egypt	EAS	0.033981933
NE Africa	Egypt	EUR	0.032537308
NE Africa	Egypt	SAS	0.033656975
NE Africa	Egypt	AMR	0.185736108
NE Africa	Egypt	GAR	0.221424242
NE Africa	Egypt	WEP	0.155550638
NE Africa	Egypt	PAR	0.242997942
NE Africa	Egypt	AFR	0.094114883
NE Africa	Libya	EAS	0.0453135
NE Africa	Libya	EUR	0.024184412
NE Africa	Libya	SAS	0.029376794
NE Africa	Libya	AMR	0.185757618
NE Africa	Libya	GAR	0.287434029
NE Africa	Libya	WEP	0.059706441
NE Africa	Libya	PAR	0.285672294
NE Africa	Libya	AFR	0.082554941
