# Supplementary material for: Thousands of Qatari genomes inform human migration history and improve imputation of Arab haplotypes
Source: Nat Commun. 2021 Oct 12;12:5929. doi: 10.1038/s41467-021-25287-y (PMC8511259; doi:10.1038/s41467-021-25287-y)
Supplement: Supplementary file 5 — Source Data [file 41467_2021_25287_MOESM5_ESM.zip › Source_data_Figure1/1e_bottomright.csv]

Region/population	Sub-region/sub-population	Ancestry	Average admixture
QGP SAS	Qatar	EAS	0.053740375
QGP SAS	Qatar	EUR	0.135693575
QGP SAS	Qatar	SAS	0.5590263
QGP SAS	Qatar	AMR	0.023792125
QGP SAS	Qatar	GAR	0.057988025
QGP SAS	Qatar	WEP	0.09056485
QGP SAS	Qatar	PAR	0.049069725
QGP SAS	Qatar	AFR	0.030125
South Asia	PJL	EAS	0.053737516
South Asia	PJL	EUR	0.118083937
South Asia	PJL	SAS	0.538797853
South Asia	PJL	AMR	0.016078684
South Asia	PJL	GAR	0.087806547
South Asia	PJL	WEP	0.1198788
South Asia	PJL	PAR	0.031802621
South Asia	PJL	AFR	0.033814137
South Asia	GIH	EAS	0.059522184
South Asia	GIH	EUR	0.113455204
South Asia	GIH	SAS	0.593773806
South Asia	GIH	AMR	0.014921068
South Asia	GIH	GAR	0.067717427
South Asia	GIH	WEP	0.108060534
South Asia	GIH	PAR	0.019328078
South Asia	GIH	AFR	0.023221641
South Asia	ITU	EAS	0.0488105
South Asia	ITU	EUR	0.133203598
South Asia	ITU	SAS	0.655827294
South Asia	ITU	AMR	0.018229382
South Asia	ITU	GAR	0.032962882
South Asia	ITU	WEP	0.062121627
South Asia	ITU	PAR	0.023491676
South Asia	ITU	AFR	0.025353088
South Asia	STU	EAS	0.038526108
South Asia	STU	EUR	0.147436441
South Asia	STU	SAS	0.64894348
South Asia	STU	AMR	0.023990049
South Asia	STU	GAR	0.030157157
South Asia	STU	WEP	0.057261686
South Asia	STU	PAR	0.023739804
South Asia	STU	AFR	0.029945392
South Asia	BEB	EAS	0.0493515
South Asia	BEB	EUR	0.228752535
South Asia	BEB	SAS	0.566943221
South Asia	BEB	AMR	0.017313302
South Asia	BEB	GAR	0.045584523
South Asia	BEB	WEP	0.049792651
South Asia	BEB	PAR	0.018009209
South Asia	BEB	AFR	0.024253105
