# Supplementary material for: Thousands of Qatari genomes inform human migration history and improve imputation of Arab haplotypes
Source: Nat Commun. 2021 Oct 12;12:5929. doi: 10.1038/s41467-021-25287-y (PMC8511259; doi:10.1038/s41467-021-25287-y)
Supplement: Supplementary file 5 — Source Data [file 41467_2021_25287_MOESM5_ESM.zip › Source_data_Figure1/1c.csv]

Ancestry	Sample count	Sample percentage
PAR	1073	17.26%
GAR	2338	37.61%
WEP	1390	22.36%
AFR	179	2.88%
SAS	40	0.64%
ADM	1195	19.22%
