# Supplementary material for: Thousands of Qatari genomes inform human migration history and improve imputation of Arab haplotypes
Source: Nat Commun. 2021 Oct 12;12:5929. doi: 10.1038/s41467-021-25287-y (PMC8511259; doi:10.1038/s41467-021-25287-y)
Supplement: Supplementary file 5 — Source Data [file 41467_2021_25287_MOESM5_ESM.zip › Source_data_Figure1/1b.csv]

Sample	Region/population	PC1	PC2
QGP_sample	QGP	0.0064715	-0.00233724
QGP_sample	QGP	0.0131271	-0.00265763
QGP_sample	QGP	0.00215154	-0.00311382
QGP_sample	QGP	-0.00266046	-0.002806
QGP_sample	QGP	-0.00139254	-0.00308484
QGP_sample	QGP	0.00544196	-0.000230832
QGP_sample	QGP	0.000456179	-0.00391053
QGP_sample	QGP	0.00698942	0.000639682
QGP_sample	QGP	-0.0016918	-0.00129758
QGP_sample	QGP	0.0104009	0.00164045
QGP_sample	QGP	2.62E-05	-0.00260384
QGP_sample	QGP	-0.00353774	-0.00101959
QGP_sample	QGP	-0.00339938	0.00206056
QGP_sample	QGP	-0.00214939	-0.00408954
QGP_sample	QGP	-4.72E-05	-0.000951038
QGP_sample	QGP	-0.00279941	-0.000662178
QGP_sample	QGP	-0.00231806	0.000748937
QGP_sample	QGP	-0.00236432	-0.0030254
QGP_sample	QGP	0.00105691	-0.00249728
QGP_sample	QGP	0.00383944	-0.00136326
QGP_sample	QGP	-0.00236021	-0.00443577
QGP_sample	QGP	-0.00251357	-0.00210221
QGP_sample	QGP	-0.00164445	0.000654962
QGP_sample	QGP	0.000847585	-0.00478188
QGP_sample	QGP	-0.00310814	0.00218233
QGP_sample	QGP	0.000816284	-0.0045821
QGP_sample	QGP	0.000786214	-0.00342083
QGP_sample	QGP	-0.0032879	-0.00646704
QGP_sample	QGP	0.00156343	-0.000474197
QGP_sample	QGP	-0.000670022	-0.000116855
QGP_sample	QGP	-0.000981845	-0.00227622
QGP_sample	QGP	-0.00418437	-0.00306998
QGP_sample	QGP	0.00923333	-0.00161766
QGP_sample	QGP	-0.00296004	-0.00388202
QGP_sample	QGP	-0.00296194	-0.0045903
QGP_sample	QGP	-0.00192715	-0.00232317
QGP_sample	QGP	0.00186163	-0.00177828
QGP_sample	QGP	0.0100202	0.00141415
QGP_sample	QGP	-0.00284923	0.00355856
QGP_sample	QGP	0.0041267	-0.000129566
QGP_sample	QGP	-0.00372245	-0.00364121
QGP_sample	QGP	0.00374511	-0.00304786
QGP_sample	QGP	-0.000404668	0.00149734
QGP_sample	QGP	0.00404463	-0.00175061
QGP_sample	QGP	-0.00349779	-0.00243295
QGP_sample	QGP	-0.0023896	0.00266153
QGP_sample	QGP	0.013798	-0.00107374
QGP_sample	QGP	-0.00422292	-0.00421368
QGP_sample	QGP	-0.00314057	-0.00284822
QGP_sample	QGP	0.00351871	-0.00149353
QGP_sample	QGP	0.00880978	-0.00355689
QGP_sample	QGP	0.00339959	-0.00207916
QGP_sample	QGP	-0.00278986	-0.00696021
QGP_sample	QGP	-0.000319511	-0.000570204
QGP_sample	QGP	0.00352147	-0.00348521
QGP_sample	QGP	-0.00288123	0.0015132
QGP_sample	QGP	0.00660615	-0.00341454
QGP_sample	QGP	0.0124087	-0.001607
QGP_sample	QGP	0.000374049	-0.00396583
QGP_sample	QGP	-0.00317751	-0.00467295
QGP_sample	QGP	-0.000502812	-0.00309336
QGP_sample	QGP	-0.00394266	-0.00607817
QGP_sample	QGP	-0.00335828	-0.00237606
QGP_sample	QGP	0.00460216	-0.000935653
QGP_sample	QGP	-0.000859879	-0.00289591
QGP_sample	QGP	0.00882902	-0.00455255
QGP_sample	QGP	-0.00183474	-0.00390365
QGP_sample	QGP	-0.0026146	-0.00328689
QGP_sample	QGP	-0.00236129	-0.00260297
QGP_sample	QGP	-0.00391462	-0.00261499
QGP_sample	QGP	-0.00245511	-0.00266443
QGP_sample	QGP	-0.00277259	0.00102462
QGP_sample	QGP	0.0108747	0.000526164
QGP_sample	QGP	-0.00299654	-0.00404661
QGP_sample	QGP	-0.000203206	-0.00466116
QGP_sample	QGP	0.00381279	0.000896077
QGP_sample	QGP	-0.00139564	-0.000597049
QGP_sample	QGP	-0.00377214	0.00186283
QGP_sample	QGP	-0.00146273	-0.00419172
QGP_sample	QGP	0.00382619	-0.00295014
QGP_sample	QGP	-0.000320876	-0.0054115
QGP_sample	QGP	0.00159576	-0.00124633
QGP_sample	QGP	0.00137983	-0.000805219
QGP_sample	QGP	-0.000905574	-0.00454534
QGP_sample	QGP	-0.00548279	-0.00288824
QGP_sample	QGP	-0.00512782	-0.00120712
QGP_sample	QGP	0.000808168	0.00410619
QGP_sample	QGP	0.0070376	-0.00156237
QGP_sample	QGP	0.00471319	0.00101351
QGP_sample	QGP	0.00331272	-0.00179232
QGP_sample	QGP	0.00430509	-0.00129269
QGP_sample	QGP	-0.00415621	-0.00649809
QGP_sample	QGP	-0.00232171	-0.00213683
QGP_sample	QGP	0.00206937	-0.00431947
QGP_sample	QGP	0.000966307	-0.00336669
QGP_sample	QGP	-0.00342275	-0.00311935
QGP_sample	QGP	-0.00138586	-0.00365019
QGP_sample	QGP	-0.00391089	-0.00402073
QGP_sample	QGP	-0.00397579	-0.00500698
QGP_sample	QGP	0.00494634	-0.00287344
QGP_sample	QGP	0.0047626	-0.00234122
QGP_sample	QGP	0.00108089	-0.00495875
QGP_sample	QGP	-0.00348161	-0.00444685
QGP_sample	QGP	0.0108874	0.000399207
QGP_sample	QGP	0.013391	-0.00260462
QGP_sample	QGP	0.000540049	-0.00206609
QGP_sample	QGP	-0.0023148	-0.00433829
QGP_sample	QGP	-0.000316984	-0.00226436
QGP_sample	QGP	-0.00196066	-0.00279751
QGP_sample	QGP	-0.00260343	-0.00101519
QGP_sample	QGP	-0.000722549	-0.00273864
QGP_sample	QGP	0.00375479	-0.00431594
QGP_sample	QGP	0.0127407	-0.00232782
QGP_sample	QGP	0.0125952	-0.00125477
QGP_sample	QGP	0.00822597	-0.000265443
QGP_sample	QGP	-0.00397126	-0.00386778
QGP_sample	QGP	0.00156656	-0.00253383
QGP_sample	QGP	0.00158926	-0.00439694
QGP_sample	QGP	-0.00333532	-0.00283947
QGP_sample	QGP	0.001349	-0.000706061
QGP_sample	QGP	0.00282938	-0.00161247
QGP_sample	QGP	0.00130193	-0.0010184
QGP_sample	QGP	0.00111249	-0.00390351
QGP_sample	QGP	-0.000413583	-0.00361898
QGP_sample	QGP	0.00223909	0.00182006
QGP_sample	QGP	-0.00267885	-0.00296657
QGP_sample	QGP	-0.00232963	-0.00357565
QGP_sample	QGP	-0.0016667	0.00215238
QGP_sample	QGP	-0.000787523	0.00191168
QGP_sample	QGP	-0.00295759	-0.00240727
QGP_sample	QGP	0.000288962	-0.00186538
QGP_sample	QGP	-0.00328218	-0.00234917
QGP_sample	QGP	0.00387944	-0.00294327
QGP_sample	QGP	-0.00342543	0.00289183
QGP_sample	QGP	0.0111935	-0.00100173
QGP_sample	QGP	8.15E-05	-0.00362917
QGP_sample	QGP	-0.00327379	-0.00529974
QGP_sample	QGP	0.00116758	0.00331653
QGP_sample	QGP	-0.000492786	-0.00149114
QGP_sample	QGP	-0.00123342	-0.00299422
QGP_sample	QGP	0.0116114	-0.00224246
QGP_sample	QGP	-0.000281116	-0.00405318
QGP_sample	QGP	0.00729699	0.00481703
QGP_sample	QGP	0.00717088	0.00500542
QGP_sample	QGP	-0.00282204	-0.00457445
QGP_sample	QGP	-0.000456359	0.00198862
QGP_sample	QGP	-0.00105486	-0.00244502
QGP_sample	QGP	0.0118344	-0.000106119
QGP_sample	QGP	-0.00231034	-0.00561776
QGP_sample	QGP	0.00962235	0.00422424
QGP_sample	QGP	-0.00146692	-0.00328401
QGP_sample	QGP	0.00370938	0.0015961
QGP_sample	QGP	-0.00167778	0.0124487
QGP_sample	QGP	-0.00131885	-0.00415513
QGP_sample	QGP	0.000177192	-0.00364806
QGP_sample	QGP	-0.001153	-0.00394387
QGP_sample	QGP	-0.00168235	-2.70E-05
QGP_sample	QGP	0.00121732	-0.0017157
QGP_sample	QGP	-0.00252369	-0.000813388
QGP_sample	QGP	-0.000661241	-0.00355504
QGP_sample	QGP	0.00018512	-0.00275021
QGP_sample	QGP	0.000748459	-0.000858892
QGP_sample	QGP	-0.00361775	-0.00240032
QGP_sample	QGP	0.00170556	-0.0058353
QGP_sample	QGP	0.00224213	-0.00358373
QGP_sample	QGP	-0.00356175	0.000726588
QGP_sample	QGP	-0.00202556	-0.000707119
QGP_sample	QGP	0.000678266	-0.00492756
QGP_sample	QGP	-0.00108995	0.00320976
QGP_sample	QGP	-0.00460446	0.00444577
QGP_sample	QGP	-0.000570909	-0.000931035
QGP_sample	QGP	-0.00230584	-0.00120268
QGP_sample	QGP	0.00149542	-0.00255779
QGP_sample	QGP	-0.00322035	-0.00483287
QGP_sample	QGP	-0.00405167	-0.00462701
QGP_sample	QGP	0.00162459	-0.00570282
QGP_sample	QGP	0.00238919	-0.00414916
QGP_sample	QGP	0.00449857	-0.00339824
QGP_sample	QGP	0.00539198	-0.000228013
QGP_sample	QGP	-0.00473141	-0.00493022
QGP_sample	QGP	-0.000828787	-0.00351831
QGP_sample	QGP	-0.00521235	-0.00488416
QGP_sample	QGP	0.00216509	-0.00341569
QGP_sample	QGP	0.00728316	-0.00218347
QGP_sample	QGP	0.00244786	-0.00175988
QGP_sample	QGP	0.000308025	-0.00148521
QGP_sample	QGP	-0.00205112	-0.00293552
QGP_sample	QGP	-0.00195175	-0.0034171
QGP_sample	QGP	-0.00179507	-0.00567211
QGP_sample	QGP	-0.000363291	-0.00585676
QGP_sample	QGP	-0.00170912	-0.000822541
QGP_sample	QGP	0.00507124	-0.00239263
QGP_sample	QGP	-0.000298037	-0.00295673
QGP_sample	QGP	-0.00198568	-0.00543784
QGP_sample	QGP	0.00117283	-0.00208357
QGP_sample	QGP	-0.00253115	-0.000438868
QGP_sample	QGP	0.00331288	-0.00322224
QGP_sample	QGP	-0.00258334	-0.00395677
QGP_sample	QGP	-0.00199641	6.53E-05
QGP_sample	QGP	0.00246558	-0.00197443
QGP_sample	QGP	-0.00294321	-0.00694747
QGP_sample	QGP	-0.00286187	-0.00183776
QGP_sample	QGP	0.000241555	-0.00205977
QGP_sample	QGP	0.00257834	-0.00166153
QGP_sample	QGP	-0.000831695	-0.00266704
QGP_sample	QGP	-0.000740251	-0.00293581
QGP_sample	QGP	-0.00139017	-0.00120881
QGP_sample	QGP	0.00767137	-0.000677494
QGP_sample	QGP	-0.00142569	0.00340333
QGP_sample	QGP	-0.00113688	-0.00243185
QGP_sample	QGP	0.0018524	-0.0031435
QGP_sample	QGP	-0.000921366	-0.00291724
QGP_sample	QGP	-0.00289552	0.00206476
QGP_sample	QGP	-0.00162375	0.00228267
QGP_sample	QGP	0.00056186	-0.00287481
QGP_sample	QGP	0.00471179	-0.00240684
QGP_sample	QGP	-0.00266855	-0.000598357
QGP_sample	QGP	-0.0003187	-0.00116761
QGP_sample	QGP	-0.000101489	-0.00383789
QGP_sample	QGP	0.00367646	-0.00227113
QGP_sample	QGP	0.000571841	-0.00350228
QGP_sample	QGP	-0.00242198	0.00113368
QGP_sample	QGP	0.00312691	-0.00170838
QGP_sample	QGP	0.00630848	-0.00260814
QGP_sample	QGP	-0.00137309	-0.00314715
QGP_sample	QGP	-0.002288	-0.00193654
QGP_sample	QGP	0.00410899	-0.00124743
QGP_sample	QGP	0.00175713	-0.00443233
QGP_sample	QGP	0.00462679	-0.00385898
QGP_sample	QGP	-0.000281427	-0.0062073
QGP_sample	QGP	0.00540475	-0.00278125
QGP_sample	QGP	0.0101721	-0.00170773
QGP_sample	QGP	0.0107153	-0.00283242
QGP_sample	QGP	0.00132802	-0.00260716
QGP_sample	QGP	-0.00160586	-0.00602225
QGP_sample	QGP	0.00252185	-0.00386414
QGP_sample	QGP	0.00173741	-0.00153354
QGP_sample	QGP	-0.00225949	0.00164646
QGP_sample	QGP	0.00397438	-0.00401332
QGP_sample	QGP	0.00365554	-0.00410592
QGP_sample	QGP	0.00330403	-0.004168
QGP_sample	QGP	-0.00156801	-0.00287028
QGP_sample	QGP	0.00414368	-0.00298806
QGP_sample	QGP	0.00546885	-0.00454971
QGP_sample	QGP	-0.00358212	-0.00285221
QGP_sample	QGP	-0.00151633	-0.00288485
QGP_sample	QGP	0.00189789	-0.00275481
QGP_sample	QGP	2.56E-05	-0.00578124
QGP_sample	QGP	0.00738165	0.000220653
QGP_sample	QGP	0.00492022	-0.00223789
QGP_sample	QGP	-0.00374168	-0.00477475
QGP_sample	QGP	-0.00249209	-0.00331032
QGP_sample	QGP	-0.000927594	-0.00603469
QGP_sample	QGP	-0.00386124	-0.00205081
QGP_sample	QGP	0.00942447	-0.000899615
QGP_sample	QGP	-0.00390697	-0.006098
QGP_sample	QGP	-0.000366686	-0.00201951
QGP_sample	QGP	-0.00498798	-0.00256922
QGP_sample	QGP	0.00931229	0.00107808
QGP_sample	QGP	-0.0018958	0.00164269
QGP_sample	QGP	0.0124836	0.00162986
QGP_sample	QGP	0.00465184	-0.00506403
QGP_sample	QGP	-0.000633009	-0.00429263
QGP_sample	QGP	0.00531963	-0.00367798
QGP_sample	QGP	0.00253737	-0.00262565
QGP_sample	QGP	0.00472849	-0.00347259
QGP_sample	QGP	0.000895068	-0.00143976
QGP_sample	QGP	-0.00337101	-0.00247747
QGP_sample	QGP	-0.00225005	-0.00368952
QGP_sample	QGP	-0.00295066	-0.00455328
QGP_sample	QGP	-0.00228881	-0.00381883
QGP_sample	QGP	-0.00228881	-0.00381883
QGP_sample	QGP	-0.00217809	1.19E-05
QGP_sample	QGP	-0.00129087	-0.00309156
QGP_sample	QGP	-0.00338428	0.000304588
QGP_sample	QGP	0.00151904	-0.00588706
QGP_sample	QGP	-0.00194136	-0.00583925
QGP_sample	QGP	-0.00135224	-0.00271736
QGP_sample	QGP	0.00705957	-0.00285939
QGP_sample	QGP	-0.00239807	-0.00298658
QGP_sample	QGP	-0.00323874	-0.00508561
QGP_sample	QGP	0.00814371	-0.00166764
QGP_sample	QGP	0.00490295	-0.00244659
QGP_sample	QGP	-0.00215798	-0.00590119
QGP_sample	QGP	0.00603747	-0.00185132
QGP_sample	QGP	-0.00403142	-0.00207898
QGP_sample	QGP	0.00346661	0.000739225
QGP_sample	QGP	0.000659048	-0.00249067
QGP_sample	QGP	0.00118977	-0.00411122
QGP_sample	QGP	0.00710761	-0.00155832
QGP_sample	QGP	0.0012567	-0.00187063
QGP_sample	QGP	0.00317303	-0.00352678
QGP_sample	QGP	0.00518855	-0.00282041
QGP_sample	QGP	-0.00356129	-0.00160301
QGP_sample	QGP	-0.0033543	-0.00245353
QGP_sample	QGP	-0.00177464	-0.00624957
QGP_sample	QGP	-0.00214122	0.00116664
QGP_sample	QGP	0.00785074	-0.00364474
QGP_sample	QGP	-0.00353362	-0.00337548
QGP_sample	QGP	-0.00145907	-0.00661765
QGP_sample	QGP	0.00251757	-0.00167947
QGP_sample	QGP	-0.00362446	-0.00267005
QGP_sample	QGP	0.0114504	-0.00296481
QGP_sample	QGP	0.000157673	-0.00409739
QGP_sample	QGP	-0.000918254	-0.000525339
QGP_sample	QGP	0.00183882	-0.00145438
QGP_sample	QGP	-0.0013677	-0.00570318
QGP_sample	QGP	0.0033314	-0.00274645
QGP_sample	QGP	0.0120729	-0.00363984
QGP_sample	QGP	-0.00041532	-0.0065244
QGP_sample	QGP	0.01075	0.000665029
QGP_sample	QGP	0.00725059	0.00484287
QGP_sample	QGP	0.0073137	0.00395596
QGP_sample	QGP	0.00195601	-0.00237648
QGP_sample	QGP	-0.000853058	0.00199053
QGP_sample	QGP	-0.00262126	-0.00354545
QGP_sample	QGP	0.00241121	-0.00273992
QGP_sample	QGP	0.0115016	-0.00228619
QGP_sample	QGP	5.35E-05	-0.00272186
QGP_sample	QGP	0.000602604	-0.00098823
QGP_sample	QGP	0.0102448	0.00542096
QGP_sample	QGP	-0.00406036	-0.00447201
QGP_sample	QGP	-0.00185647	-0.00497985
QGP_sample	QGP	-0.003547	-0.00493575
QGP_sample	QGP	-0.0025167	-0.000936659
QGP_sample	QGP	-0.00118508	-0.000714357
QGP_sample	QGP	0.0033429	-0.000873972
QGP_sample	QGP	0.00914262	-0.000810973
QGP_sample	QGP	-0.00123745	-0.00236977
QGP_sample	QGP	0.00230356	-0.00573774
QGP_sample	QGP	-0.0019315	-0.00289168
QGP_sample	QGP	0.000624614	-0.0026372
QGP_sample	QGP	0.000323184	-0.0031678
QGP_sample	QGP	0.00862093	-0.0015197
QGP_sample	QGP	-0.00228469	1.52E-05
QGP_sample	QGP	-0.00420709	-0.00304959
QGP_sample	QGP	0.00173935	-0.00309721
QGP_sample	QGP	-0.000252048	-0.00313654
QGP_sample	QGP	0.00841725	0.0034697
QGP_sample	QGP	-0.00327295	-0.000744535
QGP_sample	QGP	-0.00144908	-0.0042252
QGP_sample	QGP	-0.00143905	-0.00367837
QGP_sample	QGP	0.000588653	-0.0027391
QGP_sample	QGP	-0.0023962	-0.00408185
QGP_sample	QGP	-0.00153691	-0.00509118
QGP_sample	QGP	0.00807309	-0.000725092
QGP_sample	QGP	-0.000588813	-0.00307285
QGP_sample	QGP	-0.00282669	-0.00264752
QGP_sample	QGP	-0.00359275	-0.00337102
QGP_sample	QGP	-0.00109779	-0.0019582
QGP_sample	QGP	-0.00161374	-0.00456619
QGP_sample	QGP	-3.72E-05	-0.00123241
QGP_sample	QGP	-0.00113037	-0.00307159
QGP_sample	QGP	0.00430534	-0.00349318
QGP_sample	QGP	0.00865116	-0.00164779
QGP_sample	QGP	-0.00254881	0.0014431
QGP_sample	QGP	0.00191038	0.0025945
QGP_sample	QGP	-4.08E-05	-0.0024465
QGP_sample	QGP	-0.00348326	-0.0033398
QGP_sample	QGP	0.00193758	-0.00621149
QGP_sample	QGP	-0.00324788	-0.00512746
QGP_sample	QGP	-0.00101283	-0.00691645
QGP_sample	QGP	0.00311545	-0.0013737
QGP_sample	QGP	0.00119875	-0.00276047
QGP_sample	QGP	-0.000988623	-0.00400734
QGP_sample	QGP	-0.00220294	0.0041162
QGP_sample	QGP	-0.00490969	-0.00645986
QGP_sample	QGP	0.000302328	-0.00371322
QGP_sample	QGP	-0.000503772	-0.00269508
QGP_sample	QGP	-0.00211386	-0.00396294
QGP_sample	QGP	-0.00026761	-0.00490709
QGP_sample	QGP	-5.35E-05	-0.00107141
QGP_sample	QGP	0.007331	-0.00418139
QGP_sample	QGP	-0.00224723	-0.000910721
QGP_sample	QGP	0.00228892	-0.000292066
QGP_sample	QGP	0.00885679	0.000467155
QGP_sample	QGP	-0.00250816	-0.00165728
QGP_sample	QGP	-0.00224638	-0.006545
QGP_sample	QGP	-0.00285656	0.004098
QGP_sample	QGP	-0.00279847	-0.00065582
QGP_sample	QGP	0.00460052	-0.00229015
QGP_sample	QGP	0.00220553	-0.00366466
QGP_sample	QGP	-0.00311376	-0.0050574
QGP_sample	QGP	-0.00102086	0.00142769
QGP_sample	QGP	0.00364901	-0.00293766
QGP_sample	QGP	0.00398422	0.00361983
QGP_sample	QGP	-0.00266238	0.000408992
QGP_sample	QGP	-7.95E-05	-0.0041572
QGP_sample	QGP	-0.00190357	-0.002425
QGP_sample	QGP	-0.00241979	-0.00498237
QGP_sample	QGP	0.00197722	-0.00088761
QGP_sample	QGP	0.010763	0.000725728
QGP_sample	QGP	0.00290392	-0.00105429
QGP_sample	QGP	0.00411448	-0.000372909
QGP_sample	QGP	-0.00214478	-0.00490474
QGP_sample	QGP	-0.00266191	-0.000700056
QGP_sample	QGP	-0.00150227	-0.00217586
QGP_sample	QGP	0.000311084	-0.000462469
QGP_sample	QGP	0.00332895	-0.00373215
QGP_sample	QGP	-0.000158504	-0.00276342
QGP_sample	QGP	0.00365212	-0.000327895
QGP_sample	QGP	0.00322459	-0.0022806
QGP_sample	QGP	-0.000353068	-0.00166155
QGP_sample	QGP	-0.00259974	-0.00471615
QGP_sample	QGP	0.00427322	-0.00163109
QGP_sample	QGP	0.00936936	-0.00350647
QGP_sample	QGP	-0.00544036	-0.00322703
QGP_sample	QGP	-0.00488586	-0.00280693
QGP_sample	QGP	-0.00408637	-0.00215598
QGP_sample	QGP	-0.00346499	-0.00252239
QGP_sample	QGP	0.000728696	-0.00550912
QGP_sample	QGP	-0.00251832	-0.00633794
QGP_sample	QGP	-0.00417705	9.08E-05
QGP_sample	QGP	-0.00181159	-0.000138637
QGP_sample	QGP	-0.00262187	-0.00439265
QGP_sample	QGP	0.00236222	-0.00325334
QGP_sample	QGP	-0.00443179	-0.00622557
QGP_sample	QGP	-0.00227846	-0.00398531
QGP_sample	QGP	0.00200439	0.00031668
QGP_sample	QGP	-0.00058355	-0.00171836
QGP_sample	QGP	-0.0037302	0.00283407
QGP_sample	QGP	-0.00233627	0.0124984
QGP_sample	QGP	-0.00269017	-0.00188175
QGP_sample	QGP	-0.00222323	-0.00642749
QGP_sample	QGP	0.000797424	-0.00328992
QGP_sample	QGP	-0.00116823	-0.000849157
QGP_sample	QGP	-0.00363589	0.00274518
QGP_sample	QGP	0.00487239	0.00199783
QGP_sample	QGP	0.000498545	-0.000777766
QGP_sample	QGP	-0.00346696	-0.00500538
QGP_sample	QGP	0.00193061	-0.00501786
QGP_sample	QGP	0.00386437	-0.00370686
QGP_sample	QGP	-0.00362016	-0.00366196
QGP_sample	QGP	-0.000411945	-0.000918843
QGP_sample	QGP	-0.0031137	-0.00129978
QGP_sample	QGP	-0.000649411	-0.00406462
QGP_sample	QGP	-0.00403577	0.0032844
QGP_sample	QGP	-0.00271894	-0.0014447
QGP_sample	QGP	0.0120536	0.00012127
QGP_sample	QGP	0.000121291	0.00293698
QGP_sample	QGP	-0.00333748	-0.00392664
QGP_sample	QGP	0.00268547	-0.00303415
QGP_sample	QGP	0.00453551	-0.00122019
QGP_sample	QGP	0.000589581	-0.00558187
QGP_sample	QGP	-0.00160777	-0.00448728
QGP_sample	QGP	-0.000946326	-0.00272156
QGP_sample	QGP	0.00448124	-0.00268699
QGP_sample	QGP	0.00363296	-0.00336069
QGP_sample	QGP	0.0015204	-0.00516654
QGP_sample	QGP	0.00138683	0.00576751
QGP_sample	QGP	-0.0015104	-0.00377393
QGP_sample	QGP	0.00425508	0.000593944
QGP_sample	QGP	0.0110209	0.00032509
QGP_sample	QGP	-0.00302707	-0.0038879
QGP_sample	QGP	0.0134793	-0.00215603
QGP_sample	QGP	-0.00354586	0.000347164
QGP_sample	QGP	-0.00228326	-0.00489869
QGP_sample	QGP	-0.0032332	-0.00208187
QGP_sample	QGP	0.000814666	-0.00485214
QGP_sample	QGP	-0.000883381	-0.00186608
QGP_sample	QGP	-0.00309246	-0.00476745
QGP_sample	QGP	-0.0014755	-0.00311131
QGP_sample	QGP	0.0048763	-0.00378646
QGP_sample	QGP	0.000577262	-0.00342926
QGP_sample	QGP	-0.000306219	-0.00113381
QGP_sample	QGP	0.0113122	0.00124508
QGP_sample	QGP	-0.00340615	-0.00163009
QGP_sample	QGP	0.012566	0.00376346
QGP_sample	QGP	0.00928703	0.00211239
QGP_sample	QGP	-0.000814014	-0.00146935
QGP_sample	QGP	-0.00166345	-0.00270066
QGP_sample	QGP	-0.00112974	-0.00108377
QGP_sample	QGP	-0.00312232	-0.00299312
QGP_sample	QGP	0.000269782	-0.00212811
QGP_sample	QGP	0.00778174	-0.00122135
QGP_sample	QGP	-0.00352919	0.00132364
QGP_sample	QGP	0.00336947	-0.00319117
QGP_sample	QGP	0.00124647	-0.00466731
QGP_sample	QGP	-0.00297315	-0.0043919
QGP_sample	QGP	0.0124901	0.000379938
QGP_sample	QGP	-0.00415649	-0.00859669
QGP_sample	QGP	0.00265586	-0.0045511
QGP_sample	QGP	-0.00223134	-0.000767303
QGP_sample	QGP	0.0106874	-0.00126135
QGP_sample	QGP	0.00105159	-0.00306717
QGP_sample	QGP	-0.00123038	-0.00208395
QGP_sample	QGP	-0.00245696	0.00212398
QGP_sample	QGP	0.00602767	7.16E-06
QGP_sample	QGP	-0.000954276	-0.00532404
QGP_sample	QGP	0.0142526	0.0022758
QGP_sample	QGP	-0.00098203	-0.00180861
QGP_sample	QGP	0.00195513	-0.00266302
QGP_sample	QGP	-0.00362804	-0.00241767
QGP_sample	QGP	0.00899216	-0.00363428
QGP_sample	QGP	0.00299813	-0.00226025
QGP_sample	QGP	-0.00235383	0.00385746
QGP_sample	QGP	-0.00248984	-0.00036548
QGP_sample	QGP	-0.000822524	-0.00177867
QGP_sample	QGP	0.00134659	-0.00101092
QGP_sample	QGP	0.00261816	-0.00240655
QGP_sample	QGP	-0.00127194	-0.00427418
QGP_sample	QGP	0.000732886	-0.00193211
QGP_sample	QGP	-0.00188667	-0.0018936
QGP_sample	QGP	-0.00148109	-0.00288326
QGP_sample	QGP	-0.00203652	-0.00443029
QGP_sample	QGP	-0.0035194	-0.00731084
QGP_sample	QGP	0.000252441	-0.00304698
QGP_sample	QGP	-0.000868538	-0.00358731
QGP_sample	QGP	0.00431083	-0.0015039
QGP_sample	QGP	0.000844344	-0.00279668
QGP_sample	QGP	2.68E-05	0.00070246
QGP_sample	QGP	-0.000567621	-0.00379247
QGP_sample	QGP	-0.00224077	0.00189179
QGP_sample	QGP	-0.002875	-0.00310535
QGP_sample	QGP	-0.000158701	-0.00175283
QGP_sample	QGP	-0.00295503	0.0019044
QGP_sample	QGP	0.00454935	-0.00257642
QGP_sample	QGP	0.00129591	-0.00480135
QGP_sample	QGP	0.000583665	-0.00277413
QGP_sample	QGP	-0.00270685	0.00102672
QGP_sample	QGP	-0.00205952	-0.000696735
QGP_sample	QGP	0.0071977	-0.000505887
QGP_sample	QGP	-0.00314058	-0.000821484
QGP_sample	QGP	0.00540475	-0.00278125
QGP_sample	QGP	-0.00110427	-0.000960585
QGP_sample	QGP	0.00753177	-0.00173711
QGP_sample	QGP	0.00663002	-0.00129711
QGP_sample	QGP	-0.000493798	0.000342969
QGP_sample	QGP	-0.00214024	-0.00417565
QGP_sample	QGP	-0.00372602	-0.00468591
QGP_sample	QGP	-0.000472384	0.00363776
QGP_sample	QGP	-0.00406959	0.00136338
QGP_sample	QGP	0.00188075	-0.00345693
QGP_sample	QGP	-0.000600914	-0.00527877
QGP_sample	QGP	-0.00314165	0.00149146
QGP_sample	QGP	-0.0031121	0.0013022
QGP_sample	QGP	-0.000874613	-0.0038488
QGP_sample	QGP	-0.000766156	-0.00276132
QGP_sample	QGP	-0.00267545	-0.00196838
QGP_sample	QGP	0.0028454	-0.0020139
QGP_sample	QGP	0.000404407	-0.00255253
QGP_sample	QGP	-0.00199677	-0.0031173
QGP_sample	QGP	-0.00371651	0.00138407
QGP_sample	QGP	0.00272954	-0.00461639
QGP_sample	QGP	0.00461298	-0.00239325
QGP_sample	QGP	0.00245004	-0.00241318
QGP_sample	QGP	-0.00116437	-0.00506766
QGP_sample	QGP	-0.00364401	0.0041318
QGP_sample	QGP	0.00494843	-0.000384901
QGP_sample	QGP	-0.00414177	-0.00055204
QGP_sample	QGP	-0.0023075	-0.00300612
QGP_sample	QGP	0.00945748	-0.00468298
QGP_sample	QGP	0.008646	-0.00150231
QGP_sample	QGP	-0.00160821	-0.00611376
QGP_sample	QGP	-0.00322579	-0.00683196
QGP_sample	QGP	0.000651821	-0.00462935
QGP_sample	QGP	0.0110425	0.00220119
QGP_sample	QGP	0.00180329	-0.00242544
QGP_sample	QGP	-0.00113486	-0.00267225
QGP_sample	QGP	0.0036691	-0.00102326
QGP_sample	QGP	0.00223902	-0.00406227
QGP_sample	QGP	-0.00143774	-0.00152809
QGP_sample	QGP	-0.000717199	-0.00298371
QGP_sample	QGP	-0.0028961	-0.00221018
QGP_sample	QGP	0.00374875	-0.00165679
QGP_sample	QGP	-0.000716953	-0.00522438
QGP_sample	QGP	-8.63E-05	-0.00642563
QGP_sample	QGP	0.0037135	-0.00184821
QGP_sample	QGP	0.00427627	-0.00276806
QGP_sample	QGP	0.00184292	-0.00396272
QGP_sample	QGP	-0.00498423	-0.00969916
QGP_sample	QGP	0.00260682	-0.000149912
QGP_sample	QGP	-0.00120195	-0.0022631
QGP_sample	QGP	-0.00364028	-0.00785099
QGP_sample	QGP	-0.00459168	-0.00739661
QGP_sample	QGP	0.000535116	-0.0037906
QGP_sample	QGP	-0.00195248	-0.00627329
QGP_sample	QGP	0.00277587	-0.00371855
QGP_sample	QGP	0.00399857	-0.00230985
QGP_sample	QGP	-0.00181828	-0.00182123
QGP_sample	QGP	-0.00180475	-9.75E-05
QGP_sample	QGP	0.00151596	-0.00187544
QGP_sample	QGP	-0.00274375	-0.00188415
QGP_sample	QGP	-0.00438734	-0.00531169
QGP_sample	QGP	-0.00344422	-0.0020375
QGP_sample	QGP	-0.00306124	-0.00121467
QGP_sample	QGP	-0.00222295	-0.00503471
QGP_sample	QGP	-0.00283154	0.0030489
QGP_sample	QGP	-0.00315992	-0.000304781
QGP_sample	QGP	0.000758303	-0.00181213
QGP_sample	QGP	-0.00277264	-0.00594692
QGP_sample	QGP	-0.0022735	-0.00428734
QGP_sample	QGP	-0.00305424	-0.0044548
QGP_sample	QGP	-0.0027337	0.00231416
QGP_sample	QGP	-0.00248348	-0.00104727
QGP_sample	QGP	-0.000566807	-0.00142948
QGP_sample	QGP	0.00118651	-0.00284345
QGP_sample	QGP	0.00337928	0.000439028
QGP_sample	QGP	-0.00115567	-0.00328964
QGP_sample	QGP	-0.00170969	-0.00375483
QGP_sample	QGP	-0.00189648	0.00831606
QGP_sample	QGP	0.000241205	-0.00300218
QGP_sample	QGP	-3.08E-05	-0.00120388
QGP_sample	QGP	-0.00166294	-0.0066973
QGP_sample	QGP	0.0125313	-0.00302359
QGP_sample	QGP	0.0078691	-0.000499543
QGP_sample	QGP	0.00429837	-0.00367972
QGP_sample	QGP	-0.0034539	-0.00334845
QGP_sample	QGP	0.00145538	-0.00200054
QGP_sample	QGP	0.00767242	-0.00270502
QGP_sample	QGP	-0.00284998	-0.00482189
QGP_sample	QGP	0.0131773	0.00336244
QGP_sample	QGP	0.00418628	0.00298944
QGP_sample	QGP	0.00029653	-0.00298291
QGP_sample	QGP	-0.00230778	-0.00419121
QGP_sample	QGP	-0.000103229	-0.00673012
QGP_sample	QGP	-0.00487282	-0.0070686
QGP_sample	QGP	-0.000377403	-0.005243
QGP_sample	QGP	0.00120562	-0.00195478
QGP_sample	QGP	-0.00281295	-0.00492785
QGP_sample	QGP	0.00212554	0.00299747
QGP_sample	QGP	-0.00109926	0.000571945
QGP_sample	QGP	0.000982418	-0.00170433
QGP_sample	QGP	-0.00121092	-0.00186395
QGP_sample	QGP	-0.00333553	-0.00247407
QGP_sample	QGP	0.00503371	0.000438344
QGP_sample	QGP	-0.00309685	-0.00272278
QGP_sample	QGP	0.0124796	-0.000528353
QGP_sample	QGP	-0.00297291	0.0124115
QGP_sample	QGP	-0.000390017	-0.00532979
QGP_sample	QGP	-0.000500468	-0.00209392
QGP_sample	QGP	-0.00347793	-0.00228804
QGP_sample	QGP	-0.00137433	-0.00255926
QGP_sample	QGP	0.000966931	-6.59E-05
QGP_sample	QGP	-0.00386224	0.00175307
QGP_sample	QGP	0.0043707	-0.00334326
QGP_sample	QGP	-0.000858319	-0.0048623
QGP_sample	QGP	0.00366935	-0.001918
QGP_sample	QGP	-0.00316686	0.00114283
QGP_sample	QGP	-0.00155904	-0.00601746
QGP_sample	QGP	0.0054789	-0.00427732
QGP_sample	QGP	-0.00087426	-0.00127754
QGP_sample	QGP	-0.000979832	-0.00166012
QGP_sample	QGP	-0.00289017	-0.00657855
QGP_sample	QGP	-0.0037028	-0.00496841
QGP_sample	QGP	0.00271004	-0.000478842
QGP_sample	QGP	0.00787447	-0.00304294
QGP_sample	QGP	-0.00208765	0.00404988
QGP_sample	QGP	0.0060659	-0.0005163
QGP_sample	QGP	-0.003076	-0.00395098
QGP_sample	QGP	0.00109265	0.00238011
QGP_sample	QGP	0.00206284	0.000446808
QGP_sample	QGP	-0.00398128	0.00208903
QGP_sample	QGP	-0.00158192	-0.00184218
QGP_sample	QGP	-0.00405948	0.00153444
QGP_sample	QGP	-0.00334506	-0.00393229
QGP_sample	QGP	-6.88E-05	-0.00590567
QGP_sample	QGP	0.00334027	-0.00335494
QGP_sample	QGP	0.000847125	-0.0039233
QGP_sample	QGP	0.00272013	-0.00395614
QGP_sample	QGP	0.00282528	-0.00212455
QGP_sample	QGP	-0.000954116	0.002194
QGP_sample	QGP	0.00148661	-0.000505915
QGP_sample	QGP	0.00354474	-0.00374597
QGP_sample	QGP	-0.00298203	-0.00545666
QGP_sample	QGP	-0.00106949	0.000827739
QGP_sample	QGP	0.00228538	-0.00295819
QGP_sample	QGP	0.000594427	-0.00381382
QGP_sample	QGP	-0.00226423	0.000287344
QGP_sample	QGP	0.00329961	-0.00183514
QGP_sample	QGP	0.00530573	-0.00163511
QGP_sample	QGP	0.00219544	-0.000693205
QGP_sample	QGP	-0.00139173	-0.00491235
QGP_sample	QGP	0.000982915	-0.00166866
QGP_sample	QGP	-0.000163447	-0.00266733
QGP_sample	QGP	-0.000540797	-0.00524512
QGP_sample	QGP	-7.19E-05	-0.00468215
QGP_sample	QGP	-0.000393955	-0.00245865
QGP_sample	QGP	-0.00157374	-0.0053004
QGP_sample	QGP	-5.80E-05	-0.00271889
QGP_sample	QGP	0.000177636	-0.00154673
QGP_sample	QGP	0.000642174	-0.00247992
QGP_sample	QGP	-0.00251983	-0.00194826
QGP_sample	QGP	-0.00264174	-0.00611185
QGP_sample	QGP	0.00420042	0.00293774
QGP_sample	QGP	0.00393067	-0.00269093
QGP_sample	QGP	0.000591491	-0.00216392
QGP_sample	QGP	0.00111951	-0.00286587
QGP_sample	QGP	-0.000820595	-0.00239299
QGP_sample	QGP	-0.000157203	-0.004856
QGP_sample	QGP	0.0104392	-0.00371575
QGP_sample	QGP	0.000490765	-0.00396264
QGP_sample	QGP	-0.001001	-0.00527185
QGP_sample	QGP	0.00983025	-0.00335221
QGP_sample	QGP	-0.00098113	-0.00525944
QGP_sample	QGP	-0.00101271	-0.0051832
QGP_sample	QGP	-0.000191529	-0.00444014
QGP_sample	QGP	0.00181103	-0.00248645
QGP_sample	QGP	0.0023302	-0.000639373
QGP_sample	QGP	-0.00141264	-0.00325367
QGP_sample	QGP	0.000472215	0.000829824
QGP_sample	QGP	0.00229825	-0.00226499
QGP_sample	QGP	-0.000290248	-0.00149004
QGP_sample	QGP	0.0017995	-0.00525347
QGP_sample	QGP	-0.00242432	-0.00512681
QGP_sample	QGP	-0.00264721	-0.0029043
QGP_sample	QGP	-0.00340774	0.00166823
QGP_sample	QGP	-0.00318576	-0.00210817
QGP_sample	QGP	-0.00223221	-0.00237498
QGP_sample	QGP	-0.00198565	-0.00364921
QGP_sample	QGP	0.000613069	-0.00618515
QGP_sample	QGP	-4.51E-06	-0.00348263
QGP_sample	QGP	-0.00369742	-0.00297509
QGP_sample	QGP	2.07E-05	-0.00541189
QGP_sample	QGP	-0.00216507	-0.00579758
QGP_sample	QGP	0.00919757	-0.00196848
QGP_sample	QGP	-0.00270726	0.00106029
QGP_sample	QGP	0.00121409	-0.00186888
QGP_sample	QGP	-0.00275319	0.000913871
QGP_sample	QGP	0.0068179	-0.00358827
QGP_sample	QGP	0.00217314	-0.00260469
QGP_sample	QGP	0.00631401	-0.00163261
QGP_sample	QGP	-0.000440376	-0.00279031
QGP_sample	QGP	0.0104292	-0.00334974
QGP_sample	QGP	0.0102202	-0.00220973
QGP_sample	QGP	-0.00287115	-0.00533055
QGP_sample	QGP	-0.00248384	0.000100995
QGP_sample	QGP	0.00786485	-0.000827731
QGP_sample	QGP	0.0028916	-0.00218986
QGP_sample	QGP	-0.00346232	-0.000741341
QGP_sample	QGP	0.00443778	-0.00246128
QGP_sample	QGP	0.00711019	-0.00435427
QGP_sample	QGP	0.00165989	-0.00356575
QGP_sample	QGP	-0.00254817	0.00206522
QGP_sample	QGP	1.21E-06	-0.00265349
QGP_sample	QGP	-0.000742891	-0.00527277
QGP_sample	QGP	-0.000387798	-0.00223229
QGP_sample	QGP	-0.00265197	-0.000351396
QGP_sample	QGP	0.00365125	-0.00281259
QGP_sample	QGP	-0.00454137	0.00408739
QGP_sample	QGP	0.00681205	-0.000273282
QGP_sample	QGP	-0.00123015	-0.00348814
QGP_sample	QGP	0.00415873	-0.00393853
QGP_sample	QGP	-0.00243141	-0.00229751
QGP_sample	QGP	0.0053381	0.000541455
QGP_sample	QGP	0.00417157	-0.00249572
QGP_sample	QGP	-0.00275902	-0.00492361
QGP_sample	QGP	0.00700056	-0.000123867
QGP_sample	QGP	0.00523367	-0.00259281
QGP_sample	QGP	0.00685941	-0.00391024
QGP_sample	QGP	0.0114224	-0.00327466
QGP_sample	QGP	0.00349274	-0.00235334
QGP_sample	QGP	0.00119955	-0.0014809
QGP_sample	QGP	-0.00345184	-0.0040649
QGP_sample	QGP	0.00542219	-0.00163415
QGP_sample	QGP	-0.00328703	-0.00497188
QGP_sample	QGP	-0.00329648	-0.00286414
QGP_sample	QGP	0.00768731	0.00508624
QGP_sample	QGP	0.000811207	0.000593149
QGP_sample	QGP	-0.00256144	0.00249561
QGP_sample	QGP	-0.00130214	0.000441739
QGP_sample	QGP	0.00279926	-0.00396733
QGP_sample	QGP	-0.00167077	-0.00344373
QGP_sample	QGP	-0.000712133	-0.000980797
QGP_sample	QGP	-0.000329077	-0.00557377
QGP_sample	QGP	0.000675571	0.000445878
QGP_sample	QGP	-0.00408842	-0.00689707
QGP_sample	QGP	-0.00126392	0.00301311
QGP_sample	QGP	-0.00307561	-0.00245174
QGP_sample	QGP	0.00731978	-0.00226073
QGP_sample	QGP	0.00818772	-0.00299767
QGP_sample	QGP	-0.00372414	-0.00443378
QGP_sample	QGP	-0.00325643	-0.00648214
QGP_sample	QGP	-0.00228005	0.00145834
QGP_sample	QGP	-0.00390334	-0.00417023
QGP_sample	QGP	-0.00335917	-0.00304998
QGP_sample	QGP	-0.00183381	-0.00258095
QGP_sample	QGP	-0.00079901	-0.00214419
QGP_sample	QGP	-0.00156866	-0.000933669
QGP_sample	QGP	0.00276913	-0.00453241
QGP_sample	QGP	0.00273543	-0.00296411
QGP_sample	QGP	0.00320071	-0.00205154
QGP_sample	QGP	0.0022863	-0.00490789
QGP_sample	QGP	-0.00148781	-0.00301579
QGP_sample	QGP	-0.00179238	-0.00365497
QGP_sample	QGP	-0.00352952	-0.00263528
QGP_sample	QGP	-0.00154541	0.00275962
QGP_sample	QGP	-0.00011559	-0.00156933
QGP_sample	QGP	-0.00164739	-0.00468868
QGP_sample	QGP	-0.0021867	-0.00685547
QGP_sample	QGP	0.00344694	-0.00182919
QGP_sample	QGP	-0.00105238	-0.00107133
QGP_sample	QGP	0.000232362	-0.00298492
QGP_sample	QGP	-0.00111846	-0.00305667
QGP_sample	QGP	0.00169088	-0.00239407
QGP_sample	QGP	0.000493259	-0.00611343
QGP_sample	QGP	0.000506727	-0.00469086
QGP_sample	QGP	0.00897292	-0.00385176
QGP_sample	QGP	-0.00261779	0.00389319
QGP_sample	QGP	-4.81E-05	-0.000781015
QGP_sample	QGP	-0.00316167	-0.00197246
QGP_sample	QGP	0.0138535	-0.00271064
QGP_sample	QGP	-0.00381975	-0.000797119
QGP_sample	QGP	0.000856194	0.00253702
QGP_sample	QGP	0.0010655	-0.00211881
QGP_sample	QGP	-0.0016742	-0.00320294
QGP_sample	QGP	0.0120677	-0.00283205
QGP_sample	QGP	0.000909309	0.00222279
QGP_sample	QGP	0.00209174	-0.00355663
QGP_sample	QGP	-0.00171067	-0.00136413
QGP_sample	QGP	0.00168046	-0.00237941
QGP_sample	QGP	-0.000286734	-0.00341181
QGP_sample	QGP	-0.000689324	-0.00166764
QGP_sample	QGP	0.00248859	-0.00176211
QGP_sample	QGP	0.00771844	-0.00428186
QGP_sample	QGP	0.000439577	-0.00241088
QGP_sample	QGP	-0.00307759	0.000459557
QGP_sample	QGP	-0.00131397	-0.00431353
QGP_sample	QGP	-0.00335229	-0.00346177
QGP_sample	QGP	0.00111433	-0.00503623
QGP_sample	QGP	0.00147044	-0.00523424
QGP_sample	QGP	0.00479253	-0.00501885
QGP_sample	QGP	0.0125313	-0.00260867
QGP_sample	QGP	0.010528	-0.000898369
QGP_sample	QGP	0.00170416	-0.00140473
QGP_sample	QGP	0.00572973	-0.000795494
QGP_sample	QGP	-2.79E-05	-0.00425088
QGP_sample	QGP	-0.00404356	0.00294579
QGP_sample	QGP	-0.00130866	0.00359815
QGP_sample	QGP	0.000588733	-0.00550368
QGP_sample	QGP	-0.00268769	0.00301884
QGP_sample	QGP	-0.00143646	0.00142709
QGP_sample	QGP	-0.00361819	-0.00865692
QGP_sample	QGP	0.000361032	0.00147458
QGP_sample	QGP	-0.000214988	0.00301133
QGP_sample	QGP	0.00118659	-0.00423704
QGP_sample	QGP	0.00490638	-0.00476828
QGP_sample	QGP	0.0013116	-0.00612916
QGP_sample	QGP	0.00220502	-0.00155317
QGP_sample	QGP	0.00287715	-0.00155403
QGP_sample	QGP	0.00210674	-0.00157763
QGP_sample	QGP	0.00444677	-0.00312048
QGP_sample	QGP	0.0051212	-0.00328355
QGP_sample	QGP	0.00322719	-0.00267017
QGP_sample	QGP	0.00150106	-0.00292244
QGP_sample	QGP	-0.00219182	-0.00102622
QGP_sample	QGP	-0.00415358	-0.00256765
QGP_sample	QGP	-0.00302468	0.00183646
QGP_sample	QGP	-0.000872113	-0.0028629
QGP_sample	QGP	0.00183472	-0.00337138
QGP_sample	QGP	-0.00210643	-0.00365234
QGP_sample	QGP	0.00246037	-0.00160022
QGP_sample	QGP	-0.00222786	-0.000962069
QGP_sample	QGP	-0.0022239	-0.00143119
QGP_sample	QGP	-0.000959285	-0.000326797
QGP_sample	QGP	0.000790994	-0.0027273
QGP_sample	QGP	-0.000801832	-0.00581888
QGP_sample	QGP	0.0111037	-0.00227821
QGP_sample	QGP	0.0079282	0.00489297
QGP_sample	QGP	-0.00296426	-0.00393463
QGP_sample	QGP	-0.00145017	-0.00534332
QGP_sample	QGP	-0.00324995	-0.00330338
QGP_sample	QGP	-0.00253776	0.000565548
QGP_sample	QGP	-0.00248062	-0.00166341
QGP_sample	QGP	-0.00347009	-0.0042497
QGP_sample	QGP	0.00224966	-0.00342146
QGP_sample	QGP	0.00574494	-0.00323987
QGP_sample	QGP	0.000350276	-0.000511026
QGP_sample	QGP	-0.00184639	-0.000927292
QGP_sample	QGP	-0.0020059	-0.000701777
QGP_sample	QGP	-0.00210546	-0.00290422
QGP_sample	QGP	0.00182292	-0.00182306
QGP_sample	QGP	0.000245335	-0.00306617
QGP_sample	QGP	0.00438304	-0.00414705
QGP_sample	QGP	-0.0033051	0.00217822
QGP_sample	QGP	0.00429831	-0.00319177
QGP_sample	QGP	-0.00155328	0.0025767
QGP_sample	QGP	0.00936326	-0.00220535
QGP_sample	QGP	-0.00191515	0.0010865
QGP_sample	QGP	0.012079	-0.000560749
QGP_sample	QGP	-0.00144858	-0.00357781
QGP_sample	QGP	0.000458836	-0.00212481
QGP_sample	QGP	0.00146739	-0.00352108
QGP_sample	QGP	0.00764055	-0.00259594
QGP_sample	QGP	-0.00167679	-0.00492708
QGP_sample	QGP	-4.90E-05	-0.00220001
QGP_sample	QGP	-0.00285912	-0.00396597
QGP_sample	QGP	-0.0029448	-0.00280666
QGP_sample	QGP	0.00183077	-0.00425179
QGP_sample	QGP	-0.0014669	-0.000694224
QGP_sample	QGP	-0.000198356	-0.00340347
QGP_sample	QGP	0.00607284	-0.00423601
QGP_sample	QGP	-0.0012652	-0.00443113
QGP_sample	QGP	0.0100737	-0.000801417
QGP_sample	QGP	0.00926809	-0.00388562
QGP_sample	QGP	-0.00230887	-0.00268786
QGP_sample	QGP	0.00560166	-0.00181214
QGP_sample	QGP	0.00320324	-0.00389572
QGP_sample	QGP	-0.00281029	-0.00699934
QGP_sample	QGP	-0.00260167	-0.0064867
QGP_sample	QGP	0.00185151	-0.00253404
QGP_sample	QGP	0.00381905	0.000248136
QGP_sample	QGP	0.0101688	-0.00371392
QGP_sample	QGP	-0.00179625	-0.00175544
QGP_sample	QGP	-0.00152236	-0.00731387
QGP_sample	QGP	-0.00252306	-0.00172142
QGP_sample	QGP	-0.00326027	-0.00303215
QGP_sample	QGP	0.00489505	-0.000249166
QGP_sample	QGP	-0.00210677	-0.00590093
QGP_sample	QGP	-0.00273029	-0.00594685
QGP_sample	QGP	-0.00127491	-0.00160608
QGP_sample	QGP	-0.000447006	-0.00469373
QGP_sample	QGP	0.00218006	-0.00326173
QGP_sample	QGP	-0.00121865	-0.00443224
QGP_sample	QGP	0.00190697	-0.00165613
QGP_sample	QGP	0.00120086	-0.00230368
QGP_sample	QGP	-0.000969771	-0.00130331
QGP_sample	QGP	-0.00209588	-0.00209514
QGP_sample	QGP	0.00183779	-0.00267749
QGP_sample	QGP	0.0106475	0.000961913
QGP_sample	QGP	-0.00260584	0.0024992
QGP_sample	QGP	-0.00314715	-0.00764796
QGP_sample	QGP	-0.00163442	0.00239375
QGP_sample	QGP	0.00225778	-0.00446243
QGP_sample	QGP	0.000540324	-0.00014444
QGP_sample	QGP	-0.00224511	0.00260074
QGP_sample	QGP	0.00225361	0.00213762
QGP_sample	QGP	-0.00173847	0.00409502
QGP_sample	QGP	0.000257562	0.00105586
QGP_sample	QGP	-0.000526407	-0.0019937
QGP_sample	QGP	0.00151279	-0.0029099
QGP_sample	QGP	0.00571607	0.000459372
QGP_sample	QGP	0.00359722	-0.00398211
QGP_sample	QGP	0.00409415	-0.0031741
QGP_sample	QGP	-0.00083351	-0.00331235
QGP_sample	QGP	-0.0012198	-0.000766242
QGP_sample	QGP	-0.000223755	-0.0047139
QGP_sample	QGP	-0.000487334	-0.00509056
QGP_sample	QGP	0.0117879	-0.000144706
QGP_sample	QGP	0.00357329	-0.000815277
QGP_sample	QGP	-0.00272641	-0.00512212
QGP_sample	QGP	0.0126328	-0.00276865
QGP_sample	QGP	-0.00295218	-0.00598458
QGP_sample	QGP	0.00252507	-0.00377098
QGP_sample	QGP	-0.00204298	-0.00418572
QGP_sample	QGP	-0.00224229	-0.00270099
QGP_sample	QGP	-0.00207456	-0.0015588
QGP_sample	QGP	-0.00288502	0.000850975
QGP_sample	QGP	-0.00350351	0.0025462
QGP_sample	QGP	-0.00195244	-0.00223984
QGP_sample	QGP	-0.000821307	-0.00415785
QGP_sample	QGP	-0.00345739	-0.00667276
QGP_sample	QGP	-0.0034097	-0.00372952
QGP_sample	QGP	-0.00441158	-0.00256698
QGP_sample	QGP	0.001392	-0.00261284
QGP_sample	QGP	-0.0025259	-0.000513588
QGP_sample	QGP	-0.0036569	-0.00423751
QGP_sample	QGP	-0.00419305	-0.00424477
QGP_sample	QGP	0.0133453	-0.000434106
QGP_sample	QGP	-0.0033255	-0.0010856
QGP_sample	QGP	-1.99E-06	-0.00207088
QGP_sample	QGP	0.000776401	-0.00466086
QGP_sample	QGP	0.0037956	0.00461812
QGP_sample	QGP	0.00850539	-0.00250401
QGP_sample	QGP	-0.00411586	-0.00439713
QGP_sample	QGP	-0.00387501	-0.00522295
QGP_sample	QGP	-0.00435701	-0.00611707
QGP_sample	QGP	0.00741851	-0.00201773
QGP_sample	QGP	0.00957413	-0.00145351
QGP_sample	QGP	-0.00273997	-0.00331912
QGP_sample	QGP	0.00250774	0.000651711
QGP_sample	QGP	-0.000856896	-0.0029282
QGP_sample	QGP	-0.00151505	-0.00290984
QGP_sample	QGP	-0.00399298	-0.00132546
QGP_sample	QGP	0.00066291	-0.00247407
QGP_sample	QGP	-0.00274166	-0.000125366
QGP_sample	QGP	0.00825422	-0.00281293
QGP_sample	QGP	-0.000828682	-0.00529891
QGP_sample	QGP	0.00288235	-0.00354866
QGP_sample	QGP	0.0118747	-0.000809144
QGP_sample	QGP	-0.000665265	-0.00120735
QGP_sample	QGP	-0.000266992	-0.00287504
QGP_sample	QGP	0.00111075	0.00121918
QGP_sample	QGP	0.00103954	0.000857254
QGP_sample	QGP	-0.00431986	-0.007752
QGP_sample	QGP	0.0040159	-0.00254578
QGP_sample	QGP	-0.00159673	-0.0018448
QGP_sample	QGP	-0.00215628	0.00101523
QGP_sample	QGP	-0.00101092	-0.00624133
QGP_sample	QGP	-0.00423913	-0.00273941
QGP_sample	QGP	0.00215139	-0.00315675
QGP_sample	QGP	-0.00179452	-0.000503639
QGP_sample	QGP	0.00383725	-0.00430554
QGP_sample	QGP	0.00123665	-0.00359541
QGP_sample	QGP	0.00125332	-0.00165023
QGP_sample	QGP	0.0026994	-0.00276699
QGP_sample	QGP	-0.00202189	-0.00469974
QGP_sample	QGP	-0.00343371	-0.000530754
QGP_sample	QGP	-0.00322035	-0.00483287
QGP_sample	QGP	-0.00326758	-0.00339203
QGP_sample	QGP	-0.00236028	0.00174482
QGP_sample	QGP	9.51E-05	0.00130372
QGP_sample	QGP	0.00102013	-0.00269577
QGP_sample	QGP	-0.00272379	-0.00346776
QGP_sample	QGP	-0.00286293	-0.0037012
QGP_sample	QGP	0.00666262	0.00349066
QGP_sample	QGP	0.00271561	0.00153818
QGP_sample	QGP	0.00562267	-0.00338751
QGP_sample	QGP	-0.00102566	0.00140431
QGP_sample	QGP	-0.00283306	-0.00469837
QGP_sample	QGP	-0.00248198	-0.0040723
QGP_sample	QGP	0.00322635	0.00158933
QGP_sample	QGP	0.00180992	-0.00235432
QGP_sample	QGP	0.000725758	-0.00245098
QGP_sample	QGP	0.0114197	-0.00292019
QGP_sample	QGP	0.00788135	0.000324841
QGP_sample	QGP	-0.000436923	0.000396689
QGP_sample	QGP	-0.00206091	-0.00337573
QGP_sample	QGP	-0.00285928	-0.00557817
QGP_sample	QGP	-0.00230228	-0.00604112
QGP_sample	QGP	0.0116591	-0.0025718
QGP_sample	QGP	-0.00270279	-0.00445891
QGP_sample	QGP	-0.00241051	-0.0068824
QGP_sample	QGP	-0.00337687	0.00348302
QGP_sample	QGP	-0.00361693	-0.00522688
QGP_sample	QGP	0.00242084	-0.00345329
QGP_sample	QGP	-0.00255628	-0.00373358
QGP_sample	QGP	-0.00193799	0.00293035
QGP_sample	QGP	-0.00417805	-0.0072035
QGP_sample	QGP	-0.00315525	0.00239205
QGP_sample	QGP	0.00603089	0.000672987
QGP_sample	QGP	-0.00305922	0.00227996
QGP_sample	QGP	0.00213636	-0.00359964
QGP_sample	QGP	-0.00106962	-0.00454006
QGP_sample	QGP	-0.00155649	0.00370578
QGP_sample	QGP	-0.00120612	-0.00287253
QGP_sample	QGP	0.00256357	-0.00117186
QGP_sample	QGP	-0.00186973	-0.00102036
QGP_sample	QGP	0.00272177	-0.00384674
QGP_sample	QGP	-0.000348546	-0.00516231
QGP_sample	QGP	-0.00280484	-0.000838022
QGP_sample	QGP	0.00157677	-0.000972118
QGP_sample	QGP	-0.00151037	0.000123765
QGP_sample	QGP	-0.000327743	-0.0035679
QGP_sample	QGP	-0.000765001	-0.00560628
QGP_sample	QGP	0.00381494	-0.00353688
QGP_sample	QGP	0.0119378	-0.00111654
QGP_sample	QGP	0.00748376	0.000958275
QGP_sample	QGP	-0.00316127	-0.00438483
QGP_sample	QGP	0.00242647	-0.00176672
QGP_sample	QGP	0.00864368	-0.00195768
QGP_sample	QGP	0.00908937	-0.00317717
QGP_sample	QGP	-0.00197395	-0.000547437
QGP_sample	QGP	-0.000951367	-0.00355055
QGP_sample	QGP	-0.00262915	-0.00661326
QGP_sample	QGP	-0.000281655	-0.00464696
QGP_sample	QGP	0.00781426	0.00384217
QGP_sample	QGP	-0.00329324	0.00148739
QGP_sample	QGP	-0.00251764	-0.000619841
QGP_sample	QGP	-0.00290308	0.000221952
QGP_sample	QGP	-0.00308532	-0.000460632
QGP_sample	QGP	-0.00196522	0.000382559
QGP_sample	QGP	0.00558655	-0.00241833
QGP_sample	QGP	0.00672939	-0.00298314
QGP_sample	QGP	-0.000275129	-0.00188782
QGP_sample	QGP	0.00465478	-0.00218429
QGP_sample	QGP	0.00349972	-0.00324058
QGP_sample	QGP	0.000261909	-0.00366401
QGP_sample	QGP	0.00184584	-0.00156937
QGP_sample	QGP	0.00294011	-0.00310631
QGP_sample	QGP	0.00945464	-0.00328674
QGP_sample	QGP	0.00877392	-0.00348918
QGP_sample	QGP	0.00800187	0.00190084
QGP_sample	QGP	-0.00260366	0.00116448
QGP_sample	QGP	-0.00400822	0.00253392
QGP_sample	QGP	-0.000435088	0.00123399
QGP_sample	QGP	0.0112092	-0.00332206
QGP_sample	QGP	0.00225493	0.00490933
QGP_sample	QGP	0.00624292	-0.00303111
QGP_sample	QGP	0.000927713	-0.00150432
QGP_sample	QGP	-8.50E-05	-0.00658704
QGP_sample	QGP	4.33E-06	-0.00225923
QGP_sample	QGP	-0.00437425	-0.00567015
QGP_sample	QGP	-0.000264983	7.28E-05
QGP_sample	QGP	-0.00401955	-0.00637928
QGP_sample	QGP	0.00932878	-0.000611603
QGP_sample	QGP	0.0106822	-0.00313722
QGP_sample	QGP	-0.00192276	-0.00630766
QGP_sample	QGP	0.00221803	-0.00210079
QGP_sample	QGP	-0.00363477	-0.000517032
QGP_sample	QGP	0.00307699	-0.00449003
QGP_sample	QGP	-0.00322457	-0.00411064
QGP_sample	QGP	0.000843152	-0.0027782
QGP_sample	QGP	0.00242517	-0.000151838
QGP_sample	QGP	0.00963194	-0.00157173
QGP_sample	QGP	0.01094	-0.00256353
QGP_sample	QGP	0.00426881	-0.00223383
QGP_sample	QGP	-0.00195683	-0.00152746
QGP_sample	QGP	0.00135746	-0.00269289
QGP_sample	QGP	0.00699461	-0.0023202
QGP_sample	QGP	-0.00165826	-0.0015245
QGP_sample	QGP	0.00857574	-0.0025431
QGP_sample	QGP	0.00703959	-0.00143629
QGP_sample	QGP	0.00629568	-0.00110916
QGP_sample	QGP	0.00509377	-0.000511073
QGP_sample	QGP	0.00132264	0.00141051
QGP_sample	QGP	-0.00213354	-0.0026745
QGP_sample	QGP	0.000883531	-0.00407209
QGP_sample	QGP	-0.0019411	-0.00158811
QGP_sample	QGP	-0.0014775	-0.00224937
QGP_sample	QGP	-0.001952	-0.00127331
QGP_sample	QGP	0.00233591	-0.00459949
QGP_sample	QGP	-0.000994049	0.00491802
QGP_sample	QGP	-0.00275109	-0.00284087
QGP_sample	QGP	-0.000651691	0.00558915
QGP_sample	QGP	0.00679693	-0.000908292
QGP_sample	QGP	-0.00239144	-0.000295404
QGP_sample	QGP	-0.000971722	-0.00283241
QGP_sample	QGP	-0.00517024	-0.0067218
QGP_sample	QGP	-0.00130814	-0.00361345
QGP_sample	QGP	0.0106472	0.00132672
QGP_sample	QGP	0.00122937	-0.00543463
QGP_sample	QGP	0.00417642	0.00387888
QGP_sample	QGP	-0.0037406	-0.00470369
QGP_sample	QGP	0.00737289	-0.00204392
QGP_sample	QGP	0.00197584	-0.00254008
QGP_sample	QGP	0.00189765	-0.00378329
QGP_sample	QGP	-0.00336664	-0.000110243
QGP_sample	QGP	0.00106353	-0.00212967
QGP_sample	QGP	0.00286888	-0.00327758
QGP_sample	QGP	0.00742534	-0.00269453
QGP_sample	QGP	-0.000845199	-0.00688182
QGP_sample	QGP	-0.000104407	-0.00322979
QGP_sample	QGP	-0.00362945	-0.00397636
QGP_sample	QGP	-0.00155908	0.00462905
QGP_sample	QGP	0.00195646	0.000711305
QGP_sample	QGP	-0.00234655	-0.00317913
QGP_sample	QGP	0.00104249	-0.00360791
QGP_sample	QGP	0.00277919	-0.00345986
QGP_sample	QGP	-0.000806273	0.00565556
QGP_sample	QGP	0.000458127	-0.00361677
QGP_sample	QGP	0.000941928	-0.00621894
QGP_sample	QGP	-0.00341303	-0.00444193
QGP_sample	QGP	-0.000660677	-0.00115064
QGP_sample	QGP	-0.0020874	-0.00550709
QGP_sample	QGP	-0.000489211	-0.00286465
QGP_sample	QGP	-0.0033425	-0.0061553
QGP_sample	QGP	0.000891039	-0.0026545
QGP_sample	QGP	0.000508072	-0.00362473
QGP_sample	QGP	0.0073579	-0.00240802
QGP_sample	QGP	-0.00231436	-0.00215629
QGP_sample	QGP	0.00490842	-0.000877644
QGP_sample	QGP	0.00371211	-0.00255577
QGP_sample	QGP	0.00203903	-0.00580782
QGP_sample	QGP	0.00391189	-0.00240207
QGP_sample	QGP	0.00664864	-0.00247631
QGP_sample	QGP	0.00142813	-0.00505402
QGP_sample	QGP	-3.35E-06	-0.00342113
QGP_sample	QGP	-0.00291278	-0.00140973
QGP_sample	QGP	0.0114585	-0.000264122
QGP_sample	QGP	-0.00366067	-0.00456649
QGP_sample	QGP	-0.00341472	-0.00270883
QGP_sample	QGP	-0.00274891	-0.000832135
QGP_sample	QGP	0.0120867	-0.00266112
QGP_sample	QGP	0.00892257	0.00426714
QGP_sample	QGP	-0.0030515	-0.00281765
QGP_sample	QGP	0.0005048	-0.00313875
QGP_sample	QGP	-0.00515367	-0.00688668
QGP_sample	QGP	-0.00108485	-0.00291719
QGP_sample	QGP	-0.00272606	-0.00433072
QGP_sample	QGP	0.00139294	-0.0025952
QGP_sample	QGP	-0.00253173	0.00267755
QGP_sample	QGP	-0.000947986	-0.00495494
QGP_sample	QGP	0.00293174	-0.00381048
QGP_sample	QGP	-0.00412197	-0.0029092
QGP_sample	QGP	-0.00316502	0.000526349
QGP_sample	QGP	0.00548093	0.00404144
QGP_sample	QGP	-0.00192966	-0.00248317
QGP_sample	QGP	-0.0035449	0.000145477
QGP_sample	QGP	-0.00317177	0.00288562
QGP_sample	QGP	-0.000394501	-7.23E-05
QGP_sample	QGP	-0.00206896	-0.0048795
QGP_sample	QGP	-0.00199421	-0.0030425
QGP_sample	QGP	0.0114811	-0.00303114
QGP_sample	QGP	-0.00219937	-0.000561615
QGP_sample	QGP	-0.002311	-0.000833432
QGP_sample	QGP	0.000586914	-0.00413758
QGP_sample	QGP	-0.00253535	-0.00196462
QGP_sample	QGP	0.00785122	0.00169774
QGP_sample	QGP	-0.00278884	-0.00237527
QGP_sample	QGP	-0.00352748	-0.00575956
QGP_sample	QGP	-0.00239952	-0.00319044
QGP_sample	QGP	-0.00188743	-0.00261398
QGP_sample	QGP	0.00357178	-8.90E-05
QGP_sample	QGP	0.00368847	-0.00316087
QGP_sample	QGP	-0.00313774	0.00621898
QGP_sample	QGP	-0.00266753	0.00512916
QGP_sample	QGP	-0.00218103	0.00570723
QGP_sample	QGP	-0.0037922	0.0072281
QGP_sample	QGP	-0.00387161	0.00505024
QGP_sample	QGP	-0.00213588	0.0117332
QGP_sample	QGP	-0.00376141	0.0119981
QGP_sample	QGP	-0.00316013	0.00823184
QGP_sample	QGP	-0.0028206	0.00608142
QGP_sample	QGP	-0.00254228	0.00762075
QGP_sample	QGP	-0.00356431	0.00407873
QGP_sample	QGP	-0.00260002	0.00533985
QGP_sample	QGP	-0.0022167	0.00525319
QGP_sample	QGP	-0.00266717	0.00343328
QGP_sample	QGP	-0.00355633	0.00862404
QGP_sample	QGP	-0.00266415	0.0086273
QGP_sample	QGP	-0.00320909	0.00468815
QGP_sample	QGP	-0.00198115	0.00963084
QGP_sample	QGP	-0.00243996	0.00756998
QGP_sample	QGP	-0.00325672	0.00518361
QGP_sample	QGP	-0.00326078	0.00705164
QGP_sample	QGP	-0.00104563	0.00393992
QGP_sample	QGP	-0.00240467	0.00700152
QGP_sample	QGP	-0.00327249	0.00796938
QGP_sample	QGP	-0.00320047	0.00813693
QGP_sample	QGP	-0.00220212	0.00565796
QGP_sample	QGP	-0.00106691	0.00442139
QGP_sample	QGP	-0.00253783	0.00720987
QGP_sample	QGP	-0.00236217	0.00729696
QGP_sample	QGP	-0.00307501	0.00366134
QGP_sample	QGP	-0.00308225	0.00616421
QGP_sample	QGP	-0.00150625	0.00535201
QGP_sample	QGP	-0.00277646	0.00837692
QGP_sample	QGP	-0.00135386	0.00382065
QGP_sample	QGP	-0.00363065	0.0066755
QGP_sample	QGP	-0.00327988	0.00498561
QGP_sample	QGP	-0.003465	0.00313885
QGP_sample	QGP	-0.00326274	0.00453987
QGP_sample	QGP	-0.00322476	0.00398042
QGP_sample	QGP	-0.00249037	0.00694155
QGP_sample	QGP	-0.00466788	-0.0079128
QGP_sample	QGP	-9.91E-06	-0.00603104
QGP_sample	QGP	-0.00445145	-0.00780443
QGP_sample	QGP	-0.00308875	-0.00767756
QGP_sample	QGP	-0.00342873	-0.00649403
QGP_sample	QGP	-0.00321311	-0.00772684
QGP_sample	QGP	-0.00411974	-0.00690221
QGP_sample	QGP	-0.00417858	-0.00928151
QGP_sample	QGP	-0.00391561	-0.00783368
QGP_sample	QGP	-0.00498901	-0.00531891
QGP_sample	QGP	-0.00439099	-0.00756384
QGP_sample	QGP	-0.00481405	-0.00843523
QGP_sample	QGP	-0.00425414	-0.00862789
QGP_sample	QGP	-0.00446353	-0.00917672
QGP_sample	QGP	-0.00372181	-0.00868119
QGP_sample	QGP	-0.00435462	-0.00744723
QGP_sample	QGP	-0.00474476	-0.0064396
QGP_sample	QGP	-0.00488664	-0.00632048
QGP_sample	QGP	-0.00486622	-0.0071875
QGP_sample	QGP	-0.0019377	-0.00557829
QGP_sample	QGP	-0.00433883	-0.00744786
QGP_sample	QGP	-0.00371005	-0.00825989
QGP_sample	QGP	-0.00424659	-0.00750493
QGP_sample	QGP	-0.000675496	-0.00643336
QGP_sample	QGP	-0.00453693	-0.00766892
QGP_sample	QGP	-0.00444931	-0.00935314
QGP_sample	QGP	-0.00455722	-0.00835236
QGP_sample	QGP	-0.00523583	-0.00800656
QGP_sample	QGP	-0.00461907	-0.00774201
QGP_sample	QGP	-0.00483829	-0.00828242
QGP_sample	QGP	-0.0039679	-0.00799234
QGP_sample	QGP	-0.00445302	-0.00785625
QGP_sample	QGP	-0.00394682	-0.00767171
QGP_sample	QGP	-0.0028784	-0.00632061
QGP_sample	QGP	-0.00338713	-0.00819832
QGP_sample	QGP	-0.00322652	-0.00811542
QGP_sample	QGP	-0.00531532	-0.00693339
QGP_sample	QGP	-0.00379151	-0.00941762
QGP_sample	QGP	-0.00492813	-0.0071054
QGP_sample	QGP	-0.00475093	-0.00869869
QGP_sample	QGP	-0.00397482	-0.00755194
QGP_sample	QGP	-0.00154024	-0.00539226
QGP_sample	QGP	-0.00505101	-0.00802018
QGP_sample	QGP	-0.00458917	-0.00761996
QGP_sample	QGP	-0.00388476	-0.00765415
QGP_sample	QGP	-0.00451721	-0.00728574
QGP_sample	QGP	-0.00483634	-0.00846647
QGP_sample	QGP	-0.00489028	-0.00655697
QGP_sample	QGP	-0.0046263	-0.00810128
QGP_sample	QGP	-0.00458124	-0.0113913
QGP_sample	QGP	-0.00493107	-0.00829572
QGP_sample	QGP	-0.00430641	-0.00898409
QGP_sample	QGP	-0.00507806	-0.00772869
QGP_sample	QGP	-0.00238398	-0.00601356
QGP_sample	QGP	-0.00510231	-0.00976151
QGP_sample	QGP	-0.00494908	-0.0047713
QGP_sample	QGP	-0.00432495	-0.00890439
QGP_sample	QGP	-0.00494344	-0.00705166
QGP_sample	QGP	-0.00498539	-0.00588338
QGP_sample	QGP	-0.00467055	-0.00772452
QGP_sample	QGP	-0.00392324	-0.00781171
QGP_sample	QGP	-0.00438519	-0.00765461
QGP_sample	QGP	-0.00452612	-0.00637808
QGP_sample	QGP	-0.00456478	-0.00914334
QGP_sample	QGP	-0.00458959	-0.00767028
QGP_sample	QGP	-0.00425437	-0.00860302
QGP_sample	QGP	-0.00458981	-0.00841058
QGP_sample	QGP	-0.00291448	-0.00706801
QGP_sample	QGP	-0.00464126	-0.00871378
QGP_sample	QGP	-0.00492215	-0.00796966
QGP_sample	QGP	-0.00434459	-0.00888345
QGP_sample	QGP	-0.00300773	-0.00908547
QGP_sample	QGP	-0.00355291	-0.00621253
QGP_sample	QGP	-0.00549556	-0.00807741
QGP_sample	QGP	-0.00528429	-0.00816472
QGP_sample	QGP	-0.00401343	-0.00724399
QGP_sample	QGP	-0.00338433	-0.0073536
QGP_sample	QGP	-0.00360319	-0.00876872
QGP_sample	QGP	-0.0039677	-0.00758193
QGP_sample	QGP	-0.00557939	-0.00843545
QGP_sample	QGP	-0.00523733	-0.00900701
QGP_sample	QGP	-0.00505976	-0.00810006
QGP_sample	QGP	-0.00462393	-0.00780509
QGP_sample	QGP	-0.00481333	-0.00838981
QGP_sample	QGP	-0.00125278	-0.00638049
QGP_sample	QGP	-0.00458437	-0.00842075
QGP_sample	QGP	-0.00411036	-0.00820048
QGP_sample	QGP	-0.00382227	-0.00733584
QGP_sample	QGP	-0.00449155	-0.0087531
QGP_sample	QGP	-0.00484039	-0.00781034
QGP_sample	QGP	-0.00505178	-0.00759656
QGP_sample	QGP	-0.00498288	-0.00852313
QGP_sample	QGP	-0.000852312	-0.00453346
QGP_sample	QGP	-0.00413258	-0.00816976
QGP_sample	QGP	-0.00392474	-0.00782993
QGP_sample	QGP	-0.000754002	-0.00638944
QGP_sample	QGP	-0.00376564	-0.00792831
QGP_sample	QGP	-0.00452652	-0.00766558
QGP_sample	QGP	-0.00471986	-0.00813091
QGP_sample	QGP	-0.00499082	-0.0084777
QGP_sample	QGP	-0.00447827	-0.00879936
QGP_sample	QGP	-0.0037743	-0.00720039
QGP_sample	QGP	-0.00536768	-0.00839902
QGP_sample	QGP	-0.00472761	-0.00811188
QGP_sample	QGP	-0.00374152	-0.00842013
QGP_sample	QGP	-0.00402357	-0.00494317
QGP_sample	QGP	-0.00483103	-0.00845655
QGP_sample	QGP	-0.00402059	-0.00765498
QGP_sample	QGP	-0.00387485	-0.00714005
QGP_sample	QGP	-0.00407295	-0.00819834
QGP_sample	QGP	-0.00532364	-0.00833073
QGP_sample	QGP	-0.00523469	-0.0084192
QGP_sample	QGP	-0.0047381	-0.00714744
QGP_sample	QGP	-0.00375844	-0.00788144
QGP_sample	QGP	-0.00465663	-0.00824296
QGP_sample	QGP	-0.00467739	-0.0079394
QGP_sample	QGP	-0.00520177	-0.00724792
QGP_sample	QGP	-0.00281252	-0.00676224
QGP_sample	QGP	-0.00305368	-0.00583526
QGP_sample	QGP	-0.00543359	-0.0084849
QGP_sample	QGP	-0.00429545	-0.0079518
QGP_sample	QGP	-0.00419775	-0.00793319
QGP_sample	QGP	-0.00444485	-0.00814534
QGP_sample	QGP	-0.00413687	-0.00812523
QGP_sample	QGP	-0.00385126	-0.00813111
QGP_sample	QGP	-0.00425671	-0.0072563
QGP_sample	QGP	-0.00495753	-0.00756453
QGP_sample	QGP	-0.00399779	-0.00835375
QGP_sample	QGP	-0.00534999	-0.00775996
QGP_sample	QGP	-0.0046149	-0.00672307
QGP_sample	QGP	-0.00445538	-0.00753189
QGP_sample	QGP	-0.00580032	-0.00753127
QGP_sample	QGP	-0.00425947	-0.00557864
QGP_sample	QGP	-0.00507208	-0.00812148
QGP_sample	QGP	-0.00344788	-0.0089714
QGP_sample	QGP	-0.00387431	-0.00873043
QGP_sample	QGP	-0.00336691	-0.00845514
QGP_sample	QGP	-0.00464414	-0.00622283
QGP_sample	QGP	-0.0043335	-0.00707648
QGP_sample	QGP	-0.00478541	-0.00828367
QGP_sample	QGP	-0.00363315	-0.00746827
QGP_sample	QGP	-0.00367177	-0.00790058
QGP_sample	QGP	-0.00548646	-0.00750476
QGP_sample	QGP	-0.00435632	-0.00769968
QGP_sample	QGP	-0.00533367	-0.00682709
QGP_sample	QGP	-0.00346456	-0.00725946
QGP_sample	QGP	-0.00334226	-0.00770327
QGP_sample	QGP	-0.0045851	-0.00755337
QGP_sample	QGP	-0.00412706	-0.00677822
QGP_sample	QGP	-0.00516462	-0.00837534
QGP_sample	QGP	-0.00337221	-0.00760883
QGP_sample	QGP	-0.00469148	-0.00675166
QGP_sample	QGP	-0.00473645	-0.00583276
QGP_sample	QGP	-0.00429393	-0.00799896
QGP_sample	QGP	-0.00513138	-0.0075805
QGP_sample	QGP	-0.00479343	-0.00666896
QGP_sample	QGP	-0.00446172	-0.00842654
QGP_sample	QGP	-0.0043325	-0.00782236
QGP_sample	QGP	-0.00532894	-0.00876196
QGP_sample	QGP	-0.0044261	-0.00635722
QGP_sample	QGP	-0.00198396	-0.00728259
QGP_sample	QGP	-0.00236332	-0.00665539
QGP_sample	QGP	-0.00439496	-0.00805642
QGP_sample	QGP	-0.00423626	-0.00771315
QGP_sample	QGP	-0.00335947	-0.00697259
QGP_sample	QGP	-0.0054229	-0.00823143
QGP_sample	QGP	-0.00517652	-0.0077193
QGP_sample	QGP	-0.00340886	-0.00900082
QGP_sample	QGP	-0.00446258	-0.00824012
QGP_sample	QGP	-0.00461601	-0.00966791
QGP_sample	QGP	-0.00472313	-0.00775431
QGP_sample	QGP	-0.00497863	-0.00827846
QGP_sample	QGP	-0.00213879	-0.00654785
QGP_sample	QGP	-0.00306612	-0.00743693
QGP_sample	QGP	-0.0036958	-0.00896992
QGP_sample	QGP	-0.00423553	-0.00907263
QGP_sample	QGP	-0.00429271	-0.0064818
QGP_sample	QGP	-0.00474328	-0.00641653
QGP_sample	QGP	-0.004089	-0.00863403
QGP_sample	QGP	-0.00445336	-0.00956829
QGP_sample	QGP	-0.00449741	-0.00843661
QGP_sample	QGP	-0.00342008	-0.0079592
QGP_sample	QGP	-0.00529113	-0.00746924
QGP_sample	QGP	-0.00443704	-0.0077876
QGP_sample	QGP	-0.00405169	-0.00879122
QGP_sample	QGP	-0.00481146	-0.00763367
QGP_sample	QGP	-0.00455614	-0.00615387
QGP_sample	QGP	-0.00435865	-0.00779548
QGP_sample	QGP	-0.00525855	-0.00837843
QGP_sample	QGP	-0.00505897	-0.007612
QGP_sample	QGP	-0.00508708	-0.00610203
QGP_sample	QGP	-0.00386165	-0.00789021
QGP_sample	QGP	-0.00474672	-0.00802048
QGP_sample	QGP	-0.00431943	-0.00882148
QGP_sample	QGP	-0.00454354	-0.00802604
QGP_sample	QGP	-0.00471	-0.00841471
QGP_sample	QGP	-0.00477911	-0.00742345
QGP_sample	QGP	-0.00423402	-0.00645763
QGP_sample	QGP	-0.00392337	-0.00702827
QGP_sample	QGP	-0.00463	-0.00844568
QGP_sample	QGP	-0.00530158	-0.00762679
QGP_sample	QGP	-0.00374004	-0.0053371
QGP_sample	QGP	-0.003524	-0.00966481
QGP_sample	QGP	-0.00429953	-0.00847618
QGP_sample	QGP	-0.00395286	-0.00701786
QGP_sample	QGP	-0.00466682	-0.00671664
QGP_sample	QGP	-0.0040214	-0.00563929
QGP_sample	QGP	-0.00400991	-0.0070924
QGP_sample	QGP	-0.00448319	-0.00831861
QGP_sample	QGP	-0.00458051	-0.00882607
QGP_sample	QGP	-0.00396978	-0.00355803
QGP_sample	QGP	-0.00480586	-0.00684288
QGP_sample	QGP	-0.00240506	-0.00546401
QGP_sample	QGP	-0.00507382	-0.00762228
QGP_sample	QGP	-0.00368351	-0.00801555
QGP_sample	QGP	-0.00365481	-0.00897305
QGP_sample	QGP	-0.00376097	-0.00743074
QGP_sample	QGP	-0.00476592	-0.00660942
QGP_sample	QGP	-0.00505417	-0.00976296
QGP_sample	QGP	-0.00421338	-0.00722435
QGP_sample	QGP	-0.00455558	-0.00760589
QGP_sample	QGP	-0.00463883	-0.00852426
QGP_sample	QGP	-0.00319597	-0.00709303
QGP_sample	QGP	-0.00432964	-0.00800756
QGP_sample	QGP	-0.00469778	-0.00749964
QGP_sample	QGP	-0.00486741	-0.00785466
QGP_sample	QGP	-0.000946245	-0.00750152
QGP_sample	QGP	-0.00202017	-0.00637391
QGP_sample	QGP	-0.00503697	-0.00944357
QGP_sample	QGP	-0.00413311	-0.00816217
QGP_sample	QGP	-0.00386772	-0.00801156
QGP_sample	QGP	-0.00434092	-0.00771744
QGP_sample	QGP	-0.00502358	-0.00909685
QGP_sample	QGP	-0.00385624	-0.00865307
QGP_sample	QGP	-0.00484331	-0.00779736
QGP_sample	QGP	-0.00375815	-0.00716814
QGP_sample	QGP	-0.00444282	-0.00830243
QGP_sample	QGP	-0.00408528	-0.00780032
QGP_sample	QGP	-0.00488499	-0.00808152
QGP_sample	QGP	-0.00403194	-0.00827252
QGP_sample	QGP	-0.0042189	-0.00591802
QGP_sample	QGP	-0.0049	-0.00810001
QGP_sample	QGP	-0.00523785	-0.00896791
QGP_sample	QGP	-0.000830713	-0.00737585
QGP_sample	QGP	-0.00463366	-0.00789131
QGP_sample	QGP	-0.00530496	-0.00778626
QGP_sample	QGP	-0.0026756	-0.00777062
QGP_sample	QGP	-0.00341018	-0.00848085
QGP_sample	QGP	-0.00410285	-0.00785963
QGP_sample	QGP	-0.00430966	-0.00809809
QGP_sample	QGP	-0.00479454	-0.00861187
QGP_sample	QGP	-0.000454501	-0.00537829
QGP_sample	QGP	-0.0042091	-0.00708792
QGP_sample	QGP	-0.00545319	-0.00784627
QGP_sample	QGP	-0.00434264	-0.00831749
QGP_sample	QGP	-0.00530675	-0.00780024
QGP_sample	QGP	-0.00411021	-0.00857996
QGP_sample	QGP	-0.00340325	-0.00847821
QGP_sample	QGP	-0.00493991	-0.00871742
QGP_sample	QGP	-0.00533174	-0.00911384
QGP_sample	QGP	-0.00430282	-0.00883755
QGP_sample	QGP	-0.00454874	-0.00622129
QGP_sample	QGP	-0.00424921	-0.00890297
QGP_sample	QGP	-0.0056248	-0.00570293
QGP_sample	QGP	-0.0044789	-0.00760524
QGP_sample	QGP	-0.00391293	-0.00803836
QGP_sample	QGP	-0.00459986	-0.00949063
QGP_sample	QGP	-0.00459572	-0.00747127
QGP_sample	QGP	-0.00501902	-0.0089207
QGP_sample	QGP	-0.00452537	-0.00825035
QGP_sample	QGP	-0.00503293	-0.00931285
QGP_sample	QGP	-0.00324175	-0.00910875
QGP_sample	QGP	-0.0048054	-0.00695824
QGP_sample	QGP	-0.00498401	-0.0072539
QGP_sample	QGP	-0.00262495	-0.00614472
QGP_sample	QGP	-0.0046319	-0.00781214
QGP_sample	QGP	-0.00518395	-0.00770403
QGP_sample	QGP	-0.00475911	-0.00700144
QGP_sample	QGP	-0.00512865	-0.00740053
QGP_sample	QGP	-0.00528911	-0.00660543
QGP_sample	QGP	-0.00532117	-0.00924499
QGP_sample	QGP	-0.00535863	-0.0070883
QGP_sample	QGP	-0.00545821	-0.00795285
QGP_sample	QGP	-0.00403223	-0.00849867
QGP_sample	QGP	-0.00444093	-0.00788451
QGP_sample	QGP	-0.00508511	-0.00798719
QGP_sample	QGP	-0.00520504	-0.00765493
QGP_sample	QGP	-0.0044236	-0.0072878
QGP_sample	QGP	-0.0044117	-0.00664382
QGP_sample	QGP	-0.00416359	-0.00677207
QGP_sample	QGP	-0.00388309	-0.00814086
QGP_sample	QGP	-0.00552274	-0.00790443
QGP_sample	QGP	-0.00520038	-0.00786932
QGP_sample	QGP	-0.00579003	-0.00832097
QGP_sample	QGP	-0.0052451	-0.00776371
QGP_sample	QGP	-0.00535811	-0.00705072
QGP_sample	QGP	-0.00536095	-0.00842643
QGP_sample	QGP	-0.00506754	-0.00833004
QGP_sample	QGP	-0.00467048	-0.00841318
QGP_sample	QGP	-0.00554825	-0.00832383
QGP_sample	QGP	-0.00521919	-0.00845856
QGP_sample	QGP	-0.00375628	-0.00888214
QGP_sample	QGP	-0.00517369	-0.00802075
QGP_sample	QGP	-0.005326	-0.00864214
QGP_sample	QGP	-0.00237171	-0.00642999
QGP_sample	QGP	-0.00688974	-0.00804895
QGP_sample	QGP	-0.00483652	-0.00672193
QGP_sample	QGP	-0.00420854	-0.00614958
QGP_sample	QGP	-0.00476678	-0.00985698
QGP_sample	QGP	-0.00482724	-0.00838998
QGP_sample	QGP	-0.00501612	-0.0103714
QGP_sample	QGP	-0.00405314	-0.00891625
QGP_sample	QGP	-0.00437489	-0.00695528
QGP_sample	QGP	-0.00412005	-0.00696072
QGP_sample	QGP	-0.00402835	-0.00809571
QGP_sample	QGP	-0.0035483	-0.00809354
QGP_sample	QGP	-0.00360332	-0.0075105
QGP_sample	QGP	-0.00434917	-0.00645352
QGP_sample	QGP	-0.00509778	-0.00640617
QGP_sample	QGP	-0.00455131	-0.0091997
QGP_sample	QGP	-0.00495686	-0.00758658
QGP_sample	QGP	-0.0041099	-0.00772228
QGP_sample	QGP	-0.00517522	-0.00736822
QGP_sample	QGP	-0.00414504	-0.00860216
QGP_sample	QGP	-0.00335285	-0.0095654
QGP_sample	QGP	-0.00425014	-0.00758593
QGP_sample	QGP	-0.00490746	-0.00738822
QGP_sample	QGP	0.000738525	-0.00439816
QGP_sample	QGP	-0.00527426	-0.00759509
QGP_sample	QGP	-0.00500037	-0.00770781
QGP_sample	QGP	-0.00365301	-0.00681036
QGP_sample	QGP	-0.00403166	-0.00542065
QGP_sample	QGP	-0.00542408	-0.00662115
QGP_sample	QGP	-0.0053952	-0.0075463
QGP_sample	QGP	-0.00362889	-0.009356
QGP_sample	QGP	-0.00418256	-0.00864208
QGP_sample	QGP	-0.00442213	-0.0074969
QGP_sample	QGP	-0.0049972	-0.00847415
QGP_sample	QGP	-0.00434533	-0.00713279
QGP_sample	QGP	-0.00403206	-0.00886124
QGP_sample	QGP	-0.00402259	-0.00856606
QGP_sample	QGP	-0.00303462	-0.00780359
QGP_sample	QGP	-0.00438407	-0.0091142
QGP_sample	QGP	-0.00520621	-0.00934178
QGP_sample	QGP	-0.00572792	-0.00918483
QGP_sample	QGP	-0.00380393	-0.00882286
QGP_sample	QGP	-0.00351519	-0.00783113
QGP_sample	QGP	0.00120877	-0.00611327
QGP_sample	QGP	-0.00400644	-0.00711218
QGP_sample	QGP	-0.00493995	-0.00829988
QGP_sample	QGP	-0.00611729	-0.00894399
QGP_sample	QGP	-0.00424529	-0.00739098
QGP_sample	QGP	-0.00360513	-0.00790574
QGP_sample	QGP	-0.0051102	-0.00780755
QGP_sample	QGP	-0.00407607	-0.00841614
QGP_sample	QGP	-0.00388434	-0.00791204
QGP_sample	QGP	-0.00188729	-0.00635492
QGP_sample	QGP	-0.00447873	-0.00765563
QGP_sample	QGP	-0.00405688	-0.00763783
QGP_sample	QGP	-0.00456166	-0.00781382
QGP_sample	QGP	-0.00478182	-0.00849407
QGP_sample	QGP	-0.00405289	-0.00728749
QGP_sample	QGP	-0.0040852	-0.00689779
QGP_sample	QGP	-0.00501993	-0.00995737
QGP_sample	QGP	-0.00562623	-0.00839289
QGP_sample	QGP	-0.00497689	-0.00792195
QGP_sample	QGP	-0.00413313	-0.00826459
QGP_sample	QGP	-0.004483	-0.00702871
QGP_sample	QGP	-0.00411858	-0.00777332
QGP_sample	QGP	-0.00421099	-0.00836429
QGP_sample	QGP	-0.00454772	-0.00791906
QGP_sample	QGP	-0.00393454	-0.00814713
QGP_sample	QGP	-0.00485835	-0.00818706
QGP_sample	QGP	-0.00401394	-0.00863479
QGP_sample	QGP	-0.00479461	-0.00815936
QGP_sample	QGP	-0.00531504	-0.00665607
QGP_sample	QGP	-0.00328102	-0.00844919
QGP_sample	QGP	-0.00439704	-0.00811091
QGP_sample	QGP	-0.00458677	-0.00750086
QGP_sample	QGP	-0.00516566	-0.00914906
QGP_sample	QGP	-0.00395312	-0.00852417
QGP_sample	QGP	-0.00464934	-0.00805215
QGP_sample	QGP	-0.00402115	-0.00823981
QGP_sample	QGP	-0.00273676	-0.00570644
QGP_sample	QGP	-0.00503589	-0.00851024
QGP_sample	QGP	-0.00222707	-0.0070147
QGP_sample	QGP	-0.00413026	-0.00756496
QGP_sample	QGP	-0.00373527	-0.00734371
QGP_sample	QGP	-0.00400991	-0.00823528
QGP_sample	QGP	-0.0045387	-0.00890505
QGP_sample	QGP	-0.00508633	-0.00658675
QGP_sample	QGP	-0.00513487	-0.00795021
QGP_sample	QGP	-0.00448292	-0.0088876
QGP_sample	QGP	-0.00529408	-0.00850661
QGP_sample	QGP	-0.00473341	-0.00748023
QGP_sample	QGP	-0.0046792	-0.00704739
QGP_sample	QGP	-0.00527838	-0.00672254
QGP_sample	QGP	-0.00424834	-0.00720014
QGP_sample	QGP	-0.00411984	-0.00743312
QGP_sample	QGP	-0.00426256	-0.00782199
QGP_sample	QGP	-0.00412869	-0.00808149
QGP_sample	QGP	-0.0043497	-0.00935231
QGP_sample	QGP	-0.00361527	-0.00806163
QGP_sample	QGP	-0.00555233	-0.00799025
QGP_sample	QGP	-0.0047878	-0.00705612
QGP_sample	QGP	-0.00504432	-0.00856295
QGP_sample	QGP	-0.00543753	-0.00843005
QGP_sample	QGP	-0.00525587	-0.00857425
QGP_sample	QGP	-0.00493128	-0.0065546
QGP_sample	QGP	-0.00572365	-0.00862521
QGP_sample	QGP	-0.00362441	-0.00735497
QGP_sample	QGP	-0.00448819	-0.00894389
QGP_sample	QGP	-0.00417337	-0.00866003
QGP_sample	QGP	-0.00466851	-0.00752936
QGP_sample	QGP	-0.00483042	-0.00748936
QGP_sample	QGP	-0.00503079	-0.0087572
QGP_sample	QGP	-0.00416167	-0.00867547
QGP_sample	QGP	-0.00473929	-0.00766575
QGP_sample	QGP	-0.00377886	-0.00795726
QGP_sample	QGP	-0.0047766	-0.00857126
QGP_sample	QGP	-0.00481854	-0.00878885
QGP_sample	QGP	-0.00493691	-0.0076378
QGP_sample	QGP	-0.00314024	-0.00663216
QGP_sample	QGP	-0.00525788	-0.00731479
QGP_sample	QGP	-0.00501134	-0.00805978
QGP_sample	QGP	-0.00461018	-0.00671195
QGP_sample	QGP	-0.00485405	-0.00796548
QGP_sample	QGP	-0.00461255	-0.00788431
QGP_sample	QGP	-0.00361154	-0.0089776
QGP_sample	QGP	-0.00397201	-0.00927604
QGP_sample	QGP	-0.00457581	-0.0081581
QGP_sample	QGP	-0.00450009	-0.00864308
QGP_sample	QGP	-0.00586365	-0.0079407
QGP_sample	QGP	-0.0013093	-0.00511947
QGP_sample	QGP	-0.0048906	-0.00877686
QGP_sample	QGP	-0.0049329	-0.00856449
QGP_sample	QGP	-0.00464771	-0.00572686
QGP_sample	QGP	-0.00477873	-0.00856067
QGP_sample	QGP	-0.00379156	-0.00763064
QGP_sample	QGP	-0.00457278	-0.00770449
QGP_sample	QGP	-0.00319483	-0.00680925
QGP_sample	QGP	-0.00488376	-0.0077266
QGP_sample	QGP	-0.00554975	-0.00758051
QGP_sample	QGP	-0.0048304	-0.00790806
QGP_sample	QGP	-0.00490968	-0.00793779
QGP_sample	QGP	-0.00511947	-0.00933223
QGP_sample	QGP	-0.00362729	-0.0071009
QGP_sample	QGP	-0.004284	-0.00840103
QGP_sample	QGP	-0.00195049	-0.00660072
QGP_sample	QGP	-0.0048188	-0.00686237
QGP_sample	QGP	-0.00482914	-0.00736521
QGP_sample	QGP	-0.00291385	-0.00628369
QGP_sample	QGP	-0.00410215	-0.0074439
QGP_sample	QGP	-0.00321756	-0.00722887
QGP_sample	QGP	-0.00479559	-0.00780672
QGP_sample	QGP	-0.00357379	-0.00674203
QGP_sample	QGP	-0.00483764	-0.00724602
QGP_sample	QGP	-0.00465003	-0.00921149
QGP_sample	QGP	-0.00391205	-0.00759228
QGP_sample	QGP	-0.00240298	-0.00741642
QGP_sample	QGP	-0.0051219	-0.00710671
QGP_sample	QGP	-0.0048027	-0.00620061
QGP_sample	QGP	-0.00431996	-0.00676517
QGP_sample	QGP	-0.00534543	-0.0073425
QGP_sample	QGP	-0.00503086	-0.00741342
QGP_sample	QGP	-0.00439947	-0.00875789
QGP_sample	QGP	-0.00445267	-0.00653264
QGP_sample	QGP	-0.00528343	-0.00730581
QGP_sample	QGP	-0.00530195	-0.00891635
QGP_sample	QGP	-0.00426472	-0.00749322
QGP_sample	QGP	-0.00467172	-0.00727097
QGP_sample	QGP	-0.00401098	-0.0079996
QGP_sample	QGP	-0.00346449	-0.00742018
QGP_sample	QGP	-0.00508451	-0.00787215
QGP_sample	QGP	-0.00378169	-0.00817192
QGP_sample	QGP	-0.00399909	-0.00897043
QGP_sample	QGP	-0.00456644	-0.00761199
QGP_sample	QGP	-0.00460544	-0.00927523
QGP_sample	QGP	-0.00453086	-0.00793338
QGP_sample	QGP	-0.00577885	-0.00717223
QGP_sample	QGP	-0.00520245	-0.0083692
QGP_sample	QGP	-0.0040123	-0.00786479
QGP_sample	QGP	-0.00392069	-0.00890293
QGP_sample	QGP	-0.00237258	-0.00665709
QGP_sample	QGP	-0.00491432	-0.00855633
QGP_sample	QGP	-0.00432744	-0.0074359
QGP_sample	QGP	-0.0048109	-0.00758862
QGP_sample	QGP	-0.00374131	-0.00695534
QGP_sample	QGP	-0.00108259	-0.00598194
QGP_sample	QGP	-0.00639518	-0.00911554
QGP_sample	QGP	-0.00430715	-0.00860541
QGP_sample	QGP	-0.00481085	-0.00848586
QGP_sample	QGP	-0.005408	-0.00820268
QGP_sample	QGP	-0.0039725	-0.00878944
QGP_sample	QGP	-0.00556524	-0.00869486
QGP_sample	QGP	-0.00429465	-0.00722563
QGP_sample	QGP	-0.0038932	-0.00866802
QGP_sample	QGP	-0.00411926	-0.00706487
QGP_sample	QGP	-0.00249666	-0.00683258
QGP_sample	QGP	-0.00495781	-0.0082998
QGP_sample	QGP	-0.0020639	-0.00681906
QGP_sample	QGP	-0.00454338	-0.00612389
QGP_sample	QGP	-0.00401387	-0.00618984
QGP_sample	QGP	-0.00525563	-0.00782325
QGP_sample	QGP	-0.00508915	-0.00724812
QGP_sample	QGP	-0.00501492	-0.00705396
QGP_sample	QGP	-0.00491241	-0.00765507
QGP_sample	QGP	-0.00364456	-0.00631002
QGP_sample	QGP	-0.00506115	-0.00780694
QGP_sample	QGP	-0.00466485	-0.00812289
QGP_sample	QGP	-0.00411493	-0.00714998
QGP_sample	QGP	-0.00383958	-0.00829565
QGP_sample	QGP	-0.00442782	-0.00581809
QGP_sample	QGP	-0.00535381	-0.00866907
QGP_sample	QGP	-0.0044147	-0.00807067
QGP_sample	QGP	-0.00514059	-0.00759489
QGP_sample	QGP	-0.00512003	-0.00750655
QGP_sample	QGP	-0.00274379	-0.00840766
QGP_sample	QGP	-0.00429471	-0.00816227
QGP_sample	QGP	-0.00492466	-0.00730585
QGP_sample	QGP	-0.00538481	-0.00763122
QGP_sample	QGP	-0.00527681	-0.00715809
QGP_sample	QGP	-0.00477389	-0.00818277
QGP_sample	QGP	-0.00264039	-0.00733219
QGP_sample	QGP	-0.00200944	-0.00635373
QGP_sample	QGP	-0.00388702	-0.00873984
QGP_sample	QGP	-0.00480592	-0.00768526
QGP_sample	QGP	-0.00520657	-0.00910351
QGP_sample	QGP	-0.00473034	-0.00902555
QGP_sample	QGP	-0.00186966	-0.00860624
QGP_sample	QGP	-0.00500713	-0.00899252
QGP_sample	QGP	-0.00454901	-0.00875421
QGP_sample	QGP	-0.00484445	-0.00725565
QGP_sample	QGP	-0.00164286	-0.00679514
QGP_sample	QGP	-0.0041552	-0.00856441
QGP_sample	QGP	-0.00478138	-0.00908456
QGP_sample	QGP	-0.00413052	-0.00845069
QGP_sample	QGP	-0.00500811	-0.00833919
QGP_sample	QGP	-0.00441068	-0.00704491
QGP_sample	QGP	-0.00388086	-0.00835439
QGP_sample	QGP	-0.00460423	-0.0080734
QGP_sample	QGP	-0.00431003	-0.00640843
QGP_sample	QGP	-0.00407363	-0.00855081
QGP_sample	QGP	-0.00378074	-0.00731637
QGP_sample	QGP	-0.00526073	-0.00751475
QGP_sample	QGP	-0.0047247	-0.00741848
QGP_sample	QGP	-0.00428932	-0.00800107
QGP_sample	QGP	-0.00214352	-0.00693581
QGP_sample	QGP	-0.00493659	-0.00885346
QGP_sample	QGP	-0.00582102	-0.00820609
QGP_sample	QGP	-0.0045015	-0.00913928
QGP_sample	QGP	-0.00440419	-0.00759924
QGP_sample	QGP	-0.00423084	-0.0094488
QGP_sample	QGP	-0.00423588	-0.00874144
QGP_sample	QGP	-0.00535335	-0.00685389
QGP_sample	QGP	-0.00501527	-0.0080384
QGP_sample	QGP	-0.00351403	-0.0066581
QGP_sample	QGP	-0.00378861	-0.00720339
QGP_sample	QGP	-0.00418568	-0.00850432
QGP_sample	QGP	-0.00242905	-0.00746779
QGP_sample	QGP	-0.0041247	-0.00847982
QGP_sample	QGP	-0.00472288	-0.0085311
QGP_sample	QGP	-0.0045046	-0.00745573
QGP_sample	QGP	-0.00479594	-0.008828
QGP_sample	QGP	-0.00516848	-0.0087999
QGP_sample	QGP	-0.00505873	-0.00804376
QGP_sample	QGP	-0.00318003	-0.00890714
QGP_sample	QGP	-0.00423863	-0.0093813
QGP_sample	QGP	-0.000761708	-0.00639894
QGP_sample	QGP	-0.0044104	-0.00825813
QGP_sample	QGP	-0.00475307	-0.00779329
QGP_sample	QGP	-0.00421488	-0.00575722
QGP_sample	QGP	-0.00494976	-0.00785334
QGP_sample	QGP	-0.00501557	-0.00777262
QGP_sample	QGP	-0.00477969	-0.00741188
QGP_sample	QGP	-0.00490079	-0.00819634
QGP_sample	QGP	-0.00487127	-0.00746269
QGP_sample	QGP	-0.00364642	-0.00947407
QGP_sample	QGP	-0.00564467	-0.00461443
QGP_sample	QGP	-0.00496202	-0.0079412
QGP_sample	QGP	-0.00489479	-0.00731862
QGP_sample	QGP	-0.0043966	-0.00829567
QGP_sample	QGP	-0.00557809	-0.00731175
QGP_sample	QGP	-0.00500989	-0.00715744
QGP_sample	QGP	-0.00448421	-0.00867892
QGP_sample	QGP	-0.00457369	-0.00610685
QGP_sample	QGP	-0.00301072	-0.00730092
QGP_sample	QGP	-0.00504035	-0.00765388
QGP_sample	QGP	-0.00400081	-0.00739381
QGP_sample	QGP	-0.00416905	-0.00576567
QGP_sample	QGP	-0.0035475	-0.00605519
QGP_sample	QGP	-0.00429365	-0.00794795
QGP_sample	QGP	-0.00482536	-0.00780815
QGP_sample	QGP	-0.00477506	-0.00746197
QGP_sample	QGP	-0.00570169	-0.00829034
QGP_sample	QGP	-0.00438116	-0.00715846
QGP_sample	QGP	-0.00600416	-0.00874881
QGP_sample	QGP	-0.00462331	-0.00699092
QGP_sample	QGP	-0.00425367	-0.00775886
QGP_sample	QGP	-0.00439133	-0.00790415
QGP_sample	QGP	-0.00481174	-0.00522356
QGP_sample	QGP	-0.00499079	-0.00680842
QGP_sample	QGP	-0.00412949	-0.00827915
QGP_sample	QGP	-0.00195987	-0.00545011
QGP_sample	QGP	-0.00324694	-0.00761025
QGP_sample	QGP	-0.00432208	-0.00839227
QGP_sample	QGP	-0.00286252	-0.0081481
QGP_sample	QGP	-0.00463946	-0.00922252
QGP_sample	QGP	-0.00519869	-0.00917844
QGP_sample	QGP	-0.00505251	-0.00787063
QGP_sample	QGP	-0.00456763	-0.00716529
QGP_sample	QGP	-0.00418782	-0.00767647
QGP_sample	QGP	-0.00413476	-0.00837291
QGP_sample	QGP	-0.00360954	-0.00698634
QGP_sample	QGP	-0.00383987	-0.00487852
QGP_sample	QGP	-0.00459657	-0.00627293
QGP_sample	QGP	-0.00480192	-0.00867152
QGP_sample	QGP	-0.00336183	-0.00786863
QGP_sample	QGP	-0.00484841	-0.00679287
QGP_sample	QGP	-0.00438319	-0.00865093
QGP_sample	QGP	-0.00479371	-0.00964049
QGP_sample	QGP	-0.00323334	-0.00752491
QGP_sample	QGP	-0.00311885	-0.00855998
QGP_sample	QGP	-0.00457935	-0.00910311
QGP_sample	QGP	-0.00578606	-0.00897074
QGP_sample	QGP	-0.00441812	-0.00841377
QGP_sample	QGP	-0.00534422	-0.00944786
QGP_sample	QGP	-0.00277594	-0.00768173
QGP_sample	QGP	-0.00347264	-0.0089558
QGP_sample	QGP	-0.00459762	-0.00797257
QGP_sample	QGP	-0.00259843	-0.00823697
QGP_sample	QGP	-0.00525078	-0.00947506
QGP_sample	QGP	-0.0057104	-0.00783118
QGP_sample	QGP	-0.00379672	-0.00799692
QGP_sample	QGP	-0.00509084	-0.00742538
QGP_sample	QGP	-0.00511877	-0.00815944
QGP_sample	QGP	-0.0034987	-0.00717858
QGP_sample	QGP	-0.00510347	-0.00889911
QGP_sample	QGP	-0.00517555	-0.00772229
QGP_sample	QGP	-0.00406214	-0.00748162
QGP_sample	QGP	-0.00511115	-0.0072384
QGP_sample	QGP	-0.00482923	-0.0073228
QGP_sample	QGP	-0.00534649	-0.00789064
QGP_sample	QGP	-0.00527672	-0.00680533
QGP_sample	QGP	-0.00452879	-0.00552305
QGP_sample	QGP	-0.00504037	-0.00793455
QGP_sample	QGP	-0.00471446	-0.00726764
QGP_sample	QGP	-0.0055198	-0.00661151
QGP_sample	QGP	-0.00520306	-0.00805931
QGP_sample	QGP	-0.00541685	-0.00906176
QGP_sample	QGP	-0.00375622	-0.00782256
QGP_sample	QGP	-4.71E-05	-0.00719586
QGP_sample	QGP	-0.00396292	-0.00871685
QGP_sample	QGP	-0.00108069	-0.0079533
QGP_sample	QGP	-0.000578768	-0.00621263
QGP_sample	QGP	-0.0039819	-0.00913239
QGP_sample	QGP	-0.00520611	-0.00836782
QGP_sample	QGP	-0.00151152	-0.00708829
QGP_sample	QGP	-0.00440634	-0.00757332
QGP_sample	QGP	-0.00499891	-0.0062787
QGP_sample	QGP	-0.00351797	-0.00633794
QGP_sample	QGP	-0.00407401	-0.00705743
QGP_sample	QGP	-0.00274518	-0.00633182
QGP_sample	QGP	-0.00272205	-0.00476121
QGP_sample	QGP	-0.00408046	-0.00782439
QGP_sample	QGP	-0.00408767	-0.0072695
QGP_sample	QGP	-0.00394911	-0.00788929
QGP_sample	QGP	-0.00270837	-0.00695271
QGP_sample	QGP	-0.00403429	-0.00854894
QGP_sample	QGP	-0.00371709	-0.00817381
QGP_sample	QGP	-0.00367061	-0.00760937
QGP_sample	QGP	-0.00459519	-0.00797804
QGP_sample	QGP	-0.00458856	-0.00965711
QGP_sample	QGP	-0.00428103	-0.00680526
QGP_sample	QGP	-0.00399602	-0.00785945
QGP_sample	QGP	-0.00472222	-0.00844212
QGP_sample	QGP	-0.0041238	-0.00724271
QGP_sample	QGP	-0.00437187	-0.00810112
QGP_sample	QGP	-0.00456451	-0.00881618
QGP_sample	QGP	-0.00412475	-0.00905481
QGP_sample	QGP	-0.00255263	-0.0072475
QGP_sample	QGP	-0.0054572	-0.00881252
QGP_sample	QGP	-0.00430772	-0.00783626
QGP_sample	QGP	-0.00479431	-0.00786768
QGP_sample	QGP	-0.00427175	-0.00837702
QGP_sample	QGP	-0.00390106	-0.0074482
QGP_sample	QGP	-0.0032784	-0.00844221
QGP_sample	QGP	-0.00487097	-0.00768109
QGP_sample	QGP	-0.00377256	-0.00821958
QGP_sample	QGP	-0.00474742	-0.00898036
QGP_sample	QGP	-0.00476311	-0.00834149
QGP_sample	QGP	-0.00363944	-0.00743683
QGP_sample	QGP	-0.00427937	-0.00699491
QGP_sample	QGP	-0.00511837	-0.00914028
QGP_sample	QGP	-0.00237023	-0.0072118
QGP_sample	QGP	-0.00491608	-0.00808326
QGP_sample	QGP	-0.00547644	-0.00926382
QGP_sample	QGP	-0.00477197	-0.00875556
QGP_sample	QGP	-0.00212241	-0.00734134
QGP_sample	QGP	-0.00571881	-0.00931826
QGP_sample	QGP	-0.00498893	-0.00985098
QGP_sample	QGP	-0.00217837	-0.00790473
QGP_sample	QGP	-0.00501725	-0.00619721
QGP_sample	QGP	-0.00472501	-0.00777428
QGP_sample	QGP	-0.00377307	-0.00790776
QGP_sample	QGP	-0.0035582	-0.00806401
QGP_sample	QGP	-0.00511729	-0.00766987
QGP_sample	QGP	-0.00348006	-0.00637348
QGP_sample	QGP	-0.00503842	-0.00703319
QGP_sample	QGP	-0.00467332	-0.00595308
QGP_sample	QGP	-0.00476692	-0.00814493
QGP_sample	QGP	-0.0045175	-0.00793446
QGP_sample	QGP	-0.00501859	-0.00859697
QGP_sample	QGP	-0.00420057	-0.0084911
QGP_sample	QGP	-0.00393733	-0.00739817
QGP_sample	QGP	-0.00461794	-0.00797545
QGP_sample	QGP	-0.00443513	-0.00679837
QGP_sample	QGP	-0.00438301	-0.00850445
QGP_sample	QGP	-0.00481312	-0.00795353
QGP_sample	QGP	-0.00513973	-0.00813056
QGP_sample	QGP	-0.00420539	-0.00822461
QGP_sample	QGP	-0.00492779	-0.00828304
QGP_sample	QGP	-0.00483557	-0.00841668
QGP_sample	QGP	-0.00406434	-0.00712105
QGP_sample	QGP	-0.00371982	-0.00808058
QGP_sample	QGP	-0.00426886	-0.00768522
QGP_sample	QGP	-0.0047572	-0.00743271
QGP_sample	QGP	-0.00421619	-0.00801855
QGP_sample	QGP	-0.0048888	-0.00623857
QGP_sample	QGP	-0.00454299	-0.00864202
QGP_sample	QGP	-0.00491545	-0.00727432
QGP_sample	QGP	-0.00419746	-0.00701236
QGP_sample	QGP	-0.00503917	-0.00791433
QGP_sample	QGP	-0.00477204	-0.00756253
QGP_sample	QGP	-0.00405332	-0.00680488
QGP_sample	QGP	-0.00487574	-0.00787078
QGP_sample	QGP	-0.00372011	-0.00984866
QGP_sample	QGP	-0.00446954	-0.00919725
QGP_sample	QGP	-0.00537736	-0.0073449
QGP_sample	QGP	-0.00349806	-0.00752322
QGP_sample	QGP	-0.00495907	-0.00695342
QGP_sample	QGP	-0.00331383	-0.00810792
QGP_sample	QGP	-0.0047284	-0.00627555
QGP_sample	QGP	-0.00409258	-0.00751252
QGP_sample	QGP	-0.00433183	-0.00559059
QGP_sample	QGP	-0.0014014	-0.0049501
QGP_sample	QGP	-0.00131384	-0.0050593
QGP_sample	QGP	-0.00242085	-0.00636368
QGP_sample	QGP	-0.00582558	-0.00842839
QGP_sample	QGP	-0.00582193	-0.00836161
QGP_sample	QGP	-0.00480933	-0.007507
QGP_sample	QGP	-0.00468014	-0.00700641
QGP_sample	QGP	-0.00503265	-0.00744135
QGP_sample	QGP	-0.00471968	-0.00781962
QGP_sample	QGP	-0.00500217	-0.00949664
QGP_sample	QGP	-0.00362422	-0.00764772
QGP_sample	QGP	-0.00441055	-0.00776806
QGP_sample	QGP	-0.0030041	-0.00551421
QGP_sample	QGP	-0.00378948	-0.00675998
QGP_sample	QGP	-0.00339976	-0.00570921
QGP_sample	QGP	-0.00467243	-0.00838816
QGP_sample	QGP	-0.00398822	-0.00859743
QGP_sample	QGP	-0.00500077	-0.00787617
QGP_sample	QGP	-0.00483183	-0.00682346
[truncated: 5,646 more rows]
