# Supplementary material for: Thousands of Qatari genomes inform human migration history and improve imputation of Arab haplotypes
Source: Nat Commun. 2021 Oct 12;12:5929. doi: 10.1038/s41467-021-25287-y (PMC8511259; doi:10.1038/s41467-021-25287-y)
Supplement: Supplementary file 5 — Source Data [file 41467_2021_25287_MOESM5_ESM.zip › Source_data_Figure1/1d.csv]

Sample	Ancestry	Dataset	PC1	PC2	PC4
QGP_sample	ADM	QGP	-0.00560059	-0.00275906	0.00246157
QGP_sample	ADM	QGP	-0.0131615	-0.00125369	0.00386842
QGP_sample	ADM	QGP	-0.00103977	-0.0022273	-0.00170863
QGP_sample	ADM	QGP	0.0040003	-0.00194076	-0.00138902
QGP_sample	ADM	QGP	0.00194268	-0.0034987	0.000186171
QGP_sample	ADM	QGP	-0.00465913	-0.0021711	0.00474322
QGP_sample	ADM	QGP	1.90E-05	-0.00235652	-0.00124975
QGP_sample	ADM	QGP	-0.00689263	0.00371721	0.0133539
QGP_sample	ADM	QGP	0.00231232	0.00184648	0.00238968
QGP_sample	ADM	QGP	-0.0114975	0.00199724	0.00935134
QGP_sample	ADM	QGP	0.00183739	-0.00274041	0.00373498
QGP_sample	ADM	QGP	0.00301501	-0.00200367	-0.000355311
QGP_sample	ADM	QGP	0.00455498	0.00174999	0.0150196
QGP_sample	ADM	QGP	0.00232884	-0.00336449	-0.000442296
QGP_sample	ADM	QGP	1.84E-05	-0.00233622	-0.00218382
QGP_sample	ADM	QGP	0.00498947	0.000877137	0.0181355
QGP_sample	ADM	QGP	0.00442199	0.000587737	0.00894826
QGP_sample	ADM	QGP	0.0016391	-0.00263475	-0.0035733
QGP_sample	ADM	QGP	-0.000594147	-0.00200689	0.00129308
QGP_sample	ADM	QGP	-0.00385801	-0.00298428	0.00120463
QGP_sample	ADM	QGP	0.00307885	-0.00347254	-0.00705581
QGP_sample	ADM	QGP	0.00364534	-0.0021716	8.92E-05
QGP_sample	ADM	QGP	0.00213874	0.00314954	0.0147546
QGP_sample	ADM	QGP	-0.000229508	-0.00408298	-0.00458883
QGP_sample	ADM	QGP	0.00469955	0.00673066	0.0104241
QGP_sample	ADM	QGP	0.00105664	-0.00381256	0.00108779
QGP_sample	ADM	QGP	-0.000914681	-0.00312284	0.0016568
QGP_sample	ADM	QGP	0.00442017	-0.00709294	0.00314312
QGP_sample	ADM	QGP	-0.000613695	-0.00222031	-0.00193936
QGP_sample	ADM	QGP	0.00273472	0.0023709	0.00389247
QGP_sample	ADM	QGP	0.00204427	-0.00285821	-0.000472735
QGP_sample	ADM	QGP	0.0043055	-0.00251707	0.00188903
QGP_sample	ADM	QGP	-0.0105107	-0.00216012	0.000507786
QGP_sample	ADM	QGP	0.00377781	-0.00257776	-0.000877451
QGP_sample	ADM	QGP	0.00160936	-0.0032185	-0.0057932
QGP_sample	ADM	QGP	0.00373206	-3.31E-05	0.00755125
QGP_sample	ADM	QGP	-0.000803181	-0.00272149	-0.000948169
QGP_sample	ADM	QGP	-0.0114524	0.00179811	0.0113679
QGP_sample	ADM	QGP	0.00460588	0.00680962	0.0102399
QGP_sample	ADM	QGP	-0.00208483	-0.000962351	0.00276796
QGP_sample	ADM	QGP	0.00390434	-0.00313452	-0.000103965
QGP_sample	ADM	QGP	-0.00203845	-0.00340886	0.00214724
QGP_sample	ADM	QGP	0.00254497	0.00257709	0.0101137
QGP_sample	ADM	QGP	-0.003368	-0.00223965	0.00387636
QGP_sample	ADM	QGP	0.00410049	-0.00320033	-0.000768436
QGP_sample	ADM	QGP	0.00328155	0.0027171	0.0113367
QGP_sample	ADM	QGP	-0.0129258	-0.00153571	0.00430737
QGP_sample	ADM	QGP	0.00317572	-0.00354892	-0.00719454
QGP_sample	ADM	QGP	0.00386714	-0.00232443	-0.00297395
QGP_sample	ADM	QGP	-0.00416749	-0.00254872	0.00362073
QGP_sample	ADM	QGP	-0.0107582	-0.00252228	0.00175559
QGP_sample	ADM	QGP	-0.00274514	-0.00189966	-0.00168252
QGP_sample	ADM	QGP	0.00441683	-0.00750887	0.00407963
QGP_sample	ADM	QGP	6.53E-05	-0.00242906	-0.00366974
QGP_sample	ADM	QGP	-0.00338002	-0.00158388	0.0018685
QGP_sample	ADM	QGP	0.00344126	0.00310635	0.0142265
QGP_sample	ADM	QGP	-0.00497143	-0.00215038	0.000606639
QGP_sample	ADM	QGP	-0.0137381	-0.00353431	0.00456247
QGP_sample	ADM	QGP	-0.000282365	-0.00203996	0.00521338
QGP_sample	ADM	QGP	0.00465485	-0.00566724	-0.0010777
QGP_sample	ADM	QGP	4.57E-05	-0.00194881	0.00347366
QGP_sample	ADM	QGP	0.00400986	-0.00734969	0.00441123
QGP_sample	ADM	QGP	0.00423784	-0.00337298	-0.00722966
QGP_sample	ADM	QGP	-0.00639356	-0.00214732	0.00264227
QGP_sample	ADM	QGP	-0.000617436	-0.00259237	0.0024034
QGP_sample	ADM	QGP	-0.0103806	-0.00472429	0.00663254
QGP_sample	ADM	QGP	0.00194473	-0.00432834	-0.00215587
QGP_sample	ADM	QGP	0.00379458	-0.00306834	-0.00176938
QGP_sample	ADM	QGP	0.00244656	-0.00200711	-0.000248902
QGP_sample	ADM	QGP	0.0040577	-0.00297872	-0.00109719
QGP_sample	ADM	QGP	0.00275816	-0.00380747	-0.00302864
QGP_sample	ADM	QGP	0.00313874	0.0025898	0.0112385
QGP_sample	ADM	QGP	-0.0108928	-8.86E-05	0.00537023
QGP_sample	ADM	QGP	0.0039846	-0.00336569	0.000256027
QGP_sample	ADM	QGP	0.00109215	-0.00719195	0.00557236
QGP_sample	ADM	QGP	-0.00490844	0.000257664	0.00191912
QGP_sample	ADM	QGP	0.00312882	-0.00233219	0.00112863
QGP_sample	ADM	QGP	0.00463155	0.00398645	0.0129233
QGP_sample	ADM	QGP	0.00263364	-0.00298195	-0.00659432
QGP_sample	ADM	QGP	-0.00364793	-0.00276696	-0.000347623
QGP_sample	ADM	QGP	0.00139916	-0.00259341	0.00206852
QGP_sample	ADM	QGP	-0.00270832	-0.00245578	0.00322474
QGP_sample	ADM	QGP	-0.00179725	-0.00266427	0.00245614
QGP_sample	ADM	QGP	0.00232007	-0.00357388	-0.00233748
QGP_sample	ADM	QGP	0.00401601	-0.00335056	-0.00784161
QGP_sample	ADM	QGP	0.00435108	-0.0033905	-0.00790235
QGP_sample	ADM	QGP	0.00118325	0.0045431	0.0153925
QGP_sample	ADM	QGP	-0.00621043	-0.00233755	0.00356426
QGP_sample	ADM	QGP	-0.00477231	-0.000809517	0.00158323
QGP_sample	ADM	QGP	-0.00223196	-0.000406673	0.00250811
QGP_sample	ADM	QGP	-0.00362185	-0.00125396	0.000387268
QGP_sample	ADM	QGP	0.00386556	-0.00612822	0.00335363
QGP_sample	ADM	QGP	0.00252397	-0.00333967	-0.00696276
QGP_sample	ADM	QGP	-0.0014897	-0.00361529	0.0016616
QGP_sample	ADM	QGP	-4.86E-05	-0.00307399	-0.00124099
QGP_sample	ADM	QGP	0.0031392	-0.00276354	-0.00108331
QGP_sample	ADM	QGP	0.00163966	-0.00313378	-0.000465947
QGP_sample	ADM	QGP	0.00460065	-0.003775	-0.00711335
QGP_sample	ADM	QGP	0.00482721	-0.00385629	-0.0071461
QGP_sample	ADM	QGP	-0.00476347	-0.00193094	0.00282529
QGP_sample	ADM	QGP	-0.0032457	-0.00105215	0.0002245
QGP_sample	ADM	QGP	-0.000377909	-0.00411791	-0.00450284
QGP_sample	ADM	QGP	0.00312496	-0.0027695	-0.00139471
QGP_sample	ADM	QGP	-0.0110696	0.00178694	0.0115934
QGP_sample	ADM	QGP	-0.0137794	-0.00114102	0.00395843
QGP_sample	ADM	QGP	0.00224522	-0.00295232	0.000492065
QGP_sample	ADM	QGP	0.00238426	-0.00331059	-0.000174439
QGP_sample	ADM	QGP	0.00185177	-0.00124559	0.00526144
QGP_sample	ADM	QGP	0.00239008	-0.00182087	-0.000683725
QGP_sample	ADM	QGP	0.00331969	-0.00187401	0.000881934
QGP_sample	ADM	QGP	0.00275435	-0.00290948	-0.00460298
QGP_sample	ADM	QGP	-0.00477075	-0.00194245	0.00320136
QGP_sample	ADM	QGP	-0.0145029	-0.00291228	0.00355424
QGP_sample	ADM	QGP	-0.0113951	-7.48E-05	0.00622102
QGP_sample	ADM	QGP	-0.0102002	-0.00134303	-0.00015325
QGP_sample	ADM	QGP	0.00440696	-0.00336005	-0.00145693
QGP_sample	ADM	QGP	-0.00151958	-0.00355592	0.000179469
QGP_sample	ADM	QGP	-0.00111716	-0.00393675	0.00203092
QGP_sample	ADM	QGP	0.00370693	-0.00266697	-0.00726816
QGP_sample	ADM	QGP	-0.000437606	-0.00207332	-0.00139883
QGP_sample	ADM	QGP	-0.00285891	-0.00294161	0.00250991
QGP_sample	ADM	QGP	-0.00205957	-0.00315495	0.00137687
QGP_sample	ADM	QGP	-0.000475087	-0.00340562	-0.0036906
QGP_sample	ADM	QGP	0.00122298	-0.00322477	-0.0014793
QGP_sample	ADM	QGP	0.000282371	-0.000513847	0.00282157
QGP_sample	ADM	QGP	0.00345664	-0.00444901	-0.00230721
QGP_sample	ADM	QGP	0.0033188	-0.00313273	-0.00699311
QGP_sample	ADM	QGP	0.00380451	0.00200108	0.00445776
QGP_sample	ADM	QGP	0.000986456	0.00346052	0.00445064
QGP_sample	ADM	QGP	0.00463183	-0.00360535	-0.000996853
QGP_sample	ADM	QGP	0.000334887	-0.00201856	-0.000944892
QGP_sample	ADM	QGP	0.00437481	-0.00291377	0.00176336
QGP_sample	ADM	QGP	-0.00282846	-0.003277	0.00260625
QGP_sample	ADM	QGP	0.00383031	0.00484419	0.0112155
QGP_sample	ADM	QGP	-0.0139135	-0.00285195	0.00249865
QGP_sample	ADM	QGP	0.000151317	-0.00330101	0.000188732
QGP_sample	ADM	QGP	0.00361394	-0.00412832	-0.00279866
QGP_sample	ADM	QGP	0.000337407	0.00225538	0.00987313
QGP_sample	ADM	QGP	-0.00048248	-0.00318733	0.000225471
QGP_sample	ADM	QGP	0.00249252	-0.00218716	0.000457692
QGP_sample	ADM	QGP	-0.0113355	-0.00145322	0.00514801
QGP_sample	ADM	QGP	-0.00140417	-0.00411772	-0.00414742
QGP_sample	ADM	QGP	-0.00819166	0.00478075	0.0141927
QGP_sample	ADM	QGP	-0.00748861	0.00468659	0.0139832
QGP_sample	ADM	QGP	0.00316929	-0.00402836	-0.00142003
QGP_sample	ADM	QGP	0.00243435	0.00258585	0.00997379
QGP_sample	ADM	QGP	0.00252404	0.00125967	0.00235358
QGP_sample	ADM	QGP	-0.0137074	-0.00034366	0.00631014
QGP_sample	ADM	QGP	0.00275629	-0.00339023	-0.000553281
QGP_sample	ADM	QGP	-0.0118158	0.00475648	0.0157364
QGP_sample	ADM	QGP	0.00233494	-0.0017391	0.00578113
QGP_sample	ADM	QGP	-0.00262106	0.0029814	0.014664
QGP_sample	ADM	QGP	0.00389081	0.0212177	0.00222137
QGP_sample	ADM	QGP	0.00248666	-0.00373917	-0.00679899
QGP_sample	ADM	QGP	0.00121492	-0.00376169	-0.00264409
QGP_sample	ADM	QGP	0.00154884	-0.00493118	0.000387529
QGP_sample	ADM	QGP	0.00344101	0.00216362	0.0117721
QGP_sample	ADM	QGP	-0.000622063	-0.00220729	-0.00148545
QGP_sample	ADM	QGP	0.00291134	0.00209926	0.0116934
QGP_sample	ADM	QGP	-6.02E-05	-0.00201072	0.00269404
QGP_sample	ADM	QGP	-0.000137071	-0.00253947	-0.00151957
QGP_sample	ADM	QGP	-7.43E-05	-0.00023127	0.000512669
QGP_sample	ADM	QGP	0.00369768	-0.00339543	-0.00108797
QGP_sample	ADM	QGP	-0.00136876	-0.00406596	-0.000789071
QGP_sample	ADM	QGP	-0.00169499	-0.00401463	-0.00373584
QGP_sample	ADM	QGP	0.0040066	0.00252705	0.00854174
QGP_sample	ADM	QGP	0.00305514	0.00143793	0.0111323
QGP_sample	ADM	QGP	0.000893754	-0.00457456	-0.00118228
QGP_sample	ADM	QGP	0.00222452	0.00298174	0.0128626
QGP_sample	ADM	QGP	0.00499981	0.00332534	0.00283902
QGP_sample	ADM	QGP	0.00108577	-0.00202878	0.0015558
QGP_sample	ADM	QGP	0.00283395	0.00298695	0.00207206
QGP_sample	ADM	QGP	-0.002405	-0.00294558	0.0024081
QGP_sample	ADM	QGP	0.00369217	-0.00600001	0.00337515
QGP_sample	ADM	QGP	0.00461708	-0.00365201	-0.00201652
QGP_sample	ADM	QGP	-0.000697399	-0.00395486	0.00134732
QGP_sample	ADM	QGP	-0.00155569	-0.00353007	0.00187802
QGP_sample	ADM	QGP	-0.00434359	-0.00126569	0.00177187
QGP_sample	ADM	QGP	-0.00523415	-0.0017279	0.00233887
QGP_sample	ADM	QGP	0.00438564	-0.00547785	-0.00018451
QGP_sample	ADM	QGP	0.000612473	-0.00347244	-0.00576728
QGP_sample	ADM	QGP	0.00498054	-0.00423488	-0.00760064
QGP_sample	ADM	QGP	-0.0020498	-0.00373955	0.00239895
QGP_sample	ADM	QGP	-0.00822967	-0.00301695	0.00384673
QGP_sample	ADM	QGP	-0.000972475	-0.00192589	-0.00104041
QGP_sample	ADM	QGP	0.000500576	-0.00263457	-0.00303522
QGP_sample	ADM	QGP	0.00330017	-0.00322871	-0.00734882
QGP_sample	ADM	QGP	0.00302404	-0.00326048	-0.00339557
QGP_sample	ADM	QGP	0.00240321	-0.00627842	0.00106859
QGP_sample	ADM	QGP	0.00177613	-0.00453645	-0.00298568
QGP_sample	ADM	QGP	0.00082832	-0.00132187	-0.000692062
QGP_sample	ADM	QGP	-0.00411683	-0.00208021	0.00262572
QGP_sample	ADM	QGP	-0.000832647	-0.00346201	0.000747174
QGP_sample	ADM	QGP	0.00179322	-0.00335748	-0.00368082
QGP_sample	ADM	QGP	6.34E-05	-0.00242923	-0.00187364
QGP_sample	ADM	QGP	0.00221133	-0.00160166	-0.000976021
QGP_sample	ADM	QGP	-0.00263617	-0.00275692	0.00235898
QGP_sample	ADM	QGP	0.00280989	-0.00189197	-0.00449154
QGP_sample	ADM	QGP	0.00170819	0.00165436	0.0033029
QGP_sample	ADM	QGP	-0.00212388	-0.0029292	0.00209284
QGP_sample	ADM	QGP	0.00231323	-0.00603103	0.000103768
QGP_sample	ADM	QGP	0.00309707	-0.00299935	0.00132195
QGP_sample	ADM	QGP	0.000531344	-0.00226867	-0.00270577
QGP_sample	ADM	QGP	-0.00200194	-0.0031603	0.00210929
QGP_sample	ADM	QGP	0.000605228	-0.00241867	-0.00236172
QGP_sample	ADM	QGP	0.000911836	-0.00377976	-0.00538159
QGP_sample	ADM	QGP	0.000954971	0.000645283	0.00470072
QGP_sample	ADM	QGP	-0.00906865	-0.00264097	0.00326788
QGP_sample	ADM	QGP	0.00320795	0.00335571	0.0072093
QGP_sample	ADM	QGP	2.68E-05	-0.00247552	-0.0014774
QGP_sample	ADM	QGP	-0.000827806	-0.00229197	-0.00194103
QGP_sample	ADM	QGP	0.0011276	-0.00183436	0.00658563
QGP_sample	ADM	QGP	0.00354559	0.00223472	0.0120005
QGP_sample	ADM	QGP	0.00329696	0.00301768	0.0115964
QGP_sample	ADM	QGP	-0.000533862	-0.00218618	-0.00189241
QGP_sample	ADM	QGP	-0.00292964	-0.00118517	-0.00101904
QGP_sample	ADM	QGP	0.00370766	0.000709516	0.0102392
QGP_sample	ADM	QGP	0.00210719	0.000320473	0.0085877
QGP_sample	ADM	QGP	2.60E-05	-0.00411488	-0.00470984
QGP_sample	ADM	QGP	-0.00365337	-0.00244919	0.00373021
QGP_sample	ADM	QGP	-0.00062287	-0.00208208	0.00563728
QGP_sample	ADM	QGP	0.00419517	0.00244313	0.0112505
QGP_sample	ADM	QGP	-0.00395228	-0.00256109	0.00373318
QGP_sample	ADM	QGP	-0.00655771	-0.000638601	0.00267491
QGP_sample	ADM	QGP	0.00225903	-0.00258345	-0.00385863
QGP_sample	ADM	QGP	0.00247857	-0.00211449	0.00112705
QGP_sample	ADM	QGP	-0.000577015	-0.00148985	-0.00607062
QGP_sample	ADM	QGP	-0.00220398	-0.00400979	0.00290788
QGP_sample	ADM	QGP	-0.00388324	-0.00388719	0.00297725
QGP_sample	ADM	QGP	0.00139743	-0.00652298	0.00178167
QGP_sample	ADM	QGP	-0.0064876	-0.00352009	0.00386931
QGP_sample	ADM	QGP	-0.0126989	-0.00291224	0.00358953
QGP_sample	ADM	QGP	-0.0122335	-0.00296934	0.00358111
QGP_sample	ADM	QGP	-0.000723256	-0.00228437	-0.00230826
QGP_sample	ADM	QGP	0.00150109	-0.00664297	0.00203326
QGP_sample	ADM	QGP	-0.00230323	-0.00449609	-0.00307908
QGP_sample	ADM	QGP	-0.00125036	-0.00239807	-0.00223582
QGP_sample	ADM	QGP	0.00374405	0.00277549	0.0127732
QGP_sample	ADM	QGP	-0.00186681	-0.00404548	-0.00330261
QGP_sample	ADM	QGP	-0.00277916	-0.00374044	0.00238017
QGP_sample	ADM	QGP	-0.00201941	-0.00372075	0.00206545
QGP_sample	ADM	QGP	0.00288457	-0.00393912	-0.00310446
QGP_sample	ADM	QGP	-0.00474951	-0.00308058	0.000389892
QGP_sample	ADM	QGP	-0.0043611	-0.00352813	-0.00413012
QGP_sample	ADM	QGP	0.00430069	-0.00343537	-0.00047642
QGP_sample	ADM	QGP	0.00282013	-0.00391195	-0.00242873
QGP_sample	ADM	QGP	-0.00149415	-0.00272516	-0.00166865
QGP_sample	ADM	QGP	0.000442257	-0.00717945	0.0055178
QGP_sample	ADM	QGP	-0.00564932	0.00280291	0.00750241
QGP_sample	ADM	QGP	-0.00445714	-0.00213901	0.00310141
QGP_sample	ADM	QGP	0.00469988	-0.00535917	-0.0010367
QGP_sample	ADM	QGP	0.00312462	-0.00376514	-7.66E-06
QGP_sample	ADM	QGP	0.00180643	-0.00627309	0.00178933
QGP_sample	ADM	QGP	0.00400055	-0.00310981	0.000582056
QGP_sample	ADM	QGP	-0.0113004	-0.000943688	0.00444531
QGP_sample	ADM	QGP	0.00434098	-0.0076909	0.00469288
QGP_sample	ADM	QGP	-2.12E-07	-0.0023825	-0.00169481
QGP_sample	ADM	QGP	0.00472066	-0.00234077	-0.00205027
QGP_sample	ADM	QGP	-0.00822942	0.000858367	0.00389756
QGP_sample	ADM	QGP	0.00201496	0.00194605	0.011878
QGP_sample	ADM	QGP	-0.0140297	0.000557997	0.00379573
QGP_sample	ADM	QGP	-0.00536655	-0.00337036	0.00145046
QGP_sample	ADM	QGP	0.00207139	-0.0033191	-0.00387385
QGP_sample	ADM	QGP	-0.00591204	-0.00211384	0.00171593
QGP_sample	ADM	QGP	-0.00318188	-0.00171125	0.00122306
QGP_sample	ADM	QGP	-0.00420867	-0.00301233	0.00207781
QGP_sample	ADM	QGP	-0.000968761	-0.00260961	-0.00193152
QGP_sample	ADM	QGP	0.00358278	-0.00304993	0.0004867
QGP_sample	ADM	QGP	0.00316908	-0.00321606	-0.000220295
QGP_sample	ADM	QGP	0.0039378	-0.0032043	-0.00105482
QGP_sample	ADM	QGP	0.00281448	-0.00336636	0.00136712
QGP_sample	ADM	QGP	0.00281446	-0.00336225	0.00136417
QGP_sample	ADM	QGP	0.00279664	0.00238226	0.00928355
QGP_sample	ADM	QGP	0.00243248	-0.00223766	-0.00456051
QGP_sample	ADM	QGP	0.00403916	0.00183141	0.0145253
QGP_sample	ADM	QGP	0.000330205	-0.00516882	0.00298937
QGP_sample	ADM	QGP	0.0020949	-0.0062605	0.000999959
QGP_sample	ADM	QGP	0.00258828	-0.00218393	0.0048787
QGP_sample	ADM	QGP	-0.00886248	-0.00312429	0.00272438
QGP_sample	ADM	QGP	0.00416313	-0.00333942	-0.000469367
QGP_sample	ADM	QGP	0.00503955	-0.00489815	0.00202285
QGP_sample	ADM	QGP	-0.00652239	0.000444659	0.0031397
QGP_sample	ADM	QGP	-0.00727103	-0.00348501	0.00215686
QGP_sample	ADM	QGP	0.0021433	-0.00563116	-0.000362027
QGP_sample	ADM	QGP	-0.006743	-0.00383015	0.00388446
QGP_sample	ADM	QGP	0.00353552	-0.00277687	0.000342288
QGP_sample	ADM	QGP	-0.00141809	-0.000589722	0.00336859
QGP_sample	ADM	QGP	0.000725469	-0.00425063	-0.00259255
QGP_sample	ADM	QGP	-0.00197204	-0.00398498	0.00173072
QGP_sample	ADM	QGP	-0.00993186	-0.00273142	0.00356608
QGP_sample	ADM	QGP	-0.00224385	-0.00221972	0.000308708
QGP_sample	ADM	QGP	-0.00223589	-0.00395206	0.0020365
QGP_sample	ADM	QGP	-0.00568289	-0.00319672	-4.82E-05
QGP_sample	ADM	QGP	0.00408299	-0.00312161	-0.000768798
QGP_sample	ADM	QGP	0.00315172	-0.000510723	0.00120016
QGP_sample	ADM	QGP	0.00287008	-0.00657526	0.00406917
QGP_sample	ADM	QGP	0.0033059	0.00259088	0.0137968
QGP_sample	ADM	QGP	-0.00816324	-0.00324887	0.00251167
QGP_sample	ADM	QGP	0.00356026	-0.00289976	0.000133175
QGP_sample	ADM	QGP	0.00291953	-0.00680859	0.00452727
QGP_sample	ADM	QGP	-0.00144076	-0.00068465	0.00594752
QGP_sample	ADM	QGP	0.00428051	-0.00294161	-0.00111138
QGP_sample	ADM	QGP	-0.0124334	-0.0035355	0.0040769
QGP_sample	ADM	QGP	0.00119196	-0.00457572	-0.0025006
QGP_sample	ADM	QGP	0.002566	-0.00269921	-0.00482733
QGP_sample	ADM	QGP	-0.0011556	-0.0026846	-0.00219122
QGP_sample	ADM	QGP	0.00142131	-0.00491629	0.000483782
QGP_sample	ADM	QGP	-0.000977217	-0.00249745	0.00166933
QGP_sample	ADM	QGP	-0.0112204	-0.00290528	0.00123362
QGP_sample	ADM	QGP	0.0012317	-0.00648184	0.00218664
QGP_sample	ADM	QGP	-0.0122432	-0.00217721	0.00364725
QGP_sample	ADM	QGP	-0.00576493	0.00471702	0.0143335
QGP_sample	ADM	QGP	-0.00883132	0.00400708	0.016497
QGP_sample	ADM	QGP	-0.0023755	-0.00353912	0.00186384
QGP_sample	ADM	QGP	0.00212023	0.00713821	0.0104404
QGP_sample	ADM	QGP	0.00330948	-0.00291694	-0.00521904
QGP_sample	ADM	QGP	-0.00373628	-0.00241515	0.00322797
QGP_sample	ADM	QGP	-0.0127585	-0.00188381	0.000622104
QGP_sample	ADM	QGP	0.000407469	-0.00328708	-0.00183385
QGP_sample	ADM	QGP	-0.000445111	-0.0028737	-0.00153798
QGP_sample	ADM	QGP	-0.0123401	0.00568869	0.0186373
QGP_sample	ADM	QGP	0.00454328	-0.00360772	-0.00719909
QGP_sample	ADM	QGP	0.00381973	-0.00395855	-0.00201065
QGP_sample	ADM	QGP	0.0045783	-0.00538795	-0.00244912
QGP_sample	ADM	QGP	0.00218973	0.00165929	0.00367451
QGP_sample	ADM	QGP	0.00281358	-0.000233672	0.00761233
QGP_sample	ADM	QGP	-0.00499027	-0.00173042	0.00289578
QGP_sample	ADM	QGP	-0.0110612	-0.00057823	0.00207937
QGP_sample	ADM	QGP	0.00165677	-0.00161935	-0.000695274
QGP_sample	ADM	QGP	3.64E-05	-0.00472243	0.00291659
QGP_sample	ADM	QGP	0.00299214	-0.0032948	-0.00696916
QGP_sample	ADM	QGP	-0.0010035	-0.00257211	-0.00180937
QGP_sample	ADM	QGP	0.0016859	-0.00181391	-0.00145301
QGP_sample	ADM	QGP	-0.00721438	-0.00295052	0.000785511
QGP_sample	ADM	QGP	0.0024495	0.00343844	0.0139063
QGP_sample	ADM	QGP	0.00314871	-0.00245685	-0.00104464
QGP_sample	ADM	QGP	-0.00120548	-0.00272357	-0.000816219
QGP_sample	ADM	QGP	-0.000397633	-0.00267083	0.00310574
QGP_sample	ADM	QGP	-0.0100591	0.00462611	0.0136382
QGP_sample	ADM	QGP	0.00463807	0.00187552	0.0130224
QGP_sample	ADM	QGP	0.000967752	-0.00523494	-0.000934533
QGP_sample	ADM	QGP	0.00214317	-0.00325843	-0.00594858
QGP_sample	ADM	QGP	-0.00030481	-0.00334682	0.00039356
QGP_sample	ADM	QGP	0.00200159	-0.0032889	0.000752479
QGP_sample	ADM	QGP	0.00201026	-0.00556974	-0.000241097
QGP_sample	ADM	QGP	-0.0101862	-0.00188048	0.00566079
QGP_sample	ADM	QGP	0.00198673	-0.00103249	0.00739225
QGP_sample	ADM	QGP	0.004005	-0.00307742	-0.000877554
QGP_sample	ADM	QGP	0.00307133	-0.00373364	-0.00641848
QGP_sample	ADM	QGP	0.0032137	0.000111131	0.00411332
QGP_sample	ADM	QGP	0.00261203	-0.00339823	-0.000276637
QGP_sample	ADM	QGP	0.000872156	-0.00194854	-0.000283625
QGP_sample	ADM	QGP	0.00139013	-0.00181356	0.00240095
QGP_sample	ADM	QGP	-0.00321883	-0.00253427	0.00315359
QGP_sample	ADM	QGP	-0.00899896	-0.000769259	-0.00221602
QGP_sample	ADM	QGP	0.00346333	0.00246254	0.0132839
QGP_sample	ADM	QGP	0.000921371	0.00305366	0.0123721
QGP_sample	ADM	QGP	0.0025385	-0.000772038	0.00636015
QGP_sample	ADM	QGP	0.00330247	-0.00345003	-0.00724961
QGP_sample	ADM	QGP	-0.0010114	-0.00392397	-0.00467323
QGP_sample	ADM	QGP	0.00321595	-0.00375031	-0.0073331
QGP_sample	ADM	QGP	0.00147688	-0.00644009	0.00188476
QGP_sample	ADM	QGP	-0.00267503	-0.00324978	0.00320141
QGP_sample	ADM	QGP	-0.000718662	-0.00271333	-0.00226947
QGP_sample	ADM	QGP	0.000753545	-0.00379425	0.00236015
QGP_sample	ADM	QGP	0.0041286	0.00678866	0.0107939
QGP_sample	ADM	QGP	0.00496808	-0.00774856	0.00446293
QGP_sample	ADM	QGP	0.000399468	-0.00364274	-0.00213416
QGP_sample	ADM	QGP	-0.000420644	-0.00258958	0.0026241
QGP_sample	ADM	QGP	0.00240292	-0.00274607	0.000117278
QGP_sample	ADM	QGP	0.00142285	-0.00509315	0.000733503
QGP_sample	ADM	QGP	-0.000655578	-0.00143819	-0.00115939
QGP_sample	ADM	QGP	-0.00745383	-0.00418097	0.00360943
QGP_sample	ADM	QGP	0.00407387	0.000866163	0.00798564
QGP_sample	ADM	QGP	-0.00316496	0.000589658	0.00372968
QGP_sample	ADM	QGP	-0.0110973	0.00174958	0.0116832
QGP_sample	ADM	QGP	0.00237578	-0.00106402	0.000122463
QGP_sample	ADM	QGP	0.0022056	-0.0037388	-0.000280938
QGP_sample	ADM	QGP	0.0045907	0.0067679	0.0100174
QGP_sample	ADM	QGP	0.00499018	0.000878441	0.0181334
QGP_sample	ADM	QGP	-0.00360917	-0.0023385	0.00294979
QGP_sample	ADM	QGP	-0.00207582	-0.00329552	-0.000780749
QGP_sample	ADM	QGP	0.00302453	-0.00348418	-0.000470804
QGP_sample	ADM	QGP	0.00167147	0.00382525	0.0100227
QGP_sample	ADM	QGP	-0.00321627	-0.00239272	0.00370636
QGP_sample	ADM	QGP	-0.00207506	0.00535152	0.0145168
QGP_sample	ADM	QGP	0.00292366	3.54E-05	0.00379263
QGP_sample	ADM	QGP	5.93E-06	-0.00377519	-0.0054023
QGP_sample	ADM	QGP	0.00280614	0.00106146	0.00181555
QGP_sample	ADM	QGP	0.00296108	-0.00336384	0.00312773
QGP_sample	ADM	QGP	-0.0028817	0.00133349	0.00824532
QGP_sample	ADM	QGP	-0.0137276	-0.000607706	0.00634795
QGP_sample	ADM	QGP	-0.00250059	-0.00327454	-0.000835608
QGP_sample	ADM	QGP	-0.00411707	-0.000325567	0.00597242
QGP_sample	ADM	QGP	0.00257217	-0.00355157	-0.00532393
QGP_sample	ADM	QGP	0.00370389	-0.00116202	0.00256107
QGP_sample	ADM	QGP	0.00322471	-0.00210674	-0.00145224
QGP_sample	ADM	QGP	-0.000458407	-0.002618	-0.00177997
QGP_sample	ADM	QGP	-0.00269452	-0.00221224	0.00358099
QGP_sample	ADM	QGP	0.000795652	-0.00360657	0.00158909
QGP_sample	ADM	QGP	-0.00290888	-0.0012853	0.000737808
QGP_sample	ADM	QGP	-0.00430122	-0.00249631	0.00153628
QGP_sample	ADM	QGP	0.000369475	0.0015644	0.00928638
QGP_sample	ADM	QGP	0.00368661	-0.00312114	-0.00211587
QGP_sample	ADM	QGP	-0.00551029	-0.00250808	0.0017276
QGP_sample	ADM	QGP	-0.0097547	-0.00363018	0.00519876
QGP_sample	ADM	QGP	0.00428034	-0.00322021	-0.00795515
QGP_sample	ADM	QGP	0.00432346	-0.00321782	-0.00778578
QGP_sample	ADM	QGP	0.00402095	-0.00309229	-0.00832854
QGP_sample	ADM	QGP	0.00387696	-0.0032595	-0.00789362
QGP_sample	ADM	QGP	0.00184108	-0.00473031	-0.00192568
QGP_sample	ADM	QGP	0.00239711	-0.00623814	0.00111611
QGP_sample	ADM	QGP	0.00489974	0.000532173	0.0149069
QGP_sample	ADM	QGP	0.0031498	0.000726886	0.00502045
QGP_sample	ADM	QGP	0.00263557	-0.00359954	-0.00653783
QGP_sample	ADM	QGP	-0.00188888	-0.0024454	-0.00135883
QGP_sample	ADM	QGP	0.0044911	-0.00571898	0.00190602
QGP_sample	ADM	QGP	0.00154021	-0.00211404	0.00190027
QGP_sample	ADM	QGP	-0.000947525	0.00228233	0.0122603
QGP_sample	ADM	QGP	0.00165467	-0.00178042	0.00033366
QGP_sample	ADM	QGP	0.00476275	0.00365669	0.00674145
QGP_sample	ADM	QGP	0.00421624	0.023264	0.00101778
QGP_sample	ADM	QGP	0.00341156	-0.00371537	-0.000800277
QGP_sample	ADM	QGP	0.00224579	-0.00576823	4.02E-05
QGP_sample	ADM	QGP	-0.00115858	-0.00349534	0.000922556
QGP_sample	ADM	QGP	0.00221974	0.00225845	0.00431568
QGP_sample	ADM	QGP	0.00460502	0.00453018	0.00759924
QGP_sample	ADM	QGP	-0.00611609	0.000575611	0.00302512
QGP_sample	ADM	QGP	-0.000811577	-0.00189191	-0.000810515
QGP_sample	ADM	QGP	0.0040807	-0.00426966	-0.00171994
QGP_sample	ADM	QGP	-0.00144688	-0.00406214	3.41E-05
QGP_sample	ADM	QGP	-0.00251695	-0.00339764	0.00203731
QGP_sample	ADM	QGP	0.00362075	-0.0039481	-0.00282404
QGP_sample	ADM	QGP	0.00184478	-0.000927014	0.00710582
QGP_sample	ADM	QGP	0.00364282	0.000256547	0.00263806
QGP_sample	ADM	QGP	0.000424948	-0.00462859	-0.000312049
QGP_sample	ADM	QGP	0.00471249	0.00448714	0.00799148
QGP_sample	ADM	QGP	0.00333757	-0.00130947	0.00667022
QGP_sample	ADM	QGP	-0.0122865	-0.000340957	0.00552998
QGP_sample	ADM	QGP	0.000832354	0.00254121	0.00670846
QGP_sample	ADM	QGP	0.00277476	-0.00327917	-0.00321042
QGP_sample	ADM	QGP	-0.00144632	-0.00250427	-0.000415114
QGP_sample	ADM	QGP	-0.00458242	-0.000698749	0.00192957
QGP_sample	ADM	QGP	0.00161775	-0.00451388	-0.00173776
QGP_sample	ADM	QGP	0.000245092	-0.0041934	-0.0049962
QGP_sample	ADM	QGP	0.000175378	-0.00140406	0.00193297
QGP_sample	ADM	QGP	-0.00435003	-0.00337579	0.000659362
QGP_sample	ADM	QGP	-0.00294113	-0.00328785	0.00215118
QGP_sample	ADM	QGP	-0.000209827	-0.00371702	-0.00296341
QGP_sample	ADM	QGP	-0.00069226	0.00713883	0.011905
QGP_sample	ADM	QGP	0.00184298	-0.00360763	0.000598
QGP_sample	ADM	QGP	-0.00328358	-0.0012758	0.00246207
QGP_sample	ADM	QGP	-0.0128998	0.00046388	0.00907077
QGP_sample	ADM	QGP	0.00342591	-0.00267694	0.000210052
QGP_sample	ADM	QGP	-0.0136015	-0.00336457	0.00666326
QGP_sample	ADM	QGP	0.00355605	0.00182182	0.00963021
QGP_sample	ADM	QGP	0.00242393	-0.0040443	0.00153357
QGP_sample	ADM	QGP	0.0036373	-0.00288465	-0.00453584
QGP_sample	ADM	QGP	-0.000258318	-0.00533104	0.00245194
QGP_sample	ADM	QGP	0.00135305	-0.00195958	-0.000844215
QGP_sample	ADM	QGP	0.00348629	-0.00429958	-0.002293
QGP_sample	ADM	QGP	0.00125869	-0.00156999	-0.000311701
QGP_sample	ADM	QGP	-0.00504032	-0.00310147	0.000653179
QGP_sample	ADM	QGP	-0.000171279	-0.00242606	-0.00162515
QGP_sample	ADM	QGP	0.000247213	-0.00206209	-0.00243281
QGP_sample	ADM	QGP	-0.0134904	0.00525449	0.0164919
QGP_sample	ADM	QGP	0.00406851	-0.00050824	0.00290166
QGP_sample	ADM	QGP	-0.013541	0.00523037	0.017219
QGP_sample	ADM	QGP	-0.00720751	0.00411824	0.0124424
QGP_sample	ADM	QGP	1.61E-05	-0.00309011	0.00215691
QGP_sample	ADM	QGP	0.00276139	-0.00357722	0.00104696
QGP_sample	ADM	QGP	0.00322317	0.000836028	0.00475712
QGP_sample	ADM	QGP	0.00363375	-0.00346496	-0.00635345
QGP_sample	ADM	QGP	-0.000296525	-0.00243993	0.000716984
QGP_sample	ADM	QGP	-0.00900958	-0.00111505	0.00122251
QGP_sample	ADM	QGP	0.00426742	0.0022617	0.0126442
QGP_sample	ADM	QGP	-0.0022474	-0.00346833	0.00216832
QGP_sample	ADM	QGP	-0.000989125	-0.00392371	-0.00422814
QGP_sample	ADM	QGP	0.00450111	-0.00413316	-0.000862361
QGP_sample	ADM	QGP	-0.013057	-0.00051616	0.00517172
QGP_sample	ADM	QGP	0.00464901	-0.00740513	0.00321129
QGP_sample	ADM	QGP	-0.000598545	-0.0027854	0.00108519
QGP_sample	ADM	QGP	0.00315012	0.00165419	0.00203333
QGP_sample	ADM	QGP	-0.0115999	-0.00180908	0.00555292
QGP_sample	ADM	QGP	0.000888029	-0.00082139	0.00306181
QGP_sample	ADM	QGP	0.000999303	-0.00144909	-0.00662593
QGP_sample	ADM	QGP	0.00308613	0.00460358	0.0121244
QGP_sample	ADM	QGP	-0.00656183	-0.00078101	0.00306274
QGP_sample	ADM	QGP	0.00143221	-0.00337697	0.00159878
QGP_sample	ADM	QGP	-0.0152305	0.00526873	0.0172813
QGP_sample	ADM	QGP	0.00157738	-0.0026381	-0.000346677
QGP_sample	ADM	QGP	-0.00318237	-0.00343767	0.00307483
QGP_sample	ADM	QGP	0.00367019	-0.00247314	-0.000151461
QGP_sample	ADM	QGP	-0.0108278	-0.00236949	0.00415839
QGP_sample	ADM	QGP	-0.00344082	-0.00168194	0.00752809
QGP_sample	ADM	QGP	0.00233575	0.0047916	0.00739402
QGP_sample	ADM	QGP	0.00428631	0.00201402	0.0122168
QGP_sample	ADM	QGP	0.00157399	-0.00331668	-0.00450941
QGP_sample	ADM	QGP	-7.75E-05	-0.00240835	-0.00223984
QGP_sample	ADM	QGP	-0.00380387	-0.00220011	0.00324151
QGP_sample	ADM	QGP	0.00134933	-0.00362337	0.00109182
QGP_sample	ADM	QGP	0.000232386	-0.0027427	-0.00248466
QGP_sample	ADM	QGP	0.00296358	0.00105063	0.0018256
QGP_sample	ADM	QGP	0.00265599	-0.00318104	0.00140897
QGP_sample	ADM	QGP	0.00284348	-0.00340206	-0.00578648
QGP_sample	ADM	QGP	0.00386731	-0.00742557	0.00371195
QGP_sample	ADM	QGP	-0.000479718	-0.00328809	-0.00382051
QGP_sample	ADM	QGP	0.00183504	-0.00366528	0.0026661
QGP_sample	ADM	QGP	-0.00436447	-0.00237504	0.00349821
QGP_sample	ADM	QGP	-0.000996419	-0.00219601	-0.00134758
QGP_sample	ADM	QGP	0.000919818	0.00254648	0.0131565
QGP_sample	ADM	QGP	0.000460436	-0.00366718	-0.00524514
QGP_sample	ADM	QGP	0.00421742	0.00111469	0.0086269
QGP_sample	ADM	QGP	0.00350915	-0.00381471	-0.00204453
QGP_sample	ADM	QGP	0.00067619	-0.00162701	-0.00580359
QGP_sample	ADM	QGP	0.00405421	0.00199257	0.0144735
QGP_sample	ADM	QGP	-0.00348685	-0.00256745	0.00235924
QGP_sample	ADM	QGP	-0.000462555	-0.00376266	-0.0048709
QGP_sample	ADM	QGP	0.0003169	-0.00375521	-0.00500356
QGP_sample	ADM	QGP	0.00462062	0.00215161	-0.00716383
QGP_sample	ADM	QGP	0.00248129	0.000198187	0.00277911
QGP_sample	ADM	QGP	-0.0080416	0.000230338	0.0038554
QGP_sample	ADM	QGP	0.00383277	0.000802227	0.0106547
QGP_sample	ADM	QGP	-0.00648669	-0.00352553	0.0038712
QGP_sample	ADM	QGP	0.000467345	-0.00192318	-0.00101725
QGP_sample	ADM	QGP	-0.00859111	-0.00237489	0.00349138
QGP_sample	ADM	QGP	-0.00523739	-0.00128069	5.66E-06
QGP_sample	ADM	QGP	0.00118258	0.000441835	0.00492787
QGP_sample	ADM	QGP	0.00235291	-0.0032189	-0.00338341
QGP_sample	ADM	QGP	0.00282175	-0.00367292	-0.00685727
QGP_sample	ADM	QGP	0.00252977	0.00502995	0.0061021
QGP_sample	ADM	QGP	0.00382844	0.00144795	0.000879329
QGP_sample	ADM	QGP	-0.00242727	-0.00317375	0.00296991
QGP_sample	ADM	QGP	0.00108593	-0.00403216	-0.00529312
QGP_sample	ADM	QGP	0.00398941	0.00191099	0.012845
QGP_sample	ADM	QGP	0.00475094	0.00426004	0.00454081
QGP_sample	ADM	QGP	0.00229591	-0.00278153	-0.00450501
QGP_sample	ADM	QGP	0.00196432	-0.00122432	0.00706559
QGP_sample	ADM	QGP	0.00390033	-0.00248363	-0.00014275
QGP_sample	ADM	QGP	-0.00290906	-0.00247414	0.00119083
QGP_sample	ADM	QGP	-0.000358088	-0.00217816	-0.000609048
QGP_sample	ADM	QGP	0.00222177	-0.00335496	0.000870464
QGP_sample	ADM	QGP	0.00477368	0.00299224	0.00272514
QGP_sample	ADM	QGP	-0.00226384	-0.00430761	0.00180081
QGP_sample	ADM	QGP	-0.00477292	-0.000640618	0.0029458
QGP_sample	ADM	QGP	-0.00187827	-0.00201574	0.00134336
QGP_sample	ADM	QGP	0.00243153	-0.00385476	-0.00401367
QGP_sample	ADM	QGP	0.00492112	0.0081678	0.00784299
QGP_sample	ADM	QGP	-0.0048753	-6.77E-05	0.00198957
QGP_sample	ADM	QGP	0.00439255	0.00181913	0.00932912
QGP_sample	ADM	QGP	0.00153707	-0.00357467	-0.00531322
QGP_sample	ADM	QGP	-0.0101375	-0.00462999	0.00662268
QGP_sample	ADM	QGP	-0.00822918	-0.00214775	0.000857691
QGP_sample	ADM	QGP	0.00198288	-0.0065982	0.0011857
QGP_sample	ADM	QGP	0.0045703	-0.0072686	0.00328282
QGP_sample	ADM	QGP	8.35E-05	-0.00413961	0.0017297
QGP_sample	ADM	QGP	-0.0131041	0.00257239	0.0107587
QGP_sample	ADM	QGP	-0.00298311	-0.00364132	-0.000338147
QGP_sample	ADM	QGP	0.00146639	-0.00232697	-0.000468146
QGP_sample	ADM	QGP	-0.00446466	-0.000785652	0.00634473
QGP_sample	ADM	QGP	-0.00170934	-0.00578591	0.00206888
QGP_sample	ADM	QGP	0.00146799	-0.00152384	0.0011381
QGP_sample	ADM	QGP	0.00196878	-0.00202242	-0.00146
QGP_sample	ADM	QGP	0.00282809	-0.000627768	0.00218273
QGP_sample	ADM	QGP	-0.00437294	-0.0021304	0.00455669
QGP_sample	ADM	QGP	0.00149674	-0.00499777	0.000108653
QGP_sample	ADM	QGP	-0.000555143	-0.00646248	0.00500112
QGP_sample	ADM	QGP	-0.00367249	-0.00195987	0.00257636
QGP_sample	ADM	QGP	-0.00312778	-0.00267314	0.00263378
QGP_sample	ADM	QGP	-0.000435658	-0.00373279	-0.00478307
QGP_sample	ADM	QGP	0.00465868	-0.00757424	0.00403608
QGP_sample	ADM	QGP	-0.00260757	-0.00182208	0.000861606
QGP_sample	ADM	QGP	0.00212808	-0.00341892	0.000751118
QGP_sample	ADM	QGP	0.00470933	-0.00758265	0.00437548
QGP_sample	ADM	QGP	0.00471241	-0.00755594	0.00485551
QGP_sample	ADM	QGP	0.000102357	-0.00237956	0.00114783
QGP_sample	ADM	QGP	0.0013648	-0.00582322	0.000410874
QGP_sample	ADM	QGP	-0.00289329	-0.00193145	0.00265916
QGP_sample	ADM	QGP	-0.00316154	-0.00252121	0.00230345
QGP_sample	ADM	QGP	0.00274972	-0.00252387	-0.00361563
QGP_sample	ADM	QGP	0.00172324	-0.00199252	0.000160886
QGP_sample	ADM	QGP	-0.00175501	-0.00240819	0.0021459
QGP_sample	ADM	QGP	0.00155729	-0.00166476	0.000183049
QGP_sample	ADM	QGP	0.00456452	-0.00500451	0.00351492
QGP_sample	ADM	QGP	0.00492577	0.00054616	0.0134025
QGP_sample	ADM	QGP	0.00285546	-0.00200122	0.00554488
QGP_sample	ADM	QGP	0.00441352	-0.0050302	0.00367852
QGP_sample	ADM	QGP	0.0044392	0.00574804	0.0116465
QGP_sample	ADM	QGP	0.00411223	0.00149318	0.00971964
QGP_sample	ADM	QGP	-0.000794113	-0.00264985	-0.00195388
QGP_sample	ADM	QGP	0.00346052	-0.00465166	-0.00213774
QGP_sample	ADM	QGP	0.00316886	-0.0038145	-0.00261079
QGP_sample	ADM	QGP	0.0043843	-0.00431994	0.00404194
QGP_sample	ADM	QGP	0.00383647	0.00286042	0.0129975
QGP_sample	ADM	QGP	0.00313035	-0.000879371	0.00635781
QGP_sample	ADM	QGP	0.00221962	-0.00111164	0.00686575
QGP_sample	ADM	QGP	-0.00109803	-0.00273734	0.00141637
QGP_sample	ADM	QGP	-0.00347695	0.00130257	0.00371361
QGP_sample	ADM	QGP	0.00178517	-0.00275943	-0.00862109
QGP_sample	ADM	QGP	0.00310857	-0.00441502	-0.00188989
QGP_sample	ADM	QGP	0.00367319	0.0148187	0.0164434
QGP_sample	ADM	QGP	-1.74E-05	-0.00305403	0.00162471
QGP_sample	ADM	QGP	0.000870372	-0.00194387	-0.000284162
QGP_sample	ADM	QGP	0.00175835	-0.00641766	0.000854671
QGP_sample	ADM	QGP	-0.0134796	-0.00111097	0.00307566
QGP_sample	ADM	QGP	-0.00689979	0.000780876	0.00273529
QGP_sample	ADM	QGP	-0.00354353	-0.00369122	0.00326973
QGP_sample	ADM	QGP	0.00348009	-0.00411002	-0.00190706
QGP_sample	ADM	QGP	-0.000410082	-0.00239435	-0.00149103
QGP_sample	ADM	QGP	-0.0070582	-0.00266539	0.00104989
QGP_sample	ADM	QGP	0.00294664	-0.00427826	-0.00184873
QGP_sample	ADM	QGP	-0.0134381	0.00454126	0.0158517
QGP_sample	ADM	QGP	-0.00363531	0.00354209	0.0146361
QGP_sample	ADM	QGP	-4.65E-05	-0.00236001	-0.00251263
QGP_sample	ADM	QGP	0.00251729	-0.00362859	-0.000665359
QGP_sample	ADM	QGP	0.000625651	-0.00486534	0.00052525
QGP_sample	ADM	QGP	0.00464981	-0.00761097	0.0045536
QGP_sample	ADM	QGP	0.0010009	-0.00569197	0.000446759
QGP_sample	ADM	QGP	-0.00155593	-0.00248247	0.000234451
QGP_sample	ADM	QGP	0.00261673	-0.00626446	0.000406543
QGP_sample	ADM	QGP	-0.000536094	0.00368309	0.013242
QGP_sample	ADM	QGP	0.00228941	0.00258085	0.0114841
QGP_sample	ADM	QGP	2.36E-05	-0.00154815	-0.000323578
QGP_sample	ADM	QGP	0.00237758	-0.00295928	-0.000825429
QGP_sample	ADM	QGP	0.00339919	-0.00457418	0.000417203
QGP_sample	ADM	QGP	-0.00693334	0.00085449	0.00333399
QGP_sample	ADM	QGP	0.0047538	-0.00375812	-0.000943024
QGP_sample	ADM	QGP	-0.013617	0.000666537	0.00888544
QGP_sample	ADM	QGP	0.00350694	0.0220205	0.00426295
QGP_sample	ADM	QGP	0.0022307	-0.00392537	-0.00627118
QGP_sample	ADM	QGP	0.00225382	-0.00109483	-0.00111212
QGP_sample	ADM	QGP	0.00344978	-0.00285239	-0.000944021
QGP_sample	ADM	QGP	0.00286179	-0.000808229	0.00124636
QGP_sample	ADM	QGP	-0.000283679	-0.00230713	-0.00309406
QGP_sample	ADM	QGP	0.00452432	0.00180028	0.0129294
QGP_sample	ADM	QGP	-0.00393663	-0.00319446	0.00254979
QGP_sample	ADM	QGP	0.00129197	-0.0062462	0.00310176
QGP_sample	ADM	QGP	-0.00303312	-0.00376412	-0.000395264
QGP_sample	ADM	QGP	0.00358225	0.0019433	-0.0182608
QGP_sample	ADM	QGP	0.00169365	-0.00612812	0.00102893
QGP_sample	ADM	QGP	-0.00637186	-0.00280082	-0.00113338
QGP_sample	ADM	QGP	0.00112647	-0.00206886	-0.000282764
QGP_sample	ADM	QGP	0.00209436	-0.00195121	0.000185306
QGP_sample	ADM	QGP	0.00450812	-0.00702231	0.00347293
QGP_sample	ADM	QGP	0.0043661	-0.00424862	-0.000770533
QGP_sample	ADM	QGP	-0.0035035	-0.00124886	-0.00160623
QGP_sample	ADM	QGP	-0.0114626	-0.00199402	0.00287472
QGP_sample	ADM	QGP	0.00344603	0.00804421	0.00819091
QGP_sample	ADM	QGP	-0.00736175	-0.00271345	0.00212717
QGP_sample	ADM	QGP	0.00457832	-0.00351965	-0.000873199
QGP_sample	ADM	QGP	-0.00049464	0.00153597	0.0093049
QGP_sample	ADM	QGP	-0.00138172	0.000991663	0.00896144
QGP_sample	ADM	QGP	0.00435972	0.00226808	0.0131769
QGP_sample	ADM	QGP	0.0029039	-0.00102644	0.00499452
QGP_sample	ADM	QGP	0.00440605	0.0021648	0.0131353
QGP_sample	ADM	QGP	0.00416097	-0.00314672	-0.00782014
QGP_sample	ADM	QGP	0.00128801	-0.0060623	0.00138544
QGP_sample	ADM	QGP	-0.0039792	-0.00142616	0.00248231
QGP_sample	ADM	QGP	-0.00124565	-0.00172773	0.00292901
QGP_sample	ADM	QGP	-0.00411871	-0.00165809	0.00334773
QGP_sample	ADM	QGP	-0.0027435	-0.00135443	0.000678864
QGP_sample	ADM	QGP	0.0013148	0.00284531	0.01196
QGP_sample	ADM	QGP	-0.00140475	-0.000119604	0.00797222
QGP_sample	ADM	QGP	-0.00308098	-0.00255056	0.00111876
QGP_sample	ADM	QGP	0.00404411	-0.00337609	-0.00118559
QGP_sample	ADM	QGP	0.00290048	0.00328386	0.0128731
QGP_sample	ADM	QGP	-0.00258796	-0.00155736	0.0031738
QGP_sample	ADM	QGP	0.000641773	-0.00511554	0.000387818
QGP_sample	ADM	QGP	0.00414786	0.00250162	0.0132967
QGP_sample	ADM	QGP	-0.00491809	-0.00218292	0.00319142
QGP_sample	ADM	QGP	-0.00641149	-0.00200866	0.00202401
QGP_sample	ADM	QGP	-0.00172204	-0.000352442	0.00609554
QGP_sample	ADM	QGP	0.00174147	-0.0062558	0.00107671
QGP_sample	ADM	QGP	-0.00163148	-0.00197825	0.00190638
QGP_sample	ADM	QGP	0.000152029	-0.00187208	-0.00116189
QGP_sample	ADM	QGP	0.000753132	-0.00588962	0.0038383
QGP_sample	ADM	QGP	0.00073224	-0.00617693	0.00168306
QGP_sample	ADM	QGP	-0.000146895	-0.0040151	-0.00562826
QGP_sample	ADM	QGP	0.00210192	-0.00627401	0.00114092
QGP_sample	ADM	QGP	-0.000917236	-0.00361658	0.00123177
QGP_sample	ADM	QGP	0.000692554	-0.001371	0.00634972
QGP_sample	ADM	QGP	-0.00180235	-0.00250185	0.00190547
QGP_sample	ADM	QGP	0.00311356	0.000224314	0.00886919
QGP_sample	ADM	QGP	0.00212403	-0.00615155	0.00123752
QGP_sample	ADM	QGP	-0.00287114	0.00235002	0.00991429
QGP_sample	ADM	QGP	-0.00353789	-0.00182635	-0.00217101
QGP_sample	ADM	QGP	-0.000862484	-0.00271331	0.000197683
QGP_sample	ADM	QGP	-0.000697583	-0.00223101	0.0021601
QGP_sample	ADM	QGP	0.00117667	-0.00245895	-0.000864685
QGP_sample	ADM	QGP	0.000743661	-0.00278229	0.00198933
QGP_sample	ADM	QGP	-0.0137904	-0.00201189	0.00422162
QGP_sample	ADM	QGP	-0.000913093	-0.00490642	0.00158444
QGP_sample	ADM	QGP	0.000983348	-0.00609481	0.00139224
QGP_sample	ADM	QGP	-0.0126489	-0.00213041	0.00405062
QGP_sample	ADM	QGP	0.000986823	-0.00607596	0.00138774
QGP_sample	ADM	QGP	0.00182673	-0.00601522	0.00145859
QGP_sample	ADM	QGP	0.000966119	-0.00264104	0.00185654
QGP_sample	ADM	QGP	-0.0024782	-0.00397868	-0.00317447
QGP_sample	ADM	QGP	-0.00154146	-0.00134994	0.00209379
QGP_sample	ADM	QGP	0.00261875	-0.00347783	7.53E-05
QGP_sample	ADM	QGP	0.000173714	0.00167962	0.00445483
QGP_sample	ADM	QGP	-0.00276808	-0.00358325	-0.00106203
QGP_sample	ADM	QGP	0.00161405	-0.00152738	0.000313724
QGP_sample	ADM	QGP	-0.000659842	-0.0051289	0.00177434
QGP_sample	ADM	QGP	0.00278452	-0.00438047	-0.00367034
QGP_sample	ADM	QGP	0.00299259	-0.00242692	0.00105207
QGP_sample	ADM	QGP	0.0036959	0.00304373	0.00477198
QGP_sample	ADM	QGP	0.00337692	-0.00276778	0.00265555
QGP_sample	ADM	QGP	0.00236816	-0.0032816	-0.00339892
QGP_sample	ADM	QGP	0.00284677	-0.00341995	0.00723744
QGP_sample	ADM	QGP	0.000184306	-0.00484964	-0.00153578
QGP_sample	ADM	QGP	-8.61E-05	-0.00402863	-0.0050265
QGP_sample	ADM	QGP	0.00372342	-0.00266489	-0.000707503
QGP_sample	ADM	QGP	0.000156322	-0.00466574	0.00157851
QGP_sample	ADM	QGP	0.00197765	-0.00543712	-0.001154
QGP_sample	ADM	QGP	-0.0106558	-0.00303329	0.00334195
QGP_sample	ADM	QGP	0.00318618	0.00146128	0.0112728
QGP_sample	ADM	QGP	-0.00333935	-0.00209505	0.00254662
QGP_sample	ADM	QGP	0.00350671	0.00300416	0.010888
QGP_sample	ADM	QGP	-0.00742215	-0.00295136	0.00167443
QGP_sample	ADM	QGP	-0.00218326	-0.00297135	0.00102529
QGP_sample	ADM	QGP	-0.00680711	-0.00148942	0.00251411
QGP_sample	ADM	QGP	0.00211021	-0.000795366	0.00626518
QGP_sample	ADM	QGP	-0.0122872	-0.0031641	0.00525624
QGP_sample	ADM	QGP	-0.0131675	-0.00276311	0.00256896
QGP_sample	ADM	QGP	0.00363944	-0.00505269	-0.000136132
QGP_sample	ADM	QGP	0.00446253	0.00184763	0.0127364
QGP_sample	ADM	QGP	-0.00997326	0.00136596	0.00639035
QGP_sample	ADM	QGP	-0.00311979	-0.000537068	0.00374333
QGP_sample	ADM	QGP	0.00382334	0.00311287	0.00457655
QGP_sample	ADM	QGP	-0.00317273	-0.00365746	-0.00355421
QGP_sample	ADM	QGP	-0.00770612	-0.00397505	0.00620808
QGP_sample	ADM	QGP	-0.00192763	-0.00337075	0.000966988
QGP_sample	ADM	QGP	0.00406809	0.00201435	0.0155979
QGP_sample	ADM	QGP	-0.000494585	-0.00394887	-0.00499392
QGP_sample	ADM	QGP	0.00141077	-0.00569958	-8.96E-06
QGP_sample	ADM	QGP	-0.0015828	-0.00137459	0.00303828
QGP_sample	ADM	QGP	0.00378357	0.00135175	0.0103818
QGP_sample	ADM	QGP	-0.00312216	-0.00316389	0.00156132
QGP_sample	ADM	QGP	0.00443949	0.00430516	0.00798931
QGP_sample	ADM	QGP	-0.00651414	-0.00121753	0.00195869
QGP_sample	ADM	QGP	0.00135491	-0.00288529	0.00132594
QGP_sample	ADM	QGP	-0.00316682	-0.00369132	-0.0119833
QGP_sample	ADM	QGP	0.00281396	-0.00309287	-0.00457372
QGP_sample	ADM	QGP	-0.00662979	-0.00140187	0.00177842
QGP_sample	ADM	QGP	-0.00278196	-0.00151774	0.00246731
QGP_sample	ADM	QGP	0.00425341	-0.002595	-0.00741603
QGP_sample	ADM	QGP	-0.00813552	0.000199006	0.00434306
QGP_sample	ADM	QGP	-0.00467467	-0.00239691	-8.52E-05
QGP_sample	ADM	QGP	-0.00693769	-0.00278995	0.000662859
QGP_sample	ADM	QGP	-0.0132765	-0.00119331	0.00443124
QGP_sample	ADM	QGP	-0.004714	-0.00324609	0.00302249
QGP_sample	ADM	QGP	-0.000572819	-0.00231693	0.00193266
QGP_sample	ADM	QGP	0.00366247	-0.00352203	-0.00656258
QGP_sample	ADM	QGP	-0.00499015	-0.00288355	0.000169386
QGP_sample	ADM	QGP	0.00285879	-0.00379805	-0.00624173
QGP_sample	ADM	QGP	0.00332496	-0.00276748	-0.00863305
QGP_sample	ADM	QGP	-0.00771097	0.00483998	0.0172576
QGP_sample	ADM	QGP	-0.000451627	0.000417612	0.00874021
QGP_sample	ADM	QGP	0.00344143	0.00341371	0.0063549
QGP_sample	ADM	QGP	0.00165026	0.00178325	0.00463119
QGP_sample	ADM	QGP	-0.00192222	-0.00383614	-0.00444054
QGP_sample	ADM	QGP	0.0025941	-0.00332874	0.00320857
QGP_sample	ADM	QGP	0.00202709	0.000986258	0.00919613
QGP_sample	ADM	QGP	0.00191208	-0.00648217	0.00145733
QGP_sample	ADM	QGP	-0.000959036	0.000641916	0.00473205
QGP_sample	ADM	QGP	0.00445475	-0.00722387	0.00453234
QGP_sample	ADM	QGP	0.00384397	0.00337591	0.00609571
QGP_sample	ADM	QGP	0.00327338	-0.00257651	-0.00817239
QGP_sample	ADM	QGP	-0.0067852	-0.00163638	0.00353838
QGP_sample	ADM	QGP	-0.00926055	-0.00323465	0.000104731
QGP_sample	ADM	QGP	0.00450481	-0.00433555	-0.00091933
QGP_sample	ADM	QGP	0.00319337	-0.0061722	0.000390219
QGP_sample	ADM	QGP	0.00459762	0.0009409	0.00922422
QGP_sample	ADM	QGP	0.00436365	-0.00433509	-0.00146718
QGP_sample	ADM	QGP	0.00375187	-0.00263095	-0.00940519
QGP_sample	ADM	QGP	0.0025542	-0.00338472	-0.00336343
QGP_sample	ADM	QGP	0.00261896	-0.00285124	-9.74E-05
QGP_sample	ADM	QGP	0.00262487	-0.00292444	-0.000818393
QGP_sample	ADM	QGP	-0.00288508	-0.00366777	0.00296551
QGP_sample	ADM	QGP	-0.00184255	-0.00367914	0.000753628
QGP_sample	ADM	QGP	-0.0022625	-0.00381949	0.00206114
QGP_sample	ADM	QGP	-0.00243977	-0.00432772	0.00169972
QGP_sample	ADM	QGP	0.00242273	-0.00340572	-0.00336003
QGP_sample	ADM	QGP	0.00268869	-0.00337589	-0.00326485
QGP_sample	ADM	QGP	0.00329974	-0.00311672	-0.00391774
QGP_sample	ADM	QGP	0.00337228	0.007329	0.00310936
QGP_sample	ADM	QGP	-0.0012191	-0.00259886	-0.00170594
QGP_sample	ADM	QGP	0.00174787	-0.00644795	0.00171065
QGP_sample	ADM	QGP	0.00221423	-0.00616243	0.00183994
QGP_sample	ADM	QGP	-0.00219018	-0.000832879	0.00203012
QGP_sample	ADM	QGP	0.00102509	-0.00316219	0.00163821
QGP_sample	ADM	QGP	0.000486904	-0.00180672	0.0017816
QGP_sample	ADM	QGP	0.00231409	-0.0036588	-0.000304512
QGP_sample	ADM	QGP	-0.00258358	-0.00186169	0.00230195
QGP_sample	ADM	QGP	-0.000901754	-0.0042435	-0.00386771
QGP_sample	ADM	QGP	-0.000222422	-0.0040515	-0.00453194
QGP_sample	ADM	QGP	-0.00933059	-0.00304446	0.00462222
QGP_sample	ADM	QGP	0.00373952	0.00556296	0.0108277
QGP_sample	ADM	QGP	0.000167523	-0.00118652	0.00066691
QGP_sample	ADM	QGP	0.0037864	-0.0021902	-0.00331859
QGP_sample	ADM	QGP	-0.0139524	-0.00153428	0.00424078
QGP_sample	ADM	QGP	0.00368165	-0.00189033	0.000971975
QGP_sample	ADM	QGP	0.000634545	0.00433283	0.0138332
QGP_sample	ADM	QGP	-0.000918884	-0.00188035	0.00337094
QGP_sample	ADM	QGP	0.00154769	-0.000606904	0.00161092
QGP_sample	ADM	QGP	-0.0128031	-0.0021702	0.00094261
QGP_sample	ADM	QGP	0.000684122	0.00398704	0.0148823
QGP_sample	ADM	QGP	-0.00289208	-0.00237	0.00318362
QGP_sample	ADM	QGP	0.00334506	2.40E-05	0.00979541
QGP_sample	ADM	QGP	-0.00131388	-0.00299115	-0.00036833
QGP_sample	ADM	QGP	0.00109211	-0.00195912	-0.000460494
QGP_sample	ADM	QGP	-0.000400136	-0.00239046	-0.00167689
QGP_sample	ADM	QGP	-0.00151544	-0.00256362	0.00310941
QGP_sample	ADM	QGP	-0.00908934	-0.0027003	0.00333844
QGP_sample	ADM	QGP	-0.00109142	-0.00253927	-0.00195675
QGP_sample	ADM	QGP	0.00396389	0.00224839	0.00709187
QGP_sample	ADM	QGP	-0.000657719	-0.00424084	-0.0041663
QGP_sample	ADM	QGP	0.00409089	-0.00379547	-0.00101703
QGP_sample	ADM	QGP	-0.000928185	-0.0037977	-0.00177005
QGP_sample	ADM	QGP	-0.000253405	-0.00438173	0.00195629
QGP_sample	ADM	QGP	-0.00333614	-0.0025713	0.00306758
QGP_sample	ADM	QGP	-0.0141631	-0.00129521	0.0044917
QGP_sample	ADM	QGP	-0.0105703	-0.0027424	0.00297903
QGP_sample	ADM	QGP	-0.00266667	-0.00304614	0.0012968
QGP_sample	ADM	QGP	-0.00490281	0.00106116	0.00380279
QGP_sample	ADM	QGP	-0.000264842	-0.00256854	-0.00101092
QGP_sample	ADM	QGP	0.00406747	0.00343939	0.00422357
QGP_sample	ADM	QGP	0.00383899	0.00354429	0.00689795
QGP_sample	ADM	QGP	-0.000954323	-0.00454791	0.000882266
QGP_sample	ADM	QGP	0.00384973	0.00272754	0.00346601
QGP_sample	ADM	QGP	0.00326902	0.00165846	0.00191961
QGP_sample	ADM	QGP	0.00493403	-0.00772416	0.00392314
QGP_sample	ADM	QGP	0.0014711	0.00302447	0.0154937
QGP_sample	ADM	QGP	0.00277409	0.00317778	0.0101576
QGP_sample	ADM	QGP	-0.000480402	-0.00428358	0.00314327
QGP_sample	ADM	QGP	-0.00460619	-0.00416053	0.00219919
QGP_sample	ADM	QGP	-0.000445054	-0.00459564	0.00153543
QGP_sample	ADM	QGP	-0.000997614	-0.000615323	0.00202989
QGP_sample	ADM	QGP	-0.00229099	-0.00352838	0.000221046
QGP_sample	ADM	QGP	-0.00239994	-0.00285019	-0.000747919
QGP_sample	ADM	QGP	-0.003461	-0.00370674	-0.00335159
QGP_sample	ADM	QGP	-0.00545129	-0.00354157	-0.000115779
QGP_sample	ADM	QGP	-0.00382435	-0.00315822	0.00142409
QGP_sample	ADM	QGP	-0.00249376	-0.00328217	0.00208209
QGP_sample	ADM	QGP	0.00358749	-0.00330168	-0.00370291
QGP_sample	ADM	QGP	0.00348071	-0.00381106	-0.00257695
QGP_sample	ADM	QGP	0.00421763	0.00200836	0.0163234
QGP_sample	ADM	QGP	0.0028208	-0.00225191	0.000359441
QGP_sample	ADM	QGP	-0.00301075	-0.00382525	0.00175592
QGP_sample	ADM	QGP	0.00255981	-0.00311664	-0.00323152
QGP_sample	ADM	QGP	-0.00283021	0.00118547	0.00728367
QGP_sample	ADM	QGP	0.00288827	0.000883484	0.00974392
QGP_sample	ADM	QGP	0.00310711	0.00030316	0.00885786
QGP_sample	ADM	QGP	0.00201269	-0.00130386	0.000144966
QGP_sample	ADM	QGP	-0.00203554	-0.0039591	0.00139988
QGP_sample	ADM	QGP	0.00148285	-0.0034805	-0.00543401
QGP_sample	ADM	QGP	-0.0123522	-0.0020088	-1.18E-05
QGP_sample	ADM	QGP	-0.00937614	0.0077889	0.0152478
QGP_sample	ADM	QGP	0.00385782	-0.00344297	-0.00139435
QGP_sample	ADM	QGP	0.00248924	-0.00368688	0.00253971
QGP_sample	ADM	QGP	0.00345117	-0.00257381	-0.00836768
QGP_sample	ADM	QGP	0.00466628	0.000889247	0.00917157
QGP_sample	ADM	QGP	0.00208094	-0.00241533	-0.00107832
QGP_sample	ADM	QGP	0.00412205	-0.00283293	-0.00123179
QGP_sample	ADM	QGP	-0.00292211	-0.00217932	0.0027558
QGP_sample	ADM	QGP	-0.00424029	-0.00233677	0.00288602
QGP_sample	ADM	QGP	0.00134443	0.00239866	0.0110231
QGP_sample	ADM	QGP	0.00307529	-0.000399655	0.00896973
QGP_sample	ADM	QGP	0.00337237	-0.000381619	0.00846057
QGP_sample	ADM	QGP	0.00206564	-0.00241788	-0.000544344
QGP_sample	ADM	QGP	-0.00147728	-0.00221934	-0.00204435
QGP_sample	ADM	QGP	-0.000344647	-0.00280943	0.00149289
QGP_sample	ADM	QGP	-0.00276442	-0.00278534	0.0035519
QGP_sample	ADM	QGP	0.00374438	0.00467868	0.0122784
QGP_sample	ADM	QGP	-0.00333323	-0.00231861	0.00329705
QGP_sample	ADM	QGP	0.00356665	0.00297672	0.00523102
QGP_sample	ADM	QGP	-0.0109187	-0.00243237	0.00137135
QGP_sample	ADM	QGP	0.00359398	0.00271237	0.0125365
QGP_sample	ADM	QGP	-0.012531	-0.000954623	0.00612622
QGP_sample	ADM	QGP	0.0023907	-0.00161555	0.00628046
QGP_sample	ADM	QGP	0.000650122	-0.00260447	-0.00290795
QGP_sample	ADM	QGP	0.000714887	-0.00381372	-0.00562579
QGP_sample	ADM	QGP	-0.00966975	-0.00167637	0.00331261
QGP_sample	ADM	QGP	0.00177731	-0.00643392	0.0012258
QGP_sample	ADM	QGP	0.000998238	-0.00123344	-0.00227335
QGP_sample	ADM	QGP	0.00333075	-0.00332583	-0.00703181
QGP_sample	ADM	QGP	0.00342817	-0.00308692	-0.00693882
QGP_sample	ADM	QGP	-0.000231771	-0.00302053	-0.00069856
QGP_sample	ADM	QGP	0.0032433	0.00214135	0.0102474
QGP_sample	ADM	QGP	-0.000746997	-0.00237955	-0.00172264
QGP_sample	ADM	QGP	-0.00843756	-0.00255112	0.0030047
QGP_sample	ADM	QGP	0.0014104	-0.00364581	0.000386039
QGP_sample	ADM	QGP	-0.0117285	-0.00193438	0.0028691
QGP_sample	ADM	QGP	-0.010745	-0.00210275	0.00491111
QGP_sample	ADM	QGP	0.00276132	-0.00255846	-0.00154187
QGP_sample	ADM	QGP	-0.006811	-0.00189237	0.00172726
QGP_sample	ADM	QGP	-0.00196979	-0.00350826	-0.00129984
QGP_sample	ADM	QGP	0.00217399	-0.00640497	0.00147669
QGP_sample	ADM	QGP	0.00215936	-0.00626618	0.00108892
QGP_sample	ADM	QGP	-0.000553176	-0.00235981	-0.00147112
QGP_sample	ADM	QGP	-0.00279101	0.00221613	0.0104753
QGP_sample	ADM	QGP	-0.0109601	-0.00308903	0.00345073
QGP_sample	ADM	QGP	0.00345602	0.00067717	0.0142754
QGP_sample	ADM	QGP	0.00211164	-0.00643797	0.0016614
QGP_sample	ADM	QGP	0.00428357	-0.000234825	0.007667
QGP_sample	ADM	QGP	0.0029768	-0.00358166	-0.000293013
QGP_sample	ADM	QGP	-0.00534641	-9.55E-05	0.0018584
QGP_sample	ADM	QGP	0.00189201	-0.00584715	0.000138946
QGP_sample	ADM	QGP	0.00317366	-0.00401145	-0.00165388
QGP_sample	ADM	QGP	0.00243062	-0.00248505	-0.00452612
QGP_sample	ADM	QGP	0.00152098	-0.00609151	0.00134597
QGP_sample	ADM	QGP	-0.00377569	-0.00237089	0.0035331
QGP_sample	ADM	QGP	0.0023333	-0.00375289	-0.000857874
QGP_sample	ADM	QGP	-0.00229138	-0.00116741	3.28E-05
QGP_sample	ADM	QGP	-0.000978301	-0.0037598	-0.00450014
QGP_sample	ADM	QGP	0.000547856	-0.000934682	5.39E-05
QGP_sample	ADM	QGP	0.00298171	-0.003566	-0.00667929
QGP_sample	ADM	QGP	-0.00175712	-0.0027376	-0.00225274
QGP_sample	ADM	QGP	-0.0130534	-0.00171628	0.00442467
QGP_sample	ADM	QGP	0.00367254	0.00458128	0.0140821
QGP_sample	ADM	QGP	0.00445957	-0.00735761	0.0041081
QGP_sample	ADM	QGP	0.00331945	0.00532875	0.00235977
QGP_sample	ADM	QGP	-0.00260898	-0.00298692	0.00313415
QGP_sample	ADM	QGP	0.00145902	-6.99E-05	0.00877698
QGP_sample	ADM	QGP	0.00380537	0.00329213	0.00609378
QGP_sample	ADM	QGP	-0.000848161	0.0022726	0.0106965
QGP_sample	ADM	QGP	0.00375133	0.00309445	0.00580073
QGP_sample	ADM	QGP	0.000577853	0.00449675	0.0109122
QGP_sample	ADM	QGP	0.0018256	-0.00261946	0.00421114
QGP_sample	ADM	QGP	-0.00183268	-0.00347094	0.00164305
QGP_sample	ADM	QGP	-0.00746131	0.000645046	0.00269752
QGP_sample	ADM	QGP	-0.00219989	-0.00417854	-0.00343066
QGP_sample	ADM	QGP	-0.00608293	-0.00275998	0.00325513
QGP_sample	ADM	QGP	0.00157867	-0.00222743	-0.00152586
QGP_sample	ADM	QGP	0.00132555	0.00297958	0.0134601
QGP_sample	ADM	QGP	0.00134559	-0.00286243	0.000567574
QGP_sample	ADM	QGP	0.0015114	-0.00620297	0.00401542
QGP_sample	ADM	QGP	-0.015152	-0.000426478	0.00101688
QGP_sample	ADM	QGP	-0.00355405	-0.000818361	0.00708897
QGP_sample	ADM	QGP	0.00224406	-0.00492478	-9.46E-05
QGP_sample	ADM	QGP	-0.0143889	-0.00370182	0.00421263
QGP_sample	ADM	QGP	0.00407057	-0.00375792	-0.000797023
QGP_sample	ADM	QGP	-0.00232439	-0.00181199	0.00682037
QGP_sample	ADM	QGP	0.001364	-0.00439105	-0.00134056
QGP_sample	ADM	QGP	0.00301984	-0.00291131	0.00160261
QGP_sample	ADM	QGP	0.00179714	-0.00181349	-0.000190162
QGP_sample	ADM	QGP	0.00393211	0.00213047	0.0122969
QGP_sample	ADM	QGP	0.00495673	0.00330393	0.00294022
QGP_sample	ADM	QGP	0.00233208	-0.00265983	-0.00203923
QGP_sample	ADM	QGP	0.00100579	-0.00296385	-0.000525274
QGP_sample	ADM	QGP	0.00492193	-0.00737207	0.00364273
QGP_sample	ADM	QGP	0.00413731	-0.00457353	-0.0020578
QGP_sample	ADM	QGP	0.00399496	-0.00308638	0.00842818
QGP_sample	ADM	QGP	-0.000452739	-0.00230129	-0.00221762
QGP_sample	ADM	QGP	0.00425163	-0.00132918	0.000841859
QGP_sample	ADM	QGP	0.00281703	-0.00409237	-0.000911245
QGP_sample	ADM	QGP	0.00445362	-0.00465163	0.000267331
QGP_sample	ADM	QGP	-0.0124503	-0.00164298	0.00344783
QGP_sample	ADM	QGP	0.00432149	0.00102094	0.0100342
QGP_sample	ADM	QGP	0.000173578	-0.0014046	0.00043705
QGP_sample	ADM	QGP	-0.0020269	-0.00436302	-0.00354748
QGP_sample	ADM	QGP	-0.00188876	0.00909932	0.00103915
QGP_sample	ADM	QGP	-0.0111957	-0.00320662	0.00345804
QGP_sample	ADM	QGP	0.00416944	-0.00376871	-0.00171905
QGP_sample	ADM	QGP	0.0046874	-0.0043425	-0.00128026
QGP_sample	ADM	QGP	0.00471199	-0.0069765	0.00411191
QGP_sample	ADM	QGP	-0.00600939	-0.00252687	0.0039031
QGP_sample	ADM	QGP	-0.00981529	-0.00352978	0.0027178
QGP_sample	ADM	QGP	0.00258732	-0.00209726	0.00527319
QGP_sample	ADM	QGP	-0.000705951	0.00292634	0.0126459
QGP_sample	ADM	QGP	5.15E-05	-0.00252695	-0.00124833
QGP_sample	ADM	QGP	0.000899464	-0.00492237	-0.00267518
QGP_sample	ADM	QGP	0.00447744	0.00131395	0.0120915
QGP_sample	ADM	QGP	0.000429737	-0.00256755	-0.00256902
QGP_sample	ADM	QGP	0.00426609	0.00210501	0.0130446
QGP_sample	ADM	QGP	-0.00805874	-0.0017999	0.00279635
QGP_sample	ADM	QGP	0.000849854	-0.00440519	-0.00346878
QGP_sample	ADM	QGP	-0.0018386	-0.00250362	-0.000981143
QGP_sample	ADM	QGP	-0.0144781	-0.00246428	0.00251721
QGP_sample	ADM	QGP	0.00140976	-0.00193912	-0.0038162
QGP_sample	ADM	QGP	0.000546292	-0.00361951	0.000734766
QGP_sample	ADM	QGP	0.000166955	0.000981966	0.00813122
QGP_sample	ADM	QGP	-0.000308026	0.00405939	0.00341521
QGP_sample	ADM	QGP	0.00449856	-0.00776724	0.0042774
QGP_sample	ADM	QGP	-0.00299903	-0.00169618	0.00257569
QGP_sample	ADM	QGP	0.00287017	0.000297555	0.0085095
QGP_sample	ADM	QGP	0.003919	0.00312183	0.012497
QGP_sample	ADM	QGP	0.0019044	-0.00631455	0.0014504
QGP_sample	ADM	QGP	0.00389551	-0.00337313	-0.000885613
QGP_sample	ADM	QGP	-0.00246229	-0.00232979	0.00281116
QGP_sample	ADM	QGP	0.00306991	0.00201822	0.0120575
QGP_sample	ADM	QGP	-0.00388018	-0.00354392	0.00305743
QGP_sample	ADM	QGP	-0.000412352	-0.00386612	-0.00458538
QGP_sample	ADM	QGP	-0.00146707	-0.00169985	0.000662525
QGP_sample	ADM	QGP	-0.00177795	-0.00245047	-0.00106443
QGP_sample	ADM	QGP	0.00154996	-0.00647413	0.00174674
QGP_sample	ADM	QGP	0.00350998	-0.000742282	0.00643079
QGP_sample	ADM	QGP	0.00368994	-0.0060027	0.00337392
QGP_sample	ADM	QGP	0.00393055	-0.00313396	-0.000848484
QGP_sample	ADM	QGP	0.00192492	0.00317385	0.00761354
QGP_sample	ADM	QGP	0.00108407	0.00387618	0.0142777
QGP_sample	ADM	QGP	0.00079945	-0.00180519	-0.000487388
QGP_sample	ADM	QGP	0.0037917	-0.00327356	-0.00191408
QGP_sample	ADM	QGP	0.00374163	-0.00363938	-0.00160914
QGP_sample	ADM	QGP	-0.00880108	0.00770757	0.0152106
QGP_sample	ADM	QGP	-0.0010433	0.00302156	0.0118648
QGP_sample	ADM	QGP	-0.00564872	-0.00188444	0.00513378
QGP_sample	ADM	QGP	0.0015689	0.00300962	0.0045907
QGP_sample	ADM	QGP	0.00453731	-0.00379687	-0.00133861
QGP_sample	ADM	QGP	0.00443688	-0.00376061	-0.00152818
QGP_sample	ADM	QGP	-0.000511336	0.00297548	0.0123148
QGP_sample	ADM	QGP	-0.00116869	-0.0030878	-0.00182773
QGP_sample	ADM	QGP	-3.94E-05	-0.00312639	-0.00666421
QGP_sample	ADM	QGP	-0.0118158	-0.00352108	0.0043771
QGP_sample	ADM	QGP	-0.00828925	-0.00129174	0.00244267
QGP_sample	ADM	QGP	-0.000138718	-0.00137408	0.00073964
QGP_sample	ADM	QGP	0.00371821	-0.00307957	-0.000198779
QGP_sample	ADM	QGP	0.00454066	-0.00319797	-0.00135275
QGP_sample	ADM	QGP	0.00202023	-0.00610604	0.000861157
QGP_sample	ADM	QGP	-0.0140113	-0.00153191	0.00443602
QGP_sample	ADM	QGP	0.00426827	-0.00397245	-0.0013776
QGP_sample	ADM	QGP	0.00166117	-0.00650067	0.00148717
QGP_sample	ADM	QGP	0.00412299	0.00322155	0.00656475
QGP_sample	ADM	QGP	0.0035719	-0.00535881	-0.00171534
QGP_sample	ADM	QGP	-0.00292762	-0.00332952	0.00221085
QGP_sample	ADM	QGP	0.00387494	-0.00301731	-0.000397117
QGP_sample	ADM	QGP	0.00412927	0.00628608	0.00948953
QGP_sample	ADM	QGP	0.00452206	-0.00699197	0.00385941
QGP_sample	ADM	QGP	0.00381257	0.00406298	0.0080228
QGP_sample	ADM	QGP	-0.00391388	0.000696398	0.00418007
QGP_sample	ADM	QGP	0.00415621	0.00439179	0.00756472
QGP_sample	ADM	QGP	-0.00102352	-0.00409629	-0.00424351
QGP_sample	ADM	QGP	0.00218424	-0.00607183	0.000662204
QGP_sample	ADM	QGP	0.00355205	0.00429026	0.00859431
QGP_sample	ADM	QGP	0.000195868	-0.00234623	-0.00025373
QGP_sample	ADM	QGP	-0.0012361	-0.0006724	0.00200153
QGP_sample	ADM	QGP	0.00303464	-0.00187679	-0.000759547
QGP_sample	ADM	QGP	-0.00249479	-0.00205377	0.00256244
QGP_sample	ADM	QGP	0.00168513	-0.00637907	0.00159363
QGP_sample	ADM	QGP	0.00438487	0.00234881	0.0112502
QGP_sample	ADM	QGP	-0.00137592	-0.00271367	-0.00115846
QGP_sample	ADM	QGP	0.00323748	0.00159364	0.0033537
QGP_sample	ADM	QGP	-0.000539784	-0.00187929	9.75E-05
QGP_sample	ADM	QGP	0.00219627	-0.00633732	0.000811548
QGP_sample	ADM	QGP	-0.00290902	-0.00193291	0.00185135
QGP_sample	ADM	QGP	-0.0132329	0.00205947	0.0131982
QGP_sample	ADM	QGP	-0.00772265	0.00428203	0.0183173
QGP_sample	ADM	QGP	0.00292719	-0.00359058	0.000278953
QGP_sample	ADM	QGP	-0.00266308	-0.00224907	0.00272556
QGP_sample	ADM	QGP	-0.00982858	-0.00175915	0.00493931
QGP_sample	ADM	QGP	-0.0119962	-0.00324581	0.00441142
QGP_sample	ADM	QGP	0.00252285	-0.000761842	0.00702553
QGP_sample	ADM	QGP	0.00255174	-0.00131437	0.00616735
QGP_sample	ADM	QGP	0.00245928	-0.00668602	0.00474434
QGP_sample	ADM	QGP	0.000846377	-0.00307262	-4.66E-05
QGP_sample	ADM	QGP	-0.00776037	0.00495301	0.0169471
QGP_sample	ADM	QGP	0.00438068	0.00120172	0.00627269
QGP_sample	ADM	QGP	0.0045863	0.000654959	0.00537028
QGP_sample	ADM	QGP	0.004483	0.000319527	0.00493436
QGP_sample	ADM	QGP	0.00440627	0.000802469	0.00548449
QGP_sample	ADM	QGP	0.0043075	0.00213086	0.0126119
QGP_sample	ADM	QGP	-0.00704786	-0.00262714	0.00228397
QGP_sample	ADM	QGP	-0.00719691	-0.00284355	-0.000654668
QGP_sample	ADM	QGP	-0.000217411	-0.00240499	-0.00192459
QGP_sample	ADM	QGP	-0.00412335	-0.00239481	0.00353928
QGP_sample	ADM	QGP	-0.00302224	-0.0027509	0.00310657
QGP_sample	ADM	QGP	-0.000123552	-0.00244086	0.00262721
QGP_sample	ADM	QGP	-0.00265845	-0.00221855	0.00260443
QGP_sample	ADM	QGP	-0.00295723	-0.00158157	0.00369125
QGP_sample	ADM	QGP	-0.0126609	-0.00275651	0.00395026
QGP_sample	ADM	QGP	-0.0103582	-0.00312628	0.00308399
QGP_sample	ADM	QGP	-0.00974133	0.00187189	0.00805724
QGP_sample	ADM	QGP	0.00325865	0.000978112	0.00825638
QGP_sample	ADM	QGP	0.0043562	0.00210041	0.0137044
QGP_sample	ADM	QGP	0.00084863	0.00214834	0.00715904
QGP_sample	ADM	QGP	-0.0121977	-0.00314478	0.00546365
QGP_sample	ADM	QGP	0.000370128	0.00819086	0.0105969
QGP_sample	ADM	QGP	-0.00529227	-0.000842007	0.00365662
QGP_sample	ADM	QGP	-0.00207223	-0.00248443	0.00325279
QGP_sample	ADM	QGP	0.000831953	-0.00613911	0.00245703
QGP_sample	ADM	QGP	0.00148806	-0.00210085	0.00370953
QGP_sample	ADM	QGP	0.00424077	-0.0047427	-0.000300295
QGP_sample	ADM	QGP	0.000624506	-0.000272049	0.00267634
QGP_sample	ADM	QGP	0.00438622	-0.00683004	0.00346695
QGP_sample	ADM	QGP	-0.0100441	-0.00153932	0.00526514
QGP_sample	ADM	QGP	-0.0100976	-0.00321711	0.00507427
QGP_sample	ADM	QGP	0.00228532	-0.00654533	0.00455871
QGP_sample	ADM	QGP	-0.000969426	-0.00223225	-0.00140888
QGP_sample	ADM	QGP	0.00325164	0.000596165	0.0100644
QGP_sample	ADM	QGP	-0.00303413	-0.00621622	0.00607888
QGP_sample	ADM	QGP	0.00397549	-0.00486487	-6.32E-05
QGP_sample	ADM	QGP	-0.00088686	-0.00318332	0.00273974
QGP_sample	ADM	QGP	-0.00101677	0.000515733	0.00354868
QGP_sample	ADM	QGP	-0.0118475	-0.00206103	0.00520717
QGP_sample	ADM	QGP	-0.0126732	-0.00315759	0.00426603
QGP_sample	ADM	QGP	-0.00428053	-0.00244669	0.00321529
QGP_sample	ADM	QGP	0.00183938	-0.00048266	0.00732432
QGP_sample	ADM	QGP	-0.00190947	-0.00237952	3.89E-05
QGP_sample	ADM	QGP	-0.00611624	-0.00357871	0.00355163
QGP_sample	ADM	QGP	0.00214634	0.000259776	0.00135836
QGP_sample	ADM	QGP	-0.00933593	-0.00218866	0.00321281
QGP_sample	ADM	QGP	-0.00777724	-0.00162797	0.00259954
QGP_sample	ADM	QGP	-0.00635097	-0.00159241	0.00296556
QGP_sample	ADM	QGP	-0.00412303	0.000891604	0.00306035
QGP_sample	ADM	QGP	-1.52E-05	0.00146331	0.00390793
QGP_sample	ADM	QGP	0.00236183	-0.00290519	-0.00808681
QGP_sample	ADM	QGP	-2.00E-05	-0.00397367	-0.00457845
QGP_sample	ADM	QGP	0.00292685	-0.00182311	-0.00156959
QGP_sample	ADM	QGP	0.0018593	-0.00333436	-0.000668829
QGP_sample	ADM	QGP	0.00211343	-0.0014883	0.00674533
QGP_sample	ADM	QGP	-0.00203982	-0.00302472	0.00237025
QGP_sample	ADM	QGP	0.00154134	0.00834753	-0.00529814
QGP_sample	ADM	QGP	0.00396394	-0.00152381	0.00133631
QGP_sample	ADM	QGP	0.0014021	0.00852238	-0.00484466
QGP_sample	ADM	QGP	-0.00624555	-0.00072155	0.0031645
QGP_sample	ADM	QGP	0.00412747	0.00184226	0.0121231
QGP_sample	ADM	QGP	0.00228527	-0.00255042	-0.00373751
QGP_sample	ADM	QGP	0.00467975	-0.0070861	0.00410506
QGP_sample	ADM	QGP	-0.00043697	-0.00391399	-0.00517948
QGP_sample	ADM	QGP	-0.0122998	0.000720423	0.0034289
QGP_sample	ADM	QGP	-0.000609576	-0.00391387	-0.00538455
QGP_sample	ADM	QGP	-0.00405649	0.00542138	0.0184641
QGP_sample	ADM	QGP	0.00476304	-0.00529083	0.00148495
QGP_sample	ADM	QGP	-0.00664407	-0.00248618	0.00412267
QGP_sample	ADM	QGP	-0.00219358	-0.00100584	0.0017492
QGP_sample	ADM	QGP	-0.000808009	-0.00299792	-0.00318231
QGP_sample	ADM	QGP	0.0041388	0.00191507	0.0120645
QGP_sample	ADM	QGP	-0.000813198	-0.00106274	-0.00282825
QGP_sample	ADM	QGP	-0.00300142	-0.0029866	0.00183294
QGP_sample	ADM	QGP	-0.00681601	-0.00380023	0.00566984
QGP_sample	ADM	QGP	0.0024595	-0.00628534	0.000856646
QGP_sample	ADM	QGP	-2.11E-05	-0.0039786	0.000504546
QGP_sample	ADM	QGP	0.00316841	-0.00266257	-0.00157821
QGP_sample	ADM	QGP	0.00209011	0.00890838	0.00825137
QGP_sample	ADM	QGP	-0.00116163	-0.00126174	0.00134142
QGP_sample	ADM	QGP	0.00446457	-0.00664016	0.0010029
QGP_sample	ADM	QGP	-0.000632511	-0.00246021	-0.00176322
QGP_sample	ADM	QGP	-0.00130016	-0.00349677	0.00257319
QGP_sample	ADM	QGP	0.00151721	0.00809237	-0.00495446
QGP_sample	ADM	QGP	-0.00134379	-0.00393353	-0.00508488
QGP_sample	ADM	QGP	-0.000888865	-0.00415568	-0.00433572
QGP_sample	ADM	QGP	0.00416127	-0.00435283	-0.00115797
QGP_sample	ADM	QGP	0.000489523	-0.00247753	0.00217294
QGP_sample	ADM	QGP	0.00331606	-0.00572247	0.00318848
QGP_sample	ADM	QGP	0.00136649	-0.00211563	-0.00266961
QGP_sample	ADM	QGP	0.00413369	-0.00627082	0.00158777
QGP_sample	ADM	QGP	-0.000109244	-0.00237215	-0.00109471
QGP_sample	ADM	QGP	1.85E-06	-0.00348916	-0.00501377
QGP_sample	ADM	QGP	-0.0104835	-0.00282075	0.00350017
QGP_sample	ADM	QGP	0.00122824	-0.00221487	0.00196487
QGP_sample	ADM	QGP	-0.00448708	-0.00205378	0.00141171
QGP_sample	ADM	QGP	-0.0042201	-0.00196576	0.00124199
QGP_sample	ADM	QGP	-0.00112954	-0.00483391	0.00121242
QGP_sample	ADM	QGP	-0.00321227	-0.00267929	0.00338404
QGP_sample	ADM	QGP	-0.00645606	-0.00312348	0.0036128
QGP_sample	ADM	QGP	0.0013728	-0.00436074	-0.00132095
QGP_sample	ADM	QGP	0.00219665	-0.00348928	0.000656494
QGP_sample	ADM	QGP	0.00382579	-0.000289755	0.0087502
QGP_sample	ADM	QGP	-0.0135015	-0.00136076	6.05E-06
QGP_sample	ADM	QGP	0.0039869	-0.00336274	-0.000372125
QGP_sample	ADM	QGP	0.00347594	-0.00246814	-0.0026527
QGP_sample	ADM	QGP	0.00331855	4.78E-06	0.00847176
QGP_sample	ADM	QGP	-0.014575	-0.000709127	0.00123978
QGP_sample	ADM	QGP	-0.0116916	0.00551834	0.0183606
QGP_sample	ADM	QGP	0.00262739	-0.00354004	0.000368704
QGP_sample	ADM	QGP	0.000447853	-0.00283382	0.00154814
QGP_sample	ADM	QGP	0.0051745	-0.00774683	0.00469959
QGP_sample	ADM	QGP	0.000257467	-0.00321031	0.00183813
QGP_sample	ADM	QGP	0.00395206	-0.00476656	-0.00122195
QGP_sample	ADM	QGP	-0.00112495	-0.00190273	0.000502692
QGP_sample	ADM	QGP	0.00381374	0.00416106	0.0133564
QGP_sample	ADM	QGP	0.00199534	-0.00627714	0.00167437
QGP_sample	ADM	QGP	-0.00383022	-0.0031033	0.000953911
QGP_sample	ADM	QGP	0.00402794	-0.00352184	-0.000843463
QGP_sample	ADM	QGP	0.00333517	0.00215237	0.00995745
QGP_sample	ADM	QGP	-0.00645822	0.00440839	0.0116573
QGP_sample	ADM	QGP	0.00245555	-0.00231148	-0.00108955
QGP_sample	ADM	QGP	0.00494677	0.00172152	0.00882656
QGP_sample	ADM	QGP	0.00458463	0.00322022	0.00311083
QGP_sample	ADM	QGP	0.00124644	0.00261761	0.0115594
QGP_sample	ADM	QGP	0.00240484	-0.00343982	0.00146369
QGP_sample	ADM	QGP	0.00184031	-0.00289028	0.00155248
QGP_sample	ADM	QGP	-0.0125611	-0.00284031	-0.000274029
QGP_sample	ADM	QGP	0.00344662	0.0031875	0.00551616
QGP_sample	ADM	QGP	0.00349932	0.00349965	0.00597766
QGP_sample	ADM	QGP	-0.000459009	-0.00383424	-0.00467403
QGP_sample	ADM	QGP	0.00402121	-0.00266105	-0.00119852
QGP_sample	ADM	QGP	-0.0086397	0.00399225	0.0157225
QGP_sample	ADM	QGP	0.00430624	-0.00307395	-0.000646868
QGP_sample	ADM	QGP	0.00458097	-0.00543907	-0.00120021
QGP_sample	ADM	QGP	0.00351276	-0.00315604	-0.00707122
QGP_sample	ADM	QGP	0.00225766	-0.00236054	-0.000189782
QGP_sample	ADM	QGP	-0.00303976	0.00139294	0.0073979
QGP_sample	ADM	QGP	-0.00434768	-0.00346536	-0.011439
NA20299	ADM	1KG	-0.0126326	0.012024	-0.0209082
NA20278	ADM	1KG	-0.014659	-0.000413683	-0.0145364
NA20274	ADM	1KG	-0.00811161	0.0127253	-0.0239003
NA19795	ADM	1KG	0.00199783	0.0112457	-0.028856
NA19792	ADM	1KG	0.00273685	0.00699862	-0.0257826
NA19789	ADM	1KG	0.00195785	0.0102515	-0.0265132
NA19782	ADM	1KG	0.00196326	0.010644	-0.0285813
NA19780	ADM	1KG	0.00349333	0.00802826	-0.0277772
NA19777	ADM	1KG	0.00110003	0.0101565	-0.0277718
NA19776	ADM	1KG	0.000836091	0.0104833	-0.02751
NA19774	ADM	1KG	0.00245302	0.010976	-0.0281949
NA19773	ADM	1KG	0.00366673	0.00839608	-0.0266822
NA19770	ADM	1KG	0.00263075	0.00929905	-0.0268547
NA19764	ADM	1KG	0.00256195	0.00860788	-0.0278319
NA19756	ADM	1KG	0.00200791	0.011507	-0.0281302
NA19752	ADM	1KG	0.0033438	0.0118628	-0.0294681
NA19749	ADM	1KG	0.00310299	0.010389	-0.0247695
NA19723	ADM	1KG	0.00120173	0.0112638	-0.0286539
NA19722	ADM	1KG	0.00262755	0.0112525	-0.028207
NA19719	ADM	1KG	0.00240732	0.00950469	-0.0283212
NA19682	ADM	1KG	0.00381738	0.01123	-0.0289149
NA19670	ADM	1KG	0.00281763	0.0106306	-0.0281819
NA19664	ADM	1KG	0.00235769	0.0124791	-0.0287511
NA19661	ADM	1KG	0.00271027	0.0114281	-0.029288
HG03767	ADM	1KG	0.0049411	0.00421869	0.00487674
HG02345	ADM	1KG	0.00148493	0.0147257	-0.0257058
HG02006	ADM	1KG	-0.0109114	0.00706656	-0.0206521
HG01577	ADM	1KG	0.00223901	0.00984153	-0.0280293
HG01566	ADM	1KG	0.00413423	0.0107288	-0.0293607
HG01556	ADM	1KG	-0.00413813	0.00748411	-0.0242511
HG01551	ADM	1KG	-0.0102998	0.00532352	-0.0190808
HG01495	ADM	1KG	-1.94E-05	0.00895023	-0.0276315
HG01494	ADM	1KG	0.000514247	0.00940065	-0.0271251
HG01485	ADM	1KG	-0.00961588	0.00604051	-0.0205877
HG01464	ADM	1KG	-0.00280328	0.00703014	-0.0254271
HG01462	ADM	1KG	-0.00683731	0.00772794	-0.0228116
HG01461	ADM	1KG	-0.00246414	0.00851548	-0.0253946
HG01459	ADM	1KG	0.00309265	0.00871638	-0.0290968
HG01456	ADM	1KG	0.00260251	0.00879727	-0.0276839
HG01455	ADM	1KG	0.00320904	0.00866671	-0.0280304
HG01441	ADM	1KG	0.0038945	0.0094295	-0.0289672
HG01390	ADM	1KG	-0.00643223	0.0060865	-0.021388
HG01375	ADM	1KG	-0.000846386	0.00636571	-0.0248647
HG01363	ADM	1KG	-0.00215244	0.00706752	-0.0257033
HG01350	ADM	1KG	0.00182583	0.00852949	-0.0275991
HG01344	ADM	1KG	0.00343358	0.00890587	-0.0289922
HG01342	ADM	1KG	-0.00945908	0.00491389	-0.0191509
HG01272	ADM	1KG	-0.00251144	0.00689293	-0.0243075
HG01260	ADM	1KG	-0.000455267	0.00630807	-0.0260408
HG01254	ADM	1KG	-0.00174307	0.00640677	-0.0245179
HG01188	ADM	1KG	-0.00368836	0.00414305	-0.0229206
HG01149	ADM	1KG	0.000517117	0.0103561	-0.027982
HG01142	ADM	1KG	-0.00259623	0.00837601	-0.026505
HG01139	ADM	1KG	-0.00206047	0.00634537	-0.0248341
HG01063	ADM	1KG	-0.00892284	0.00221826	-0.0180756
NA20314	AMR	1KG	0.00436835	0.0162079	-0.0312094
NA19788	AMR	1KG	0.0026725	0.0157407	-0.0309533
NA19786	AMR	1KG	0.00289019	0.013512	-0.0296116
NA19785	AMR	1KG	0.00229006	0.0171585	-0.0324935
NA19783	AMR	1KG	0.00373613	0.0178827	-0.0343801
NA19771	AMR	1KG	0.00258714	0.011885	-0.0289167
NA19762	AMR	1KG	0.00197057	0.0147511	-0.0308667
NA19761	AMR	1KG	0.00244141	0.0131603	-0.029743
NA19759	AMR	1KG	0.00336468	0.0183913	-0.033541
NA19758	AMR	1KG	0.00358127	0.0187852	-0.0338144
NA19755	AMR	1KG	0.00237459	0.0166665	-0.0319959
NA19747	AMR	1KG	0.00338383	0.0124661	-0.0290767
NA19746	AMR	1KG	0.00309327	0.0168821	-0.0320414
NA19741	AMR	1KG	0.00386147	0.0211225	-0.0354246
NA19740	AMR	1KG	0.00298252	0.018958	-0.033643
NA19735	AMR	1KG	0.00339881	0.0215425	-0.0357485
NA19734	AMR	1KG	0.00382039	0.0146685	-0.0318974
NA19732	AMR	1KG	0.00398586	0.0236399	-0.0371368
NA19731	AMR	1KG	0.00395005	0.0239088	-0.0380848
NA19729	AMR	1KG	0.00374931	0.0225848	-0.0360176
NA19728	AMR	1KG	0.00398056	0.0230761	-0.0362858
NA19726	AMR	1KG	0.00397749	0.0147278	-0.0314577
NA19720	AMR	1KG	0.00241649	0.0160544	-0.0322453
NA19717	AMR	1KG	0.00291938	0.0140622	-0.0305134
NA19716	AMR	1KG	0.00245556	0.0132803	-0.0296407
NA19681	AMR	1KG	0.00242542	0.0138899	-0.0306182
NA19663	AMR	1KG	0.00204347	0.0144386	-0.030308
NA19657	AMR	1KG	0.00243906	0.014285	-0.0314562
NA19654	AMR	1KG	0.00212012	0.0131117	-0.0300211
HG02425	AMR	1KG	0.00216146	0.0135152	-0.0314485
HG02348	AMR	1KG	0.00388997	0.0204128	-0.0375468
HG02312	AMR	1KG	0.00429975	0.0147761	-0.0330399
HG02304	AMR	1KG	0.00209377	0.0195852	-0.0352465
HG02301	AMR	1KG	0.00399156	0.0199149	-0.0373352
HG02299	AMR	1KG	0.00429116	0.0215769	-0.0381822
HG02298	AMR	1KG	0.0039631	0.014868	-0.0338083
HG02292	AMR	1KG	0.00439343	0.0209955	-0.0379667
HG02291	AMR	1KG	0.00413236	0.0242925	-0.0400829
HG02286	AMR	1KG	0.00404353	0.0186454	-0.0362014
HG02285	AMR	1KG	0.00377139	0.0195116	-0.0365224
HG02278	AMR	1KG	0.00370574	0.0225356	-0.0385593
HG02277	AMR	1KG	0.00443916	0.0163504	-0.0341293
HG02275	AMR	1KG	0.00419715	0.0234923	-0.0397912
HG02274	AMR	1KG	-0.00585778	0.0150773	-0.029081
HG02272	AMR	1KG	0.00419583	0.0252957	-0.0414858
HG02271	AMR	1KG	0.00374671	0.024403	-0.0405033
HG02266	AMR	1KG	0.00394879	0.0230702	-0.0379848
HG02265	AMR	1KG	0.0041727	0.0229431	-0.0394951
HG02262	AMR	1KG	0.00408092	0.0192921	-0.0365579
HG02260	AMR	1KG	0.0040421	0.0205027	-0.0376846
HG02259	AMR	1KG	0.00401511	0.0245762	-0.0405741
HG02253	AMR	1KG	0.00419977	0.0127091	-0.0312906
HG02252	AMR	1KG	0.0037671	0.0155917	-0.0332957
HG02150	AMR	1KG	0.00419131	0.0235888	-0.0403165
HG02147	AMR	1KG	0.00406963	0.0233424	-0.0400006
HG02146	AMR	1KG	0.00417239	0.0219664	-0.0386318
HG02105	AMR	1KG	0.0042212	0.0236211	-0.0392237
HG02104	AMR	1KG	0.00403569	0.0222316	-0.0387796
HG02102	AMR	1KG	0.00368487	0.020747	-0.0372526
HG02090	AMR	1KG	-0.000422212	0.0132091	-0.0297367
HG02089	AMR	1KG	0.00367544	0.016064	-0.0342184
HG02008	AMR	1KG	0.00385089	0.0207026	-0.0374558
HG02003	AMR	1KG	0.00404899	0.0202537	-0.0373542
HG02002	AMR	1KG	0.00417339	0.0191587	-0.0362496
HG01997	AMR	1KG	0.00406748	0.0216153	-0.0374804
HG01992	AMR	1KG	0.00423199	0.0231254	-0.0398979
HG01991	AMR	1KG	0.00356465	0.0182811	-0.0360007
HG01982	AMR	1KG	0.00411206	0.0192779	-0.0366288
HG01980	AMR	1KG	0.00320542	0.0176899	-0.0354586
HG01979	AMR	1KG	0.00402065	0.0166516	-0.0346478
HG01977	AMR	1KG	0.00414444	0.019784	-0.0376745
HG01976	AMR	1KG	0.00405998	0.016568	-0.0355004
HG01974	AMR	1KG	0.00394214	0.0243091	-0.0401923
HG01973	AMR	1KG	0.00284671	0.0199751	-0.0373191
HG01971	AMR	1KG	-0.00203562	0.0143758	-0.030489
HG01970	AMR	1KG	0.00434942	0.0160823	-0.0347309
HG01968	AMR	1KG	0.0041337	0.0242912	-0.0400843
HG01967	AMR	1KG	0.00414776	0.0151993	-0.0347066
HG01965	AMR	1KG	0.00102015	0.014272	-0.0310151
HG01961	AMR	1KG	0.00420497	0.0250014	-0.0402002
HG01954	AMR	1KG	0.00399249	0.0227177	-0.039465
HG01953	AMR	1KG	0.00358877	0.022028	-0.0385943
HG01951	AMR	1KG	0.0032673	0.0241605	-0.0392545
HG01950	AMR	1KG	0.00174083	0.0213433	-0.0371376
HG01948	AMR	1KG	-0.00271745	0.01842	-0.0292403
HG01947	AMR	1KG	0.00320743	0.0151442	-0.0327559
HG01945	AMR	1KG	0.00405414	0.0193086	-0.0364941
HG01944	AMR	1KG	0.00376442	0.0274032	-0.0220593
HG01942	AMR	1KG	0.00407682	0.0204244	-0.0367313
HG01941	AMR	1KG	0.0017167	0.0200002	-0.0354803
HG01939	AMR	1KG	0.00379166	0.018505	-0.036174
HG01938	AMR	1KG	0.00405365	0.0248992	-0.0407619
HG01936	AMR	1KG	0.00298784	0.0157447	-0.032932
HG01935	AMR	1KG	0.00420456	0.0180855	-0.0363228
HG01933	AMR	1KG	0.000780648	0.0172463	-0.0312432
HG01932	AMR	1KG	0.00432813	0.0193042	-0.0372829
HG01927	AMR	1KG	0.00422043	0.0233418	-0.0398172
HG01926	AMR	1KG	0.0041575	0.0249792	-0.041092
HG01924	AMR	1KG	-0.000370654	0.0193291	-0.0312876
HG01923	AMR	1KG	0.00407531	0.0235345	-0.0399461
HG01921	AMR	1KG	0.00425616	0.0188085	-0.035953
HG01920	AMR	1KG	0.00420521	0.0244512	-0.0408039
HG01918	AMR	1KG	0.00421816	0.0188236	-0.036288
HG01917	AMR	1KG	0.00375366	0.0212202	-0.0385158
HG01893	AMR	1KG	-0.000449172	0.0135687	-0.0301321
HG01892	AMR	1KG	0.00194391	0.0177013	-0.0340381
HG01578	AMR	1KG	0.00406328	0.0143351	-0.032808
HG01572	AMR	1KG	0.0041929	0.0236714	-0.0401735
HG01571	AMR	1KG	0.00426287	0.0157056	-0.0334721
HG01565	AMR	1KG	0.00421569	0.0166165	-0.0342869
HG01443	AMR	1KG	0.00265962	0.0132765	-0.0322482
HG01435	AMR	1KG	0.00276341	0.0116274	-0.0302777
HG01369	AMR	1KG	-0.00061302	0.0118986	-0.029128
HG01341	AMR	1KG	0.00408396	0.0138751	-0.032525
	EUR	QGP	0.00545167	-0.000966909	-0.0294998
NA20832	EUR	1KG	0.00509037	-0.0023977	-0.0181647
NA20828	EUR	1KG	0.00520631	-0.00250485	-0.0182442
NA20827	EUR	1KG	0.00521277	-0.00261109	-0.0178632
NA20826	EUR	1KG	0.00524646	-0.00243921	-0.0187676
NA20822	EUR	1KG	0.00521602	-0.00242953	-0.0183249
NA20821	EUR	1KG	0.00518596	-0.00234828	-0.0183102
NA20819	EUR	1KG	0.00528931	-0.00207885	-0.0187979
NA20818	EUR	1KG	0.00531868	-0.00240542	-0.0183486
NA20815	EUR	1KG	0.00516026	-0.00262998	-0.0182834
NA20814	EUR	1KG	0.00518997	-0.00256477	-0.0177067
NA20813	EUR	1KG	0.00518749	-0.00251318	-0.0180538
NA20812	EUR	1KG	0.00528742	-0.00224438	-0.01927
NA20811	EUR	1KG	0.00518638	-0.00277628	-0.0180284
NA20810	EUR	1KG	0.00526843	-0.00258744	-0.018104
NA20809	EUR	1KG	0.00523321	-0.00264504	-0.0182656
NA20808	EUR	1KG	0.00525041	-0.0025743	-0.017895
NA20807	EUR	1KG	0.00532556	-0.00248833	-0.0188478
NA20806	EUR	1KG	0.00526318	-0.00279317	-0.0184923
NA20805	EUR	1KG	0.00526091	-0.00274437	-0.0188723
NA20804	EUR	1KG	0.00517005	-0.00243089	-0.0183744
NA20803	EUR	1KG	0.00526048	-0.00254186	-0.0190158
NA20802	EUR	1KG	0.00517737	-0.00265397	-0.0179662
NA20801	EUR	1KG	0.00527037	-0.00273128	-0.0188495
NA20800	EUR	1KG	0.00520286	-0.00270966	-0.0175527
NA20799	EUR	1KG	0.00526885	-0.00275202	-0.0185177
NA20798	EUR	1KG	0.00528096	-0.00259896	-0.0184635
NA20797	EUR	1KG	0.00515934	-0.00263826	-0.0171477
NA20796	EUR	1KG	0.00521738	-0.00257175	-0.0177602
NA20795	EUR	1KG	0.00516574	-0.00268885	-0.018633
NA20792	EUR	1KG	0.00526095	-0.00230501	-0.0187398
NA20790	EUR	1KG	0.00523128	-0.00280616	-0.0184054
NA20787	EUR	1KG	0.00520705	-0.00270473	-0.0184555
NA20786	EUR	1KG	0.00530489	-0.00271725	-0.0181234
NA20785	EUR	1KG	0.00518449	-0.00239288	-0.0185786
NA20783	EUR	1KG	0.00521261	-0.00254535	-0.0185686
NA20778	EUR	1KG	0.00534322	-0.00263507	-0.0189407
NA20775	EUR	1KG	0.00529244	-0.00250646	-0.0181895
NA20774	EUR	1KG	0.00521537	-0.00265782	-0.0183078
NA20773	EUR	1KG	0.00529697	-0.0022946	-0.0180223
NA20772	EUR	1KG	0.00526881	-0.00283152	-0.0182569
NA20771	EUR	1KG	0.00524337	-0.00264481	-0.0183325
NA20770	EUR	1KG	0.0052087	-0.00239356	-0.018781
NA20769	EUR	1KG	0.00525603	-0.00259993	-0.0174868
NA20768	EUR	1KG	0.00526284	-0.0024018	-0.0189515
NA20767	EUR	1KG	0.0051792	-0.00238426	-0.01852
NA20766	EUR	1KG	0.00524844	-0.00255752	-0.0182547
NA20765	EUR	1KG	0.00512976	-0.00245589	-0.018585
NA20764	EUR	1KG	0.00518833	-0.00269857	-0.0187794
NA20763	EUR	1KG	0.00528334	-0.00258394	-0.0181527
NA20762	EUR	1KG	0.00521325	-0.00254567	-0.0186097
NA20761	EUR	1KG	0.00530097	-0.0025633	-0.0181699
NA20760	EUR	1KG	0.00523756	-0.00226624	-0.0175189
NA20759	EUR	1KG	0.00519429	-0.00246025	-0.0189907
NA20758	EUR	1KG	0.00521041	-0.00260926	-0.018049
NA20757	EUR	1KG	0.00519731	-0.0024923	-0.0179585
NA20756	EUR	1KG	0.005121	-0.00234498	-0.0185721
NA20755	EUR	1KG	0.00527698	-0.00274655	-0.018138
NA20754	EUR	1KG	0.00527458	-0.00251091	-0.018756
NA20753	EUR	1KG	0.00524739	-0.00257368	-0.0179981
NA20752	EUR	1KG	0.00523634	-0.00273766	-0.0184209
NA20589	EUR	1KG	0.00514124	-0.0025453	-0.0183382
NA20588	EUR	1KG	0.00523585	-0.00258536	-0.0191232
NA20587	EUR	1KG	0.00520661	-0.00247206	-0.0191253
NA20586	EUR	1KG	0.00525568	-0.00258456	-0.0176092
NA20585	EUR	1KG	0.00526642	-0.00233936	-0.0190382
NA20582	EUR	1KG	0.005169	-0.00230868	-0.0171597
NA20581	EUR	1KG	0.00532325	-0.00266861	-0.0182509
NA20544	EUR	1KG	0.00532739	-0.0025395	-0.0179494
NA20543	EUR	1KG	0.0051787	-0.00259849	-0.0190229
NA20542	EUR	1KG	0.00528389	-0.00241404	-0.0190076
NA20541	EUR	1KG	0.00525384	-0.00257756	-0.0190853
NA20540	EUR	1KG	0.00518932	-0.00228924	-0.0175068
NA20539	EUR	1KG	0.0051822	-0.00258906	-0.0182913
NA20538	EUR	1KG	0.00520279	-0.00252668	-0.0183999
NA20536	EUR	1KG	0.00524498	-0.00245246	-0.0189465
NA20535	EUR	1KG	0.00528248	-0.00262347	-0.01927
NA20534	EUR	1KG	0.0051763	-0.00260595	-0.0188821
NA20533	EUR	1KG	0.0051567	-0.0026515	-0.0185664
NA20532	EUR	1KG	0.00526229	-0.00251887	-0.0180485
NA20531	EUR	1KG	0.00520683	-0.00250317	-0.0181094
NA20530	EUR	1KG	0.00524537	-0.00252343	-0.0190625
NA20529	EUR	1KG	0.00518888	-0.0025526	-0.0183535
NA20528	EUR	1KG	0.00517769	-0.00238888	-0.0177893
NA20527	EUR	1KG	0.00525435	-0.00236892	-0.0189052
NA20525	EUR	1KG	0.00519178	-0.00249257	-0.0182068
NA20524	EUR	1KG	0.00533399	-0.00248296	-0.0189514
NA20522	EUR	1KG	0.00524313	-0.00230356	-0.0187492
NA20521	EUR	1KG	0.00523646	-0.00271907	-0.0181115
NA20520	EUR	1KG	0.00521267	-0.00231422	-0.019179
NA20519	EUR	1KG	0.00524712	-0.00239164	-0.017981
NA20518	EUR	1KG	0.00527746	-0.00248859	-0.0191814
NA20517	EUR	1KG	0.00521932	-0.00255585	-0.0190974
NA20516	EUR	1KG	0.00533406	-0.0024017	-0.0183327
NA20515	EUR	1KG	0.00523845	-0.00231218	-0.0188962
NA20514	EUR	1KG	0.00524682	-0.00251526	-0.0184207
NA20513	EUR	1KG	0.00524187	-0.00244776	-0.0181056
NA20512	EUR	1KG	0.00530348	-0.00263889	-0.0181599
NA20511	EUR	1KG	0.00524086	-0.0023493	-0.0183137
NA20510	EUR	1KG	0.00520329	-0.00234156	-0.0189184
NA20509	EUR	1KG	0.0051951	-0.00247791	-0.0184215
NA20508	EUR	1KG	0.00525993	-0.00258967	-0.0179384
NA20507	EUR	1KG	0.00527776	-0.00232728	-0.0182034
NA20506	EUR	1KG	0.0052025	-0.00244292	-0.0181261
NA20505	EUR	1KG	0.00515514	-0.00275761	-0.018376
NA20504	EUR	1KG	0.00526393	-0.00229053	-0.0181128
NA20503	EUR	1KG	0.00531207	-0.00267514	-0.0187612
NA20502	EUR	1KG	0.00521393	-0.00235011	-0.0170121
NA19794	EUR	1KG	0.00353714	0.00639807	-0.0260092
NA19779	EUR	1KG	0.00341322	0.0061795	-0.0259989
NA19750	EUR	1KG	0.00346547	0.00615178	-0.0255604
NA19725	EUR	1KG	0.00341546	0.00727217	-0.026579
NA19684	EUR	1KG	0.0044631	0.00640304	-0.0275736
NA19679	EUR	1KG	0.00416016	-0.00123287	-0.0213045
NA19678	EUR	1KG	0.00202465	0.00408059	-0.0246202
NA19676	EUR	1KG	0.00358442	0.00604673	-0.0254511
NA19669	EUR	1KG	0.00394171	0.00736319	-0.0261107
NA19658	EUR	1KG	0.00401794	0.00706873	-0.0267998
NA19655	EUR	1KG	0.00310294	0.00646335	-0.0256419
NA19652	EUR	1KG	0.00325213	0.00535458	-0.0252987
NA19651	EUR	1KG	0.00263242	0.00513504	-0.0247253
NA19649	EUR	1KG	0.00365364	0.00436895	-0.0253815
NA19648	EUR	1KG	0.0045728	-0.000416041	-0.0221687
NA12890	EUR	1KG	0.00538413	-0.000989109	-0.0263188
NA12889	EUR	1KG	0.0053621	-0.00161014	-0.0246974
NA12878	EUR	1KG	0.00536226	-0.00113379	-0.0262018
NA12874	EUR	1KG	0.00534117	-0.00122622	-0.0262041
NA12873	EUR	1KG	0.00542633	-0.00108846	-0.0255555
NA12872	EUR	1KG	0.00528431	-0.000846058	-0.0252196
NA12843	EUR	1KG	0.00551437	-0.000849409	-0.0262595
NA12842	EUR	1KG	0.00548312	-0.00147324	-0.0255558
NA12830	EUR	1KG	0.00538419	-0.0012559	-0.025534
NA12829	EUR	1KG	0.00539433	-0.0013849	-0.0253042
NA12828	EUR	1KG	0.00527529	-0.00119236	-0.0250818
NA12827	EUR	1KG	0.00547175	-0.0010714	-0.0266072
NA12815	EUR	1KG	0.0054663	-0.00102786	-0.0259733
NA12814	EUR	1KG	0.00542454	-0.00120863	-0.0262715
NA12813	EUR	1KG	0.00544648	-0.00135789	-0.0249641
NA12812	EUR	1KG	0.00545786	-0.00115468	-0.0263529
NA12778	EUR	1KG	0.00546667	-0.00140432	-0.0259401
NA12777	EUR	1KG	0.00548062	-0.00130114	-0.0260081
NA12776	EUR	1KG	0.00537733	-0.000905169	-0.0257994
NA12775	EUR	1KG	0.00549186	-0.00137395	-0.0261081
NA12763	EUR	1KG	0.00542751	-0.00130453	-0.0251169
NA12762	EUR	1KG	0.00543566	-0.0013241	-0.0254209
NA12761	EUR	1KG	0.00539381	-0.00113491	-0.026205
NA12760	EUR	1KG	0.00532432	-0.00108809	-0.0251729
NA12751	EUR	1KG	0.00533269	-0.00126853	-0.0260099
NA12750	EUR	1KG	0.00540512	-0.00122327	-0.0252079
NA12749	EUR	1KG	0.00546373	-0.00124725	-0.0262071
NA12748	EUR	1KG	0.00546431	-0.000940755	-0.0262527
NA12718	EUR	1KG	0.00532392	-0.00126444	-0.0247662
NA12717	EUR	1KG	0.00542065	-0.00114623	-0.0258502
NA12716	EUR	1KG	0.00547906	-0.00130058	-0.0260026
NA12546	EUR	1KG	0.00539557	-0.00130411	-0.0253892
NA12489	EUR	1KG	0.00536433	-0.00129088	-0.0263188
NA12414	EUR	1KG	0.00541583	-0.00106429	-0.0264066
NA12413	EUR	1KG	0.00536971	-0.00132003	-0.0244022
NA12400	EUR	1KG	0.00538443	-0.00110129	-0.0254571
NA12399	EUR	1KG	0.00538948	-0.00113028	-0.0256032
NA12383	EUR	1KG	0.00535581	-0.00144948	-0.0246776
NA12348	EUR	1KG	0.00538143	-0.000772476	-0.0259174
NA12347	EUR	1KG	0.00540575	-0.000895137	-0.0261467
NA12342	EUR	1KG	0.0054508	-0.00125759	-0.0271141
NA12341	EUR	1KG	0.00506296	-0.00127389	-0.0254135
NA12340	EUR	1KG	0.00537327	-0.00149758	-0.025393
NA12287	EUR	1KG	0.0054181	-0.00141022	-0.0244643
NA12286	EUR	1KG	0.00542374	-0.000620355	-0.0233675
NA12283	EUR	1KG	0.00517511	-0.00134606	-0.0245518
NA12282	EUR	1KG	0.00540773	-0.00142445	-0.024654
NA12275	EUR	1KG	0.00535343	-0.00107882	-0.0248446
NA12273	EUR	1KG	0.00526734	-0.0014354	-0.0245036
NA12272	EUR	1KG	0.00534498	-0.00138634	-0.0243005
NA12249	EUR	1KG	0.00544377	-0.000531963	-0.0257689
NA12234	EUR	1KG	0.00546866	-0.00131438	-0.0251872
NA12156	EUR	1KG	0.00544853	-0.00109249	-0.0260667
NA12155	EUR	1KG	0.0054416	-0.00129804	-0.0267297
NA12154	EUR	1KG	0.00544471	-0.00120079	-0.0262659
NA12144	EUR	1KG	0.00545323	-0.0016977	-0.0240324
NA12058	EUR	1KG	0.00537616	-0.00131559	-0.0260726
NA12046	EUR	1KG	0.00527337	-0.00105167	-0.0256538
NA12045	EUR	1KG	0.00540827	-0.00118565	-0.026431
NA12044	EUR	1KG	0.00547962	-0.00132213	-0.026455
NA12043	EUR	1KG	0.00550832	-0.00128742	-0.0249092
NA12006	EUR	1KG	0.00542961	-0.001256	-0.0258699
NA12005	EUR	1KG	0.00547555	-0.00133603	-0.0263686
NA12004	EUR	1KG	0.00537227	-0.00129677	-0.0259182
NA12003	EUR	1KG	0.0054302	-0.000624685	-0.0263458
NA11995	EUR	1KG	0.00543514	-0.00154157	-0.0256755
NA11994	EUR	1KG	0.00540379	-0.000975358	-0.0264724
NA11992	EUR	1KG	0.00536104	-0.00141408	-0.0252101
NA11933	EUR	1KG	0.00540782	-0.00122258	-0.0254122
NA11932	EUR	1KG	0.00535711	-0.00164048	-0.024956
NA11931	EUR	1KG	0.00535929	-0.00109131	-0.0260232
NA11930	EUR	1KG	0.00530337	-0.00131152	-0.0249885
NA11920	EUR	1KG	0.0054355	-0.00139079	-0.0263885
NA11919	EUR	1KG	0.00542353	-0.00135807	-0.0257035
NA11918	EUR	1KG	0.00541856	-0.000949161	-0.0262573
NA11894	EUR	1KG	0.0054112	-0.00133873	-0.0255063
NA11893	EUR	1KG	0.00547659	-0.000997562	-0.0255286
NA11892	EUR	1KG	0.00534971	-0.00131807	-0.025348
NA11881	EUR	1KG	0.00539875	-0.00123504	-0.0253342
NA11843	EUR	1KG	0.00547526	-0.000986088	-0.0260636
NA11840	EUR	1KG	0.00549147	-0.00048123	-0.026969
NA11832	EUR	1KG	0.00540487	-0.00157123	-0.0249055
NA11831	EUR	1KG	0.00535447	-0.00130289	-0.0253914
NA11830	EUR	1KG	0.00534888	-0.000762558	-0.0244415
NA11829	EUR	1KG	0.00548408	-0.00113075	-0.0270408
NA10851	EUR	1KG	0.00548057	-0.00116372	-0.0264718
NA10847	EUR	1KG	0.00545637	-0.00135682	-0.0260521
NA07357	EUR	1KG	0.00543433	-0.00109893	-0.0259609
NA07347	EUR	1KG	0.00539435	-0.00156417	-0.0261622
NA07056	EUR	1KG	0.00540953	-0.000997847	-0.025706
NA07051	EUR	1KG	0.00542025	-0.00104657	-0.0254243
NA07048	EUR	1KG	0.00534083	-0.00131523	-0.02565
NA07037	EUR	1KG	0.00531234	-0.00126576	-0.0257394
NA07000	EUR	1KG	0.00542757	-0.000851909	-0.0267609
NA06994	EUR	1KG	0.00545303	-0.00113071	-0.0258824
NA06989	EUR	1KG	0.00539635	-0.000944923	-0.0259061
NA06986	EUR	1KG	0.00540819	-0.00123109	-0.0261209
NA06985	EUR	1KG	0.00535064	-0.00129937	-0.0253926
NA06984	EUR	1KG	0.00539832	-0.00102018	-0.0262684
HG02239	EUR	1KG	0.00453808	-0.00166787	-0.018857
HG02238	EUR	1KG	0.00464908	-0.00240766	-0.0215666
HG02236	EUR	1KG	0.00478322	-0.00197301	-0.021746
HG02235	EUR	1KG	0.00483694	-0.00195147	-0.0216943
HG02233	EUR	1KG	0.0046072	-0.00235398	-0.0211113
HG02232	EUR	1KG	0.00468537	-0.0023791	-0.0218487
HG02231	EUR	1KG	0.00514995	-0.00195988	-0.0217387
HG02230	EUR	1KG	0.00515379	-0.00196036	-0.0217671
HG02224	EUR	1KG	0.00514858	-0.0018125	-0.0212033
HG02223	EUR	1KG	0.00493991	-0.00184484	-0.0215102
HG02221	EUR	1KG	0.00489143	-0.00199538	-0.0225112
HG02220	EUR	1KG	0.00506258	-0.00181205	-0.0217662
HG02219	EUR	1KG	0.00501471	-0.0020796	-0.0223136
HG02215	EUR	1KG	0.00539732	-0.0013002	-0.0259812
HG01791	EUR	1KG	0.00535909	-0.00120655	-0.0247242
HG01790	EUR	1KG	0.00547304	-0.00116997	-0.0249219
HG01789	EUR	1KG	0.00539042	-0.00125945	-0.0250579
HG01786	EUR	1KG	0.00511497	-0.00192691	-0.0221116
HG01785	EUR	1KG	0.00521743	-0.00196457	-0.0225808
HG01784	EUR	1KG	0.00484666	-0.00224374	-0.0227775
HG01783	EUR	1KG	0.00466012	-0.00225731	-0.0221264
HG01781	EUR	1KG	0.00496644	-0.00206829	-0.0226999
HG01779	EUR	1KG	0.00506883	-0.00210983	-0.0234934
HG01777	EUR	1KG	0.00513008	-0.00187205	-0.0232415
HG01776	EUR	1KG	0.00506316	-0.00146103	-0.0223711
HG01775	EUR	1KG	0.00504832	-0.00217548	-0.0228937
HG01773	EUR	1KG	0.00498508	-0.00203258	-0.0224411
HG01771	EUR	1KG	0.00510917	-0.00220781	-0.0240056
HG01770	EUR	1KG	0.00477271	-0.00213129	-0.0237183
HG01768	EUR	1KG	0.00451328	-0.0021411	-0.0216924
HG01767	EUR	1KG	0.00460104	-0.00241865	-0.021754
HG01766	EUR	1KG	0.00459765	-0.00216242	-0.0221592
HG01765	EUR	1KG	0.00478877	-0.00223181	-0.0217517
HG01762	EUR	1KG	0.00494931	-0.00223494	-0.0234271
HG01761	EUR	1KG	0.00489438	-0.00221523	-0.0233919
HG01757	EUR	1KG	0.00457799	-0.00219432	-0.0213578
HG01756	EUR	1KG	0.0047819	-0.00209344	-0.0221827
HG01747	EUR	1KG	0.00493862	-0.00216124	-0.0225979
HG01746	EUR	1KG	0.00509283	-0.00203936	-0.0228505
HG01710	EUR	1KG	0.00456808	-0.00224408	-0.0220802
HG01709	EUR	1KG	0.00446233	-0.00213414	-0.0220439
HG01708	EUR	1KG	0.00474579	-0.00214526	-0.0217583
HG01707	EUR	1KG	0.0047169	-0.0020348	-0.0219063
HG01705	EUR	1KG	0.00454376	-0.00217999	-0.0220534
HG01704	EUR	1KG	0.00438736	-0.00195119	-0.0221982
HG01702	EUR	1KG	0.00542069	-0.00204993	-0.0257415
HG01700	EUR	1KG	0.0053472	-0.0016809	-0.0257219
HG01699	EUR	1KG	0.00460517	-0.00208066	-0.0217988
HG01697	EUR	1KG	0.00444571	-0.0020547	-0.0217234
HG01695	EUR	1KG	0.00370712	-0.00212439	-0.0206001
HG01694	EUR	1KG	0.00361731	-0.00235237	-0.0205393
HG01686	EUR	1KG	0.00472096	-0.00189865	-0.0222593
HG01685	EUR	1KG	0.00448115	-0.00209017	-0.02145
HG01684	EUR	1KG	0.00512988	-0.00197919	-0.0229227
HG01682	EUR	1KG	0.00511122	-0.00212	-0.0226955
HG01680	EUR	1KG	0.0048676	-0.00194469	-0.0233332
HG01679	EUR	1KG	0.00486555	-0.00216337	-0.0230245
HG01678	EUR	1KG	0.00498004	-0.00214364	-0.0227761
HG01676	EUR	1KG	0.00507248	-0.00223334	-0.0233973
HG01675	EUR	1KG	0.00513905	-0.00203124	-0.0227726
HG01673	EUR	1KG	0.00508287	-0.00198158	-0.0227846
HG01672	EUR	1KG	0.00496136	-0.00183047	-0.0214826
HG01670	EUR	1KG	0.00486511	-0.00220999	-0.0210913
HG01669	EUR	1KG	0.00350614	-0.00211296	-0.0208057
HG01668	EUR	1KG	0.00425366	-0.00175196	-0.0211114
HG01632	EUR	1KG	0.00489914	-0.00219546	-0.0214898
HG01631	EUR	1KG	0.00525501	-0.00228292	-0.02233
HG01630	EUR	1KG	0.00387595	-0.00249149	-0.020351
HG01628	EUR	1KG	0.00316867	-0.00273659	-0.0187182
HG01626	EUR	1KG	0.00451887	-0.00212474	-0.0186185
HG01625	EUR	1KG	0.00496578	-0.00205478	-0.0215886
HG01624	EUR	1KG	0.00458147	-0.00192581	-0.0216928
HG01623	EUR	1KG	0.00457688	-0.00225046	-0.0222443
HG01620	EUR	1KG	0.0045359	-0.00202976	-0.022537
HG01619	EUR	1KG	0.00483775	-0.00223202	-0.0218798
HG01618	EUR	1KG	0.00492242	-0.00170384	-0.0225699
HG01617	EUR	1KG	0.0047669	-0.00186346	-0.021791
HG01615	EUR	1KG	0.00500519	-0.0020348	-0.0213412
HG01613	EUR	1KG	0.00506554	-0.00201693	-0.0217078
HG01612	EUR	1KG	0.00442747	-0.00204272	-0.022024
HG01610	EUR	1KG	0.00456578	-0.00221264	-0.0219285
HG01608	EUR	1KG	0.00464618	-0.00190327	-0.0223607
HG01607	EUR	1KG	0.00491286	-0.00202553	-0.0214193
HG01606	EUR	1KG	0.00497481	-0.00199139	-0.0224913
HG01605	EUR	1KG	0.0050027	-0.00193914	-0.0216726
HG01603	EUR	1KG	0.00457999	-0.00195585	-0.0214372
HG01602	EUR	1KG	0.00456497	-0.00186829	-0.0217541
HG01550	EUR	1KG	0.00273919	0.00422538	-0.0256099
HG01537	EUR	1KG	0.00503868	-0.00221726	-0.0225851
HG01536	EUR	1KG	0.00483805	-0.00185569	-0.0231399
HG01531	EUR	1KG	0.00466493	-0.00209757	-0.0224278
HG01530	EUR	1KG	0.00454172	-0.00187291	-0.0221706
HG01528	EUR	1KG	0.00455626	-0.00227551	-0.0220782
HG01527	EUR	1KG	0.00413404	-0.00215853	-0.0216444
HG01525	EUR	1KG	0.00467951	-0.00209085	-0.0219998
HG01524	EUR	1KG	0.00490328	-0.00215594	-0.0229536
HG01522	EUR	1KG	0.00541667	-0.00164426	-0.0257232
HG01521	EUR	1KG	0.00536917	-0.00173167	-0.0251574
HG01519	EUR	1KG	0.00530103	-0.00188278	-0.02485
HG01518	EUR	1KG	0.00521412	-0.00181515	-0.0245742
HG01516	EUR	1KG	0.00521036	-0.00185976	-0.0246013
HG01515	EUR	1KG	0.00531124	-0.00181531	-0.0244732
HG01513	EUR	1KG	0.00496186	-0.00190186	-0.023502
HG01512	EUR	1KG	0.00501415	-0.00206038	-0.0234436
HG01510	EUR	1KG	0.00487785	-0.00202835	-0.0217544
HG01509	EUR	1KG	0.00464791	-0.00238191	-0.021629
HG01507	EUR	1KG	0.00482645	-0.00212634	-0.0219543
HG01506	EUR	1KG	0.00460041	-0.00222723	-0.0216746
HG01504	EUR	1KG	0.0047419	-0.00206651	-0.0214628
HG01503	EUR	1KG	0.00492375	-0.00194281	-0.0214163
HG01501	EUR	1KG	0.00428829	-0.00189254	-0.0208876
HG01500	EUR	1KG	0.00441414	-0.0020624	-0.0207975
HG01498	EUR	1KG	0.00268839	0.00770328	-0.0276265
HG01497	EUR	1KG	0.00300298	0.00762372	-0.0276887
HG01492	EUR	1KG	0.00402596	0.00353099	-0.0257045
HG01491	EUR	1KG	0.0045935	0.00213016	-0.0246816
HG01489	EUR	1KG	0.00441092	0.00139497	-0.0245511
HG01488	EUR	1KG	-0.00120441	0.00231818	-0.0227914
HG01486	EUR	1KG	0.00353188	0.0076536	-0.0283688
HG01479	EUR	1KG	0.00410995	0.0010089	-0.0244137
HG01474	EUR	1KG	0.00436629	0.00214125	-0.0250382
HG01468	EUR	1KG	0.00422526	0.00255149	-0.0245346
HG01465	EUR	1KG	0.0044067	0.00316742	-0.0264387
HG01447	EUR	1KG	0.00224516	0.0050883	-0.026101
HG01444	EUR	1KG	0.00124618	0.00597793	-0.0260051
HG01440	EUR	1KG	-0.0021127	0.00443127	-0.0235874
HG01438	EUR	1KG	0.00471876	-0.00106965	-0.0231711
HG01437	EUR	1KG	0.00461711	0.00132313	-0.0242494
HG01432	EUR	1KG	0.00364259	0.0048378	-0.0269098
HG01431	EUR	1KG	0.000349401	0.00546706	-0.0255367
HG01414	EUR	1KG	-0.00029977	0.00279379	-0.0226667
HG01413	EUR	1KG	-0.000172616	0.00329857	-0.0235141
HG01412	EUR	1KG	0.00166342	0.00413211	-0.0259011
HG01405	EUR	1KG	0.00136706	0.00114798	-0.0228799
HG01403	EUR	1KG	-0.00181705	0.00313577	-0.0224679
HG01402	EUR	1KG	-0.00145874	0.00331652	-0.0229237
HG01398	EUR	1KG	-0.00147078	0.00243619	-0.0222149
HG01396	EUR	1KG	-0.00189302	0.00382023	-0.0228823
HG01395	EUR	1KG	0.00198024	0.00116654	-0.0237143
HG01393	EUR	1KG	-0.00316302	0.00232785	-0.0212204
HG01392	EUR	1KG	-0.00155904	0.00325978	-0.0233482
HG01389	EUR	1KG	0.00300137	0.00179782	-0.0243944
HG01384	EUR	1KG	0.00266837	0.00436267	-0.0253471
HG01383	EUR	1KG	0.00369544	0.00442607	-0.0262129
HG01378	EUR	1KG	0.00316423	0.00836653	-0.027678
HG01377	EUR	1KG	0.000778919	0.00651025	-0.0258592
HG01374	EUR	1KG	0.00433438	0.00447636	-0.0267832
HG01372	EUR	1KG	0.00347453	0.00663149	-0.0282888
HG01366	EUR	1KG	0.00065631	0.0054158	-0.0255131
HG01365	EUR	1KG	-0.000686948	0.00603888	-0.0250718
HG01362	EUR	1KG	-2.52E-06	0.00438197	-0.0241254
HG01360	EUR	1KG	0.00220672	0.00446033	-0.0248182
HG01359	EUR	1KG	0.00320923	0.00499749	-0.0261082
HG01357	EUR	1KG	0.00424394	0.00588936	-0.0271498
HG01356	EUR	1KG	0.0026165	0.00614653	-0.0262005
HG01354	EUR	1KG	0.00441037	0.0021637	-0.0250338
HG01353	EUR	1KG	0.0038968	0.00311347	-0.0255084
HG01351	EUR	1KG	0.00434974	0.00566981	-0.0271788
HG01348	EUR	1KG	0.00319222	0.00873457	-0.0294128
HG01345	EUR	1KG	0.00280138	0.00404846	-0.0256779
HG01334	EUR	1KG	0.00541052	-0.000871052	-0.025083
HG01326	EUR	1KG	0.000931851	0.00300634	-0.0245906
HG01325	EUR	1KG	9.80E-06	0.000674548	-0.0222022
HG01323	EUR	1KG	0.000759176	0.00228512	-0.0228711
HG01312	EUR	1KG	0.000395626	0.00164983	-0.022468
HG01311	EUR	1KG	0.00157305	0.000770537	-0.0216684
HG01308	EUR	1KG	-0.00428205	0.00282779	-0.0217442
HG01305	EUR	1KG	-0.00116394	0.00308838	-0.0225799
HG01303	EUR	1KG	0.000520366	0.00335114	-0.0234608
HG01302	EUR	1KG	0.000601513	0.00317543	-0.0236451
HG01286	EUR	1KG	-0.00388553	0.00206412	-0.0208355
HG01284	EUR	1KG	0.00235653	0.00435943	-0.0258574
HG01281	EUR	1KG	0.00388948	0.00508512	-0.0267922
HG01280	EUR	1KG	0.00414769	0.00509635	-0.0280259
HG01277	EUR	1KG	0.00422716	0.00761617	-0.0288716
HG01275	EUR	1KG	0.00483464	-0.000900547	-0.0238166
HG01271	EUR	1KG	0.00189213	0.00490838	-0.025337
HG01269	EUR	1KG	0.00233938	0.00527488	-0.0267514
HG01259	EUR	1KG	0.00409959	0.00146838	-0.025223
HG01257	EUR	1KG	0.00428445	0.00577398	-0.0283565
HG01256	EUR	1KG	0.00470435	0.00206493	-0.0254919
HG01253	EUR	1KG	0.00310671	0.00424717	-0.0254365
HG01251	EUR	1KG	0.00400572	0.00516159	-0.0266402
HG01250	EUR	1KG	0.001636	0.00659572	-0.0266975
HG01248	EUR	1KG	0.000635094	0.00104737	-0.0216743
HG01247	EUR	1KG	-0.00299136	0.00309901	-0.0228007
HG01205	EUR	1KG	0.000387587	0.00151994	-0.0232596
HG01204	EUR	1KG	0.00119358	0.00177567	-0.0228063
HG01200	EUR	1KG	0.00327046	0.000466814	-0.0222992
HG01198	EUR	1KG	-0.0021716	0.0023189	-0.0222702
HG01197	EUR	1KG	0.00248862	0.00190736	-0.0248014
HG01191	EUR	1KG	0.00127301	0.00334972	-0.0252295
HG01190	EUR	1KG	-0.00147165	0.00455106	-0.0240023
HG01187	EUR	1KG	-0.0022878	0.00531366	-0.0243404
HG01183	EUR	1KG	0.000292447	0.00272941	-0.0235488
HG01182	EUR	1KG	-0.000252611	0.00275688	-0.0225748
HG01177	EUR	1KG	0.0021545	0.0033568	-0.0255676
HG01176	EUR	1KG	0.00155802	0.00250728	-0.0244435
HG01174	EUR	1KG	0.00272865	0.00155116	-0.0236003
HG01173	EUR	1KG	0.00268347	-0.000389853	-0.0209995
HG01171	EUR	1KG	-0.0020829	0.00220808	-0.02108
HG01170	EUR	1KG	0.000617537	0.00242365	-0.022894
HG01168	EUR	1KG	0.00408426	-0.000819057	-0.0178836
HG01167	EUR	1KG	-0.00410874	0.00242248	-0.0221397
HG01164	EUR	1KG	0.00121239	0.00118135	-0.0229236
HG01162	EUR	1KG	0.0011227	0.00226354	-0.0236784
HG01161	EUR	1KG	-0.00228183	0.00289184	-0.0223071
HG01148	EUR	1KG	0.00272307	0.00503817	-0.0258653
HG01140	EUR	1KG	0.00330221	0.00538649	-0.0273481
HG01137	EUR	1KG	0.00384289	0.0073233	-0.0285898
HG01136	EUR	1KG	0.00135815	0.00562375	-0.0264559
HG01134	EUR	1KG	0.000118713	0.00427674	-0.024942
HG01133	EUR	1KG	0.00419025	0.00198802	-0.0255373
HG01131	EUR	1KG	0.00254109	0.00512495	-0.0262592
HG01130	EUR	1KG	0.00243092	0.00491947	-0.0262362
HG01125	EUR	1KG	0.0011713	0.00515125	-0.0259988
HG01124	EUR	1KG	-0.000589422	0.00617599	-0.0256943
HG01122	EUR	1KG	0.00226178	0.00378174	-0.0255573
HG01121	EUR	1KG	0.00318658	0.00600752	-0.0257359
HG01119	EUR	1KG	0.00417849	0.0012877	-0.0247379
HG01113	EUR	1KG	0.00440008	0.00591985	-0.0274852
HG01112	EUR	1KG	0.00443648	1.86E-07	-0.0240329
HG01111	EUR	1KG	0.000550605	0.00220653	-0.023277
HG01110	EUR	1KG	0.000206846	0.00195082	-0.0225248
HG01107	EUR	1KG	-0.00397997	0.00143399	-0.0197022
HG01105	EUR	1KG	0.00210352	0.000185234	-0.0226135
HG01104	EUR	1KG	0.00197004	0.00164402	-0.0237136
HG01102	EUR	1KG	-0.00171368	0.00159902	-0.0228075
HG01101	EUR	1KG	-0.00083521	0.00248427	-0.0231852
HG01098	EUR	1KG	0.00124177	0.00205148	-0.0232841
HG01097	EUR	1KG	0.00174149	0.00215152	-0.0238039
HG01095	EUR	1KG	0.00064853	0.00156336	-0.022911
HG01094	EUR	1KG	0.000244225	0.00170729	-0.0226957
HG01092	EUR	1KG	-0.00471271	0.00202129	-0.0206614
HG01089	EUR	1KG	-0.000855535	0.00218571	-0.0217054
HG01088	EUR	1KG	-0.00221983	0.00141912	-0.0207962
HG01086	EUR	1KG	-0.000321854	0.0031589	-0.0236417
HG01085	EUR	1KG	0.000334307	0.00153376	-0.0225868
HG01083	EUR	1KG	0.00141051	0.00220096	-0.0235785
HG01082	EUR	1KG	-0.00280604	0.00256794	-0.021094
HG01080	EUR	1KG	0.00167876	0.00354212	-0.0245539
HG01079	EUR	1KG	-0.00162755	0.00187357	-0.0218774
HG01077	EUR	1KG	-0.00284614	0.00347816	-0.0218409
HG01075	EUR	1KG	0.00139956	-0.000541308	-0.022431
HG01073	EUR	1KG	0.00186496	0.00202655	-0.0238358
HG01072	EUR	1KG	0.00191932	0.0015356	-0.0234373
HG01070	EUR	1KG	0.00305885	0.00197111	-0.0242029
HG01069	EUR	1KG	0.00170368	0.00237731	-0.0248025
HG01067	EUR	1KG	0.00191662	0.00170524	-0.0234099
HG01066	EUR	1KG	0.00234625	0.00144556	-0.0232363
HG01064	EUR	1KG	-0.00177695	0.00143144	-0.0210689
HG01061	EUR	1KG	0.00229814	0.00151544	-0.0235662
HG01060	EUR	1KG	0.00152784	0.00105049	-0.0233036
HG01058	EUR	1KG	0.000231252	0.00229335	-0.0216222
HG01055	EUR	1KG	5.63E-05	0.001096	-0.022169
HG01054	EUR	1KG	0.00249346	0.00233401	-0.0243018
HG01052	EUR	1KG	-0.00346839	0.00329625	-0.0216919
HG01051	EUR	1KG	-0.00335178	0.00354526	-0.0217346
HG01049	EUR	1KG	-0.00412068	0.00221394	-0.0214203
HG01048	EUR	1KG	0.000891517	0.00198167	-0.0234034
HG01047	EUR	1KG	0.00193801	0.000712442	-0.0230112
HG00743	EUR	1KG	0.00144831	0.00442785	-0.024958
HG00742	EUR	1KG	0.00300683	-0.000728334	-0.0219373
HG00740	EUR	1KG	0.000211029	0.0021129	-0.022912
HG00739	EUR	1KG	0.00330663	6.38E-05	-0.0244538
HG00737	EUR	1KG	0.00191274	0.00111156	-0.023873
HG00736	EUR	1KG	0.00268168	0.0012331	-0.024368
HG00734	EUR	1KG	0.000847061	0.00362625	-0.0256824
HG00732	EUR	1KG	0.00317631	0.00163009	-0.0245832
HG00731	EUR	1KG	0.00416646	0.000147147	-0.0239783
HG00641	EUR	1KG	0.00199612	0.00243265	-0.0234123
HG00640	EUR	1KG	0.00261599	0.00119781	-0.022715
HG00638	EUR	1KG	-0.00159531	0.0022953	-0.0214382
HG00637	EUR	1KG	-0.000638461	0.00211773	-0.0214767
HG00554	EUR	1KG	0.00202995	0.0013634	-0.022547
HG00553	EUR	1KG	-0.00221603	0.0035851	-0.0218658
HG00551	EUR	1KG	0.00182737	0.00185288	-0.0239827
HG00384	EUR	1KG	0.00547975	0.00205435	-0.028788
HG00383	EUR	1KG	0.00540706	0.00234239	-0.029266
HG00382	EUR	1KG	0.00532785	0.00241553	-0.0290756
HG00381	EUR	1KG	0.00549632	0.00171187	-0.0288466
HG00380	EUR	1KG	0.00533222	0.00058067	-0.0264344
HG00379	EUR	1KG	0.00542804	0.00177785	-0.0285634
HG00378	EUR	1KG	0.00539249	0.00237034	-0.0291806
HG00376	EUR	1KG	0.00545404	0.00118467	-0.0287067
HG00375	EUR	1KG	0.00535363	0.00216223	-0.0279379
HG00373	EUR	1KG	0.00535098	0.00287282	-0.0264631
HG00372	EUR	1KG	0.00548418	0.00187893	-0.0273154
HG00371	EUR	1KG	0.00535817	0.00212002	-0.0286649
HG00369	EUR	1KG	0.00538164	0.00207431	-0.0276563
HG00368	EUR	1KG	0.00538004	0.00273875	-0.0292592
HG00367	EUR	1KG	0.0054321	0.00224343	-0.0263801
HG00366	EUR	1KG	0.00537471	0.00202106	-0.0265485
HG00365	EUR	1KG	0.00541652	0.00253048	-0.029371
HG00364	EUR	1KG	0.00541285	0.00187101	-0.0290799
HG00362	EUR	1KG	0.00538811	0.00176399	-0.0288834
HG00361	EUR	1KG	0.00538277	0.00283081	-0.0287123
HG00360	EUR	1KG	0.00544423	0.00149449	-0.0283188
HG00358	EUR	1KG	0.00529277	0.0029431	-0.0294847
HG00357	EUR	1KG	0.00538266	0.0017333	-0.027563
HG00356	EUR	1KG	0.0053435	0.00191701	-0.0286585
HG00355	EUR	1KG	0.00543678	0.00152011	-0.0276693
HG00353	EUR	1KG	0.00544994	0.00227038	-0.0290998
HG00351	EUR	1KG	0.00534659	0.00200327	-0.0279392
HG00350	EUR	1KG	0.00534253	0.000359749	-0.0271569
HG00349	EUR	1KG	0.00534365	0.0025655	-0.0283915
HG00346	EUR	1KG	0.00542717	0.00160777	-0.0294967
HG00345	EUR	1KG	0.00543041	0.00219286	-0.0288233
HG00344	EUR	1KG	0.00541066	0.000657996	-0.0254609
HG00343	EUR	1KG	0.00534367	0.0021685	-0.0276693
HG00342	EUR	1KG	0.0053505	0.00276252	-0.0288079
HG00341	EUR	1KG	0.00512171	0.000926196	-0.0246892
HG00339	EUR	1KG	0.00533934	0.0019603	-0.0269558
HG00338	EUR	1KG	0.00535425	0.00181228	-0.0279191
HG00337	EUR	1KG	0.00547447	0.00131616	-0.0288378
HG00336	EUR	1KG	0.00536154	0.00214003	-0.0275718
HG00335	EUR	1KG	0.00545815	0.00150131	-0.0288712
HG00334	EUR	1KG	0.00537852	0.00130737	-0.028329
HG00332	EUR	1KG	0.00538609	0.0018351	-0.0274031
HG00331	EUR	1KG	0.00536155	0.00197959	-0.0274003
HG00330	EUR	1KG	0.00533071	0.00213771	-0.0280086
HG00329	EUR	1KG	0.00543719	0.00131007	-0.0282702
HG00328	EUR	1KG	0.00542266	0.00198064	-0.028421
HG00327	EUR	1KG	0.00535802	0.00227163	-0.0271666
HG00326	EUR	1KG	0.00536723	0.00227925	-0.0283524
HG00325	EUR	1KG	0.00545142	0.00298216	-0.0292229
HG00324	EUR	1KG	0.00538706	0.00237645	-0.0291347
HG00323	EUR	1KG	0.00534848	0.00221279	-0.0275544
HG00321	EUR	1KG	0.00541252	0.00253358	-0.028027
HG00320	EUR	1KG	0.00534471	0.00167249	-0.0272543
HG00319	EUR	1KG	0.00532754	0.00213475	-0.0276844
HG00318	EUR	1KG	0.00541034	0.00160637	-0.0277253
HG00315	EUR	1KG	0.00532987	0.00201832	-0.0274685
HG00313	EUR	1KG	0.00538774	0.0022736	-0.0279371
HG00311	EUR	1KG	0.0054248	0.000973971	-0.0270111
HG00310	EUR	1KG	0.00542165	0.0014332	-0.028017
HG00309	EUR	1KG	0.00534379	0.00215421	-0.0292283
HG00308	EUR	1KG	0.00531426	0.00225587	-0.0269701
HG00306	EUR	1KG	0.00536275	0.00147916	-0.027052
HG00304	EUR	1KG	0.00527954	0.00215359	-0.0279107
HG00290	EUR	1KG	0.00538922	0.0029206	-0.0296213
HG00288	EUR	1KG	0.00541944	0.00214752	-0.0291394
HG00285	EUR	1KG	0.00538072	0.00263862	-0.0280785
HG00284	EUR	1KG	0.0054272	0.00205346	-0.0280652
HG00282	EUR	1KG	0.00531341	0.00222243	-0.0280356
HG00281	EUR	1KG	0.00543671	0.00205097	-0.0275059
HG00280	EUR	1KG	0.00536194	0.0021206	-0.0282013
HG00278	EUR	1KG	0.00536943	0.00209575	-0.0278346
HG00277	EUR	1KG	0.00541474	0.00103664	-0.0268816
HG00276	EUR	1KG	0.00534228	0.00217075	-0.0281117
HG00275	EUR	1KG	0.00537575	0.00155048	-0.0276689
HG00274	EUR	1KG	0.00544015	0.00156772	-0.0282565
HG00273	EUR	1KG	0.00539981	0.00174419	-0.0287194
HG00272	EUR	1KG	0.00530001	0.00291395	-0.0269947
HG00271	EUR	1KG	0.0053352	0.00299631	-0.0294408
HG00269	EUR	1KG	0.00536007	0.00232449	-0.0286345
HG00268	EUR	1KG	0.00540451	0.00158078	-0.0287108
HG00267	EUR	1KG	0.00538032	0.0025473	-0.0276991
HG00266	EUR	1KG	0.00530881	0.00202139	-0.0271558
HG00265	EUR	1KG	0.00546679	-0.00115214	-0.0262897
HG00264	EUR	1KG	0.00536493	-0.0011362	-0.0259982
HG00263	EUR	1KG	0.00543263	-0.0012226	-0.0253662
HG00262	EUR	1KG	0.00548065	-0.0011197	-0.0254338
HG00261	EUR	1KG	0.00544169	-0.00121698	-0.025928
HG00260	EUR	1KG	0.00546474	-0.00111715	-0.0260592
HG00259	EUR	1KG	0.00540946	-0.00134066	-0.0263031
HG00258	EUR	1KG	0.00542368	-0.00123072	-0.0265886
HG00257	EUR	1KG	0.00538999	-0.00120375	-0.0260084
HG00256	EUR	1KG	0.00547614	-0.00122029	-0.0262428
HG00255	EUR	1KG	0.00539495	-0.00115097	-0.0264485
HG00254	EUR	1KG	0.00535487	-0.00124616	-0.0255244
HG00253	EUR	1KG	0.00545766	-0.00129762	-0.0260642
HG00252	EUR	1KG	0.00549376	-0.00129386	-0.0260354
HG00251	EUR	1KG	0.00550378	-0.00132038	-0.0262662
HG00250	EUR	1KG	0.00549513	-0.00118267	-0.0261342
HG00246	EUR	1KG	0.00535836	-0.00104502	-0.0248162
HG00245	EUR	1KG	0.00534032	-0.001127	-0.0246713
HG00244	EUR	1KG	0.0053792	-0.00127908	-0.02609
HG00243	EUR	1KG	0.00546079	-0.00132118	-0.0260439
HG00242	EUR	1KG	0.00535163	-0.000940283	-0.026013
HG00240	EUR	1KG	0.00547231	-0.00119922	-0.0263214
HG00239	EUR	1KG	0.0054294	-0.00141962	-0.0262142
HG00238	EUR	1KG	0.00543801	-0.00111218	-0.0259649
HG00237	EUR	1KG	0.00542592	-0.00107544	-0.0260335
HG00236	EUR	1KG	0.00539022	-0.00126733	-0.0262837
HG00235	EUR	1KG	0.00540916	-0.0011031	-0.0254398
HG00234	EUR	1KG	0.0054721	-0.00131233	-0.0253154
HG00233	EUR	1KG	0.00534405	-0.00127758	-0.0252535
HG00232	EUR	1KG	0.00541829	-0.00139124	-0.0246493
HG00231	EUR	1KG	0.0054523	-0.00107751	-0.0254404
HG00190	EUR	1KG	0.00539105	0.0014739	-0.0268184
HG00189	EUR	1KG	0.00539285	0.00214533	-0.0278778
HG00188	EUR	1KG	0.00541179	0.00176801	-0.0285142
HG00187	EUR	1KG	0.00525058	0.00270591	-0.0273756
HG00186	EUR	1KG	0.00536683	0.00224244	-0.0276835
HG00185	EUR	1KG	0.00534862	0.00278029	-0.0286272
HG00183	EUR	1KG	0.00538172	0.00245814	-0.0283745
HG00182	EUR	1KG	0.0053227	0.00248607	-0.0277833
HG00181	EUR	1KG	0.00522285	0.00100048	-0.0242793
HG00180	EUR	1KG	0.00533424	0.00215898	-0.0267033
HG00179	EUR	1KG	0.0052795	0.00253052	-0.0274864
HG00178	EUR	1KG	0.00542857	0.001919	-0.0286108
HG00177	EUR	1KG	0.00533611	0.00298895	-0.027303
HG00176	EUR	1KG	0.00539608	0.00242842	-0.0289034
HG00174	EUR	1KG	0.00539819	0.00129445	-0.0276054
HG00173	EUR	1KG	0.005371	0.00227038	-0.0278545
HG00171	EUR	1KG	0.00541936	0.0030127	-0.0279399
HG00160	EUR	1KG	0.00540948	-0.00106274	-0.0255361
HG00159	EUR	1KG	0.00535779	-0.00111197	-0.0257407
HG00158	EUR	1KG	0.00534232	-0.000774086	-0.0255763
HG00157	EUR	1KG	0.00534849	-0.00106131	-0.0258798
HG00155	EUR	1KG	0.00544172	-0.000975407	-0.025778
HG00154	EUR	1KG	0.00545767	-0.00155614	-0.025342
[truncated: 6,721 more rows]
