# Supplementary material for: Thousands of Qatari genomes inform human migration history and improve imputation of Arab haplotypes
Source: Nat Commun. 2021 Oct 12;12:5929. doi: 10.1038/s41467-021-25287-y (PMC8511259; doi:10.1038/s41467-021-25287-y)
Supplement: Supplementary file 5 — Source Data [file 41467_2021_25287_MOESM5_ESM.zip › Source_data_Figure1/1e_top.csv]

Region/population	Sub-region/sub-population	Ancestry	Average admixture
QGP PAR	Qatar	EAS	0.01922022
QGP PAR	Qatar	EUR	0.012791737
QGP PAR	Qatar	SAS	0.018497824
QGP PAR	Qatar	AMR	0.018339807
QGP PAR	Qatar	GAR	0.038020831
QGP PAR	Qatar	WEP	0.030992217
QGP PAR	Qatar	PAR	0.11275435
QGP PAR	Qatar	AFR	0.749383034
QGP GAR	Qatar	EAS	0.034365278
QGP GAR	Qatar	EUR	0.02795008
QGP GAR	Qatar	SAS	0.065783494
QGP GAR	Qatar	AMR	0.055382459
QGP GAR	Qatar	GAR	0.076630172
QGP GAR	Qatar	WEP	0.090152692
QGP GAR	Qatar	PAR	0.48825114
QGP GAR	Qatar	AFR	0.161484699
Arabia	Kuwait	EAS	0.023153786
Arabia	Kuwait	EUR	0.030206286
Arabia	Kuwait	SAS	0.111622643
Arabia	Kuwait	AMR	0.054460643
Arabia	Kuwait	GAR	0.143821357
Arabia	Kuwait	WEP	0.1434285
Arabia	Kuwait	PAR	0.331921
Arabia	Kuwait	AFR	0.161385929
Arabia	Yemen	EAS	0.039193778
Arabia	Yemen	EUR	0.021649667
Arabia	Yemen	SAS	0.069433333
Arabia	Yemen	AMR	0.142878444
Arabia	Yemen	GAR	0.124755778
Arabia	Yemen	WEP	0.122879556
Arabia	Yemen	PAR	0.328713333
Arabia	Yemen	AFR	0.150496
Arabia	BedouinB	EAS	0.025305684
Arabia	BedouinB	EUR	0.022695263
Arabia	BedouinB	SAS	0.047726789
Arabia	BedouinB	AMR	0.068852474
Arabia	BedouinB	GAR	0.112917737
Arabia	BedouinB	WEP	0.081722684
Arabia	BedouinB	PAR	0.492941632
Arabia	BedouinB	AFR	0.147837632
Arabia	Saudi Arabia	EAS	0.033264283
Arabia	Saudi Arabia	EUR	0.034808677
Arabia	Saudi Arabia	SAS	0.064788339
Arabia	Saudi Arabia	AMR	0.111523984
Arabia	Saudi Arabia	GAR	0.10591452
Arabia	Saudi Arabia	WEP	0.115263575
Arabia	Saudi Arabia	PAR	0.388088331
Arabia	Saudi Arabia	AFR	0.146348283
Arabia	BedouinA	EAS	0.03188568
Arabia	BedouinA	EUR	0.03446964
Arabia	BedouinA	SAS	0.03995728
Arabia	BedouinA	AMR	0.12199988
Arabia	BedouinA	GAR	0.21534232
Arabia	BedouinA	WEP	0.1999028
Arabia	BedouinA	PAR	0.24649892
Arabia	BedouinA	AFR	0.10994348
Arabia	Oman	EAS	0.025857143
Arabia	Oman	EUR	0.051444
Arabia	Oman	SAS	0.111547286
Arabia	Oman	AMR	0.098059857
Arabia	Oman	GAR	0.104509143
Arabia	Oman	WEP	0.193755143
Arabia	Oman	PAR	0.305673429
Arabia	Oman	AFR	0.109154
Arabia	UAE	EAS	0.062695235
Arabia	UAE	EUR	0.061591059
Arabia	UAE	SAS	0.098987
Arabia	UAE	AMR	0.092995529
Arabia	UAE	GAR	0.137408647
Arabia	UAE	WEP	0.192885118
Arabia	UAE	PAR	0.246461941
Arabia	UAE	AFR	0.106975529
Levant	Jordan	EAS	0.04729013
Levant	Jordan	EUR	0.025465522
Levant	Jordan	SAS	0.048688522
Levant	Jordan	AMR	0.090547043
Levant	Jordan	GAR	0.250783348
Levant	Jordan	WEP	0.209275435
Levant	Jordan	PAR	0.226885957
Levant	Jordan	AFR	0.101064348
Levant	Syria	EAS	0.0395231
Levant	Syria	EUR	0.0440432
Levant	Syria	SAS	0.0980624
Levant	Syria	AMR	0.0537478
Levant	Syria	GAR	0.2345087
Levant	Syria	WEP	0.2458903
Levant	Syria	PAR	0.1877115
Levant	Syria	AFR	0.0965133
Levant	Palestine	EAS	0.044283163
Levant	Palestine	EUR	0.038346488
Levant	Palestine	SAS	0.051111372
Levant	Palestine	AMR	0.080692674
Levant	Palestine	GAR	0.251089837
Levant	Palestine	WEP	0.218452605
Levant	Palestine	PAR	0.226594721
Levant	Palestine	AFR	0.089429233
Levant	Druze	EAS	0.042587231
Levant	Druze	EUR	0.034177128
Levant	Druze	SAS	0.053138744
Levant	Druze	AMR	0.030915641
Levant	Druze	GAR	0.29013559
Levant	Druze	WEP	0.273621846
Levant	Druze	PAR	0.194574308
Levant	Druze	AFR	0.080849744
Levant	Lebanon	EAS	0.042390867
Levant	Lebanon	EUR	0.039657067
Levant	Lebanon	SAS	0.0649885
Levant	Lebanon	AMR	0.0417399
Levant	Lebanon	GAR	0.263400167
Levant	Lebanon	WEP	0.254777967
Levant	Lebanon	PAR	0.2167079
Levant	Lebanon	AFR	0.076337567
Jews	Non Israel	EAS	0.035092254
Jews	Non Israel	EUR	0.034634672
Jews	Non Israel	SAS	0.054337164
Jews	Non Israel	AMR	0.077317985
Jews	Non Israel	GAR	0.274082866
Jews	Non Israel	WEP	0.217565507
Jews	Non Israel	PAR	0.215713657
Jews	Non Israel	AFR	0.091255896
Jews	Israel	EAS	0.0335499
Jews	Israel	EUR	0.0427242
Jews	Israel	SAS	0.0700608
Jews	Israel	AMR	0.0443975
Jews	Israel	GAR	0.3115432
Jews	Israel	WEP	0.2422178
Jews	Israel	PAR	0.1755861
Jews	Israel	AFR	0.0799204
Iraq	Iraq	EAS	0.081789
Iraq	Iraq	EUR	0.0049204
Iraq	Iraq	SAS	0.1113594
Iraq	Iraq	AMR	0.0313768
Iraq	Iraq	GAR	0.2641408
Iraq	Iraq	WEP	0.256807
Iraq	Iraq	PAR	0.1632364
Iraq	Iraq	AFR	0.0863706
Turkey	Turkey	EAS	0.054228113
Turkey	Turkey	EUR	0.078825268
Turkey	Turkey	SAS	0.093691103
Turkey	Turkey	AMR	0.022482057
Turkey	Turkey	GAR	0.310489644
Turkey	Turkey	WEP	0.27000349
Turkey	Turkey	PAR	0.108327325
Turkey	Turkey	AFR	0.061952943
QGP WEP	Qatar	EAS	0.059429541
QGP WEP	Qatar	EUR	0.047305995
QGP WEP	Qatar	SAS	0.141152892
QGP WEP	Qatar	AMR	0.045934047
QGP WEP	Qatar	GAR	0.129697837
QGP WEP	Qatar	WEP	0.402903158
QGP WEP	Qatar	PAR	0.107383022
QGP WEP	Qatar	AFR	0.066193485
Iran	Iran	EAS	0.062930525
Iran	Iran	EUR	0.071573703
Iran	Iran	SAS	0.165772881
Iran	Iran	AMR	0.029647238
Iran	Iran	GAR	0.204301535
Iran	Iran	WEP	0.314657832
Iran	Iran	PAR	0.093216634
Iran	Iran	AFR	0.057899743
West Eurasia	Armenia	EAS	0.0582021
West Eurasia	Armenia	EUR	0.0329195
West Eurasia	Armenia	SAS	0.0999967
West Eurasia	Armenia	AMR	0.0093582
West Eurasia	Armenia	GAR	0.2765463
West Eurasia	Armenia	WEP	0.3140103
West Eurasia	Armenia	PAR	0.1291983
West Eurasia	Armenia	AFR	0.0797684
West Eurasia	Balkar	EAS	0.0539197
West Eurasia	Balkar	EUR	0.0883167
West Eurasia	Balkar	SAS	0.110254
West Eurasia	Balkar	AMR	0.0083892
West Eurasia	Balkar	GAR	0.3249928
West Eurasia	Balkar	WEP	0.2869087
West Eurasia	Balkar	PAR	0.0605514
West Eurasia	Balkar	AFR	0.0666675
West Eurasia	Bulgaria	EAS	0.0770847
West Eurasia	Bulgaria	EUR	0.0360486
West Eurasia	Bulgaria	SAS	0.061528
West Eurasia	Bulgaria	AMR	0.0147973
West Eurasia	Bulgaria	GAR	0.5162967
West Eurasia	Bulgaria	WEP	0.1590083
West Eurasia	Bulgaria	PAR	0.0704177
West Eurasia	Bulgaria	AFR	0.0648188
West Eurasia	Lezgin	EAS	0.077723556
West Eurasia	Lezgin	EUR	0.039559222
West Eurasia	Lezgin	SAS	0.135452
West Eurasia	Lezgin	AMR	0.011129111
West Eurasia	Lezgin	GAR	0.333843556
West Eurasia	Lezgin	WEP	0.306804111
West Eurasia	Lezgin	PAR	0.041387556
West Eurasia	Lezgin	AFR	0.054100667
West Eurasia	Georgia	EAS	0.0529161
West Eurasia	Georgia	EUR	0.0217613
West Eurasia	Georgia	SAS	0.0938551
West Eurasia	Georgia	AMR	0.0192026
West Eurasia	Georgia	GAR	0.30043
West Eurasia	Georgia	WEP	0.3671726
West Eurasia	Georgia	PAR	0.0955355
West Eurasia	Georgia	AFR	0.0491271
West Eurasia	Ukrain	EAS	0.084755889
West Eurasia	Ukrain	EUR	0.028336556
West Eurasia	Ukrain	SAS	0.103246222
West Eurasia	Ukrain	AMR	0.025028556
West Eurasia	Ukrain	GAR	0.558394333
West Eurasia	Ukrain	WEP	0.136125889
West Eurasia	Ukrain	PAR	0.020494556
West Eurasia	Ukrain	AFR	0.043618
West Eurasia	Kumyk	EAS	0.0833145
West Eurasia	Kumyk	EUR	0.0663045
West Eurasia	Kumyk	SAS	0.100984375
West Eurasia	Kumyk	AMR	0.011585
West Eurasia	Kumyk	GAR	0.3312315
West Eurasia	Kumyk	WEP	0.3008155
West Eurasia	Kumyk	PAR	0.064216125
West Eurasia	Kumyk	AFR	0.041548375
West Eurasia	Turkmen	EAS	0.071881429
West Eurasia	Turkmen	EUR	0.284767571
West Eurasia	Turkmen	SAS	0.126548857
West Eurasia	Turkmen	AMR	0.014506
West Eurasia	Turkmen	GAR	0.226024286
West Eurasia	Turkmen	WEP	0.188556429
West Eurasia	Turkmen	PAR	0.050518714
West Eurasia	Turkmen	AFR	0.037196286
West Eurasia	Nogai	EAS	0.070577111
West Eurasia	Nogai	EUR	0.217178111
West Eurasia	Nogai	SAS	0.086658889
West Eurasia	Nogai	AMR	0.011297
West Eurasia	Nogai	GAR	0.331373667
West Eurasia	Nogai	WEP	0.224266667
West Eurasia	Nogai	PAR	0.022261222
West Eurasia	Nogai	AFR	0.036387889
West Eurasia	Tajik	EAS	0.0730055
West Eurasia	Tajik	EUR	0.106162375
West Eurasia	Tajik	SAS	0.24517525
West Eurasia	Tajik	AMR	0.017754375
West Eurasia	Tajik	GAR	0.262758875
West Eurasia	Tajik	WEP	0.248272375
West Eurasia	Tajik	PAR	0.01830125
West Eurasia	Tajik	AFR	0.028570375
Europe	TSI	EAS	0.049711953
Europe	TSI	EUR	0.037348178
Europe	TSI	SAS	0.041727533
Europe	TSI	AMR	0.020698589
Europe	TSI	GAR	0.512222178
Europe	TSI	WEP	0.168810411
Europe	TSI	PAR	0.105823065
Europe	TSI	AFR	0.063657991
Europe	IBS	EAS	0.052317748
Europe	IBS	EUR	0.03409386
Europe	IBS	SAS	0.051620514
Europe	IBS	AMR	0.029101879
Europe	IBS	GAR	0.572213103
Europe	IBS	WEP	0.104644458
Europe	IBS	PAR	0.096493234
Europe	IBS	AFR	0.059515056
Europe	CEU	EAS	0.067581808
Europe	CEU	EUR	0.027177232
Europe	CEU	SAS	0.077790222
Europe	CEU	AMR	0.01529996
Europe	CEU	GAR	0.623472515
Europe	CEU	WEP	0.100812717
Europe	CEU	PAR	0.041614818
Europe	CEU	AFR	0.046250808
Europe	GBR	EAS	0.065149516
Europe	GBR	EUR	0.033180363
Europe	GBR	SAS	0.075999275
Europe	GBR	AMR	0.014322978
Europe	GBR	GAR	0.626422802
Europe	GBR	WEP	0.101058846
Europe	GBR	PAR	0.038621022
Europe	GBR	AFR	0.045245209
Europe	FIN	EAS	0.077909586
Europe	FIN	EUR	0.076204737
Europe	FIN	SAS	0.116198475
Europe	FIN	AMR	0.012356768
Europe	FIN	GAR	0.609801101
Europe	FIN	WEP	0.057196909
Europe	FIN	PAR	0.015216303
Europe	FIN	AFR	0.035116212
