# Supplementary material for: Thousands of Qatari genomes inform human migration history and improve imputation of Arab haplotypes
Source: Nat Commun. 2021 Oct 12;12:5929. doi: 10.1038/s41467-021-25287-y (PMC8511259; doi:10.1038/s41467-021-25287-y)
Supplement: Supplementary file 5 — Source Data [file 41467_2021_25287_MOESM5_ESM.zip › Source_data_Figure2/2.csv]

Target population	Source population A	Source population B	F3 statistic	Z score	Absolute Z score
AFR	BEB	YRI	-0.025368	-92.337	92.337
AFR	BEB	LWK	-0.022161	-91.459	91.459
AFR	CEU	YRI	-0.030795	-109.39	109.39
AFR	CEU	LWK	-0.027087	-106.64	106.64
AFR	LWK	GAR	-0.025627	-114.258	114.258
AFR	LWK	PAR	-0.027043	-109.977	109.977
AFR	LWK	TSI	-0.027347	-108.877	108.877
AFR	LWK	WEP	-0.024971	-106.691	106.691
AFR	LWK	PJL	-0.023401	-99.458	99.458
AFR	LWK	SAS	-0.022633	-93.683	93.683
AFR	PJL	YRI	-0.026706	-100.894	100.894
AFR	TSI	YRI	-0.031099	-111.772	111.772
AFR	YRI	GAR	-0.029267	-119.427	119.427
AFR	YRI	PAR	-0.030942	-116.051	116.051
AFR	YRI	WEP	-0.02839	-110.654	110.654
AFR	YRI	SAS	-0.025837	-94.92	94.92
GAR	BEB	PAR	-0.002897	-21.443	21.443
GAR	CEU	PAR	-0.001042	-10.464	10.464
GAR	CEU	YRI	-0.001102	-3.666	3.666
GAR	CEU	LWK	-0.001028	-3.534	3.534
GAR	LWK	PAR	-0.005502	-27.053	27.053
GAR	LWK	TSI	-0.002304	-9.538	9.538
GAR	PAR	AFR	-0.003965	-27.378	27.378
GAR	PAR	WEP	-0.001413	-18.344	18.344
GAR	PJL	PAR	-0.002553	-21.403	21.403
GAR	SAS	PAR	-0.002466	-20.005	20.005
GAR	TSI	YRI	-0.002424	-9.68	9.68
GAR	TSI	PAR	-0.000734	-8.4	8.4
GAR	YRI	PAR	-0.005782	-27.509	27.509
LWK	TSI	YRI	-0.003731	-21.01	21.01
LWK	YRI	GAR	-0.003614	-21.843	21.843
LWK	YRI	PAR	-0.003885	-21.767	21.767
LWK	YRI	CEU	-0.003685	-20.904	20.904
LWK	YRI	WEP	-0.003382	-20.572	20.572
LWK	YRI	PJL	-0.003262	-19.779	19.779
LWK	YRI	SAS	-0.003156	-19.48	19.48
LWK	YRI	BEB	-0.003159	-19.104	19.104
PJL	CEU	BEB	-0.00414	-33.804	33.804
PJL	GAR	BEB	-0.00347	-31.103	31.103
PJL	PAR	BEB	-0.003812	-29.059	29.059
PJL	SAS	CEU	-0.000989	-7.893	7.893
PJL	SAS	TSI	-0.000541	-4.549	4.549
PJL	TSI	BEB	-0.004189	-35.47	35.47
PJL	WEP	BEB	-0.003338	-39.079	39.079
PUR	AFR	CEU	-0.011721	-67.862	67.862
PUR	AFR	TSI	-0.009175	-57.735	57.735
PUR	GAR	LWK	-0.001655	-6.658	6.658
PUR	LWK	CEU	-0.018646	-75.602	75.602
PUR	LWK	TSI	-0.01637	-71.905	71.905
PUR	LWK	PEL	-0.010434	-24.783	24.783
PUR	LWK	PJL	-0.002549	-8.439	8.439
PUR	PAR	LWK	-0.00523	-16.55	16.55
PUR	PEL	GAR	-0.010106	-46.383	46.383
PUR	PEL	PAR	-0.010815	-41.68	41.68
PUR	PEL	CEU	-0.008537	-40.158	40.158
PUR	PEL	AFR	-0.009595	-31.428	31.428
PUR	PEL	WEP	-0.005538	-27.56	27.56
PUR	TSI	YRI	-0.017791	-75.275	75.275
PUR	TSI	PEL	-0.010554	-52.82	52.82
PUR	WEP	LWK	-0.004875	-20.985	20.985
PUR	YRI	CEU	-0.020022	-78.239	78.239
PUR	YRI	PEL	-0.010979	-25.106	25.106
PUR	YRI	WEP	-0.00595	-24.767	24.767
PUR	YRI	PAR	-0.006803	-20.758	20.758
PUR	YRI	GAR	-0.002961	-11.561	11.561
PUR	YRI	PJL	-0.003505	-11.22	11.22
SAS	BEB	GAR	-0.003026	-23.126	23.126
SAS	BEB	PAR	-0.003453	-23.03	23.03
SAS	BEB	WEP	-0.002025	-19.674	19.674
SAS	BEB	TSI	-0.002455	-18.459	18.459
SAS	BEB	CEU	-0.00196	-14.713	14.713
SAS	BEB	AFR	-0.001313	-9.024	9.024
SAS	BEB	LWK	-0.000805	-4.419	4.419
SAS	BEB	YRI	-0.000808	-4.318	4.318
TSI	AFR	CEU	-0.001463	-12.152	12.152
TSI	GAR	CEU	-0.002466	-37.588	37.588
TSI	LWK	CEU	-0.001178	-7.396	7.396
TSI	PAR	CEU	-0.002776	-32.082	32.082
TSI	WEP	CEU	-0.00066	-11.558	11.558
TSI	YRI	CEU	-0.001131	-6.931	6.931
WEP	BEB	GAR	-0.003666	-34.363	34.363
WEP	BEB	PAR	-0.005129	-33.153	33.153
WEP	BEB	TSI	-0.002886	-23.628	23.628
WEP	BEB	CEU	-0.000839	-5.937	5.937
WEP	CEU	YRI	-0.006699	-27.697	27.697
WEP	CEU	LWK	-0.006389	-27.327	27.327
WEP	CEU	AFR	-0.004123	-24.474	24.474
WEP	CEU	SAS	-0.000904	-7.342	7.342
WEP	GAR	SAS	-0.00267	-29.048	29.048
WEP	LWK	TSI	-0.005883	-31.415	31.415
WEP	PJL	GAR	-0.003534	-42.399	42.399
WEP	PJL	PAR	-0.004659	-38.665	38.665
WEP	PJL	TSI	-0.002041	-21.633	21.633
WEP	SAS	PAR	-0.003709	-27.391	27.391
WEP	TSI	YRI	-0.006239	-32.52	32.52
WEP	TSI	AFR	-0.003339	-24.592	24.592
WEP	TSI	SAS	-0.002458	-23.39	23.39
