# Supplementary material for: Thousands of Qatari genomes inform human migration history and improve imputation of Arab haplotypes
Source: Nat Commun. 2021 Oct 12;12:5929. doi: 10.1038/s41467-021-25287-y (PMC8511259; doi:10.1038/s41467-021-25287-y)
Supplement: Supplementary file 5 — Source Data [file 41467_2021_25287_MOESM5_ESM.zip › Source_data_Figure3/3b_qgp-afr.csv]

Reference population	Effective size at split	Years ago	Target population
QGP-AFR	5228.000257	80869.70807	PJL
QGP-AFR	57039.5036	40357.6418	LWK
QGP-AFR	4083.46368	77629.53048	BEB
QGP-AFR	3579.868751	92508.76405	JPT
QGP-AFR	4211.068242	102142.7728	CHB
QGP-AFR	5194.254611	69752.22162	TSI
QGP-AFR	5031.404246	83764.38713	CEU
QGP-AFR	33499.55907	51252.21911	YRI
QGP-AFR	4235.743056	52235.11279	QGP-SAS
QGP-AFR	4903.693793	45655.2182	QGP-WEP
QGP-AFR	46423.14724	38169.77476	QGP-GAR
QGP-AFR	4089.806649	45655.11656	QGP-PAR
