# Supplementary material for: Thousands of Qatari genomes inform human migration history and improve imputation of Arab haplotypes
Source: Nat Commun. 2021 Oct 12;12:5929. doi: 10.1038/s41467-021-25287-y (PMC8511259; doi:10.1038/s41467-021-25287-y)
Supplement: Supplementary file 5 — Source Data [file 41467_2021_25287_MOESM5_ESM.zip › Source_data_Figure3/3a_qgp.csv]

Effective populaiton size	Years ago	Population
64809.37508	1095.40014	QGP AFR
64809.37508	1251.142973	QGP AFR
64809.37508	1429.029157	QGP AFR
64809.37508	1632.207011	QGP AFR
64809.37508	1864.272476	QGP AFR
64809.37508	2129.332764	QGP AFR
64809.37508	2432.079043	QGP AFR
64809.37508	2777.869468	QGP AFR
64809.37508	3172.824009	QGP AFR
64809.37508	3623.932769	QGP AFR
64809.37508	4139.179696	QGP AFR
64809.37508	4727.683885	QGP AFR
64809.37508	5399.860977	QGP AFR
64809.37508	6167.607497	QGP AFR
64809.37508	7044.511404	QGP AFR
64809.37508	8046.092581	QGP AFR
64809.37508	9190.07751	QGP AFR
64809.37508	10496.71301	QGP AFR
64809.37508	11989.12455	QGP AFR
64809.37508	13693.7256	QGP AFR
64809.37508	15640.68501	QGP AFR
57623.37277	17864.46105	QGP AFR
57623.37277	20404.41122	QGP AFR
57623.37277	23305.48882	QGP AFR
57623.37277	26619.03856	QGP AFR
57623.37277	30403.70529	QGP AFR
37889.77969	34726.47194	QGP AFR
37889.77969	39663.84497	QGP AFR
37889.77969	45303.20847	QGP AFR
16203.79673	51744.37072	QGP AFR
16203.79673	59101.33059	QGP AFR
16203.79673	67504.29523	QGP AFR
16203.79673	77101.98449	QGP AFR
8024.008987	88064.26306	QGP AFR
8024.008987	100585.1468	QGP AFR
8024.008987	114886.2365	QGP AFR
11472.02685	131220.6401	QGP AFR
11472.02685	149877.4518	QGP AFR
11472.02685	171186.8693	QGP AFR
22784.95474	195526.0372	QGP AFR
22784.95474	223325.7223	QGP AFR
22784.95474	255077.9372	QGP AFR
22784.95474	291344.6484	QGP AFR
30685.83351	332767.7222	QGP AFR
30685.83351	380080.2848	QGP AFR
27107.53453	434119.6975	QGP AFR
27107.53453	495842.3767	QGP AFR
27107.53453	566340.7211	QGP AFR
24396.40927	646862.4456	QGP AFR
18898.74335	738832.6636	QGP AFR
17578.48584	843879.1099	QGP AFR
17578.48584	963860.9487	QGP AFR
55191.21206	1018.840077	QGP SAS
55191.21206	1156.189081	QGP SAS
55191.21206	1312.053993	QGP SAS
55191.21206	1488.930927	QGP SAS
55191.21206	1689.652496	QGP SAS
55191.21206	1917.433178	QGP SAS
55191.21206	2175.920788	QGP SAS
55191.21206	2469.254904	QGP SAS
55191.21206	2802.133153	QGP SAS
55191.21206	3179.886449	QGP SAS
55191.21206	3608.56436	QGP SAS
55191.21206	4095.031992	QGP SAS
55191.21206	4647.079931	QGP SAS
55191.21206	5273.549005	QGP SAS
55191.21206	5984.471866	QGP SAS
55191.21206	6791.233661	QGP SAS
55191.21206	7706.754358	QGP SAS
55191.21206	8745.695658	QGP SAS
55191.21206	9924.69579	QGP SAS
55191.21206	11262.63597	QGP SAS
38857.64928	12780.94279	QGP SAS
38857.64928	14503.93131	QGP SAS
38857.64928	16459.19452	QGP SAS
38857.64928	18678.04517	QGP SAS
25603.55871	21196.01728	QGP SAS
25603.55871	24053.43517	QGP SAS
25603.55871	27296.05924	QGP SAS
16108.17644	30975.81883	QGP SAS
9441.766324	35151.64382	QGP SAS
9441.766324	39890.40839	QGP SAS
5445.314928	45268.00197	QGP SAS
3417.007318	51370.54457	QGP SAS
3417.007318	58295.76599	QGP SAS
3086.467027	66154.57089	QGP SAS
3086.467027	75072.81489	QGP SAS
3732.808478	85193.32013	QGP SAS
5528.976407	96678.16247	QGP SAS
5528.976407	109711.2671	QGP SAS
5528.976407	124501.3539	QGP SAS
12004.05709	141285.2804	QGP SAS
12004.05709	160331.8344	QGP SAS
12004.05709	181946.0388	QGP SAS
12004.05709	206474.0367	QGP SAS
22743.20531	234308.6339	QGP SAS
22743.20531	265895.5907	QGP SAS
22743.20531	301740.7595	QGP SAS
35341.59407	342418.1863	QGP SAS
35341.59407	388579.3041	QGP SAS
35341.59407	440963.3647	QGP SAS
26939.00603	500409.2779	QGP SAS
26939.00603	567869.0465	QGP SAS
26939.00603	644423.0118	QGP SAS
22130.2464	731297.1549	QGP SAS
17520.57705	829882.7308	QGP SAS
17520.57705	941758.5481	QGP SAS
70679.22413	1146.870612	QGP WEP
70679.22413	1304.095852	QGP WEP
70679.22413	1482.875203	QGP WEP
70679.22413	1686.163532	QGP WEP
70679.22413	1917.32079	QGP WEP
70679.22413	2180.167548	QGP WEP
70679.22413	2479.048139	QGP WEP
70679.22413	2818.902465	QGP WEP
70679.22413	3205.347642	QGP WEP
70679.22413	3644.770841	QGP WEP
70679.22413	4144.434853	QGP WEP
70679.22413	4712.59813	QGP WEP
70679.22413	5358.651281	QGP WEP
70679.22413	6093.27228	QGP WEP
55520.52352	6928.602951	QGP WEP
55520.52352	7878.449648	QGP WEP
55520.52352	8958.511449	QGP WEP
55520.52352	10186.63963	QGP WEP
55520.52352	11583.1327	QGP WEP
55520.52352	13171.07191	QGP WEP
55520.52352	14976.70275	QGP WEP
55520.52352	17029.8687	QGP WEP
38095.13024	19364.50451	QGP WEP
38095.13024	22019.19706	QGP WEP
38095.13024	25037.82314	QGP WEP
20499.41626	28470.27465	QGP WEP
20499.41626	32373.28317	QGP WEP
9386.55392	36811.35767	QGP WEP
9386.55392	41857.8507	QGP WEP
4770.167339	47596.17075	QGP WEP
4770.167339	54121.16085	QGP WEP
3222.072245	61540.66608	QGP WEP
3453.190327	69977.31613	QGP WEP
3453.190327	79570.55204	QGP WEP
3453.190327	90478.93092	QGP WEP
5145.819829	102882.7466	QGP WEP
5145.819829	116987.0094	QGP WEP
9788.399718	133024.8348	QGP WEP
9788.399718	151261.2962	QGP WEP
9788.399718	171997.8059	QGP WEP
18571.7929	195577.0973	QGP WEP
18571.7929	222388.8891	QGP WEP
18571.7929	252876.327	QGP WEP
18571.7929	287543.3076	QGP WEP
29653.12713	326962.8072	QGP WEP
29653.12713	371786.3516	QGP WEP
29653.12713	422754.7851	QGP WEP
28291.39726	480710.5143	QGP WEP
28291.39726	546611.4322	QGP WEP
21863.87519	621546.7499	QGP WEP
21863.87519	706754.9993	QGP WEP
17802.18741	803644.5031	QGP WEP
17802.18741	913816.6521	QGP WEP
53984.70349	1106.067606	QGP GAR
53984.70349	1258.447752	QGP GAR
53984.70349	1431.820926	QGP GAR
53984.70349	1629.079286	QGP GAR
53984.70349	1853.513432	QGP GAR
53984.70349	2108.867305	QGP GAR
53984.70349	2399.400637	QGP GAR
53984.70349	2729.960014	QGP GAR
53984.70349	3106.059723	QGP GAR
53984.70349	3533.97374	QGP GAR
53984.70349	4020.840394	QGP GAR
53984.70349	4574.781438	QGP GAR
53984.70349	5205.037544	QGP GAR
53984.70349	5922.122444	QGP GAR
53984.70349	6737.998324	QGP GAR
53984.70349	7666.275367	QGP GAR
53984.70349	8722.438797	QGP GAR
53984.70349	9924.107201	QGP GAR
53984.70349	11291.32643	QGP GAR
53984.70349	12846.90401	QGP GAR
36060.24088	14616.78959	QGP GAR
36060.24088	16630.50784	QGP GAR
36060.24088	18921.65098	QGP GAR
36060.24088	21528.43913	QGP GAR
21433.825	24494.35792	QGP GAR
21433.825	27868.88386	QGP GAR
11017.63468	31708.30973	QGP GAR
11017.63468	36076.68363	QGP GAR
5546.331116	41046.87738	QGP GAR
3393.018725	46701.8022	QGP GAR
3393.018725	53135.79176	QGP GAR
3021.691551	60456.17583	QGP GAR
3021.691551	68785.07077	QGP GAR
4078.466456	78261.41656	QGP GAR
4078.466456	89043.29462	QGP GAR
4078.466456	101310.5648	QGP GAR
7489.001771	115267.866	QGP GAR
7489.001771	131148.0293	QGP GAR
7489.001771	149215.9626	QGP GAR
16401.88691	169773.0696	QGP GAR
16401.88691	193162.2774	QGP GAR
16401.88691	219773.7574	QGP GAR
16401.88691	250051.434	QGP GAR
27033.11231	284500.3896	QGP GAR
27033.11231	323695.2911	QGP GAR
27033.11231	368289.9753	QGP GAR
27033.11231	419028.3568	QGP GAR
28361.09736	476756.8371	QGP GAR
28361.09736	542438.4247	QGP GAR
23682.27899	617168.7989	QGP GAR
23682.27899	702194.5885	QGP GAR
17708.731	798934.1667	QGP GAR
17708.731	909001.3128	QGP GAR
9751.552395	1092.31407	QGP PAR
9751.552395	1245.82035	QGP PAR
9751.552395	1420.899344	QGP PAR
9751.552395	1620.582731	QGP PAR
9751.552395	1848.328243	QGP PAR
9751.552395	2108.079537	QGP PAR
9751.552395	2404.334486	QGP PAR
9751.552395	2742.22306	QGP PAR
9751.552395	3127.596163	QGP PAR
9751.552395	3567.126941	QGP PAR
9751.552395	4068.426342	QGP PAR
9030.170911	4640.1749	QGP PAR
9030.170911	5292.273055	QGP PAR
9030.170911	6036.012584	QGP PAR
9030.170911	6884.272133	QGP PAR
9030.170911	7851.740224	QGP PAR
9030.170911	8955.169604	QGP PAR
9030.170911	10213.66733	QGP PAR
9030.170911	11649.02565	QGP PAR
9030.170911	13286.09931	QGP PAR
9030.170911	15153.23601	QGP PAR
9030.170911	17282.76721	QGP PAR
8846.721116	19711.56804	QGP PAR
8846.721116	22481.69576	QGP PAR
8846.721116	25641.11812	QGP PAR
6952.409999	29244.54389	QGP PAR
6952.409999	33354.37025	QGP PAR
4674.537453	38041.76323	QGP PAR
4674.537453	43387.89008	QGP PAR
3594.440026	49485.3247	QGP PAR
3314.437125	56439.65069	QGP PAR
3314.437125	64371.28966	QGP PAR
3789.461671	73417.58643	QGP PAR
3789.461671	83735.18731	QGP PAR
3789.461671	95502.75261	QGP PAR
6455.081675	108924.0503	QGP PAR
6455.081675	124231.4846	QGP PAR
6455.081675	141690.12	QGP PAR
15243.18741	161602.2715	QGP PAR
15243.18741	184312.7394	QGP PAR
15243.18741	210214.7797	QGP PAR
15243.18741	239756.914	QGP PAR
25770.25067	273450.6959	QGP PAR
25770.25067	311879.5694	QGP PAR
25770.25067	355708.9716	QGP PAR
25770.25067	405697.8554	QGP PAR
30188.87893	462711.8319	QGP PAR
30188.87893	527738.1592	QGP PAR
25477.29403	601902.8377	QGP PAR
25477.29403	686490.1083	QGP PAR
17606.83972	782964.6901	QGP PAR
17606.83972	892997.1438	QGP PAR
