# Supplementary material for: Thousands of Qatari genomes inform human migration history and improve imputation of Arab haplotypes
Source: Nat Commun. 2021 Oct 12;12:5929. doi: 10.1038/s41467-021-25287-y (PMC8511259; doi:10.1038/s41467-021-25287-y)
Supplement: Supplementary file 5 — Source Data [file 41467_2021_25287_MOESM5_ESM.zip › Source_data_Figure3/3b_qgp-gar.csv]

Reference population	Effective size at split	Years ago	Target population
QGP-GAR	8310.697808	40212.4348	PJL
QGP-GAR	29554.74555	73050.78429	LWK
QGP-GAR	11051.06238	51301.3555	BEB
QGP-GAR	3898.225302	73394.94746	JPT
QGP-GAR	3737.846808	67639.20028	CHB
QGP-GAR	14880.95352	31271.53339	TSI
QGP-GAR	11486.34565	32082.15671	CEU
QGP-GAR	17089.80392	72246.07485	YRI
QGP-GAR	46423.14724	38169.77476	QGP-AFR
QGP-GAR	18660.32434	39458.12156	QGP-SAS
QGP-GAR	86588.55646	18751.99432	QGP-WEP
QGP-GAR	9526.216358	11927.70365	QGP-PAR
