# Supplementary material for: Thousands of Qatari genomes inform human migration history and improve imputation of Arab haplotypes
Source: Nat Commun. 2021 Oct 12;12:5929. doi: 10.1038/s41467-021-25287-y (PMC8511259; doi:10.1038/s41467-021-25287-y)
Supplement: Supplementary file 5 — Source Data [file 41467_2021_25287_MOESM5_ESM.zip › Source_data_Figure3/3b_qgp-wep.csv]

Reference population	Effective size at split	Years ago	Target population
QGP-WEP	23821.06259	27387.09524	PJL
QGP-WEP	20961.55756	82453.19989	LWK
QGP-WEP	15764.30752	42426.10535	BEB
QGP-WEP	2998.902992	66595.58726	JPT
QGP-WEP	3089.666442	61010.38673	CHB
QGP-WEP	16831.75845	22926.07729	TSI
QGP-WEP	15152.38434	31525.73153	CEU
QGP-WEP	14400.73369	93015.05503	YRI
QGP-WEP	4903.693793	45655.2182	QGP-AFR
QGP-WEP	24095.06487	25443.21243	QGP-SAS
QGP-WEP	86588.55646	18751.99432	QGP-GAR
QGP-WEP	11056.78794	20116.00545	QGP-PAR
