# Supplementary material for: Thousands of Qatari genomes inform human migration history and improve imputation of Arab haplotypes
Source: Nat Commun. 2021 Oct 12;12:5929. doi: 10.1038/s41467-021-25287-y (PMC8511259; doi:10.1038/s41467-021-25287-y)
Supplement: Supplementary file 5 — Source Data [file 41467_2021_25287_MOESM5_ESM.zip › Source_data_Figure3/3b_qgp-par.csv]

Reference population	Effective size at split	Years ago	Target population
QGP-PAR	6055.560657	51899.95599	PJL
QGP-PAR	19215.8549	90331.04375	LWK
QGP-PAR	8565.639972	51419.75244	BEB
QGP-PAR	3780.670047	74858.31416	JPT
QGP-PAR	2972.71186	65286.20908	CHB
QGP-PAR	11022.65184	30512.48019	TSI
QGP-PAR	11869.24594	42327.30503	CEU
QGP-PAR	13273.27778	102060.1192	YRI
QGP-PAR	4089.806649	45655.11656	QGP-AFR
QGP-PAR	14179.06776	32496.05231	QGP-SAS
QGP-PAR	11056.78794	20116.00545	QGP-WEP
QGP-PAR	9526.216358	11927.70365	QGP-GAR
