# Supplementary material for: Thousands of Qatari genomes inform human migration history and improve imputation of Arab haplotypes
Source: Nat Commun. 2021 Oct 12;12:5929. doi: 10.1038/s41467-021-25287-y (PMC8511259; doi:10.1038/s41467-021-25287-y)
Supplement: Supplementary file 5 — Source Data [file 41467_2021_25287_MOESM5_ESM.zip › Source_data_Figure3/3b_qgp-sas.csv]

Reference population	Effective size at split	Years ago	Target population
QGP-SAS	37495.96044	16688.10173	PJL
QGP-SAS	17782.15038	116369.7115	LWK
QGP-SAS	32982.0608	23388.80672	BEB
QGP-SAS	2957.663707	57625.76067	JPT
QGP-SAS	3768.518275	60874.26421	CHB
QGP-SAS	5592.949032	42558.85322	TSI
QGP-SAS	7834.684709	51141.15657	CEU
QGP-SAS	15562.72635	115036.2241	YRI
QGP-SAS	4235.743056	52235.11279	QGP-AFR
QGP-SAS	24095.06487	25443.21243	QGP-WEP
QGP-SAS	18660.32434	39458.12156	QGP-GAR
QGP-SAS	14179.06776	32496.05231	QGP-PAR
