# Supplementary material for: Thousands of Qatari genomes inform human migration history and improve imputation of Arab haplotypes
Source: Nat Commun. 2021 Oct 12;12:5929. doi: 10.1038/s41467-021-25287-y (PMC8511259; doi:10.1038/s41467-021-25287-y)
Supplement: Supplementary file 5 — Source Data [file 41467_2021_25287_MOESM5_ESM.zip › Source_data_Figure4/4_Mesolithic.csv]

Anciant population	Comparison population	Basal population	Dstat	Zscore<3	95CI boundary	95CI value
Natufian - Levant	1KG LWK	QGP PAR	0.041266		Lower 95CI	0.04038008
Natufian - Levant	1KG LWK	QGP PAR	0.041266		Upper 95CI	0.04215192
Natufian - Levant	QGP AFR	QGP PAR	0.028981		Lower 95CI	0.0283342
Natufian - Levant	QGP AFR	QGP PAR	0.028981		Upper 95CI	0.0296278
Natufian - Levant	QGP SAS	QGP PAR	0.007642		Lower 95CI	0.00717748
Natufian - Levant	QGP SAS	QGP PAR	0.007642		Upper 95CI	0.00810652
Natufian - Levant	1KG PJL	QGP PAR	0.007245		Lower 95CI	0.00680204
Natufian - Levant	1KG PJL	QGP PAR	0.007245		Upper 95CI	0.00768796
Natufian - Levant	QGP WEP	QGP PAR	0.004272		Lower 95CI	0.00396232
Natufian - Levant	QGP WEP	QGP PAR	0.004272		Upper 95CI	0.00458168
Natufian - Levant	QGP GAR	QGP PAR	0.001825		Lower 95CI	0.00161528
Natufian - Levant	QGP GAR	QGP PAR	0.001825		Upper 95CI	0.00203472
Natufian - Levant	1KG CEU	QGP PAR	0.001596		Lower 95CI	0.00123144
Natufian - Levant	1KG CEU	QGP PAR	0.001596		Upper 95CI	0.00196056
Natufian - Levant	1KG TSI	QGP PAR	0.000893		Lower 95CI	0.00056372
Natufian - Levant	1KG TSI	QGP PAR	0.000893		Upper 95CI	0.00122228
Iran HotuIIIb	1KG LWK	QGP PAR	0.037341		Lower 95CI	0.03625124
Iran HotuIIIb	1KG LWK	QGP PAR	0.037341		Upper 95CI	0.03843076
Iran HotuIIIb	QGP AFR	QGP PAR	0.025564		Lower 95CI	0.02475452
Iran HotuIIIb	QGP AFR	QGP PAR	0.025564		Upper 95CI	0.02637348
Iran HotuIIIb	QGP GAR	QGP PAR	0.000864		Lower 95CI	0.00058176
Iran HotuIIIb	QGP GAR	QGP PAR	0.000864		Upper 95CI	0.00114624
Iran HotuIIIb	QGP SAS	QGP PAR	-0.000718	*	Lower 95CI	-0.00132168
Iran HotuIIIb	QGP SAS	QGP PAR	-0.000718	*	Upper 95CI	-0.00011432
Iran HotuIIIb	1KG PJL	QGP PAR	-0.001979		Lower 95CI	-0.00253956
Iran HotuIIIb	1KG PJL	QGP PAR	-0.001979		Upper 95CI	-0.00141844
Iran HotuIIIb	QGP WEP	QGP PAR	-0.002103		Lower 95CI	-0.0025146
Iran HotuIIIb	QGP WEP	QGP PAR	-0.002103		Upper 95CI	-0.0016914
Iran HotuIIIb	1KG TSI	QGP PAR	-0.002553		Lower 95CI	-0.00298812
Iran HotuIIIb	1KG TSI	QGP PAR	-0.002553		Upper 95CI	-0.00211788
Iran HotuIIIb	1KG CEU	QGP PAR	-0.002964		Lower 95CI	-0.00345596
Iran HotuIIIb	1KG CEU	QGP PAR	-0.002964		Upper 95CI	-0.00247204
Kostenki14 - West Siberia	1KG LWK	QGP PAR	0.039944		Lower 95CI	0.03879936
Kostenki14 - West Siberia	1KG LWK	QGP PAR	0.039944		Upper 95CI	0.04108864
Kostenki14 - West Siberia	QGP AFR	QGP PAR	0.027606		Lower 95CI	0.026773
Kostenki14 - West Siberia	QGP AFR	QGP PAR	0.027606		Upper 95CI	0.028439
Kostenki14 - West Siberia	QGP GAR	QGP PAR	0.001079		Lower 95CI	0.0008046
Kostenki14 - West Siberia	QGP GAR	QGP PAR	0.001079		Upper 95CI	0.0013534
Kostenki14 - West Siberia	QGP SAS	QGP PAR	-0.000225	*	Lower 95CI	-0.00085024
Kostenki14 - West Siberia	QGP SAS	QGP PAR	-0.000225	*	Upper 95CI	0.00040024
Kostenki14 - West Siberia	QGP WEP	QGP PAR	-0.000253	*	Lower 95CI	-0.000645
Kostenki14 - West Siberia	QGP WEP	QGP PAR	-0.000253	*	Upper 95CI	0.000139
Kostenki14 - West Siberia	1KG PJL	QGP PAR	-0.000968		Lower 95CI	-0.00156972
Kostenki14 - West Siberia	1KG PJL	QGP PAR	-0.000968		Upper 95CI	-0.00036628
Kostenki14 - West Siberia	1KG TSI	QGP PAR	-0.003168		Lower 95CI	-0.00360312
Kostenki14 - West Siberia	1KG TSI	QGP PAR	-0.003168		Upper 95CI	-0.00273288
Kostenki14 - West Siberia	1KG CEU	QGP PAR	-0.004054		Lower 95CI	-0.00456752
Kostenki14 - West Siberia	1KG CEU	QGP PAR	-0.004054		Upper 95CI	-0.00354048
Ust Ishim - Central Siberia	1KG LWK	QGP PAR	0.034003		Lower 95CI	0.03292696
Ust Ishim - Central Siberia	1KG LWK	QGP PAR	0.034003		Upper 95CI	0.03507904
Ust Ishim - Central Siberia	QGP AFR	QGP PAR	0.023283		Lower 95CI	0.02249116
Ust Ishim - Central Siberia	QGP AFR	QGP PAR	0.023283		Upper 95CI	0.02407484
Ust Ishim - Central Siberia	QGP GAR	QGP PAR	0.000796		Lower 95CI	0.00055296
Ust Ishim - Central Siberia	QGP GAR	QGP PAR	0.000796		Upper 95CI	0.00103904
Ust Ishim - Central Siberia	QGP WEP	QGP PAR	-0.00076		Lower 95CI	-0.00113436
Ust Ishim - Central Siberia	QGP WEP	QGP PAR	-0.00076		Upper 95CI	-0.00038564
Ust Ishim - Central Siberia	1KG TSI	QGP PAR	-0.001847		Lower 95CI	-0.00223312
Ust Ishim - Central Siberia	1KG TSI	QGP PAR	-0.001847		Upper 95CI	-0.00146088
Ust Ishim - Central Siberia	1KG CEU	QGP PAR	-0.002539		Lower 95CI	-0.00299764
Ust Ishim - Central Siberia	1KG CEU	QGP PAR	-0.002539		Upper 95CI	-0.00208036
Ust Ishim - Central Siberia	QGP SAS	QGP PAR	-0.003674		Lower 95CI	-0.0043208
Ust Ishim - Central Siberia	QGP SAS	QGP PAR	-0.003674		Upper 95CI	-0.0030272
Ust Ishim - Central Siberia	1KG PJL	QGP PAR	-0.004078		Lower 95CI	-0.0046856
Ust Ishim - Central Siberia	1KG PJL	QGP PAR	-0.004078		Upper 95CI	-0.0034704
MA1 - South-central Siberia	1KG LWK	QGP PAR	0.040609		Lower 95CI	0.03951336
MA1 - South-central Siberia	1KG LWK	QGP PAR	0.040609		Upper 95CI	0.04170464
MA1 - South-central Siberia	QGP AFR	QGP PAR	0.027645		Lower 95CI	0.02683748
MA1 - South-central Siberia	QGP AFR	QGP PAR	0.027645		Upper 95CI	0.02845252
MA1 - South-central Siberia	QGP GAR	QGP PAR	0.000715		Lower 95CI	0.00042884
MA1 - South-central Siberia	QGP GAR	QGP PAR	0.000715		Upper 95CI	0.00100116
MA1 - South-central Siberia	QGP WEP	QGP PAR	-0.002859		Lower 95CI	-0.00326276
MA1 - South-central Siberia	QGP WEP	QGP PAR	-0.002859		Upper 95CI	-0.00245524
MA1 - South-central Siberia	QGP SAS	QGP PAR	-0.004009		Lower 95CI	-0.00464796
MA1 - South-central Siberia	QGP SAS	QGP PAR	-0.004009		Upper 95CI	-0.00337004
MA1 - South-central Siberia	1KG TSI	QGP PAR	-0.005045		Lower 95CI	-0.00545464
MA1 - South-central Siberia	1KG TSI	QGP PAR	-0.005045		Upper 95CI	-0.00463536
MA1 - South-central Siberia	1KG PJL	QGP PAR	-0.005557		Lower 95CI	-0.00616656
MA1 - South-central Siberia	1KG PJL	QGP PAR	-0.005557		Upper 95CI	-0.00494744
MA1 - South-central Siberia	1KG CEU	QGP PAR	-0.007306		Lower 95CI	-0.00779012
MA1 - South-central Siberia	1KG CEU	QGP PAR	-0.007306		Upper 95CI	-0.00682188
CHG - Central Europe	1KG LWK	QGP PAR	0.045117		Lower 95CI	0.04410172
CHG - Central Europe	1KG LWK	QGP PAR	0.045117		Upper 95CI	0.04613228
CHG - Central Europe	QGP AFR	QGP PAR	0.031122		Lower 95CI	0.030387
CHG - Central Europe	QGP AFR	QGP PAR	0.031122		Upper 95CI	0.031857
CHG - Central Europe	QGP GAR	QGP PAR	0.001289		Lower 95CI	0.00105576
CHG - Central Europe	QGP GAR	QGP PAR	0.001289		Upper 95CI	0.00152224
CHG - Central Europe	QGP SAS	QGP PAR	0.001182		Lower 95CI	0.00066848
CHG - Central Europe	QGP SAS	QGP PAR	0.001182		Upper 95CI	0.00169552
CHG - Central Europe	1KG PJL	QGP PAR	-0.00038	*	Lower 95CI	-0.00085236
CHG - Central Europe	1KG PJL	QGP PAR	-0.00038	*	Upper 95CI	9.24E-05
CHG - Central Europe	QGP WEP	QGP PAR	-0.001552		Lower 95CI	-0.00189696
CHG - Central Europe	QGP WEP	QGP PAR	-0.001552		Upper 95CI	-0.00120704
CHG - Central Europe	1KG TSI	QGP PAR	-0.003139		Lower 95CI	-0.00349572
CHG - Central Europe	1KG TSI	QGP PAR	-0.003139		Upper 95CI	-0.00278228
CHG - Central Europe	1KG CEU	QGP PAR	-0.003426		Lower 95CI	-0.00384152
CHG - Central Europe	1KG CEU	QGP PAR	-0.003426		Upper 95CI	-0.00301048
Switzerland HG	1KG LWK	QGP PAR	0.044665		Lower 95CI	0.04357132
Switzerland HG	1KG LWK	QGP PAR	0.044665		Upper 95CI	0.04575868
Switzerland HG	QGP AFR	QGP PAR	0.030776		Lower 95CI	0.02998808
Switzerland HG	QGP AFR	QGP PAR	0.030776		Upper 95CI	0.03156392
Switzerland HG	QGP SAS	QGP PAR	0.001402		Lower 95CI	0.00079048
Switzerland HG	QGP SAS	QGP PAR	0.001402		Upper 95CI	0.00201352
Switzerland HG	QGP GAR	QGP PAR	0.00126		Lower 95CI	0.00099932
Switzerland HG	QGP GAR	QGP PAR	0.00126		Upper 95CI	0.00152068
Switzerland HG	1KG PJL	QGP PAR	-0.000121	*	Lower 95CI	-0.00070704
Switzerland HG	1KG PJL	QGP PAR	-0.000121	*	Upper 95CI	0.00046504
Switzerland HG	QGP WEP	QGP PAR	-0.000332	*	Lower 95CI	-0.000724
Switzerland HG	QGP WEP	QGP PAR	-0.000332	*	Upper 95CI	6.00E-05
Switzerland HG	1KG TSI	QGP PAR	-0.007002		Lower 95CI	-0.0074234
Switzerland HG	1KG TSI	QGP PAR	-0.007002		Upper 95CI	-0.0065806
Switzerland HG	1KG CEU	QGP PAR	-0.010413		Lower 95CI	-0.01093044
Switzerland HG	1KG CEU	QGP PAR	-0.010413		Upper 95CI	-0.00989556
