# Supplementary material for: Thousands of Qatari genomes inform human migration history and improve imputation of Arab haplotypes
Source: Nat Commun. 2021 Oct 12;12:5929. doi: 10.1038/s41467-021-25287-y (PMC8511259; doi:10.1038/s41467-021-25287-y)
Supplement: Supplementary file 5 — Source Data [file 41467_2021_25287_MOESM5_ESM.zip › Source_data_Figure4/4_Chalcolithic.csv]

Anciant population	Comparison population	Basal population	Dstat	Zscore<3	95CI boundary	95CI value
Mota - Ethiopia	1KG LWK	QGP PAR	0.007449		Lower 95CI	0.00691588
Mota - Ethiopia	1KG LWK	QGP PAR	0.007449		Upper 95CI	0.00798212
Mota - Ethiopia	QGP AFR	QGP PAR	0.004745		Lower 95CI	0.00435496
Mota - Ethiopia	QGP AFR	QGP PAR	0.004745		Upper 95CI	0.00513504
Mota - Ethiopia	QGP WEP	QGP PAR	0.000227	*	Lower 95CI	1.73E-05
Mota - Ethiopia	QGP WEP	QGP PAR	0.000227	*	Upper 95CI	0.00043672
Mota - Ethiopia	QGP SAS	QGP PAR	0.000224	*	Lower 95CI	-9.74E-05
Mota - Ethiopia	QGP SAS	QGP PAR	0.000224	*	Upper 95CI	0.00054544
Mota - Ethiopia	QGP GAR	QGP PAR	0.000221		Lower 95CI	8.38E-05
Mota - Ethiopia	QGP GAR	QGP PAR	0.000221		Upper 95CI	0.0003582
Mota - Ethiopia	1KG PJL	QGP PAR	0.000112	*	Lower 95CI	-0.00018592
Mota - Ethiopia	1KG PJL	QGP PAR	0.000112	*	Upper 95CI	0.00040992
Mota - Ethiopia	1KG CEU	QGP PAR	-5.70E-05	*	Lower 95CI	-0.0003118
Mota - Ethiopia	1KG CEU	QGP PAR	-5.70E-05	*	Upper 95CI	0.0001978
Mota - Ethiopia	1KG TSI	QGP PAR	-0.0001	*	Lower 95CI	-0.0003254
Mota - Ethiopia	1KG TSI	QGP PAR	-0.0001	*	Upper 95CI	0.0001254
Iran ChL	1KG LWK	QGP PAR	0.04174		Lower 95CI	0.04096776
Iran ChL	1KG LWK	QGP PAR	0.04174		Upper 95CI	0.04251224
Iran ChL	QGP AFR	QGP PAR	0.028903		Lower 95CI	0.02834832
Iran ChL	QGP AFR	QGP PAR	0.028903		Upper 95CI	0.02945768
Iran ChL	QGP SAS	QGP PAR	0.002714		Lower 95CI	0.00233964
Iran ChL	QGP SAS	QGP PAR	0.002714		Upper 95CI	0.00308836
Iran ChL	1KG PJL	QGP PAR	0.001592		Lower 95CI	0.00123528
Iran ChL	1KG PJL	QGP PAR	0.001592		Upper 95CI	0.00194872
Iran ChL	QGP GAR	QGP PAR	0.001312		Lower 95CI	0.0011454
Iran ChL	QGP GAR	QGP PAR	0.001312		Upper 95CI	0.0014786
Iran ChL	QGP WEP	QGP PAR	-9.40E-05	*	Lower 95CI	-0.000339
Iran ChL	QGP WEP	QGP PAR	-9.40E-05	*	Upper 95CI	0.000151
Iran ChL	1KG CEU	QGP PAR	-0.001579		Lower 95CI	-0.00186712
Iran ChL	1KG CEU	QGP PAR	-0.001579		Upper 95CI	-0.00129088
Iran ChL	1KG TSI	QGP PAR	-0.001929		Lower 95CI	-0.0021838
Iran ChL	1KG TSI	QGP PAR	-0.001929		Upper 95CI	-0.0016742
Anatolia ChL	1KG LWK	QGP PAR	0.043254		Lower 95CI	0.04236808
Anatolia ChL	1KG LWK	QGP PAR	0.043254		Upper 95CI	0.04413992
Anatolia ChL	QGP AFR	QGP PAR	0.030095		Lower 95CI	0.02945408
Anatolia ChL	QGP AFR	QGP PAR	0.030095		Upper 95CI	0.03073592
Anatolia ChL	QGP SAS	QGP PAR	0.00434		Lower 95CI	0.00383628
Anatolia ChL	QGP SAS	QGP PAR	0.00434		Upper 95CI	0.00484372
Anatolia ChL	1KG PJL	QGP PAR	0.003254		Lower 95CI	0.002764
Anatolia ChL	1KG PJL	QGP PAR	0.003254		Upper 95CI	0.003744
Anatolia ChL	QGP GAR	QGP PAR	0.001582		Lower 95CI	0.0013566
Anatolia ChL	QGP GAR	QGP PAR	0.001582		Upper 95CI	0.0018074
Anatolia ChL	QGP WEP	QGP PAR	0.001036		Lower 95CI	0.00069888
Anatolia ChL	QGP WEP	QGP PAR	0.001036		Upper 95CI	0.00137312
Anatolia ChL	1KG CEU	QGP PAR	-0.00233		Lower 95CI	-0.00273964
Anatolia ChL	1KG CEU	QGP PAR	-0.00233		Upper 95CI	-0.00192036
Anatolia ChL	1KG TSI	QGP PAR	-0.002511		Lower 95CI	-0.00286184
Anatolia ChL	1KG TSI	QGP PAR	-0.002511		Upper 95CI	-0.00216016
Steppe Eneolithic	1KG LWK	QGP PAR	0.03983		Lower 95CI	0.0390166
Steppe Eneolithic	1KG LWK	QGP PAR	0.03983		Upper 95CI	0.0406434
Steppe Eneolithic	QGP AFR	QGP PAR	0.027317		Lower 95CI	0.02671332
Steppe Eneolithic	QGP AFR	QGP PAR	0.027317		Upper 95CI	0.02792068
Steppe Eneolithic	QGP GAR	QGP PAR	0.000954		Lower 95CI	0.00075604
Steppe Eneolithic	QGP GAR	QGP PAR	0.000954		Upper 95CI	0.00115196
Steppe Eneolithic	QGP SAS	QGP PAR	-0.000605	*	Lower 95CI	-0.0010362
Steppe Eneolithic	QGP SAS	QGP PAR	-0.000605	*	Upper 95CI	-0.0001738
Steppe Eneolithic	QGP WEP	QGP PAR	-0.001566		Lower 95CI	-0.00185216
Steppe Eneolithic	QGP WEP	QGP PAR	-0.001566		Upper 95CI	-0.00127984
Steppe Eneolithic	1KG PJL	QGP PAR	-0.00205		Lower 95CI	-0.00246552
Steppe Eneolithic	1KG PJL	QGP PAR	-0.00205		Upper 95CI	-0.00163448
Steppe Eneolithic	1KG TSI	QGP PAR	-0.004854		Lower 95CI	-0.00516956
Steppe Eneolithic	1KG TSI	QGP PAR	-0.004854		Upper 95CI	-0.00453844
Steppe Eneolithic	1KG CEU	QGP PAR	-0.007044		Lower 95CI	-0.00739484
Steppe Eneolithic	1KG CEU	QGP PAR	-0.007044		Upper 95CI	-0.00669316
Armenia ChL	1KG LWK	QGP PAR	0.042433		Lower 95CI	0.04165684
Armenia ChL	1KG LWK	QGP PAR	0.042433		Upper 95CI	0.04320916
Armenia ChL	QGP AFR	QGP PAR	0.029403		Lower 95CI	0.0288444
Armenia ChL	QGP AFR	QGP PAR	0.029403		Upper 95CI	0.0299616
Armenia ChL	QGP SAS	QGP PAR	0.003148		Lower 95CI	0.0027756
Armenia ChL	QGP SAS	QGP PAR	0.003148		Upper 95CI	0.0035204
Armenia ChL	1KG PJL	QGP PAR	0.001965		Lower 95CI	0.00160632
Armenia ChL	1KG PJL	QGP PAR	0.001965		Upper 95CI	0.00232368
Armenia ChL	QGP GAR	QGP PAR	0.001344		Lower 95CI	0.00117544
Armenia ChL	QGP GAR	QGP PAR	0.001344		Upper 95CI	0.00151256
Armenia ChL	QGP WEP	QGP PAR	0.00024	*	Lower 95CI	-1.09E-05
Armenia ChL	QGP WEP	QGP PAR	0.00024	*	Upper 95CI	0.00049088
Armenia ChL	1KG TSI	QGP PAR	-0.002885		Lower 95CI	-0.00315156
Armenia ChL	1KG TSI	QGP PAR	-0.002885		Upper 95CI	-0.00261844
Armenia ChL	1KG CEU	QGP PAR	-0.003019		Lower 95CI	-0.00332672
Armenia ChL	1KG CEU	QGP PAR	-0.003019		Upper 95CI	-0.00271128
Europe MNChL	1KG LWK	QGP PAR	0.043783		Lower 95CI	0.04301076
Europe MNChL	1KG LWK	QGP PAR	0.043783		Upper 95CI	0.04455524
Europe MNChL	QGP AFR	QGP PAR	0.030491		Lower 95CI	0.02992848
Europe MNChL	QGP AFR	QGP PAR	0.030491		Upper 95CI	0.03105352
Europe MNChL	QGP SAS	QGP PAR	0.005		Lower 95CI	0.0046472
Europe MNChL	QGP SAS	QGP PAR	0.005		Upper 95CI	0.0053528
Europe MNChL	1KG PJL	QGP PAR	0.003998		Lower 95CI	0.00366676
Europe MNChL	1KG PJL	QGP PAR	0.003998		Upper 95CI	0.00432924
Europe MNChL	QGP GAR	QGP PAR	0.001542		Lower 95CI	0.00138128
Europe MNChL	QGP GAR	QGP PAR	0.001542		Upper 95CI	0.00170272
Europe MNChL	QGP WEP	QGP PAR	0.001515		Lower 95CI	0.00127784
Europe MNChL	QGP WEP	QGP PAR	0.001515		Upper 95CI	0.00175216
Europe MNChL	1KG TSI	QGP PAR	-0.003846		Lower 95CI	-0.00409296
Europe MNChL	1KG TSI	QGP PAR	-0.003846		Upper 95CI	-0.00359904
Europe MNChL	1KG CEU	QGP PAR	-0.003984		Lower 95CI	-0.00426624
Europe MNChL	1KG CEU	QGP PAR	-0.003984		Upper 95CI	-0.00370176
