# Supplementary material for: Thousands of Qatari genomes inform human migration history and improve imputation of Arab haplotypes
Source: Nat Commun. 2021 Oct 12;12:5929. doi: 10.1038/s41467-021-25287-y (PMC8511259; doi:10.1038/s41467-021-25287-y)
Supplement: Supplementary file 5 — Source Data [file 41467_2021_25287_MOESM5_ESM.zip › Source_data_Figure4/4_Bronze-Iron Age.csv]

Anciant population	Comparison population	Basal population	Dstat	Zscore<3	95CI boundary	95CI value
Levant BA	1KG LWK	QGP PAR	0.043664		Lower 95CI	0.04287412
Levant BA	1KG LWK	QGP PAR	0.043664		Upper 95CI	0.04445388
Levant BA	QGP AFR	QGP PAR	0.030578		Lower 95CI	0.03000372
Levant BA	QGP AFR	QGP PAR	0.030578		Upper 95CI	0.03115228
Levant BA	QGP SAS	QGP PAR	0.006462		Lower 95CI	0.00607588
Levant BA	QGP SAS	QGP PAR	0.006462		Upper 95CI	0.00684812
Levant BA	1KG PJL	QGP PAR	0.005612		Lower 95CI	0.00524548
Levant BA	1KG PJL	QGP PAR	0.005612		Upper 95CI	0.00597852
Levant BA	QGP WEP	QGP PAR	0.002815		Lower 95CI	0.00255824
Levant BA	QGP WEP	QGP PAR	0.002815		Upper 95CI	0.00307176
Levant BA	QGP GAR	QGP PAR	0.001798		Lower 95CI	0.00162356
Levant BA	QGP GAR	QGP PAR	0.001798		Upper 95CI	0.00197244
Levant BA	1KG CEU	QGP PAR	0.000456	*	Lower 95CI	0.0001522
Levant BA	1KG CEU	QGP PAR	0.000456	*	Upper 95CI	0.0007598
Levant BA	1KG TSI	QGP PAR	-0.000137	*	Lower 95CI	-0.00040552
Levant BA	1KG TSI	QGP PAR	-0.000137	*	Upper 95CI	0.00013152
Baqah - Levant	1KG LWK	QGP PAR	0.043647		Lower 95CI	0.04288848
Baqah - Levant	1KG LWK	QGP PAR	0.043647		Upper 95CI	0.04440552
Baqah - Levant	QGP AFR	QGP PAR	0.030461		Lower 95CI	0.0299122
Baqah - Levant	QGP AFR	QGP PAR	0.030461		Upper 95CI	0.0310098
Baqah - Levant	QGP SAS	QGP PAR	0.005561		Lower 95CI	0.00522192
Baqah - Levant	QGP SAS	QGP PAR	0.005561		Upper 95CI	0.00590008
Baqah - Levant	1KG PJL	QGP PAR	0.004597		Lower 95CI	0.00428144
Baqah - Levant	1KG PJL	QGP PAR	0.004597		Upper 95CI	0.00491256
Baqah - Levant	QGP WEP	QGP PAR	0.001961		Lower 95CI	0.00173952
Baqah - Levant	QGP WEP	QGP PAR	0.001961		Upper 95CI	0.00218248
Baqah - Levant	QGP GAR	QGP PAR	0.001599		Lower 95CI	0.00144612
Baqah - Levant	QGP GAR	QGP PAR	0.001599		Upper 95CI	0.00175188
Baqah - Levant	1KG CEU	QGP PAR	-0.000535		Lower 95CI	-0.00079568
Baqah - Levant	1KG CEU	QGP PAR	-0.000535		Upper 95CI	-0.00027432
Baqah - Levant	1KG TSI	QGP PAR	-0.001032		Lower 95CI	-0.00125936
Baqah - Levant	1KG TSI	QGP PAR	-0.001032		Upper 95CI	-0.00080464
Abel - Levant	1KG LWK	QGP PAR	0.042924		Lower 95CI	0.0420028
Abel - Levant	1KG LWK	QGP PAR	0.042924		Upper 95CI	0.0438452
Abel - Levant	QGP AFR	QGP PAR	0.029831		Lower 95CI	0.0291646
Abel - Levant	QGP AFR	QGP PAR	0.029831		Upper 95CI	0.0304974
Abel - Levant	QGP SAS	QGP PAR	0.005376		Lower 95CI	0.0048762
Abel - Levant	QGP SAS	QGP PAR	0.005376		Upper 95CI	0.0058758
Abel - Levant	1KG PJL	QGP PAR	0.004448		Lower 95CI	0.00398348
Abel - Levant	1KG PJL	QGP PAR	0.004448		Upper 95CI	0.00491252
Abel - Levant	QGP WEP	QGP PAR	0.001737		Lower 95CI	0.00140772
Abel - Levant	QGP WEP	QGP PAR	0.001737		Upper 95CI	0.00206628
Abel - Levant	QGP GAR	QGP PAR	0.001546		Lower 95CI	0.0013206
Abel - Levant	QGP GAR	QGP PAR	0.001546		Upper 95CI	0.0017714
Abel - Levant	1KG CEU	QGP PAR	-0.00087		Lower 95CI	-0.00127572
Abel - Levant	1KG CEU	QGP PAR	-0.00087		Upper 95CI	-0.00046428
Abel - Levant	1KG TSI	QGP PAR	-0.001303		Lower 95CI	-0.00164796
Abel - Levant	1KG TSI	QGP PAR	-0.001303		Upper 95CI	-0.00095804
Armenia EBA	1KG LWK	QGP PAR	0.042194		Lower 95CI	0.04138844
Armenia EBA	1KG LWK	QGP PAR	0.042194		Upper 95CI	0.04299956
Armenia EBA	QGP AFR	QGP PAR	0.029193		Lower 95CI	0.02861284
Armenia EBA	QGP AFR	QGP PAR	0.029193		Upper 95CI	0.02977316
Armenia EBA	QGP SAS	QGP PAR	0.003011		Lower 95CI	0.00262292
Armenia EBA	QGP SAS	QGP PAR	0.003011		Upper 95CI	0.00339908
Armenia EBA	1KG PJL	QGP PAR	0.001895		Lower 95CI	0.00153044
Armenia EBA	1KG PJL	QGP PAR	0.001895		Upper 95CI	0.00225956
Armenia EBA	QGP GAR	QGP PAR	0.001253		Lower 95CI	0.00107856
Armenia EBA	QGP GAR	QGP PAR	0.001253		Upper 95CI	0.00142744
Armenia EBA	QGP WEP	QGP PAR	-1.60E-05	*	Lower 95CI	-0.00026296
Armenia EBA	QGP WEP	QGP PAR	-1.60E-05	*	Upper 95CI	0.00023096
Armenia EBA	1KG CEU	QGP PAR	-0.002553		Lower 95CI	-0.00285288
Armenia EBA	1KG CEU	QGP PAR	-0.002553		Upper 95CI	-0.00225312
Armenia EBA	1KG TSI	QGP PAR	-0.002639		Lower 95CI	-0.00290164
Armenia EBA	1KG TSI	QGP PAR	-0.002639		Upper 95CI	-0.00237636
Steppe MLBA	1KG LWK	QGP PAR	0.041868		Lower 95CI	0.0411134
Steppe MLBA	1KG LWK	QGP PAR	0.041868		Upper 95CI	0.0426226
Steppe MLBA	QGP AFR	QGP PAR	0.028925		Lower 95CI	0.02838012
Steppe MLBA	QGP AFR	QGP PAR	0.028925		Upper 95CI	0.02946988
Steppe MLBA	QGP SAS	QGP PAR	0.001784		Lower 95CI	0.001441
Steppe MLBA	QGP SAS	QGP PAR	0.001784		Upper 95CI	0.002127
Steppe MLBA	QGP GAR	QGP PAR	0.001239		Lower 95CI	0.00108416
Steppe MLBA	QGP GAR	QGP PAR	0.001239		Upper 95CI	0.00139384
Steppe MLBA	1KG PJL	QGP PAR	0.000417	*	Lower 95CI	9.16E-05
Steppe MLBA	1KG PJL	QGP PAR	0.000417	*	Upper 95CI	0.00074236
Steppe MLBA	QGP WEP	QGP PAR	-0.000453		Lower 95CI	-0.00068036
Steppe MLBA	QGP WEP	QGP PAR	-0.000453		Upper 95CI	-0.00022564
Steppe MLBA	1KG TSI	QGP PAR	-0.004372		Lower 95CI	-0.00461504
Steppe MLBA	1KG TSI	QGP PAR	-0.004372		Upper 95CI	-0.00412896
Steppe MLBA	1KG CEU	QGP PAR	-0.005811		Lower 95CI	-0.00608932
Steppe MLBA	1KG CEU	QGP PAR	-0.005811		Upper 95CI	-0.00553268
Europe LNBA	1KG LWK	QGP PAR	0.042364		Lower 95CI	0.0416094
Europe LNBA	1KG LWK	QGP PAR	0.042364		Upper 95CI	0.0431186
Europe LNBA	QGP AFR	QGP PAR	0.029318		Lower 95CI	0.02877312
Europe LNBA	QGP AFR	QGP PAR	0.029318		Upper 95CI	0.02986288
Europe LNBA	QGP SAS	QGP PAR	0.002445		Lower 95CI	0.00210592
Europe LNBA	QGP SAS	QGP PAR	0.002445		Upper 95CI	0.00278408
Europe LNBA	QGP GAR	QGP PAR	0.001315		Lower 95CI	0.00116212
Europe LNBA	QGP GAR	QGP PAR	0.001315		Upper 95CI	0.00146788
Europe LNBA	1KG PJL	QGP PAR	0.001201		Lower 95CI	0.00088152
Europe LNBA	1KG PJL	QGP PAR	0.001201		Upper 95CI	0.00152048
Europe LNBA	QGP WEP	QGP PAR	-3.20E-05	*	Lower 95CI	-0.00025544
Europe LNBA	QGP WEP	QGP PAR	-3.20E-05	*	Upper 95CI	0.00019144
Europe LNBA	1KG TSI	QGP PAR	-0.004322		Lower 95CI	-0.00456112
Europe LNBA	1KG TSI	QGP PAR	-0.004322		Upper 95CI	-0.00408288
Europe LNBA	1KG CEU	QGP PAR	-0.00555		Lower 95CI	-0.00582832
Europe LNBA	1KG CEU	QGP PAR	-0.00555		Upper 95CI	-0.00527168
Iberia BA	1KG LWK	QGP PAR	0.047494		Lower 95CI	0.04638268
Iberia BA	1KG LWK	QGP PAR	0.047494		Upper 95CI	0.04860532
Iberia BA	QGP AFR	QGP PAR	0.032945		Lower 95CI	0.032112
Iberia BA	QGP AFR	QGP PAR	0.032945		Upper 95CI	0.033778
Iberia BA	QGP SAS	QGP PAR	0.004835		Lower 95CI	0.00419212
Iberia BA	QGP SAS	QGP PAR	0.004835		Upper 95CI	0.00547788
Iberia BA	1KG PJL	QGP PAR	0.003631		Lower 95CI	0.00301948
Iberia BA	1KG PJL	QGP PAR	0.003631		Upper 95CI	0.00424252
Iberia BA	QGP GAR	QGP PAR	0.00156		Lower 95CI	0.00126992
Iberia BA	QGP GAR	QGP PAR	0.00156		Upper 95CI	0.00185008
Iberia BA	QGP WEP	QGP PAR	0.001058		Lower 95CI	0.00063072
Iberia BA	QGP WEP	QGP PAR	0.001058		Upper 95CI	0.00148528
Iberia BA	1KG TSI	QGP PAR	-0.004863		Lower 95CI	-0.00533144
Iberia BA	1KG TSI	QGP PAR	-0.004863		Upper 95CI	-0.00439456
Iberia BA	1KG CEU	QGP PAR	-0.005321		Lower 95CI	-0.00587568
Iberia BA	1KG CEU	QGP PAR	-0.005321		Upper 95CI	-0.00476632
