# Supplementary material for: Thousands of Qatari genomes inform human migration history and improve imputation of Arab haplotypes
Source: Nat Commun. 2021 Oct 12;12:5929. doi: 10.1038/s41467-021-25287-y (PMC8511259; doi:10.1038/s41467-021-25287-y)
Supplement: Supplementary file 5 — Source Data [file 41467_2021_25287_MOESM5_ESM.zip › Source_data_Figure4/4_Neolithic.csv]

Anciant population	Comparison population	Basal population	Dstat	Zscore<3	95CI boundary	95CI value
Levant N	1KG LWK	QGP PAR	0.04293		Lower 95CI	0.04212248
Levant N	1KG LWK	QGP PAR	0.04293		Upper 95CI	0.04373752
Levant N	QGP AFR	QGP PAR	0.029996		Lower 95CI	0.02940996
Levant N	QGP AFR	QGP PAR	0.029996		Upper 95CI	0.03058204
Levant N	QGP SAS	QGP PAR	0.007011		Lower 95CI	0.00661704
Levant N	QGP SAS	QGP PAR	0.007011		Upper 95CI	0.00740496
Levant N	1KG PJL	QGP PAR	0.00633		Lower 95CI	0.00596152
Levant N	1KG PJL	QGP PAR	0.00633		Upper 95CI	0.00669848
Levant N	QGP WEP	QGP PAR	0.003087		Lower 95CI	0.00282044
Levant N	QGP WEP	QGP PAR	0.003087		Upper 95CI	0.00335356
Levant N	QGP GAR	QGP PAR	0.001688		Lower 95CI	0.00150376
Levant N	QGP GAR	QGP PAR	0.001688		Upper 95CI	0.00187224
Levant N	1KG CEU	QGP PAR	2.00E-06	*	Lower 95CI	-0.00031356
Levant N	1KG CEU	QGP PAR	2.00E-06	*	Upper 95CI	0.00031756
Levant N	1KG TSI	QGP PAR	-0.00089		Lower 95CI	-0.00116636
Levant N	1KG TSI	QGP PAR	-0.00089		Upper 95CI	-0.00061364
Iran LN	1KG LWK	QGP PAR	0.039423		Lower 95CI	0.03851552
Iran LN	1KG LWK	QGP PAR	0.039423		Upper 95CI	0.04033048
Iran LN	QGP AFR	QGP PAR	0.02713		Lower 95CI	0.02646948
Iran LN	QGP AFR	QGP PAR	0.02713		Upper 95CI	0.02779052
Iran LN	QGP SAS	QGP PAR	0.001183		Lower 95CI	0.00068124
Iran LN	QGP SAS	QGP PAR	0.001183		Upper 95CI	0.00168476
Iran LN	QGP GAR	QGP PAR	0.001144		Lower 95CI	0.00092056
Iran LN	QGP GAR	QGP PAR	0.001144		Upper 95CI	0.00136744
Iran LN	1KG PJL	QGP PAR	-0.000126	*	Lower 95CI	-0.00060816
Iran LN	1KG PJL	QGP PAR	-0.000126	*	Upper 95CI	0.00035616
Iran LN	QGP WEP	QGP PAR	-0.00109		Lower 95CI	-0.0014232
Iran LN	QGP WEP	QGP PAR	-0.00109		Upper 95CI	-0.0007568
Iran LN	1KG CEU	QGP PAR	-0.001296		Lower 95CI	-0.0016782
Iran LN	1KG CEU	QGP PAR	-0.001296		Upper 95CI	-0.0009138
Iran LN	1KG TSI	QGP PAR	-0.001566		Lower 95CI	-0.00191096
Iran LN	1KG TSI	QGP PAR	-0.001566		Upper 95CI	-0.00122104
Anatolia N	1KG LWK	QGP PAR	0.044464		Lower 95CI	0.04369568
Anatolia N	1KG LWK	QGP PAR	0.044464		Upper 95CI	0.04523232
Anatolia N	QGP AFR	QGP PAR	0.031055		Lower 95CI	0.0304964
Anatolia N	QGP AFR	QGP PAR	0.031055		Upper 95CI	0.0316136
Anatolia N	QGP SAS	QGP PAR	0.006001		Lower 95CI	0.00565016
Anatolia N	QGP SAS	QGP PAR	0.006001		Upper 95CI	0.00635184
Anatolia N	1KG PJL	QGP PAR	0.00508		Lower 95CI	0.00474876
Anatolia N	1KG PJL	QGP PAR	0.00508		Upper 95CI	0.00541124
Anatolia N	QGP WEP	QGP PAR	0.001978		Lower 95CI	0.00174672
Anatolia N	QGP WEP	QGP PAR	0.001978		Upper 95CI	0.00220928
Anatolia N	QGP GAR	QGP PAR	0.001648		Lower 95CI	0.00148532
Anatolia N	QGP GAR	QGP PAR	0.001648		Upper 95CI	0.00181068
Anatolia N	1KG CEU	QGP PAR	-0.00233		Lower 95CI	-0.00260636
Anatolia N	1KG CEU	QGP PAR	-0.00233		Upper 95CI	-0.00205364
Anatolia N	1KG TSI	QGP PAR	-0.002935		Lower 95CI	-0.00317804
Anatolia N	1KG TSI	QGP PAR	-0.002935		Upper 95CI	-0.00269196
EHG - Eastern Europe	1KG LWK	QGP PAR	0.039695		Lower 95CI	0.03890316
EHG - Eastern Europe	1KG LWK	QGP PAR	0.039695		Upper 95CI	0.04048684
EHG - Eastern Europe	QGP AFR	QGP PAR	0.027291		Lower 95CI	0.02670888
EHG - Eastern Europe	QGP AFR	QGP PAR	0.027291		Upper 95CI	0.02787312
EHG - Eastern Europe	QGP GAR	QGP PAR	0.000994		Lower 95CI	0.00080192
EHG - Eastern Europe	QGP GAR	QGP PAR	0.000994		Upper 95CI	0.00118608
EHG - Eastern Europe	QGP SAS	QGP PAR	-0.000931		Lower 95CI	-0.00137788
EHG - Eastern Europe	QGP SAS	QGP PAR	-0.000931		Upper 95CI	-0.00048412
EHG - Eastern Europe	QGP WEP	QGP PAR	-0.001535		Lower 95CI	-0.00182508
EHG - Eastern Europe	QGP WEP	QGP PAR	-0.001535		Upper 95CI	-0.00124492
EHG - Eastern Europe	1KG PJL	QGP PAR	-0.002361		Lower 95CI	-0.00278828
EHG - Eastern Europe	1KG PJL	QGP PAR	-0.002361		Upper 95CI	-0.00193372
EHG - Eastern Europe	1KG TSI	QGP PAR	-0.005137		Lower 95CI	-0.00545844
EHG - Eastern Europe	1KG TSI	QGP PAR	-0.005137		Upper 95CI	-0.00481556
EHG - Eastern Europe	1KG CEU	QGP PAR	-0.007727		Lower 95CI	-0.00809744
EHG - Eastern Europe	1KG CEU	QGP PAR	-0.007727		Upper 95CI	-0.00735656
Kennewick - North America	1KG LWK	QGP PAR	0.034961		Lower 95CI	0.03401628
Kennewick - North America	1KG LWK	QGP PAR	0.034961		Upper 95CI	0.03590572
Kennewick - North America	QGP AFR	QGP PAR	0.023869		Lower 95CI	0.02316928
Kennewick - North America	QGP AFR	QGP PAR	0.023869		Upper 95CI	0.02456872
Kennewick - North America	QGP GAR	QGP PAR	0.000807		Lower 95CI	0.00059336
Kennewick - North America	QGP GAR	QGP PAR	0.000807		Upper 95CI	0.00102064
Kennewick - North America	QGP WEP	QGP PAR	-0.001742		Lower 95CI	-0.00206148
Kennewick - North America	QGP WEP	QGP PAR	-0.001742		Upper 95CI	-0.00142252
Kennewick - North America	1KG TSI	QGP PAR	-0.003165		Lower 95CI	-0.00350016
Kennewick - North America	1KG TSI	QGP PAR	-0.003165		Upper 95CI	-0.00282984
Kennewick - North America	1KG CEU	QGP PAR	-0.00449		Lower 95CI	-0.004882
Kennewick - North America	1KG CEU	QGP PAR	-0.00449		Upper 95CI	-0.004098
Kennewick - North America	QGP SAS	QGP PAR	-0.004871		Lower 95CI	-0.0053708
Kennewick - North America	QGP SAS	QGP PAR	-0.004871		Upper 95CI	-0.0043712
Kennewick - North America	1KG PJL	QGP PAR	-0.005376		Lower 95CI	-0.00584836
Kennewick - North America	1KG PJL	QGP PAR	-0.005376		Upper 95CI	-0.00490364
SHG - Scandinavia	1KG LWK	QGP PAR	0.040709		Lower 95CI	0.039925
SHG - Scandinavia	1KG LWK	QGP PAR	0.040709		Upper 95CI	0.041493
SHG - Scandinavia	QGP AFR	QGP PAR	0.028054		Lower 95CI	0.02748168
SHG - Scandinavia	QGP AFR	QGP PAR	0.028054		Upper 95CI	0.02862632
SHG - Scandinavia	QGP GAR	QGP PAR	0.001124		Lower 95CI	0.00095152
SHG - Scandinavia	QGP GAR	QGP PAR	0.001124		Upper 95CI	0.00129648
SHG - Scandinavia	QGP SAS	QGP PAR	0.000714		Lower 95CI	0.00030632
SHG - Scandinavia	QGP SAS	QGP PAR	0.000714		Upper 95CI	0.00112168
SHG - Scandinavia	1KG PJL	QGP PAR	-0.000611		Lower 95CI	-0.00099908
SHG - Scandinavia	1KG PJL	QGP PAR	-0.000611		Upper 95CI	-0.00022292
SHG - Scandinavia	QGP WEP	QGP PAR	-0.000671		Lower 95CI	-0.0009258
SHG - Scandinavia	QGP WEP	QGP PAR	-0.000671		Upper 95CI	-0.0004162
SHG - Scandinavia	1KG TSI	QGP PAR	-0.005628		Lower 95CI	-0.00591416
SHG - Scandinavia	1KG TSI	QGP PAR	-0.005628		Upper 95CI	-0.00534184
SHG - Scandinavia	1KG CEU	QGP PAR	-0.008221		Lower 95CI	-0.00855224
SHG - Scandinavia	1KG CEU	QGP PAR	-0.008221		Upper 95CI	-0.00788976
WHG - Western Europe	1KG LWK	QGP PAR	0.040852		Lower 95CI	0.04003664
WHG - Western Europe	1KG LWK	QGP PAR	0.040852		Upper 95CI	0.04166736
WHG - Western Europe	QGP AFR	QGP PAR	0.028204		Lower 95CI	0.02761012
WHG - Western Europe	QGP AFR	QGP PAR	0.028204		Upper 95CI	0.02879788
WHG - Western Europe	QGP SAS	QGP PAR	0.001485		Lower 95CI	0.0010342
WHG - Western Europe	QGP SAS	QGP PAR	0.001485		Upper 95CI	0.0019358
WHG - Western Europe	QGP GAR	QGP PAR	0.001303		Lower 95CI	0.00111876
WHG - Western Europe	QGP GAR	QGP PAR	0.001303		Upper 95CI	0.00148724
WHG - Western Europe	1KG PJL	QGP PAR	0.000352	*	Lower 95CI	-7.14E-05
WHG - Western Europe	1KG PJL	QGP PAR	0.000352	*	Upper 95CI	0.00077536
WHG - Western Europe	QGP WEP	QGP PAR	0.000127	*	Lower 95CI	-0.00015916
WHG - Western Europe	QGP WEP	QGP PAR	0.000127	*	Upper 95CI	0.00041316
WHG - Western Europe	1KG TSI	QGP PAR	-0.005354		Lower 95CI	-0.00567152
WHG - Western Europe	1KG TSI	QGP PAR	-0.005354		Upper 95CI	-0.00503648
WHG - Western Europe	1KG CEU	QGP PAR	-0.00773		Lower 95CI	-0.00811808
WHG - Western Europe	1KG CEU	QGP PAR	-0.00773		Upper 95CI	-0.00734192
Europe EN	1KG LWK	QGP PAR	0.044364		Lower 95CI	0.04360352
Europe EN	1KG LWK	QGP PAR	0.044364		Upper 95CI	0.04512448
Europe EN	QGP AFR	QGP PAR	0.030933		Lower 95CI	0.03038224
Europe EN	QGP AFR	QGP PAR	0.030933		Upper 95CI	0.03148376
Europe EN	QGP SAS	QGP PAR	0.005715		Lower 95CI	0.005372
Europe EN	QGP SAS	QGP PAR	0.005715		Upper 95CI	0.006058
Europe EN	1KG PJL	QGP PAR	0.004766		Lower 95CI	0.00444064
Europe EN	1KG PJL	QGP PAR	0.004766		Upper 95CI	0.00509136
Europe EN	QGP WEP	QGP PAR	0.001846		Lower 95CI	0.00161864
Europe EN	QGP WEP	QGP PAR	0.001846		Upper 95CI	0.00207336
Europe EN	QGP GAR	QGP PAR	0.001607		Lower 95CI	0.0014502
Europe EN	QGP GAR	QGP PAR	0.001607		Upper 95CI	0.0017638
Europe EN	1KG CEU	QGP PAR	-0.002923		Lower 95CI	-0.0031974
Europe EN	1KG CEU	QGP PAR	-0.002923		Upper 95CI	-0.0026486
Europe EN	1KG TSI	QGP PAR	-0.003303		Lower 95CI	-0.00354212
Europe EN	1KG TSI	QGP PAR	-0.003303		Upper 95CI	-0.00306388
