# Supplementary material for: Thousands of Qatari genomes inform human migration history and improve imputation of Arab haplotypes
Source: Nat Commun. 2021 Oct 12;12:5929. doi: 10.1038/s41467-021-25287-y (PMC8511259; doi:10.1038/s41467-021-25287-y)
Supplement: Supplementary file 5 — Source Data [file 41467_2021_25287_MOESM5_ESM.zip › Source_data_Figure5/5c_longROH.csv]

Long ROH length	Superpopulation	Subpopulation	Sample	Dataset
17854411	AFR	LWK	NA19475	1KG
22998986	AFR	LWK	NA19474	1KG
26665091	AFR	LWK	NA19473	1KG
22388211	AFR	LWK	NA19472	1KG
25611470	AFR	LWK	NA19471	1KG
22351421	AFR	LWK	NA19468	1KG
18668785	AFR	LWK	NA19467	1KG
21231707	AFR	LWK	NA19466	1KG
41954883	AFR	LWK	NA19463	1KG
30173061	AFR	LWK	NA19462	1KG
31752468	AFR	LWK	NA19461	1KG
28850739	AFR	LWK	NA19457	1KG
19000202	AFR	LWK	NA19456	1KG
10988731	AFR	LWK	NA19455	1KG
25472898	AFR	LWK	NA19454	1KG
21337319	AFR	LWK	NA19452	1KG
50960212	AFR	LWK	NA19451	1KG
16803696	AFR	LWK	NA19449	1KG
36899202	AFR	LWK	NA19448	1KG
49198341	AFR	LWK	NA19446	1KG
25631447	AFR	LWK	NA19445	1KG
25231284	AFR	LWK	NA19443	1KG
29553781	AFR	LWK	NA19440	1KG
21852812	AFR	LWK	NA19439	1KG
27308787	AFR	LWK	NA19438	1KG
28500642	AFR	LWK	NA19437	1KG
46896106	AFR	LWK	NA19436	1KG
31246935	AFR	LWK	NA19435	1KG
31204484	AFR	LWK	NA19434	1KG
28368258	AFR	LWK	NA19431	1KG
14943113	AFR	LWK	NA19430	1KG
17348359	AFR	LWK	NA19429	1KG
22289948	AFR	LWK	NA19428	1KG
28158886	AFR	LWK	NA19404	1KG
25237459	AFR	LWK	NA19403	1KG
40652174	AFR	LWK	NA19401	1KG
38901611	AFR	LWK	NA19399	1KG
40612023	AFR	LWK	NA19397	1KG
19327144	AFR	LWK	NA19395	1KG
25576796	AFR	LWK	NA19394	1KG
26234441	AFR	LWK	NA19393	1KG
27973410	AFR	LWK	NA19391	1KG
20431884	AFR	LWK	NA19390	1KG
23133532	AFR	LWK	NA19385	1KG
25292816	AFR	LWK	NA19384	1KG
33704950	AFR	LWK	NA19383	1KG
20809128	AFR	LWK	NA19380	1KG
28166795	AFR	LWK	NA19379	1KG
19505474	AFR	LWK	NA19378	1KG
39310301	AFR	LWK	NA19377	1KG
24754584	AFR	LWK	NA19376	1KG
40585799	AFR	LWK	NA19375	1KG
16738964	AFR	LWK	NA19374	1KG
45411262	AFR	LWK	NA19372	1KG
20510399	AFR	LWK	NA19360	1KG
39269492	AFR	LWK	NA19355	1KG
32857455	AFR	LWK	NA19351	1KG
21057228	AFR	LWK	NA19350	1KG
27798374	AFR	LWK	NA19347	1KG
29767509	AFR	LWK	NA19346	1KG
15933724	AFR	LWK	NA19338	1KG
29999262	AFR	LWK	NA19334	1KG
26625355	AFR	LWK	NA19332	1KG
21287813	AFR	LWK	NA19331	1KG
56499347	AFR	LWK	NA19328	1KG
25686114	AFR	LWK	NA19327	1KG
22084169	AFR	LWK	NA19324	1KG
22581070	AFR	LWK	NA19323	1KG
26568834	AFR	LWK	NA19321	1KG
19798659	AFR	LWK	NA19320	1KG
31079137	AFR	LWK	NA19319	1KG
25326944	AFR	LWK	NA19318	1KG
35955046	AFR	LWK	NA19317	1KG
38671289	AFR	LWK	NA19316	1KG
34904514	AFR	LWK	NA19315	1KG
35183487	AFR	LWK	NA19314	1KG
26001996	AFR	LWK	NA19312	1KG
25093451	AFR	LWK	NA19310	1KG
19722104	AFR	LWK	NA19309	1KG
12499678	AFR	LWK	NA19308	1KG
20703013	AFR	LWK	NA19307	1KG
10428750	AFR	YRI	NA19257	1KG
20521147	AFR	YRI	NA19256	1KG
15739947	AFR	YRI	NA19248	1KG
27969976	AFR	YRI	NA19247	1KG
14381162	AFR	YRI	NA19239	1KG
22296915	AFR	YRI	NA19238	1KG
26726442	AFR	YRI	NA19236	1KG
33212622	AFR	YRI	NA19235	1KG
27107173	AFR	YRI	NA19225	1KG
23001892	AFR	YRI	NA19223	1KG
35012175	AFR	YRI	NA19222	1KG
21543309	AFR	YRI	NA19214	1KG
16334371	AFR	YRI	NA19213	1KG
17793992	AFR	YRI	NA19210	1KG
22752395	AFR	YRI	NA19209	1KG
27601999	AFR	YRI	NA19207	1KG
26423573	AFR	YRI	NA19206	1KG
39554390	AFR	YRI	NA19204	1KG
45718521	AFR	YRI	NA19201	1KG
29894088	AFR	YRI	NA19200	1KG
28508390	AFR	YRI	NA19198	1KG
17647018	AFR	YRI	NA19197	1KG
20106278	AFR	YRI	NA19190	1KG
65880757	AFR	YRI	NA19189	1KG
13454956	AFR	YRI	NA19185	1KG
28340596	AFR	YRI	NA19184	1KG
18738583	AFR	YRI	NA19175	1KG
35509299	AFR	YRI	NA19172	1KG
30703497	AFR	YRI	NA19171	1KG
22557742	AFR	YRI	NA19160	1KG
16536481	AFR	YRI	NA19159	1KG
43097469	AFR	YRI	NA19153	1KG
18610226	AFR	YRI	NA19152	1KG
39665753	AFR	YRI	NA19149	1KG
31090932	AFR	YRI	NA19147	1KG
18410293	AFR	YRI	NA19146	1KG
17183369	AFR	YRI	NA19144	1KG
17321586	AFR	YRI	NA19143	1KG
36633242	AFR	YRI	NA19141	1KG
35645444	AFR	YRI	NA19138	1KG
23924863	AFR	YRI	NA19137	1KG
14258991	AFR	YRI	NA19131	1KG
12221393	AFR	YRI	NA19130	1KG
26320113	AFR	YRI	NA19129	1KG
23604391	AFR	YRI	NA19121	1KG
23855944	AFR	YRI	NA19119	1KG
19745604	AFR	YRI	NA19118	1KG
17003033	AFR	YRI	NA19117	1KG
18049623	AFR	YRI	NA19116	1KG
23003377	AFR	YRI	NA19114	1KG
55469514	AFR	YRI	NA19113	1KG
16407802	AFR	YRI	NA19108	1KG
46527633	AFR	YRI	NA19107	1KG
18346430	AFR	YRI	NA19102	1KG
30459367	AFR	YRI	NA19099	1KG
22825220	AFR	YRI	NA19098	1KG
31199509	AFR	YRI	NA19096	1KG
41032317	AFR	YRI	NA19095	1KG
23979639	AFR	YRI	NA19093	1KG
26870623	AFR	YRI	NA19092	1KG
24316998	AFR	LWK	NA19043	1KG
18785900	AFR	LWK	NA19042	1KG
22902307	AFR	LWK	NA19041	1KG
37136431	AFR	LWK	NA19038	1KG
30767363	AFR	LWK	NA19037	1KG
20175027	AFR	LWK	NA19036	1KG
35919428	AFR	LWK	NA19035	1KG
40718139	AFR	LWK	NA19031	1KG
26927619	AFR	LWK	NA19030	1KG
11014719	AFR	LWK	NA19028	1KG
39693067	AFR	LWK	NA19027	1KG
28063568	AFR	LWK	NA19026	1KG
38030971	AFR	LWK	NA19025	1KG
20865222	AFR	LWK	NA19024	1KG
24177929	AFR	LWK	NA19023	1KG
28121557	AFR	LWK	NA19020	1KG
44471893	AFR	LWK	NA19019	1KG
18391024	AFR	LWK	NA19017	1KG
23652209	AFR	YRI	NA18934	1KG
33361121	AFR	YRI	NA18933	1KG
18981370	AFR	YRI	NA18924	1KG
24550158	AFR	YRI	NA18923	1KG
13995190	AFR	YRI	NA18917	1KG
16377146	AFR	YRI	NA18916	1KG
18542887	AFR	YRI	NA18915	1KG
12155569	AFR	YRI	NA18912	1KG
27902674	AFR	YRI	NA18910	1KG
9587145	AFR	YRI	NA18909	1KG
13399861	AFR	YRI	NA18908	1KG
29308309	AFR	YRI	NA18907	1KG
18391141	AFR	YRI	NA18881	1KG
23719591	AFR	YRI	NA18879	1KG
25140266	AFR	YRI	NA18878	1KG
27371822	AFR	YRI	NA18877	1KG
20657976	AFR	YRI	NA18876	1KG
21392584	AFR	YRI	NA18874	1KG
13942070	AFR	YRI	NA18873	1KG
32571355	AFR	YRI	NA18871	1KG
28891296	AFR	YRI	NA18870	1KG
23789227	AFR	YRI	NA18868	1KG
33647235	AFR	YRI	NA18867	1KG
23420224	AFR	YRI	NA18865	1KG
37475231	AFR	YRI	NA18864	1KG
28783920	AFR	YRI	NA18861	1KG
27121275	AFR	YRI	NA18858	1KG
12693242	AFR	YRI	NA18856	1KG
16800241	AFR	YRI	NA18853	1KG
23604945	AFR	YRI	NA18523	1KG
15983900	AFR	YRI	NA18522	1KG
16409478	AFR	YRI	NA18520	1KG
19357906	AFR	YRI	NA18519	1KG
15981540	AFR	YRI	NA18517	1KG
22997388	AFR	YRI	NA18516	1KG
20123322	AFR	YRI	NA18511	1KG
19699571	AFR	YRI	NA18510	1KG
9864104	AFR	YRI	NA18508	1KG
19919725	AFR	YRI	NA18507	1KG
14843528	AFR	YRI	NA18505	1KG
26199178	AFR	YRI	NA18504	1KG
30889649	AFR	YRI	NA18502	1KG
28408478	AFR	YRI	NA18501	1KG
31026082	AFR	YRI	NA18499	1KG
13544298	AFR	YRI	NA18498	1KG
33078714	AFR	YRI	NA18489	1KG
21052524	AFR	YRI	NA18488	1KG
18063035	AFR	YRI	NA18486	1KG
29010153	QGP	SAS	QGP_sample	QGP
340632468	QGP	SAS	QGP_sample	QGP
30032472	QGP	SAS	QGP_sample	QGP
37799618	QGP	SAS	QGP_sample	QGP
34069387	QGP	SAS	QGP_sample	QGP
29914087	QGP	SAS	QGP_sample	QGP
45849726	QGP	SAS	QGP_sample	QGP
47019687	QGP	SAS	QGP_sample	QGP
28498812	QGP	SAS	QGP_sample	QGP
26157501	QGP	SAS	QGP_sample	QGP
23025262	QGP	SAS	QGP_sample	QGP
35925955	QGP	SAS	QGP_sample	QGP
49710504	QGP	SAS	QGP_sample	QGP
27091975	QGP	SAS	QGP_sample	QGP
26702036	QGP	SAS	QGP_sample	QGP
45614835	QGP	SAS	QGP_sample	QGP
18435116	QGP	SAS	QGP_sample	QGP
58081029	QGP	SAS	QGP_sample	QGP
25096750	QGP	SAS	QGP_sample	QGP
28570690	QGP	SAS	QGP_sample	QGP
45305993	QGP	SAS	QGP_sample	QGP
22895074	QGP	SAS	QGP_sample	QGP
27091375	QGP	SAS	QGP_sample	QGP
37083788	QGP	SAS	QGP_sample	QGP
37897978	QGP	SAS	QGP_sample	QGP
32236210	QGP	SAS	QGP_sample	QGP
23423909	QGP	SAS	QGP_sample	QGP
43654994	QGP	SAS	QGP_sample	QGP
41099160	QGP	SAS	QGP_sample	QGP
37526108	QGP	SAS	QGP_sample	QGP
34002193	QGP	SAS	QGP_sample	QGP
20697563	QGP	SAS	QGP_sample	QGP
33988404	QGP	SAS	QGP_sample	QGP
18963845	QGP	SAS	QGP_sample	QGP
34579966	QGP	SAS	QGP_sample	QGP
44148532	QGP	SAS	QGP_sample	QGP
33052078	QGP	SAS	QGP_sample	QGP
26842262	QGP	SAS	QGP_sample	QGP
255460064	QGP	SAS	QGP_sample	QGP
31855834	QGP	SAS	QGP_sample	QGP
54594865	QGP	WEP	QGP_sample	QGP
45157974	QGP	WEP	QGP_sample	QGP
30626879	QGP	WEP	QGP_sample	QGP
63007780	QGP	WEP	QGP_sample	QGP
47929488	QGP	WEP	QGP_sample	QGP
237055887	QGP	WEP	QGP_sample	QGP
44941333	QGP	WEP	QGP_sample	QGP
311233160	QGP	WEP	QGP_sample	QGP
218618556	QGP	WEP	QGP_sample	QGP
32292061	QGP	WEP	QGP_sample	QGP
158982607	QGP	WEP	QGP_sample	QGP
339061857	QGP	WEP	QGP_sample	QGP
35427823	QGP	WEP	QGP_sample	QGP
228128840	QGP	WEP	QGP_sample	QGP
35344876	QGP	WEP	QGP_sample	QGP
43797643	QGP	WEP	QGP_sample	QGP
311257776	QGP	WEP	QGP_sample	QGP
52224120	QGP	WEP	QGP_sample	QGP
33354238	QGP	WEP	QGP_sample	QGP
46391700	QGP	WEP	QGP_sample	QGP
51048580	QGP	WEP	QGP_sample	QGP
114300432	QGP	WEP	QGP_sample	QGP
48784914	QGP	WEP	QGP_sample	QGP
149305794	QGP	WEP	QGP_sample	QGP
50430927	QGP	WEP	QGP_sample	QGP
31262448	QGP	WEP	QGP_sample	QGP
223248183	QGP	WEP	QGP_sample	QGP
36965391	QGP	WEP	QGP_sample	QGP
102987078	QGP	WEP	QGP_sample	QGP
268689551	QGP	WEP	QGP_sample	QGP
69665362	QGP	WEP	QGP_sample	QGP
177209465	QGP	WEP	QGP_sample	QGP
177281370	QGP	WEP	QGP_sample	QGP
119064494	QGP	WEP	QGP_sample	QGP
85038638	QGP	WEP	QGP_sample	QGP
42641218	QGP	WEP	QGP_sample	QGP
19256434	QGP	WEP	QGP_sample	QGP
22366004	QGP	WEP	QGP_sample	QGP
297115721	QGP	WEP	QGP_sample	QGP
49526143	QGP	WEP	QGP_sample	QGP
98049812	QGP	WEP	QGP_sample	QGP
57103786	QGP	WEP	QGP_sample	QGP
75591016	QGP	WEP	QGP_sample	QGP
34736560	QGP	WEP	QGP_sample	QGP
39041571	QGP	WEP	QGP_sample	QGP
50704532	QGP	WEP	QGP_sample	QGP
32867825	QGP	WEP	QGP_sample	QGP
172476691	QGP	WEP	QGP_sample	QGP
50033681	QGP	WEP	QGP_sample	QGP
114887051	QGP	WEP	QGP_sample	QGP
77548751	QGP	WEP	QGP_sample	QGP
80599710	QGP	WEP	QGP_sample	QGP
43685698	QGP	WEP	QGP_sample	QGP
199392334	QGP	WEP	QGP_sample	QGP
64115807	QGP	WEP	QGP_sample	QGP
48477590	QGP	WEP	QGP_sample	QGP
195405193	QGP	WEP	QGP_sample	QGP
49148880	QGP	WEP	QGP_sample	QGP
47583344	QGP	WEP	QGP_sample	QGP
23174231	QGP	WEP	QGP_sample	QGP
64720493	QGP	WEP	QGP_sample	QGP
331522622	QGP	WEP	QGP_sample	QGP
97897938	QGP	WEP	QGP_sample	QGP
35504855	QGP	WEP	QGP_sample	QGP
124043147	QGP	WEP	QGP_sample	QGP
51513167	QGP	WEP	QGP_sample	QGP
180002798	QGP	WEP	QGP_sample	QGP
93851384	QGP	WEP	QGP_sample	QGP
111345363	QGP	WEP	QGP_sample	QGP
39242750	QGP	WEP	QGP_sample	QGP
52777623	QGP	WEP	QGP_sample	QGP
43329363	QGP	WEP	QGP_sample	QGP
33489750	QGP	WEP	QGP_sample	QGP
59807822	QGP	WEP	QGP_sample	QGP
142470541	QGP	WEP	QGP_sample	QGP
53143996	QGP	WEP	QGP_sample	QGP
84874274	QGP	WEP	QGP_sample	QGP
110507342	QGP	WEP	QGP_sample	QGP
249022017	QGP	WEP	QGP_sample	QGP
49940308	QGP	WEP	QGP_sample	QGP
146142073	QGP	WEP	QGP_sample	QGP
57896623	QGP	WEP	QGP_sample	QGP
61460737	QGP	WEP	QGP_sample	QGP
172493321	QGP	WEP	QGP_sample	QGP
141188641	QGP	WEP	QGP_sample	QGP
44775343	QGP	WEP	QGP_sample	QGP
244110851	QGP	WEP	QGP_sample	QGP
36191855	QGP	WEP	QGP_sample	QGP
46772957	QGP	WEP	QGP_sample	QGP
52983000	QGP	WEP	QGP_sample	QGP
146555648	QGP	WEP	QGP_sample	QGP
29129854	QGP	WEP	QGP_sample	QGP
116701252	QGP	WEP	QGP_sample	QGP
127157305	QGP	WEP	QGP_sample	QGP
100782701	QGP	WEP	QGP_sample	QGP
35495334	QGP	WEP	QGP_sample	QGP
257208601	QGP	WEP	QGP_sample	QGP
40323027	QGP	WEP	QGP_sample	QGP
151398113	QGP	WEP	QGP_sample	QGP
24575955	QGP	WEP	QGP_sample	QGP
38690705	QGP	WEP	QGP_sample	QGP
47949601	QGP	WEP	QGP_sample	QGP
39198990	QGP	WEP	QGP_sample	QGP
68305727	QGP	WEP	QGP_sample	QGP
189084616	QGP	WEP	QGP_sample	QGP
46846135	QGP	WEP	QGP_sample	QGP
272564456	QGP	WEP	QGP_sample	QGP
62726193	QGP	WEP	QGP_sample	QGP
35251701	QGP	WEP	QGP_sample	QGP
51243854	QGP	WEP	QGP_sample	QGP
146883377	QGP	WEP	QGP_sample	QGP
33489374	QGP	WEP	QGP_sample	QGP
372230748	QGP	WEP	QGP_sample	QGP
31045565	QGP	WEP	QGP_sample	QGP
312367734	QGP	WEP	QGP_sample	QGP
128062506	QGP	WEP	QGP_sample	QGP
189031041	QGP	WEP	QGP_sample	QGP
53235009	QGP	WEP	QGP_sample	QGP
98979726	QGP	WEP	QGP_sample	QGP
153821016	QGP	WEP	QGP_sample	QGP
41946404	QGP	WEP	QGP_sample	QGP
24707625	QGP	WEP	QGP_sample	QGP
41889629	QGP	WEP	QGP_sample	QGP
44999193	QGP	WEP	QGP_sample	QGP
216723181	QGP	WEP	QGP_sample	QGP
257947880	QGP	WEP	QGP_sample	QGP
47254583	QGP	WEP	QGP_sample	QGP
27839249	QGP	WEP	QGP_sample	QGP
42184282	QGP	WEP	QGP_sample	QGP
207144785	QGP	WEP	QGP_sample	QGP
59274235	QGP	WEP	QGP_sample	QGP
52447557	QGP	WEP	QGP_sample	QGP
143795700	QGP	WEP	QGP_sample	QGP
36500206	QGP	WEP	QGP_sample	QGP
33855290	QGP	WEP	QGP_sample	QGP
70991610	QGP	WEP	QGP_sample	QGP
92117335	QGP	WEP	QGP_sample	QGP
109742183	QGP	WEP	QGP_sample	QGP
61928829	QGP	WEP	QGP_sample	QGP
51996847	QGP	WEP	QGP_sample	QGP
142401843	QGP	WEP	QGP_sample	QGP
95317629	QGP	WEP	QGP_sample	QGP
33689622	QGP	WEP	QGP_sample	QGP
117429852	QGP	WEP	QGP_sample	QGP
38497824	QGP	WEP	QGP_sample	QGP
91995735	QGP	WEP	QGP_sample	QGP
154211604	QGP	WEP	QGP_sample	QGP
35278842	QGP	WEP	QGP_sample	QGP
326523301	QGP	WEP	QGP_sample	QGP
260298191	QGP	WEP	QGP_sample	QGP
129032546	QGP	WEP	QGP_sample	QGP
48675258	QGP	WEP	QGP_sample	QGP
70981043	QGP	WEP	QGP_sample	QGP
41221841	QGP	WEP	QGP_sample	QGP
88924500	QGP	WEP	QGP_sample	QGP
71746086	QGP	WEP	QGP_sample	QGP
381314892	QGP	WEP	QGP_sample	QGP
48015520	QGP	WEP	QGP_sample	QGP
39231238	QGP	WEP	QGP_sample	QGP
143328494	QGP	WEP	QGP_sample	QGP
49893078	QGP	WEP	QGP_sample	QGP
42348802	QGP	WEP	QGP_sample	QGP
92681271	QGP	WEP	QGP_sample	QGP
51302629	QGP	WEP	QGP_sample	QGP
228119481	QGP	WEP	QGP_sample	QGP
106172889	QGP	WEP	QGP_sample	QGP
160293505	QGP	WEP	QGP_sample	QGP
129789413	QGP	WEP	QGP_sample	QGP
106321258	QGP	WEP	QGP_sample	QGP
44653220	QGP	WEP	QGP_sample	QGP
254423116	QGP	WEP	QGP_sample	QGP
41150387	QGP	WEP	QGP_sample	QGP
37784810	QGP	WEP	QGP_sample	QGP
43774585	QGP	WEP	QGP_sample	QGP
39428593	QGP	WEP	QGP_sample	QGP
57187335	QGP	WEP	QGP_sample	QGP
138584789	QGP	WEP	QGP_sample	QGP
91287055	QGP	WEP	QGP_sample	QGP
130893237	QGP	WEP	QGP_sample	QGP
57026225	QGP	WEP	QGP_sample	QGP
391140772	QGP	WEP	QGP_sample	QGP
277457649	QGP	WEP	QGP_sample	QGP
252243164	QGP	WEP	QGP_sample	QGP
44864255	QGP	WEP	QGP_sample	QGP
71105003	QGP	WEP	QGP_sample	QGP
90505384	QGP	WEP	QGP_sample	QGP
27645608	QGP	WEP	QGP_sample	QGP
127051448	QGP	WEP	QGP_sample	QGP
133846143	QGP	WEP	QGP_sample	QGP
53008423	QGP	WEP	QGP_sample	QGP
69081196	QGP	WEP	QGP_sample	QGP
174498393	QGP	WEP	QGP_sample	QGP
137993024	QGP	WEP	QGP_sample	QGP
52759438	QGP	WEP	QGP_sample	QGP
56474197	QGP	WEP	QGP_sample	QGP
48171020	QGP	WEP	QGP_sample	QGP
40117674	QGP	WEP	QGP_sample	QGP
67630627	QGP	WEP	QGP_sample	QGP
42976918	QGP	WEP	QGP_sample	QGP
72306556	QGP	WEP	QGP_sample	QGP
116899454	QGP	WEP	QGP_sample	QGP
68858872	QGP	WEP	QGP_sample	QGP
279995467	QGP	WEP	QGP_sample	QGP
32836706	QGP	WEP	QGP_sample	QGP
60542908	QGP	WEP	QGP_sample	QGP
37271823	QGP	WEP	QGP_sample	QGP
32612949	QGP	WEP	QGP_sample	QGP
44445807	QGP	WEP	QGP_sample	QGP
39376097	QGP	WEP	QGP_sample	QGP
42818761	QGP	WEP	QGP_sample	QGP
32189057	QGP	WEP	QGP_sample	QGP
53554946	QGP	WEP	QGP_sample	QGP
48737865	QGP	WEP	QGP_sample	QGP
213113988	QGP	WEP	QGP_sample	QGP
190341613	QGP	WEP	QGP_sample	QGP
58301768	QGP	WEP	QGP_sample	QGP
174023415	QGP	WEP	QGP_sample	QGP
305721613	QGP	WEP	QGP_sample	QGP
64296453	QGP	WEP	QGP_sample	QGP
210580457	QGP	WEP	QGP_sample	QGP
53463318	QGP	WEP	QGP_sample	QGP
249047243	QGP	WEP	QGP_sample	QGP
67744200	QGP	WEP	QGP_sample	QGP
271935388	QGP	WEP	QGP_sample	QGP
188659488	QGP	WEP	QGP_sample	QGP
99905002	QGP	WEP	QGP_sample	QGP
153902272	QGP	WEP	QGP_sample	QGP
229647562	QGP	WEP	QGP_sample	QGP
48111794	QGP	WEP	QGP_sample	QGP
43560967	QGP	WEP	QGP_sample	QGP
27983475	QGP	WEP	QGP_sample	QGP
62616164	QGP	WEP	QGP_sample	QGP
101300148	QGP	WEP	QGP_sample	QGP
198229846	QGP	WEP	QGP_sample	QGP
128716366	QGP	WEP	QGP_sample	QGP
57483277	QGP	WEP	QGP_sample	QGP
53919059	QGP	WEP	QGP_sample	QGP
45632052	QGP	WEP	QGP_sample	QGP
51224132	QGP	WEP	QGP_sample	QGP
49938444	QGP	WEP	QGP_sample	QGP
21684242	QGP	WEP	QGP_sample	QGP
280625786	QGP	WEP	QGP_sample	QGP
25329417	QGP	WEP	QGP_sample	QGP
43089012	QGP	WEP	QGP_sample	QGP
45656855	QGP	WEP	QGP_sample	QGP
139372275	QGP	WEP	QGP_sample	QGP
53024594	QGP	WEP	QGP_sample	QGP
57378172	QGP	WEP	QGP_sample	QGP
98698901	QGP	WEP	QGP_sample	QGP
47928729	QGP	WEP	QGP_sample	QGP
106580797	QGP	WEP	QGP_sample	QGP
39386846	QGP	WEP	QGP_sample	QGP
219652765	QGP	WEP	QGP_sample	QGP
49681279	QGP	WEP	QGP_sample	QGP
53683986	QGP	WEP	QGP_sample	QGP
52353306	QGP	WEP	QGP_sample	QGP
65165546	QGP	WEP	QGP_sample	QGP
78124527	QGP	WEP	QGP_sample	QGP
93268071	QGP	WEP	QGP_sample	QGP
89889370	QGP	WEP	QGP_sample	QGP
49533290	QGP	WEP	QGP_sample	QGP
73815962	QGP	WEP	QGP_sample	QGP
132996537	QGP	WEP	QGP_sample	QGP
41251556	QGP	WEP	QGP_sample	QGP
62663291	QGP	WEP	QGP_sample	QGP
101861438	QGP	WEP	QGP_sample	QGP
48999946	QGP	WEP	QGP_sample	QGP
246995377	QGP	WEP	QGP_sample	QGP
178380195	QGP	WEP	QGP_sample	QGP
55304044	QGP	WEP	QGP_sample	QGP
35257017	QGP	WEP	QGP_sample	QGP
160648683	QGP	WEP	QGP_sample	QGP
311589764	QGP	WEP	QGP_sample	QGP
30800021	QGP	WEP	QGP_sample	QGP
42016781	QGP	WEP	QGP_sample	QGP
60890946	QGP	WEP	QGP_sample	QGP
156981667	QGP	WEP	QGP_sample	QGP
81116532	QGP	WEP	QGP_sample	QGP
36592672	QGP	WEP	QGP_sample	QGP
83525442	QGP	WEP	QGP_sample	QGP
96861185	QGP	WEP	QGP_sample	QGP
48821362	QGP	WEP	QGP_sample	QGP
62507487	QGP	WEP	QGP_sample	QGP
101189626	QGP	WEP	QGP_sample	QGP
37042668	QGP	WEP	QGP_sample	QGP
105158394	QGP	WEP	QGP_sample	QGP
121921848	QGP	WEP	QGP_sample	QGP
58830426	QGP	WEP	QGP_sample	QGP
87579442	QGP	WEP	QGP_sample	QGP
100792556	QGP	WEP	QGP_sample	QGP
237977708	QGP	WEP	QGP_sample	QGP
42114917	QGP	WEP	QGP_sample	QGP
68805923	QGP	WEP	QGP_sample	QGP
32619254	QGP	WEP	QGP_sample	QGP
160418243	QGP	WEP	QGP_sample	QGP
212462452	QGP	WEP	QGP_sample	QGP
52125750	QGP	WEP	QGP_sample	QGP
46109023	QGP	WEP	QGP_sample	QGP
81507679	QGP	WEP	QGP_sample	QGP
261237851	QGP	WEP	QGP_sample	QGP
113686162	QGP	WEP	QGP_sample	QGP
216476268	QGP	WEP	QGP_sample	QGP
386146377	QGP	WEP	QGP_sample	QGP
221347761	QGP	WEP	QGP_sample	QGP
43865618	QGP	WEP	QGP_sample	QGP
108894682	QGP	WEP	QGP_sample	QGP
97765558	QGP	WEP	QGP_sample	QGP
262089663	QGP	WEP	QGP_sample	QGP
186567688	QGP	WEP	QGP_sample	QGP
34471894	QGP	WEP	QGP_sample	QGP
53394405	QGP	WEP	QGP_sample	QGP
38610864	QGP	WEP	QGP_sample	QGP
137119502	QGP	WEP	QGP_sample	QGP
42498307	QGP	WEP	QGP_sample	QGP
48371877	QGP	WEP	QGP_sample	QGP
37518578	QGP	WEP	QGP_sample	QGP
129144956	QGP	WEP	QGP_sample	QGP
218459034	QGP	WEP	QGP_sample	QGP
37602435	QGP	WEP	QGP_sample	QGP
82183503	QGP	WEP	QGP_sample	QGP
74595123	QGP	WEP	QGP_sample	QGP
39142887	QGP	WEP	QGP_sample	QGP
42794707	QGP	WEP	QGP_sample	QGP
104936979	QGP	WEP	QGP_sample	QGP
173431013	QGP	WEP	QGP_sample	QGP
131002998	QGP	WEP	QGP_sample	QGP
39518242	QGP	WEP	QGP_sample	QGP
40481142	QGP	WEP	QGP_sample	QGP
27732226	QGP	WEP	QGP_sample	QGP
106303817	QGP	WEP	QGP_sample	QGP
150472670	QGP	WEP	QGP_sample	QGP
41390058	QGP	WEP	QGP_sample	QGP
153050397	QGP	WEP	QGP_sample	QGP
37547941	QGP	WEP	QGP_sample	QGP
123719303	QGP	WEP	QGP_sample	QGP
34149231	QGP	WEP	QGP_sample	QGP
57843962	QGP	WEP	QGP_sample	QGP
81509046	QGP	WEP	QGP_sample	QGP
45216946	QGP	WEP	QGP_sample	QGP
28238602	QGP	WEP	QGP_sample	QGP
226092680	QGP	WEP	QGP_sample	QGP
36768795	QGP	WEP	QGP_sample	QGP
55261086	QGP	WEP	QGP_sample	QGP
80266571	QGP	WEP	QGP_sample	QGP
138196812	QGP	WEP	QGP_sample	QGP
106619992	QGP	WEP	QGP_sample	QGP
275840974	QGP	WEP	QGP_sample	QGP
84284311	QGP	WEP	QGP_sample	QGP
48780398	QGP	WEP	QGP_sample	QGP
235879108	QGP	WEP	QGP_sample	QGP
62385954	QGP	WEP	QGP_sample	QGP
141193138	QGP	WEP	QGP_sample	QGP
41133996	QGP	WEP	QGP_sample	QGP
47001071	QGP	WEP	QGP_sample	QGP
88420801	QGP	WEP	QGP_sample	QGP
28672918	QGP	WEP	QGP_sample	QGP
66688559	QGP	WEP	QGP_sample	QGP
54454291	QGP	WEP	QGP_sample	QGP
37629162	QGP	WEP	QGP_sample	QGP
33948492	QGP	WEP	QGP_sample	QGP
22551479	QGP	WEP	QGP_sample	QGP
42586762	QGP	WEP	QGP_sample	QGP
65625725	QGP	WEP	QGP_sample	QGP
47860362	QGP	WEP	QGP_sample	QGP
98927295	QGP	WEP	QGP_sample	QGP
34858741	QGP	WEP	QGP_sample	QGP
29130756	QGP	WEP	QGP_sample	QGP
243926082	QGP	WEP	QGP_sample	QGP
373458018	QGP	WEP	QGP_sample	QGP
43641246	QGP	WEP	QGP_sample	QGP
311274254	QGP	WEP	QGP_sample	QGP
47341896	QGP	WEP	QGP_sample	QGP
44581916	QGP	WEP	QGP_sample	QGP
31628628	QGP	WEP	QGP_sample	QGP
37493183	QGP	WEP	QGP_sample	QGP
114318926	QGP	WEP	QGP_sample	QGP
66871886	QGP	WEP	QGP_sample	QGP
28321586	QGP	WEP	QGP_sample	QGP
583203788	QGP	WEP	QGP_sample	QGP
46314067	QGP	WEP	QGP_sample	QGP
59897328	QGP	WEP	QGP_sample	QGP
217429127	QGP	WEP	QGP_sample	QGP
33977766	QGP	WEP	QGP_sample	QGP
82661918	QGP	WEP	QGP_sample	QGP
57200591	QGP	WEP	QGP_sample	QGP
38522275	QGP	WEP	QGP_sample	QGP
47226999	QGP	WEP	QGP_sample	QGP
109574940	QGP	WEP	QGP_sample	QGP
48840599	QGP	WEP	QGP_sample	QGP
76541822	QGP	WEP	QGP_sample	QGP
24254061	QGP	WEP	QGP_sample	QGP
277221847	QGP	WEP	QGP_sample	QGP
179586876	QGP	WEP	QGP_sample	QGP
72591201	QGP	WEP	QGP_sample	QGP
327515877	QGP	WEP	QGP_sample	QGP
141887257	QGP	WEP	QGP_sample	QGP
344190084	QGP	WEP	QGP_sample	QGP
66559183	QGP	WEP	QGP_sample	QGP
144385430	QGP	WEP	QGP_sample	QGP
78943097	QGP	WEP	QGP_sample	QGP
64927627	QGP	WEP	QGP_sample	QGP
163634319	QGP	WEP	QGP_sample	QGP
291973621	QGP	WEP	QGP_sample	QGP
47391320	QGP	WEP	QGP_sample	QGP
35936206	QGP	WEP	QGP_sample	QGP
158313174	QGP	WEP	QGP_sample	QGP
257751904	QGP	WEP	QGP_sample	QGP
282245487	QGP	WEP	QGP_sample	QGP
26760568	QGP	WEP	QGP_sample	QGP
232720795	QGP	WEP	QGP_sample	QGP
84673466	QGP	WEP	QGP_sample	QGP
74646330	QGP	WEP	QGP_sample	QGP
52563693	QGP	WEP	QGP_sample	QGP
46710629	QGP	WEP	QGP_sample	QGP
161215334	QGP	WEP	QGP_sample	QGP
96841140	QGP	WEP	QGP_sample	QGP
47897680	QGP	WEP	QGP_sample	QGP
48074889	QGP	WEP	QGP_sample	QGP
40600092	QGP	WEP	QGP_sample	QGP
187558253	QGP	WEP	QGP_sample	QGP
135476868	QGP	WEP	QGP_sample	QGP
140139374	QGP	WEP	QGP_sample	QGP
89404428	QGP	WEP	QGP_sample	QGP
174725703	QGP	WEP	QGP_sample	QGP
184713968	QGP	WEP	QGP_sample	QGP
40644251	QGP	WEP	QGP_sample	QGP
45152174	QGP	WEP	QGP_sample	QGP
155708040	QGP	WEP	QGP_sample	QGP
265651630	QGP	WEP	QGP_sample	QGP
72711819	QGP	WEP	QGP_sample	QGP
208542148	QGP	WEP	QGP_sample	QGP
388189039	QGP	WEP	QGP_sample	QGP
245880974	QGP	WEP	QGP_sample	QGP
38653632	QGP	WEP	QGP_sample	QGP
59561212	QGP	WEP	QGP_sample	QGP
48232756	QGP	WEP	QGP_sample	QGP
411997984	QGP	WEP	QGP_sample	QGP
41227110	QGP	WEP	QGP_sample	QGP
42155036	QGP	WEP	QGP_sample	QGP
149967787	QGP	WEP	QGP_sample	QGP
46364126	QGP	WEP	QGP_sample	QGP
302751972	QGP	WEP	QGP_sample	QGP
152719141	QGP	WEP	QGP_sample	QGP
65872162	QGP	WEP	QGP_sample	QGP
51146732	QGP	WEP	QGP_sample	QGP
316977843	QGP	WEP	QGP_sample	QGP
36547856	QGP	WEP	QGP_sample	QGP
42455966	QGP	WEP	QGP_sample	QGP
83873338	QGP	WEP	QGP_sample	QGP
60636832	QGP	WEP	QGP_sample	QGP
58425289	QGP	WEP	QGP_sample	QGP
115095768	QGP	WEP	QGP_sample	QGP
69679651	QGP	WEP	QGP_sample	QGP
248072616	QGP	WEP	QGP_sample	QGP
227331334	QGP	WEP	QGP_sample	QGP
138391619	QGP	WEP	QGP_sample	QGP
235481335	QGP	WEP	QGP_sample	QGP
52496710	QGP	WEP	QGP_sample	QGP
737025511	QGP	WEP	QGP_sample	QGP
403308202	QGP	WEP	QGP_sample	QGP
39018812	QGP	WEP	QGP_sample	QGP
39244054	QGP	WEP	QGP_sample	QGP
52611789	QGP	WEP	QGP_sample	QGP
177162550	QGP	WEP	QGP_sample	QGP
52065216	QGP	WEP	QGP_sample	QGP
242163414	QGP	WEP	QGP_sample	QGP
207136776	QGP	WEP	QGP_sample	QGP
62392941	QGP	WEP	QGP_sample	QGP
42626489	QGP	WEP	QGP_sample	QGP
200515394	QGP	WEP	QGP_sample	QGP
211431078	QGP	WEP	QGP_sample	QGP
44463524	QGP	WEP	QGP_sample	QGP
40565445	QGP	WEP	QGP_sample	QGP
83582957	QGP	WEP	QGP_sample	QGP
97214743	QGP	WEP	QGP_sample	QGP
37390573	QGP	WEP	QGP_sample	QGP
217162789	QGP	WEP	QGP_sample	QGP
37312928	QGP	WEP	QGP_sample	QGP
31970783	QGP	WEP	QGP_sample	QGP
76133807	QGP	WEP	QGP_sample	QGP
52396184	QGP	WEP	QGP_sample	QGP
207106771	QGP	WEP	QGP_sample	QGP
84661086	QGP	WEP	QGP_sample	QGP
354904573	QGP	WEP	QGP_sample	QGP
90101286	QGP	WEP	QGP_sample	QGP
47632342	QGP	WEP	QGP_sample	QGP
101423273	QGP	WEP	QGP_sample	QGP
415674623	QGP	WEP	QGP_sample	QGP
35765112	QGP	WEP	QGP_sample	QGP
33993766	QGP	WEP	QGP_sample	QGP
29436183	QGP	WEP	QGP_sample	QGP
58905584	QGP	WEP	QGP_sample	QGP
195601358	QGP	WEP	QGP_sample	QGP
32647111	QGP	WEP	QGP_sample	QGP
68509064	QGP	WEP	QGP_sample	QGP
137780631	QGP	WEP	QGP_sample	QGP
61874644	QGP	WEP	QGP_sample	QGP
60495772	QGP	WEP	QGP_sample	QGP
33633114	QGP	WEP	QGP_sample	QGP
48296920	QGP	WEP	QGP_sample	QGP
122337351	QGP	WEP	QGP_sample	QGP
244884766	QGP	WEP	QGP_sample	QGP
248752734	QGP	WEP	QGP_sample	QGP
78760516	QGP	WEP	QGP_sample	QGP
73712752	QGP	WEP	QGP_sample	QGP
53163276	QGP	WEP	QGP_sample	QGP
59781159	QGP	WEP	QGP_sample	QGP
36530356	QGP	WEP	QGP_sample	QGP
36080929	QGP	WEP	QGP_sample	QGP
78717192	QGP	WEP	QGP_sample	QGP
88377541	QGP	WEP	QGP_sample	QGP
51211741	QGP	WEP	QGP_sample	QGP
55904258	QGP	WEP	QGP_sample	QGP
95745109	QGP	WEP	QGP_sample	QGP
113622316	QGP	WEP	QGP_sample	QGP
267205071	QGP	WEP	QGP_sample	QGP
37770614	QGP	WEP	QGP_sample	QGP
272306898	QGP	WEP	QGP_sample	QGP
32942094	QGP	WEP	QGP_sample	QGP
54974826	QGP	WEP	QGP_sample	QGP
65636892	QGP	WEP	QGP_sample	QGP
37434344	QGP	WEP	QGP_sample	QGP
57608923	QGP	WEP	QGP_sample	QGP
46270285	QGP	WEP	QGP_sample	QGP
52942226	QGP	WEP	QGP_sample	QGP
165674616	QGP	WEP	QGP_sample	QGP
224516364	QGP	WEP	QGP_sample	QGP
33813952	QGP	WEP	QGP_sample	QGP
42114296	QGP	WEP	QGP_sample	QGP
115064264	QGP	WEP	QGP_sample	QGP
37167067	QGP	WEP	QGP_sample	QGP
72888658	QGP	WEP	QGP_sample	QGP
97649170	QGP	WEP	QGP_sample	QGP
394887502	QGP	WEP	QGP_sample	QGP
224825872	QGP	WEP	QGP_sample	QGP
39934357	QGP	WEP	QGP_sample	QGP
76228010	QGP	WEP	QGP_sample	QGP
153783708	QGP	WEP	QGP_sample	QGP
108769117	QGP	WEP	QGP_sample	QGP
237432720	QGP	WEP	QGP_sample	QGP
47209708	QGP	WEP	QGP_sample	QGP
83034574	QGP	WEP	QGP_sample	QGP
25136470	QGP	WEP	QGP_sample	QGP
178285191	QGP	WEP	QGP_sample	QGP
44037973	QGP	WEP	QGP_sample	QGP
174699275	QGP	WEP	QGP_sample	QGP
36402817	QGP	WEP	QGP_sample	QGP
92815437	QGP	WEP	QGP_sample	QGP
70123297	QGP	WEP	QGP_sample	QGP
77192131	QGP	WEP	QGP_sample	QGP
201410052	QGP	WEP	QGP_sample	QGP
44624426	QGP	WEP	QGP_sample	QGP
347991853	QGP	WEP	QGP_sample	QGP
40954813	QGP	WEP	QGP_sample	QGP
338299659	QGP	WEP	QGP_sample	QGP
236108670	QGP	WEP	QGP_sample	QGP
42829665	QGP	WEP	QGP_sample	QGP
164004355	QGP	WEP	QGP_sample	QGP
200080932	QGP	WEP	QGP_sample	QGP
48124817	QGP	WEP	QGP_sample	QGP
55155095	QGP	WEP	QGP_sample	QGP
135529218	QGP	WEP	QGP_sample	QGP
26989036	QGP	WEP	QGP_sample	QGP
217867747	QGP	WEP	QGP_sample	QGP
199163887	QGP	WEP	QGP_sample	QGP
225336214	QGP	WEP	QGP_sample	QGP
45766973	QGP	WEP	QGP_sample	QGP
41272320	QGP	WEP	QGP_sample	QGP
135885830	QGP	WEP	QGP_sample	QGP
547758743	QGP	WEP	QGP_sample	QGP
56259815	QGP	WEP	QGP_sample	QGP
44053494	QGP	WEP	QGP_sample	QGP
299239070	QGP	WEP	QGP_sample	QGP
227005203	QGP	WEP	QGP_sample	QGP
50426444	QGP	WEP	QGP_sample	QGP
207947308	QGP	WEP	QGP_sample	QGP
49467092	QGP	WEP	QGP_sample	QGP
68722290	QGP	WEP	QGP_sample	QGP
37010051	QGP	WEP	QGP_sample	QGP
353731949	QGP	WEP	QGP_sample	QGP
53439826	QGP	WEP	QGP_sample	QGP
62017482	QGP	WEP	QGP_sample	QGP
224023017	QGP	WEP	QGP_sample	QGP
56495619	QGP	WEP	QGP_sample	QGP
102054405	QGP	WEP	QGP_sample	QGP
164267842	QGP	WEP	QGP_sample	QGP
46525687	QGP	WEP	QGP_sample	QGP
41883256	QGP	WEP	QGP_sample	QGP
200824402	QGP	WEP	QGP_sample	QGP
122046059	QGP	WEP	QGP_sample	QGP
325841569	QGP	WEP	QGP_sample	QGP
48075578	QGP	WEP	QGP_sample	QGP
51213172	QGP	WEP	QGP_sample	QGP
149312341	QGP	WEP	QGP_sample	QGP
42023906	QGP	WEP	QGP_sample	QGP
30445671	QGP	WEP	QGP_sample	QGP
75029426	QGP	WEP	QGP_sample	QGP
66142665	QGP	WEP	QGP_sample	QGP
85078357	QGP	WEP	QGP_sample	QGP
58867954	QGP	WEP	QGP_sample	QGP
143796552	QGP	WEP	QGP_sample	QGP
51834166	QGP	WEP	QGP_sample	QGP
62899817	QGP	WEP	QGP_sample	QGP
186143373	QGP	WEP	QGP_sample	QGP
75763304	QGP	WEP	QGP_sample	QGP
33132298	QGP	WEP	QGP_sample	QGP
56154541	QGP	WEP	QGP_sample	QGP
57362850	QGP	WEP	QGP_sample	QGP
54492303	QGP	WEP	QGP_sample	QGP
185486672	QGP	WEP	QGP_sample	QGP
150861933	QGP	WEP	QGP_sample	QGP
50410021	QGP	WEP	QGP_sample	QGP
73614352	QGP	WEP	QGP_sample	QGP
47431954	QGP	WEP	QGP_sample	QGP
59216077	QGP	WEP	QGP_sample	QGP
90068582	QGP	WEP	QGP_sample	QGP
170932823	QGP	WEP	QGP_sample	QGP
61290228	QGP	WEP	QGP_sample	QGP
67960468	QGP	WEP	QGP_sample	QGP
45398710	QGP	WEP	QGP_sample	QGP
41827162	QGP	WEP	QGP_sample	QGP
27399102	QGP	WEP	QGP_sample	QGP
36917266	QGP	WEP	QGP_sample	QGP
33852739	QGP	WEP	QGP_sample	QGP
42692582	QGP	WEP	QGP_sample	QGP
70635154	QGP	WEP	QGP_sample	QGP
15225275	QGP	WEP	QGP_sample	QGP
46846824	QGP	WEP	QGP_sample	QGP
51405268	QGP	WEP	QGP_sample	QGP
34038146	QGP	WEP	QGP_sample	QGP
51839578	QGP	WEP	QGP_sample	QGP
217484257	QGP	WEP	QGP_sample	QGP
112930864	QGP	WEP	QGP_sample	QGP
44072642	QGP	WEP	QGP_sample	QGP
369980768	QGP	WEP	QGP_sample	QGP
71585122	QGP	WEP	QGP_sample	QGP
115295393	QGP	WEP	QGP_sample	QGP
87268264	QGP	WEP	QGP_sample	QGP
36738691	QGP	WEP	QGP_sample	QGP
113117893	QGP	WEP	QGP_sample	QGP
35603667	QGP	WEP	QGP_sample	QGP
34061072	QGP	WEP	QGP_sample	QGP
56842563	QGP	WEP	QGP_sample	QGP
80713090	QGP	WEP	QGP_sample	QGP
57036676	QGP	WEP	QGP_sample	QGP
58107608	QGP	WEP	QGP_sample	QGP
61825552	QGP	WEP	QGP_sample	QGP
55788486	QGP	WEP	QGP_sample	QGP
129040567	QGP	WEP	QGP_sample	QGP
108956878	QGP	WEP	QGP_sample	QGP
137913747	QGP	WEP	QGP_sample	QGP
28309946	QGP	WEP	QGP_sample	QGP
37930446	QGP	WEP	QGP_sample	QGP
209513264	QGP	WEP	QGP_sample	QGP
130417926	QGP	WEP	QGP_sample	QGP
31243722	QGP	WEP	QGP_sample	QGP
81458149	QGP	WEP	QGP_sample	QGP
101864835	QGP	WEP	QGP_sample	QGP
115924016	QGP	WEP	QGP_sample	QGP
50427858	QGP	WEP	QGP_sample	QGP
185843752	QGP	WEP	QGP_sample	QGP
245236949	QGP	WEP	QGP_sample	QGP
45375201	QGP	WEP	QGP_sample	QGP
89058555	QGP	WEP	QGP_sample	QGP
47121734	QGP	WEP	QGP_sample	QGP
51829638	QGP	WEP	QGP_sample	QGP
63745111	QGP	WEP	QGP_sample	QGP
24475485	QGP	WEP	QGP_sample	QGP
49033354	QGP	WEP	QGP_sample	QGP
172618243	QGP	WEP	QGP_sample	QGP
42935411	QGP	WEP	QGP_sample	QGP
74425681	QGP	WEP	QGP_sample	QGP
45133125	QGP	WEP	QGP_sample	QGP
47722535	QGP	WEP	QGP_sample	QGP
39031465	QGP	WEP	QGP_sample	QGP
21029104	QGP	WEP	QGP_sample	QGP
182470884	QGP	WEP	QGP_sample	QGP
25897291	QGP	WEP	QGP_sample	QGP
156523159	QGP	WEP	QGP_sample	QGP
40889333	QGP	WEP	QGP_sample	QGP
42069310	QGP	WEP	QGP_sample	QGP
118728809	QGP	WEP	QGP_sample	QGP
69447166	QGP	WEP	QGP_sample	QGP
54967809	QGP	WEP	QGP_sample	QGP
288660885	QGP	WEP	QGP_sample	QGP
41590871	QGP	WEP	QGP_sample	QGP
56266917	QGP	WEP	QGP_sample	QGP
289290028	QGP	WEP	QGP_sample	QGP
133416980	QGP	WEP	QGP_sample	QGP
46887717	QGP	WEP	QGP_sample	QGP
54365356	QGP	WEP	QGP_sample	QGP
321159409	QGP	WEP	QGP_sample	QGP
149414634	QGP	WEP	QGP_sample	QGP
44274265	QGP	WEP	QGP_sample	QGP
22225740	QGP	WEP	QGP_sample	QGP
44229564	QGP	WEP	QGP_sample	QGP
56907431	QGP	WEP	QGP_sample	QGP
46440686	QGP	WEP	QGP_sample	QGP
52602737	QGP	WEP	QGP_sample	QGP
104850932	QGP	WEP	QGP_sample	QGP
84347222	QGP	WEP	QGP_sample	QGP
35142095	QGP	WEP	QGP_sample	QGP
125038304	QGP	WEP	QGP_sample	QGP
40202038	QGP	WEP	QGP_sample	QGP
206236911	QGP	WEP	QGP_sample	QGP
177554539	QGP	WEP	QGP_sample	QGP
55465536	QGP	WEP	QGP_sample	QGP
91597582	QGP	WEP	QGP_sample	QGP
63707270	QGP	WEP	QGP_sample	QGP
46620427	QGP	WEP	QGP_sample	QGP
73283119	QGP	WEP	QGP_sample	QGP
121559667	QGP	WEP	QGP_sample	QGP
63424887	QGP	WEP	QGP_sample	QGP
23338537	QGP	WEP	QGP_sample	QGP
82309348	QGP	WEP	QGP_sample	QGP
33976080	QGP	WEP	QGP_sample	QGP
52598768	QGP	WEP	QGP_sample	QGP
165775287	QGP	WEP	QGP_sample	QGP
121828349	QGP	WEP	QGP_sample	QGP
232289968	QGP	WEP	QGP_sample	QGP
78087060	QGP	WEP	QGP_sample	QGP
43328907	QGP	WEP	QGP_sample	QGP
38349658	QGP	WEP	QGP_sample	QGP
43898186	QGP	WEP	QGP_sample	QGP
239255595	QGP	WEP	QGP_sample	QGP
137697484	QGP	WEP	QGP_sample	QGP
165205163	QGP	WEP	QGP_sample	QGP
44127725	QGP	WEP	QGP_sample	QGP
58550764	QGP	WEP	QGP_sample	QGP
22462122	QGP	WEP	QGP_sample	QGP
78446051	QGP	WEP	QGP_sample	QGP
74346583	QGP	WEP	QGP_sample	QGP
39723482	QGP	WEP	QGP_sample	QGP
41673067	QGP	WEP	QGP_sample	QGP
42190515	QGP	WEP	QGP_sample	QGP
75956947	QGP	WEP	QGP_sample	QGP
200876437	QGP	WEP	QGP_sample	QGP
268937049	QGP	WEP	QGP_sample	QGP
91159045	QGP	WEP	QGP_sample	QGP
37620435	QGP	WEP	QGP_sample	QGP
354737357	QGP	WEP	QGP_sample	QGP
217624469	QGP	WEP	QGP_sample	QGP
49044610	QGP	WEP	QGP_sample	QGP
49408917	QGP	WEP	QGP_sample	QGP
72913139	QGP	WEP	QGP_sample	QGP
44786882	QGP	WEP	QGP_sample	QGP
45603330	QGP	WEP	QGP_sample	QGP
168245733	QGP	WEP	QGP_sample	QGP
202348188	QGP	WEP	QGP_sample	QGP
37035646	QGP	WEP	QGP_sample	QGP
47154808	QGP	WEP	QGP_sample	QGP
76870840	QGP	WEP	QGP_sample	QGP
56023832	QGP	WEP	QGP_sample	QGP
140609138	QGP	WEP	QGP_sample	QGP
40620902	QGP	WEP	QGP_sample	QGP
128538541	QGP	WEP	QGP_sample	QGP
43410658	QGP	WEP	QGP_sample	QGP
207191267	QGP	WEP	QGP_sample	QGP
45521109	QGP	WEP	QGP_sample	QGP
44614346	QGP	WEP	QGP_sample	QGP
48961972	QGP	WEP	QGP_sample	QGP
37818138	QGP	WEP	QGP_sample	QGP
259826051	QGP	WEP	QGP_sample	QGP
57331266	QGP	WEP	QGP_sample	QGP
97248745	QGP	WEP	QGP_sample	QGP
46785895	QGP	WEP	QGP_sample	QGP
33134504	QGP	WEP	QGP_sample	QGP
45600991	QGP	WEP	QGP_sample	QGP
92896232	QGP	WEP	QGP_sample	QGP
24844286	QGP	WEP	QGP_sample	QGP
135679832	QGP	WEP	QGP_sample	QGP
45478610	QGP	WEP	QGP_sample	QGP
64032208	QGP	WEP	QGP_sample	QGP
132799142	QGP	WEP	QGP_sample	QGP
161456796	QGP	WEP	QGP_sample	QGP
59342866	QGP	WEP	QGP_sample	QGP
129514839	QGP	WEP	QGP_sample	QGP
90671522	QGP	WEP	QGP_sample	QGP
56469538	QGP	WEP	QGP_sample	QGP
32997521	QGP	WEP	QGP_sample	QGP
76878632	QGP	WEP	QGP_sample	QGP
38559965	QGP	WEP	QGP_sample	QGP
44475195	QGP	WEP	QGP_sample	QGP
28610578	QGP	WEP	QGP_sample	QGP
61069516	QGP	WEP	QGP_sample	QGP
207065600	QGP	WEP	QGP_sample	QGP
123517479	QGP	WEP	QGP_sample	QGP
47326766	QGP	WEP	QGP_sample	QGP
141453795	QGP	WEP	QGP_sample	QGP
45522172	QGP	WEP	QGP_sample	QGP
111141427	QGP	WEP	QGP_sample	QGP
51355734	QGP	WEP	QGP_sample	QGP
45339668	QGP	WEP	QGP_sample	QGP
24284369	QGP	WEP	QGP_sample	QGP
113439769	QGP	WEP	QGP_sample	QGP
73838467	QGP	WEP	QGP_sample	QGP
208215212	QGP	WEP	QGP_sample	QGP
115736614	QGP	WEP	QGP_sample	QGP
110446925	QGP	WEP	QGP_sample	QGP
137674201	QGP	WEP	QGP_sample	QGP
51222415	QGP	WEP	QGP_sample	QGP
50151140	QGP	WEP	QGP_sample	QGP
86689743	QGP	WEP	QGP_sample	QGP
39533120	QGP	WEP	QGP_sample	QGP
51353982	QGP	WEP	QGP_sample	QGP
65356558	QGP	WEP	QGP_sample	QGP
374628226	QGP	WEP	QGP_sample	QGP
66266293	QGP	WEP	QGP_sample	QGP
75426586	QGP	WEP	QGP_sample	QGP
66996263	QGP	WEP	QGP_sample	QGP
54771573	QGP	WEP	QGP_sample	QGP
200523838	QGP	WEP	QGP_sample	QGP
38175795	QGP	WEP	QGP_sample	QGP
268539766	QGP	WEP	QGP_sample	QGP
66733021	QGP	WEP	QGP_sample	QGP
37322085	QGP	WEP	QGP_sample	QGP
81976580	QGP	WEP	QGP_sample	QGP
55689366	QGP	WEP	QGP_sample	QGP
96370853	QGP	WEP	QGP_sample	QGP
60301729	QGP	WEP	QGP_sample	QGP
215443410	QGP	WEP	QGP_sample	QGP
36197159	QGP	WEP	QGP_sample	QGP
43772498	QGP	WEP	QGP_sample	QGP
172236444	QGP	WEP	QGP_sample	QGP
40392593	QGP	WEP	QGP_sample	QGP
362536708	QGP	WEP	QGP_sample	QGP
27799357	QGP	WEP	QGP_sample	QGP
141989755	QGP	WEP	QGP_sample	QGP
48897079	QGP	WEP	QGP_sample	QGP
28375981	QGP	WEP	QGP_sample	QGP
238131710	QGP	WEP	QGP_sample	QGP
39216019	QGP	WEP	QGP_sample	QGP
30156829	QGP	WEP	QGP_sample	QGP
73262569	QGP	WEP	QGP_sample	QGP
65671663	QGP	WEP	QGP_sample	QGP
31456174	QGP	WEP	QGP_sample	QGP
159780112	QGP	WEP	QGP_sample	QGP
41735694	QGP	WEP	QGP_sample	QGP
399163953	QGP	WEP	QGP_sample	QGP
190135793	QGP	WEP	QGP_sample	QGP
44297728	QGP	WEP	QGP_sample	QGP
309541159	QGP	WEP	QGP_sample	QGP
68034067	QGP	WEP	QGP_sample	QGP
53987932	QGP	WEP	QGP_sample	QGP
117088788	QGP	WEP	QGP_sample	QGP
40072972	QGP	WEP	QGP_sample	QGP
28161116	QGP	WEP	QGP_sample	QGP
53695659	QGP	WEP	QGP_sample	QGP
145204352	QGP	WEP	QGP_sample	QGP
35346768	QGP	WEP	QGP_sample	QGP
43333734	QGP	WEP	QGP_sample	QGP
142073993	QGP	WEP	QGP_sample	QGP
35213373	QGP	WEP	QGP_sample	QGP
53967359	QGP	WEP	QGP_sample	QGP
31374142	QGP	WEP	QGP_sample	QGP
33000920	QGP	WEP	QGP_sample	QGP
63845396	QGP	WEP	QGP_sample	QGP
25963481	QGP	WEP	QGP_sample	QGP
37226577	QGP	WEP	QGP_sample	QGP
30067500	QGP	WEP	QGP_sample	QGP
245558895	QGP	WEP	QGP_sample	QGP
256364572	QGP	WEP	QGP_sample	QGP
30378232	QGP	WEP	QGP_sample	QGP
63072473	QGP	WEP	QGP_sample	QGP
56949590	QGP	WEP	QGP_sample	QGP
46218384	QGP	WEP	QGP_sample	QGP
47564099	QGP	WEP	QGP_sample	QGP
79001906	QGP	WEP	QGP_sample	QGP
310622219	QGP	WEP	QGP_sample	QGP
195991438	QGP	WEP	QGP_sample	QGP
30266067	QGP	WEP	QGP_sample	QGP
64167268	QGP	WEP	QGP_sample	QGP
62608559	QGP	WEP	QGP_sample	QGP
218661005	QGP	WEP	QGP_sample	QGP
56031145	QGP	WEP	QGP_sample	QGP
45655111	QGP	WEP	QGP_sample	QGP
68665639	QGP	WEP	QGP_sample	QGP
43322850	QGP	WEP	QGP_sample	QGP
67712922	QGP	WEP	QGP_sample	QGP
32565689	QGP	WEP	QGP_sample	QGP
47823561	QGP	WEP	QGP_sample	QGP
52296108	QGP	WEP	QGP_sample	QGP
43592294	QGP	WEP	QGP_sample	QGP
203583933	QGP	WEP	QGP_sample	QGP
50085631	QGP	WEP	QGP_sample	QGP
38426901	QGP	WEP	QGP_sample	QGP
108349881	QGP	WEP	QGP_sample	QGP
50387539	QGP	WEP	QGP_sample	QGP
215701293	QGP	WEP	QGP_sample	QGP
183241183	QGP	WEP	QGP_sample	QGP
41776127	QGP	WEP	QGP_sample	QGP
70427116	QGP	WEP	QGP_sample	QGP
42042788	QGP	WEP	QGP_sample	QGP
35791240	QGP	WEP	QGP_sample	QGP
75037554	QGP	WEP	QGP_sample	QGP
46344141	QGP	WEP	QGP_sample	QGP
184008680	QGP	WEP	QGP_sample	QGP
32179246	QGP	WEP	QGP_sample	QGP
140261086	QGP	WEP	QGP_sample	QGP
48893776	QGP	WEP	QGP_sample	QGP
43012891	QGP	WEP	QGP_sample	QGP
38176657	QGP	WEP	QGP_sample	QGP
270314620	QGP	WEP	QGP_sample	QGP
298112264	QGP	WEP	QGP_sample	QGP
65175860	QGP	WEP	QGP_sample	QGP
195829589	QGP	WEP	QGP_sample	QGP
191305582	QGP	WEP	QGP_sample	QGP
83929911	QGP	WEP	QGP_sample	QGP
37748864	QGP	WEP	QGP_sample	QGP
87501715	QGP	WEP	QGP_sample	QGP
34306600	QGP	WEP	QGP_sample	QGP
45574667	QGP	WEP	QGP_sample	QGP
78939823	QGP	WEP	QGP_sample	QGP
299324641	QGP	WEP	QGP_sample	QGP
42657206	QGP	WEP	QGP_sample	QGP
67971433	QGP	WEP	QGP_sample	QGP
63359532	QGP	WEP	QGP_sample	QGP
45900101	QGP	WEP	QGP_sample	QGP
40710341	QGP	WEP	QGP_sample	QGP
277484943	QGP	WEP	QGP_sample	QGP
34995853	QGP	WEP	QGP_sample	QGP
78516951	QGP	WEP	QGP_sample	QGP
65322191	QGP	WEP	QGP_sample	QGP
71297999	QGP	WEP	QGP_sample	QGP
31634927	QGP	WEP	QGP_sample	QGP
56672922	QGP	WEP	QGP_sample	QGP
59024759	QGP	WEP	QGP_sample	QGP
55883305	QGP	WEP	QGP_sample	QGP
39750641	QGP	WEP	QGP_sample	QGP
28969427	QGP	WEP	QGP_sample	QGP
260735164	QGP	WEP	QGP_sample	QGP
158630440	QGP	WEP	QGP_sample	QGP
77963553	QGP	WEP	QGP_sample	QGP
28986483	QGP	WEP	QGP_sample	QGP
28820644	QGP	WEP	QGP_sample	QGP
235052879	QGP	WEP	QGP_sample	QGP
67625678	QGP	WEP	QGP_sample	QGP
29804581	QGP	WEP	QGP_sample	QGP
39896865	QGP	WEP	QGP_sample	QGP
76486076	QGP	WEP	QGP_sample	QGP
164055819	QGP	WEP	QGP_sample	QGP
38163751	QGP	WEP	QGP_sample	QGP
270136993	QGP	WEP	QGP_sample	QGP
97245005	QGP	WEP	QGP_sample	QGP
50174550	QGP	WEP	QGP_sample	QGP
50885023	QGP	WEP	QGP_sample	QGP
49189411	QGP	WEP	QGP_sample	QGP
70604333	QGP	WEP	QGP_sample	QGP
47759850	QGP	WEP	QGP_sample	QGP
48981297	QGP	WEP	QGP_sample	QGP
34961778	QGP	WEP	QGP_sample	QGP
241397753	QGP	WEP	QGP_sample	QGP
242364191	QGP	WEP	QGP_sample	QGP
279951964	QGP	WEP	QGP_sample	QGP
70313750	QGP	WEP	QGP_sample	QGP
42221097	QGP	WEP	QGP_sample	QGP
45456615	QGP	WEP	QGP_sample	QGP
67607022	QGP	WEP	QGP_sample	QGP
79819184	QGP	WEP	QGP_sample	QGP
30464153	QGP	WEP	QGP_sample	QGP
26978887	QGP	WEP	QGP_sample	QGP
65770272	QGP	WEP	QGP_sample	QGP
157586910	QGP	WEP	QGP_sample	QGP
369788613	QGP	WEP	QGP_sample	QGP
117865209	QGP	WEP	QGP_sample	QGP
79616492	QGP	WEP	QGP_sample	QGP
241394792	QGP	WEP	QGP_sample	QGP
76059811	QGP	WEP	QGP_sample	QGP
337798875	QGP	WEP	QGP_sample	QGP
49895900	QGP	WEP	QGP_sample	QGP
45607474	QGP	WEP	QGP_sample	QGP
209546278	QGP	WEP	QGP_sample	QGP
37119002	QGP	WEP	QGP_sample	QGP
97814194	QGP	WEP	QGP_sample	QGP
53907117	QGP	WEP	QGP_sample	QGP
23271962	QGP	WEP	QGP_sample	QGP
76358304	QGP	WEP	QGP_sample	QGP
180723240	QGP	WEP	QGP_sample	QGP
97949615	QGP	WEP	QGP_sample	QGP
175089992	QGP	WEP	QGP_sample	QGP
34838169	QGP	WEP	QGP_sample	QGP
23295109	QGP	WEP	QGP_sample	QGP
57241770	QGP	WEP	QGP_sample	QGP
50229528	QGP	WEP	QGP_sample	QGP
206905456	QGP	WEP	QGP_sample	QGP
46399236	QGP	WEP	QGP_sample	QGP
50610514	QGP	WEP	QGP_sample	QGP
152097129	QGP	WEP	QGP_sample	QGP
24882468	QGP	WEP	QGP_sample	QGP
54317287	QGP	WEP	QGP_sample	QGP
213771179	QGP	WEP	QGP_sample	QGP
51544070	QGP	WEP	QGP_sample	QGP
56651270	QGP	WEP	QGP_sample	QGP
53852616	QGP	WEP	QGP_sample	QGP
60663176	QGP	WEP	QGP_sample	QGP
330475702	QGP	WEP	QGP_sample	QGP
44132145	QGP	WEP	QGP_sample	QGP
42911507	QGP	WEP	QGP_sample	QGP
38924951	QGP	WEP	QGP_sample	QGP
51975976	QGP	WEP	QGP_sample	QGP
45621150	QGP	WEP	QGP_sample	QGP
34849193	QGP	WEP	QGP_sample	QGP
51465091	QGP	WEP	QGP_sample	QGP
63894989	QGP	WEP	QGP_sample	QGP
41295779	QGP	WEP	QGP_sample	QGP
166799050	QGP	WEP	QGP_sample	QGP
53393344	QGP	WEP	QGP_sample	QGP
25538235	QGP	WEP	QGP_sample	QGP
84790792	QGP	WEP	QGP_sample	QGP
122590211	QGP	WEP	QGP_sample	QGP
30879850	QGP	WEP	QGP_sample	QGP
42184807	QGP	WEP	QGP_sample	QGP
37030515	QGP	WEP	QGP_sample	QGP
57911534	QGP	WEP	QGP_sample	QGP
42773903	QGP	WEP	QGP_sample	QGP
90551625	QGP	WEP	QGP_sample	QGP
44822228	QGP	WEP	QGP_sample	QGP
93413998	QGP	WEP	QGP_sample	QGP
40207419	QGP	WEP	QGP_sample	QGP
47454791	QGP	WEP	QGP_sample	QGP
189192247	QGP	WEP	QGP_sample	QGP
67088853	QGP	WEP	QGP_sample	QGP
190172110	QGP	WEP	QGP_sample	QGP
57190138	QGP	WEP	QGP_sample	QGP
201075278	QGP	WEP	QGP_sample	QGP
77492296	QGP	WEP	QGP_sample	QGP
38154871	QGP	WEP	QGP_sample	QGP
145076173	QGP	WEP	QGP_sample	QGP
156115917	QGP	WEP	QGP_sample	QGP
46728711	QGP	WEP	QGP_sample	QGP
52892526	QGP	WEP	QGP_sample	QGP
33748698	QGP	WEP	QGP_sample	QGP
35112219	QGP	WEP	QGP_sample	QGP
273828210	QGP	WEP	QGP_sample	QGP
50209036	QGP	WEP	QGP_sample	QGP
150869603	QGP	WEP	QGP_sample	QGP
125490934	QGP	WEP	QGP_sample	QGP
39245070	QGP	WEP	QGP_sample	QGP
104539339	QGP	WEP	QGP_sample	QGP
44158687	QGP	WEP	QGP_sample	QGP
97435903	QGP	WEP	QGP_sample	QGP
32412441	QGP	WEP	QGP_sample	QGP
309114797	QGP	WEP	QGP_sample	QGP
48142364	QGP	WEP	QGP_sample	QGP
154783896	QGP	WEP	QGP_sample	QGP
26286505	QGP	WEP	QGP_sample	QGP
191200846	QGP	WEP	QGP_sample	QGP
102443689	QGP	WEP	QGP_sample	QGP
40645219	QGP	WEP	QGP_sample	QGP
46535006	QGP	WEP	QGP_sample	QGP
158567508	QGP	WEP	QGP_sample	QGP
54557889	QGP	WEP	QGP_sample	QGP
72611706	QGP	WEP	QGP_sample	QGP
48287082	QGP	WEP	QGP_sample	QGP
56224531	QGP	WEP	QGP_sample	QGP
40721431	QGP	WEP	QGP_sample	QGP
31914156	QGP	WEP	QGP_sample	QGP
36751517	QGP	WEP	QGP_sample	QGP
12014978	QGP	WEP	QGP_sample	QGP
67845734	QGP	WEP	QGP_sample	QGP
55243227	QGP	WEP	QGP_sample	QGP
41573716	QGP	WEP	QGP_sample	QGP
41086067	QGP	WEP	QGP_sample	QGP
46691067	QGP	WEP	QGP_sample	QGP
61388596	QGP	WEP	QGP_sample	QGP
311662287	QGP	WEP	QGP_sample	QGP
60803931	QGP	WEP	QGP_sample	QGP
43146105	QGP	WEP	QGP_sample	QGP
56434329	QGP	WEP	QGP_sample	QGP
68230778	QGP	WEP	QGP_sample	QGP
137816154	QGP	WEP	QGP_sample	QGP
184250840	QGP	WEP	QGP_sample	QGP
340447680	QGP	WEP	QGP_sample	QGP
345063346	QGP	WEP	QGP_sample	QGP
39463937	QGP	WEP	QGP_sample	QGP
99495193	QGP	WEP	QGP_sample	QGP
41905152	QGP	WEP	QGP_sample	QGP
34669791	QGP	WEP	QGP_sample	QGP
45961149	QGP	WEP	QGP_sample	QGP
65128170	QGP	WEP	QGP_sample	QGP
303097155	QGP	WEP	QGP_sample	QGP
47977410	QGP	WEP	QGP_sample	QGP
82711667	QGP	WEP	QGP_sample	QGP
242903646	QGP	WEP	QGP_sample	QGP
35997991	QGP	WEP	QGP_sample	QGP
339992455	QGP	WEP	QGP_sample	QGP
164325516	QGP	WEP	QGP_sample	QGP
130958637	QGP	WEP	QGP_sample	QGP
37694096	QGP	WEP	QGP_sample	QGP
57359811	QGP	WEP	QGP_sample	QGP
41141459	QGP	WEP	QGP_sample	QGP
65536935	QGP	WEP	QGP_sample	QGP
45573740	QGP	WEP	QGP_sample	QGP
73246314	QGP	WEP	QGP_sample	QGP
234352752	QGP	WEP	QGP_sample	QGP
48889672	QGP	WEP	QGP_sample	QGP
48221145	QGP	WEP	QGP_sample	QGP
86799755	QGP	WEP	QGP_sample	QGP
53766981	QGP	WEP	QGP_sample	QGP
73261242	QGP	WEP	QGP_sample	QGP
34202132	QGP	WEP	QGP_sample	QGP
35785876	QGP	WEP	QGP_sample	QGP
93362350	QGP	WEP	QGP_sample	QGP
45084583	QGP	WEP	QGP_sample	QGP
77167637	QGP	WEP	QGP_sample	QGP
41464608	QGP	WEP	QGP_sample	QGP
84987250	QGP	WEP	QGP_sample	QGP
38796403	QGP	WEP	QGP_sample	QGP
38986900	QGP	WEP	QGP_sample	QGP
39654348	QGP	WEP	QGP_sample	QGP
47043949	QGP	WEP	QGP_sample	QGP
44412310	QGP	WEP	QGP_sample	QGP
34984008	QGP	WEP	QGP_sample	QGP
192715993	QGP	WEP	QGP_sample	QGP
40161548	QGP	WEP	QGP_sample	QGP
31794072	QGP	WEP	QGP_sample	QGP
111846693	QGP	WEP	QGP_sample	QGP
87297541	QGP	WEP	QGP_sample	QGP
78444211	QGP	WEP	QGP_sample	QGP
89480962	QGP	WEP	QGP_sample	QGP
172174920	QGP	WEP	QGP_sample	QGP
271177502	QGP	WEP	QGP_sample	QGP
164327730	QGP	WEP	QGP_sample	QGP
78394614	QGP	WEP	QGP_sample	QGP
257295503	QGP	WEP	QGP_sample	QGP
62574945	QGP	WEP	QGP_sample	QGP
48717269	QGP	WEP	QGP_sample	QGP
86046376	QGP	WEP	QGP_sample	QGP
117241368	QGP	WEP	QGP_sample	QGP
384640452	QGP	WEP	QGP_sample	QGP
47304084	QGP	WEP	QGP_sample	QGP
47340725	QGP	WEP	QGP_sample	QGP
143976750	QGP	WEP	QGP_sample	QGP
40419339	QGP	WEP	QGP_sample	QGP
74409149	QGP	WEP	QGP_sample	QGP
239381355	QGP	WEP	QGP_sample	QGP
67943777	QGP	WEP	QGP_sample	QGP
143617466	QGP	WEP	QGP_sample	QGP
289511649	QGP	WEP	QGP_sample	QGP
46823624	QGP	WEP	QGP_sample	QGP
41819651	QGP	WEP	QGP_sample	QGP
193841694	QGP	WEP	QGP_sample	QGP
82145835	QGP	WEP	QGP_sample	QGP
42407007	QGP	WEP	QGP_sample	QGP
27446475	QGP	WEP	QGP_sample	QGP
251861983	QGP	WEP	QGP_sample	QGP
57587457	QGP	WEP	QGP_sample	QGP
90704696	QGP	WEP	QGP_sample	QGP
45930726	QGP	WEP	QGP_sample	QGP
81314441	QGP	WEP	QGP_sample	QGP
36708214	QGP	WEP	QGP_sample	QGP
37500689	QGP	WEP	QGP_sample	QGP
55571777	QGP	WEP	QGP_sample	QGP
35214109	QGP	WEP	QGP_sample	QGP
92414611	QGP	WEP	QGP_sample	QGP
53246974	QGP	WEP	QGP_sample	QGP
72603966	QGP	WEP	QGP_sample	QGP
65980457	QGP	WEP	QGP_sample	QGP
97251445	QGP	WEP	QGP_sample	QGP
42510492	QGP	WEP	QGP_sample	QGP
49711658	QGP	WEP	QGP_sample	QGP
226030885	QGP	WEP	QGP_sample	QGP
237360371	QGP	WEP	QGP_sample	QGP
369015984	QGP	WEP	QGP_sample	QGP
117055335	QGP	WEP	QGP_sample	QGP
42577917	QGP	WEP	QGP_sample	QGP
92334212	QGP	WEP	QGP_sample	QGP
281300067	QGP	WEP	QGP_sample	QGP
40205297	QGP	WEP	QGP_sample	QGP
47886974	QGP	WEP	QGP_sample	QGP
36035559	QGP	WEP	QGP_sample	QGP
45420514	QGP	WEP	QGP_sample	QGP
37251044	QGP	WEP	QGP_sample	QGP
63288887	QGP	WEP	QGP_sample	QGP
40840302	QGP	WEP	QGP_sample	QGP
62925082	QGP	WEP	QGP_sample	QGP
53209303	QGP	WEP	QGP_sample	QGP
24238619	QGP	WEP	QGP_sample	QGP
38276400	QGP	WEP	QGP_sample	QGP
87552742	QGP	WEP	QGP_sample	QGP
32264839	QGP	WEP	QGP_sample	QGP
42702482	QGP	WEP	QGP_sample	QGP
219153968	QGP	WEP	QGP_sample	QGP
55819918	QGP	WEP	QGP_sample	QGP
62051450	QGP	WEP	QGP_sample	QGP
56872318	QGP	WEP	QGP_sample	QGP
144303597	QGP	WEP	QGP_sample	QGP
52276762	QGP	WEP	QGP_sample	QGP
94276205	QGP	WEP	QGP_sample	QGP
38233318	QGP	WEP	QGP_sample	QGP
57949335	QGP	WEP	QGP_sample	QGP
136212966	QGP	WEP	QGP_sample	QGP
145910772	QGP	WEP	QGP_sample	QGP
145832786	QGP	WEP	QGP_sample	QGP
46650050	QGP	WEP	QGP_sample	QGP
113621816	QGP	WEP	QGP_sample	QGP
56600466	QGP	WEP	QGP_sample	QGP
43624607	QGP	WEP	QGP_sample	QGP
46494552	QGP	WEP	QGP_sample	QGP
55610111	QGP	WEP	QGP_sample	QGP
34269980	QGP	WEP	QGP_sample	QGP
49450850	QGP	WEP	QGP_sample	QGP
41117558	QGP	WEP	QGP_sample	QGP
46324730	QGP	WEP	QGP_sample	QGP
144786424	QGP	WEP	QGP_sample	QGP
66507036	QGP	WEP	QGP_sample	QGP
48866344	QGP	WEP	QGP_sample	QGP
42609497	QGP	WEP	QGP_sample	QGP
29970017	QGP	WEP	QGP_sample	QGP
52910429	QGP	WEP	QGP_sample	QGP
123477386	QGP	WEP	QGP_sample	QGP
113712367	QGP	WEP	QGP_sample	QGP
322867053	QGP	WEP	QGP_sample	QGP
222118462	QGP	WEP	QGP_sample	QGP
161184729	QGP	WEP	QGP_sample	QGP
77232748	QGP	WEP	QGP_sample	QGP
153396998	QGP	WEP	QGP_sample	QGP
32351552	QGP	WEP	QGP_sample	QGP
134479450	QGP	WEP	QGP_sample	QGP
60489002	QGP	WEP	QGP_sample	QGP
108176408	QGP	WEP	QGP_sample	QGP
131283345	QGP	WEP	QGP_sample	QGP
29513322	QGP	WEP	QGP_sample	QGP
87885174	QGP	WEP	QGP_sample	QGP
35963362	QGP	WEP	QGP_sample	QGP
29972059	QGP	WEP	QGP_sample	QGP
40473644	QGP	WEP	QGP_sample	QGP
46695649	QGP	WEP	QGP_sample	QGP
261536301	QGP	WEP	QGP_sample	QGP
66114076	QGP	WEP	QGP_sample	QGP
201223075	QGP	WEP	QGP_sample	QGP
107833500	QGP	WEP	QGP_sample	QGP
102799726	QGP	WEP	QGP_sample	QGP
34083239	QGP	WEP	QGP_sample	QGP
155684216	QGP	WEP	QGP_sample	QGP
217299172	QGP	WEP	QGP_sample	QGP
62502956	QGP	WEP	QGP_sample	QGP
106238692	QGP	WEP	QGP_sample	QGP
45945844	QGP	WEP	QGP_sample	QGP
38584743	QGP	WEP	QGP_sample	QGP
73896381	QGP	WEP	QGP_sample	QGP
40161332	QGP	WEP	QGP_sample	QGP
273507776	QGP	WEP	QGP_sample	QGP
148898256	QGP	WEP	QGP_sample	QGP
44798586	QGP	WEP	QGP_sample	QGP
44312147	QGP	WEP	QGP_sample	QGP
124892353	QGP	WEP	QGP_sample	QGP
41538180	QGP	WEP	QGP_sample	QGP
44246785	QGP	WEP	QGP_sample	QGP
246026346	QGP	WEP	QGP_sample	QGP
141475000	QGP	WEP	QGP_sample	QGP
86316550	QGP	WEP	QGP_sample	QGP
128556479	QGP	WEP	QGP_sample	QGP
47778496	QGP	WEP	QGP_sample	QGP
185229161	QGP	WEP	QGP_sample	QGP
130754662	QGP	WEP	QGP_sample	QGP
76488897	QGP	WEP	QGP_sample	QGP
40525627	QGP	WEP	QGP_sample	QGP
26765916	QGP	WEP	QGP_sample	QGP
185002729	QGP	WEP	QGP_sample	QGP
27456967	QGP	WEP	QGP_sample	QGP
43149322	QGP	WEP	QGP_sample	QGP
45558488	QGP	WEP	QGP_sample	QGP
49065835	QGP	WEP	QGP_sample	QGP
196681486	QGP	WEP	QGP_sample	QGP
225190698	QGP	WEP	QGP_sample	QGP
48512928	QGP	WEP	QGP_sample	QGP
56336656	QGP	WEP	QGP_sample	QGP
201005128	QGP	WEP	QGP_sample	QGP
246772629	QGP	WEP	QGP_sample	QGP
189701484	QGP	WEP	QGP_sample	QGP
48250324	QGP	WEP	QGP_sample	QGP
62171317	QGP	WEP	QGP_sample	QGP
39224447	QGP	WEP	QGP_sample	QGP
228340577	QGP	WEP	QGP_sample	QGP
63942534	QGP	WEP	QGP_sample	QGP
26389234	QGP	WEP	QGP_sample	QGP
52276466	QGP	WEP	QGP_sample	QGP
126664495	QGP	WEP	QGP_sample	QGP
51009374	QGP	WEP	QGP_sample	QGP
38046831	QGP	WEP	QGP_sample	QGP
46829355	QGP	WEP	QGP_sample	QGP
300394923	QGP	WEP	QGP_sample	QGP
67621273	QGP	WEP	QGP_sample	QGP
50630614	QGP	WEP	QGP_sample	QGP
42781828	QGP	WEP	QGP_sample	QGP
203644922	QGP	WEP	QGP_sample	QGP
246859241	QGP	WEP	QGP_sample	QGP
39102819	QGP	WEP	QGP_sample	QGP
134702294	QGP	WEP	QGP_sample	QGP
40615576	QGP	WEP	QGP_sample	QGP
79425493	QGP	WEP	QGP_sample	QGP
56864867	QGP	WEP	QGP_sample	QGP
233717781	QGP	WEP	QGP_sample	QGP
162813046	QGP	WEP	QGP_sample	QGP
62529963	QGP	WEP	QGP_sample	QGP
90396215	QGP	WEP	QGP_sample	QGP
45500782	QGP	WEP	QGP_sample	QGP
135657949	QGP	WEP	QGP_sample	QGP
33090902	QGP	WEP	QGP_sample	QGP
68230023	QGP	WEP	QGP_sample	QGP
35780995	QGP	WEP	QGP_sample	QGP
185613065	QGP	WEP	QGP_sample	QGP
137045651	QGP	WEP	QGP_sample	QGP
37748588	QGP	WEP	QGP_sample	QGP
55816995	QGP	WEP	QGP_sample	QGP
43858361	QGP	WEP	QGP_sample	QGP
115857048	QGP	WEP	QGP_sample	QGP
52157707	QGP	WEP	QGP_sample	QGP
38589938	QGP	WEP	QGP_sample	QGP
76454520	QGP	WEP	QGP_sample	QGP
38811888	QGP	WEP	QGP_sample	QGP
165088414	QGP	WEP	QGP_sample	QGP
	QGP	WEP	QGP_sample	QGP
75580462	QGP	WEP	QGP_sample	QGP
199590215	QGP	WEP	QGP_sample	QGP
84453175	QGP	WEP	QGP_sample	QGP
97217989	QGP	WEP	QGP_sample	QGP
46813722	QGP	WEP	QGP_sample	QGP
283419794	QGP	WEP	QGP_sample	QGP
43889388	QGP	WEP	QGP_sample	QGP
41012924	QGP	WEP	QGP_sample	QGP
303246136	QGP	WEP	QGP_sample	QGP
36795698	QGP	WEP	QGP_sample	QGP
198021681	QGP	WEP	QGP_sample	QGP
28315559	QGP	WEP	QGP_sample	QGP
58140033	QGP	WEP	QGP_sample	QGP
43904807	QGP	WEP	QGP_sample	QGP
42019578	QGP	WEP	QGP_sample	QGP
111515786	QGP	WEP	QGP_sample	QGP
470980759	QGP	WEP	QGP_sample	QGP
41468502	QGP	WEP	QGP_sample	QGP
62453395	QGP	WEP	QGP_sample	QGP
329436580	QGP	WEP	QGP_sample	QGP
133701181	QGP	WEP	QGP_sample	QGP
25106271	QGP	WEP	QGP_sample	QGP
198026027	QGP	WEP	QGP_sample	QGP
52430145	QGP	WEP	QGP_sample	QGP
40940600	QGP	WEP	QGP_sample	QGP
67280741	QGP	WEP	QGP_sample	QGP
58287843	QGP	WEP	QGP_sample	QGP
67707977	QGP	WEP	QGP_sample	QGP
88901170	QGP	WEP	QGP_sample	QGP
96363151	QGP	WEP	QGP_sample	QGP
228737104	QGP	WEP	QGP_sample	QGP
30908840	QGP	WEP	QGP_sample	QGP
392996749	QGP	WEP	QGP_sample	QGP
104555164	QGP	WEP	QGP_sample	QGP
58511478	QGP	WEP	QGP_sample	QGP
38556680	QGP	WEP	QGP_sample	QGP
46008240	QGP	WEP	QGP_sample	QGP
159064132	QGP	WEP	QGP_sample	QGP
53336410	QGP	WEP	QGP_sample	QGP
43452621	QGP	WEP	QGP_sample	QGP
30564379	QGP	WEP	QGP_sample	QGP
234857333	QGP	WEP	QGP_sample	QGP
80678418	QGP	WEP	QGP_sample	QGP
197317768	QGP	WEP	QGP_sample	QGP
26838738	QGP	WEP	QGP_sample	QGP
160086318	QGP	WEP	QGP_sample	QGP
348558711	QGP	WEP	QGP_sample	QGP
34163266	QGP	WEP	QGP_sample	QGP
97719084	QGP	WEP	QGP_sample	QGP
52796685	QGP	WEP	QGP_sample	QGP
75443849	QGP	WEP	QGP_sample	QGP
293086738	QGP	WEP	QGP_sample	QGP
42436049	QGP	WEP	QGP_sample	QGP
33879634	QGP	WEP	QGP_sample	QGP
42886275	QGP	WEP	QGP_sample	QGP
161142145	QGP	WEP	QGP_sample	QGP
62465117	QGP	WEP	QGP_sample	QGP
33461595	QGP	WEP	QGP_sample	QGP
160443632	QGP	WEP	QGP_sample	QGP
177882912	QGP	WEP	QGP_sample	QGP
166157203	QGP	WEP	QGP_sample	QGP
219098877	QGP	WEP	QGP_sample	QGP
48773438	QGP	WEP	QGP_sample	QGP
168561201	QGP	WEP	QGP_sample	QGP
43510473	QGP	WEP	QGP_sample	QGP
152379272	QGP	WEP	QGP_sample	QGP
77165204	QGP	WEP	QGP_sample	QGP
41295377	QGP	WEP	QGP_sample	QGP
56489159	QGP	WEP	QGP_sample	QGP
60189561	QGP	WEP	QGP_sample	QGP
86571414	QGP	WEP	QGP_sample	QGP
61982400	QGP	WEP	QGP_sample	QGP
200740796	QGP	WEP	QGP_sample	QGP
211999242	QGP	WEP	QGP_sample	QGP
46412421	QGP	WEP	QGP_sample	QGP
77915712	QGP	WEP	QGP_sample	QGP
228714435	QGP	GAR	QGP_sample	QGP
64105606	QGP	GAR	QGP_sample	QGP
106271378	QGP	GAR	QGP_sample	QGP
102267661	QGP	GAR	QGP_sample	QGP
42941274	QGP	GAR	QGP_sample	QGP
146884298	QGP	GAR	QGP_sample	QGP
43506655	QGP	GAR	QGP_sample	QGP
88096683	QGP	GAR	QGP_sample	QGP
228213324	QGP	GAR	QGP_sample	QGP
65444217	QGP	GAR	QGP_sample	QGP
63860257	QGP	GAR	QGP_sample	QGP
70805108	QGP	GAR	QGP_sample	QGP
68938987	QGP	GAR	QGP_sample	QGP
121889139	QGP	GAR	QGP_sample	QGP
54436485	QGP	GAR	QGP_sample	QGP
51245425	QGP	GAR	QGP_sample	QGP
70569470	QGP	GAR	QGP_sample	QGP
65446347	QGP	GAR	QGP_sample	QGP
114783076	QGP	GAR	QGP_sample	QGP
103522156	QGP	GAR	QGP_sample	QGP
170624887	QGP	GAR	QGP_sample	QGP
45350532	QGP	GAR	QGP_sample	QGP
68241633	QGP	GAR	QGP_sample	QGP
193784725	QGP	GAR	QGP_sample	QGP
51280380	QGP	GAR	QGP_sample	QGP
42574570	QGP	GAR	QGP_sample	QGP
67279949	QGP	GAR	QGP_sample	QGP
86235065	QGP	GAR	QGP_sample	QGP
60935574	QGP	GAR	QGP_sample	QGP
179447988	QGP	GAR	QGP_sample	QGP
42934007	QGP	GAR	QGP_sample	QGP
161392131	QGP	GAR	QGP_sample	QGP
111083970	QGP	GAR	QGP_sample	QGP
119514445	QGP	GAR	QGP_sample	QGP
108289721	QGP	GAR	QGP_sample	QGP
55309388	QGP	GAR	QGP_sample	QGP
60253792	QGP	GAR	QGP_sample	QGP
82249845	QGP	GAR	QGP_sample	QGP
124686568	QGP	GAR	QGP_sample	QGP
80963679	QGP	GAR	QGP_sample	QGP
109129955	QGP	GAR	QGP_sample	QGP
60787740	QGP	GAR	QGP_sample	QGP
418501509	QGP	GAR	QGP_sample	QGP
71943809	QGP	GAR	QGP_sample	QGP
41995681	QGP	GAR	QGP_sample	QGP
47884254	QGP	GAR	QGP_sample	QGP
86159125	QGP	GAR	QGP_sample	QGP
87985353	QGP	GAR	QGP_sample	QGP
238636093	QGP	GAR	QGP_sample	QGP
72250902	QGP	GAR	QGP_sample	QGP
148149182	QGP	GAR	QGP_sample	QGP
67287388	QGP	GAR	QGP_sample	QGP
34708622	QGP	GAR	QGP_sample	QGP
48758740	QGP	GAR	QGP_sample	QGP
99925612	QGP	GAR	QGP_sample	QGP
161196342	QGP	GAR	QGP_sample	QGP
73353370	QGP	GAR	QGP_sample	QGP
93738980	QGP	GAR	QGP_sample	QGP
87363128	QGP	GAR	QGP_sample	QGP
136435277	QGP	GAR	QGP_sample	QGP
40611970	QGP	GAR	QGP_sample	QGP
165916097	QGP	GAR	QGP_sample	QGP
65442780	QGP	GAR	QGP_sample	QGP
80771660	QGP	GAR	QGP_sample	QGP
202867318	QGP	GAR	QGP_sample	QGP
44412359	QGP	GAR	QGP_sample	QGP
94287585	QGP	GAR	QGP_sample	QGP
86275054	QGP	GAR	QGP_sample	QGP
74370761	QGP	GAR	QGP_sample	QGP
82855389	QGP	GAR	QGP_sample	QGP
109648998	QGP	GAR	QGP_sample	QGP
165017022	QGP	GAR	QGP_sample	QGP
79617707	QGP	GAR	QGP_sample	QGP
114756595	QGP	GAR	QGP_sample	QGP
156556188	QGP	GAR	QGP_sample	QGP
106440845	QGP	GAR	QGP_sample	QGP
78853863	QGP	GAR	QGP_sample	QGP
160119934	QGP	GAR	QGP_sample	QGP
76997350	QGP	GAR	QGP_sample	QGP
119897305	QGP	GAR	QGP_sample	QGP
59708316	QGP	GAR	QGP_sample	QGP
33181575	QGP	GAR	QGP_sample	QGP
26795302	QGP	GAR	QGP_sample	QGP
100839527	QGP	GAR	QGP_sample	QGP
112024977	QGP	GAR	QGP_sample	QGP
201347226	QGP	GAR	QGP_sample	QGP
107208293	QGP	GAR	QGP_sample	QGP
91302326	QGP	GAR	QGP_sample	QGP
163373109	QGP	GAR	QGP_sample	QGP
73319462	QGP	GAR	QGP_sample	QGP
78783500	QGP	GAR	QGP_sample	QGP
36822036	QGP	GAR	QGP_sample	QGP
107317122	QGP	GAR	QGP_sample	QGP
473270064	QGP	GAR	QGP_sample	QGP
255322669	QGP	GAR	QGP_sample	QGP
229631288	QGP	GAR	QGP_sample	QGP
73890423	QGP	GAR	QGP_sample	QGP
98113074	QGP	GAR	QGP_sample	QGP
29691749	QGP	GAR	QGP_sample	QGP
28585372	QGP	GAR	QGP_sample	QGP
88210156	QGP	GAR	QGP_sample	QGP
40933784	QGP	GAR	QGP_sample	QGP
70524367	QGP	GAR	QGP_sample	QGP
86664072	QGP	GAR	QGP_sample	QGP
387088112	QGP	GAR	QGP_sample	QGP
75527904	QGP	GAR	QGP_sample	QGP
256605062	QGP	GAR	QGP_sample	QGP
101149331	QGP	GAR	QGP_sample	QGP
174126475	QGP	GAR	QGP_sample	QGP
43935171	QGP	GAR	QGP_sample	QGP
83995896	QGP	GAR	QGP_sample	QGP
85741443	QGP	GAR	QGP_sample	QGP
87615603	QGP	GAR	QGP_sample	QGP
72519705	QGP	GAR	QGP_sample	QGP
53862379	QGP	GAR	QGP_sample	QGP
77688150	QGP	GAR	QGP_sample	QGP
93765415	QGP	GAR	QGP_sample	QGP
88820435	QGP	GAR	QGP_sample	QGP
228818482	QGP	GAR	QGP_sample	QGP
47489867	QGP	GAR	QGP_sample	QGP
113465005	QGP	GAR	QGP_sample	QGP
114620184	QGP	GAR	QGP_sample	QGP
118092142	QGP	GAR	QGP_sample	QGP
67811521	QGP	GAR	QGP_sample	QGP
44739148	QGP	GAR	QGP_sample	QGP
172134733	QGP	GAR	QGP_sample	QGP
9284112	QGP	GAR	QGP_sample	QGP
51722713	QGP	GAR	QGP_sample	QGP
55199850	QGP	GAR	QGP_sample	QGP
57073143	QGP	GAR	QGP_sample	QGP
178329640	QGP	GAR	QGP_sample	QGP
38048437	QGP	GAR	QGP_sample	QGP
60319781	QGP	GAR	QGP_sample	QGP
63844501	QGP	GAR	QGP_sample	QGP
62347933	QGP	GAR	QGP_sample	QGP
85701514	QGP	GAR	QGP_sample	QGP
90847348	QGP	GAR	QGP_sample	QGP
312884778	QGP	GAR	QGP_sample	QGP
96845028	QGP	GAR	QGP_sample	QGP
39099636	QGP	GAR	QGP_sample	QGP
205821450	QGP	GAR	QGP_sample	QGP
27480581	QGP	GAR	QGP_sample	QGP
400811511	QGP	GAR	QGP_sample	QGP
420208431	QGP	GAR	QGP_sample	QGP
270220298	QGP	GAR	QGP_sample	QGP
134865424	QGP	GAR	QGP_sample	QGP
252865134	QGP	GAR	QGP_sample	QGP
106857058	QGP	GAR	QGP_sample	QGP
111286305	QGP	GAR	QGP_sample	QGP
57731462	QGP	GAR	QGP_sample	QGP
68098563	QGP	GAR	QGP_sample	QGP
77338962	QGP	GAR	QGP_sample	QGP
176346110	QGP	GAR	QGP_sample	QGP
254104501	QGP	GAR	QGP_sample	QGP
88451304	QGP	GAR	QGP_sample	QGP
116967732	QGP	GAR	QGP_sample	QGP
83830761	QGP	GAR	QGP_sample	QGP
68997222	QGP	GAR	QGP_sample	QGP
60082464	QGP	GAR	QGP_sample	QGP
270571007	QGP	GAR	QGP_sample	QGP
52510827	QGP	GAR	QGP_sample	QGP
75634763	QGP	GAR	QGP_sample	QGP
121223702	QGP	GAR	QGP_sample	QGP
122529628	QGP	GAR	QGP_sample	QGP
81681119	QGP	GAR	QGP_sample	QGP
302120953	QGP	GAR	QGP_sample	QGP
69088914	QGP	GAR	QGP_sample	QGP
129591551	QGP	GAR	QGP_sample	QGP
240430298	QGP	GAR	QGP_sample	QGP
186421868	QGP	GAR	QGP_sample	QGP
45039062	QGP	GAR	QGP_sample	QGP
98973144	QGP	GAR	QGP_sample	QGP
171066349	QGP	GAR	QGP_sample	QGP
48349835	QGP	GAR	QGP_sample	QGP
63772217	QGP	GAR	QGP_sample	QGP
112779533	QGP	GAR	QGP_sample	QGP
98031949	QGP	GAR	QGP_sample	QGP
91355080	QGP	GAR	QGP_sample	QGP
75080271	QGP	GAR	QGP_sample	QGP
36161429	QGP	GAR	QGP_sample	QGP
158806702	QGP	GAR	QGP_sample	QGP
270061806	QGP	GAR	QGP_sample	QGP
146332891	QGP	GAR	QGP_sample	QGP
58110397	QGP	GAR	QGP_sample	QGP
217303376	QGP	GAR	QGP_sample	QGP
107927772	QGP	GAR	QGP_sample	QGP
179115167	QGP	GAR	QGP_sample	QGP
101121190	QGP	GAR	QGP_sample	QGP
56515320	QGP	GAR	QGP_sample	QGP
51162873	QGP	GAR	QGP_sample	QGP
72421028	QGP	GAR	QGP_sample	QGP
55074139	QGP	GAR	QGP_sample	QGP
115351182	QGP	GAR	QGP_sample	QGP
304856680	QGP	GAR	QGP_sample	QGP
86645302	QGP	GAR	QGP_sample	QGP
206134725	QGP	GAR	QGP_sample	QGP
116032437	QGP	GAR	QGP_sample	QGP
31453423	QGP	GAR	QGP_sample	QGP
51982918	QGP	GAR	QGP_sample	QGP
44467756	QGP	GAR	QGP_sample	QGP
57967961	QGP	GAR	QGP_sample	QGP
36427542	QGP	GAR	QGP_sample	QGP
48559590	QGP	GAR	QGP_sample	QGP
88978565	QGP	GAR	QGP_sample	QGP
204049921	QGP	GAR	QGP_sample	QGP
23339441	QGP	GAR	QGP_sample	QGP
63897671	QGP	GAR	QGP_sample	QGP
368468844	QGP	GAR	QGP_sample	QGP
104318995	QGP	GAR	QGP_sample	QGP
188011379	QGP	GAR	QGP_sample	QGP
119927903	QGP	GAR	QGP_sample	QGP
67776537	QGP	GAR	QGP_sample	QGP
85650388	QGP	GAR	QGP_sample	QGP
79262282	QGP	GAR	QGP_sample	QGP
39714143	QGP	GAR	QGP_sample	QGP
26996704	QGP	GAR	QGP_sample	QGP
190971089	QGP	GAR	QGP_sample	QGP
55498382	QGP	GAR	QGP_sample	QGP
351376205	QGP	GAR	QGP_sample	QGP
271409151	QGP	GAR	QGP_sample	QGP
77719534	QGP	GAR	QGP_sample	QGP
50745818	QGP	GAR	QGP_sample	QGP
204111788	QGP	GAR	QGP_sample	QGP
54794044	QGP	GAR	QGP_sample	QGP
102328489	QGP	GAR	QGP_sample	QGP
208859635	QGP	GAR	QGP_sample	QGP
71111618	QGP	GAR	QGP_sample	QGP
34286248	QGP	GAR	QGP_sample	QGP
128473608	QGP	GAR	QGP_sample	QGP
49186427	QGP	GAR	QGP_sample	QGP
64491929	QGP	GAR	QGP_sample	QGP
54483955	QGP	GAR	QGP_sample	QGP
355098083	QGP	GAR	QGP_sample	QGP
122089592	QGP	GAR	QGP_sample	QGP
85734867	QGP	GAR	QGP_sample	QGP
274960008	QGP	GAR	QGP_sample	QGP
134484904	QGP	GAR	QGP_sample	QGP
152709637	QGP	GAR	QGP_sample	QGP
134221798	QGP	GAR	QGP_sample	QGP
59275895	QGP	GAR	QGP_sample	QGP
84290657	QGP	GAR	QGP_sample	QGP
49824302	QGP	GAR	QGP_sample	QGP
57677562	QGP	GAR	QGP_sample	QGP
57900490	QGP	GAR	QGP_sample	QGP
292746800	QGP	GAR	QGP_sample	QGP
41157814	QGP	GAR	QGP_sample	QGP
42472470	QGP	GAR	QGP_sample	QGP
28235415	QGP	GAR	QGP_sample	QGP
60100792	QGP	GAR	QGP_sample	QGP
86304230	QGP	GAR	QGP_sample	QGP
55849093	QGP	GAR	QGP_sample	QGP
74728367	QGP	GAR	QGP_sample	QGP
185669116	QGP	GAR	QGP_sample	QGP
368571982	QGP	GAR	QGP_sample	QGP
229812382	QGP	GAR	QGP_sample	QGP
104070050	QGP	GAR	QGP_sample	QGP
392830908	QGP	GAR	QGP_sample	QGP
472117418	QGP	GAR	QGP_sample	QGP
200879985	QGP	GAR	QGP_sample	QGP
28496332	QGP	GAR	QGP_sample	QGP
41623188	QGP	GAR	QGP_sample	QGP
258864068	QGP	GAR	QGP_sample	QGP
68283155	QGP	GAR	QGP_sample	QGP
59217761	QGP	GAR	QGP_sample	QGP
213351896	QGP	GAR	QGP_sample	QGP
88980229	QGP	GAR	QGP_sample	QGP
144350931	QGP	GAR	QGP_sample	QGP
69636125	QGP	GAR	QGP_sample	QGP
150224645	QGP	GAR	QGP_sample	QGP
69917607	QGP	GAR	QGP_sample	QGP
94286013	QGP	GAR	QGP_sample	QGP
71860037	QGP	GAR	QGP_sample	QGP
187095339	QGP	GAR	QGP_sample	QGP
234348747	QGP	GAR	QGP_sample	QGP
57508449	QGP	GAR	QGP_sample	QGP
162794794	QGP	GAR	QGP_sample	QGP
42889027	QGP	GAR	QGP_sample	QGP
201020759	QGP	GAR	QGP_sample	QGP
38658347	QGP	GAR	QGP_sample	QGP
45056741	QGP	GAR	QGP_sample	QGP
83733452	QGP	GAR	QGP_sample	QGP
177096863	QGP	GAR	QGP_sample	QGP
94817247	QGP	GAR	QGP_sample	QGP
167255690	QGP	GAR	QGP_sample	QGP
157813491	QGP	GAR	QGP_sample	QGP
134339156	QGP	GAR	QGP_sample	QGP
124111545	QGP	GAR	QGP_sample	QGP
123444899	QGP	GAR	QGP_sample	QGP
94094702	QGP	GAR	QGP_sample	QGP
105050156	QGP	GAR	QGP_sample	QGP
84197273	QGP	GAR	QGP_sample	QGP
81907920	QGP	GAR	QGP_sample	QGP
247451237	QGP	GAR	QGP_sample	QGP
195751225	QGP	GAR	QGP_sample	QGP
198672271	QGP	GAR	QGP_sample	QGP
195322942	QGP	GAR	QGP_sample	QGP
133821811	QGP	GAR	QGP_sample	QGP
159835059	QGP	GAR	QGP_sample	QGP
55721800	QGP	GAR	QGP_sample	QGP
45903803	QGP	GAR	QGP_sample	QGP
107881174	QGP	GAR	QGP_sample	QGP
63645039	QGP	GAR	QGP_sample	QGP
126369636	QGP	GAR	QGP_sample	QGP
75513360	QGP	GAR	QGP_sample	QGP
52665900	QGP	GAR	QGP_sample	QGP
60557113	QGP	GAR	QGP_sample	QGP
50786396	QGP	GAR	QGP_sample	QGP
74770669	QGP	GAR	QGP_sample	QGP
77042176	QGP	GAR	QGP_sample	QGP
78969943	QGP	GAR	QGP_sample	QGP
81390623	QGP	GAR	QGP_sample	QGP
240905958	QGP	GAR	QGP_sample	QGP
138309108	QGP	GAR	QGP_sample	QGP
302671100	QGP	GAR	QGP_sample	QGP
371651311	QGP	GAR	QGP_sample	QGP
388863598	QGP	GAR	QGP_sample	QGP
262446390	QGP	GAR	QGP_sample	QGP
95285893	QGP	GAR	QGP_sample	QGP
69926437	QGP	GAR	QGP_sample	QGP
59357352	QGP	GAR	QGP_sample	QGP
113644145	QGP	GAR	QGP_sample	QGP
102001324	QGP	GAR	QGP_sample	QGP
69800841	QGP	GAR	QGP_sample	QGP
545498828	QGP	GAR	QGP_sample	QGP
76602961	QGP	GAR	QGP_sample	QGP
92407246	QGP	GAR	QGP_sample	QGP
72648141	QGP	GAR	QGP_sample	QGP
61570388	QGP	GAR	QGP_sample	QGP
122095054	QGP	GAR	QGP_sample	QGP
306041673	QGP	GAR	QGP_sample	QGP
116583298	QGP	GAR	QGP_sample	QGP
98941451	QGP	GAR	QGP_sample	QGP
64553017	QGP	GAR	QGP_sample	QGP
114128733	QGP	GAR	QGP_sample	QGP
167482290	QGP	GAR	QGP_sample	QGP
43735842	QGP	GAR	QGP_sample	QGP
46040740	QGP	GAR	QGP_sample	QGP
39427039	QGP	GAR	QGP_sample	QGP
60614758	QGP	GAR	QGP_sample	QGP
139544198	QGP	GAR	QGP_sample	QGP
85602734	QGP	GAR	QGP_sample	QGP
102051008	QGP	GAR	QGP_sample	QGP
68573176	QGP	GAR	QGP_sample	QGP
39414203	QGP	GAR	QGP_sample	QGP
168064852	QGP	GAR	QGP_sample	QGP
37824759	QGP	GAR	QGP_sample	QGP
44577052	QGP	GAR	QGP_sample	QGP
137007238	QGP	GAR	QGP_sample	QGP
106759414	QGP	GAR	QGP_sample	QGP
42792386	QGP	GAR	QGP_sample	QGP
173343589	QGP	GAR	QGP_sample	QGP
139807610	QGP	GAR	QGP_sample	QGP
113507753	QGP	GAR	QGP_sample	QGP
175357726	QGP	GAR	QGP_sample	QGP
271948798	QGP	GAR	QGP_sample	QGP
311293597	QGP	GAR	QGP_sample	QGP
100791243	QGP	GAR	QGP_sample	QGP
98744651	QGP	GAR	QGP_sample	QGP
67089752	QGP	GAR	QGP_sample	QGP
49713614	QGP	GAR	QGP_sample	QGP
57470395	QGP	GAR	QGP_sample	QGP
307983454	QGP	GAR	QGP_sample	QGP
[truncated: 4,005 more rows]
