# Supplementary material for: Thousands of Qatari genomes inform human migration history and improve imputation of Arab haplotypes
Source: Nat Commun. 2021 Oct 12;12:5929. doi: 10.1038/s41467-021-25287-y (PMC8511259; doi:10.1038/s41467-021-25287-y)
Supplement: Supplementary file 5 — Source Data [file 41467_2021_25287_MOESM5_ESM.zip › Source_data_Figure5/5a.csv]

Inbreeding coefficient	Superpopulation	Subpopulation
0.0076	AFR	YRI
0.0046	AFR	YRI
0.0038	AFR	YRI
0	AFR	YRI
0	AFR	LWK
0.0331	AMR	PEL
0.0075	AMR	PEL
0.0054	AMR	PEL
0.0044	AMR	PEL
0	AMR	PEL
0.0271	AMR	PUR
0.0154	AMR	PUR
0.0153	AMR	PUR
0.0114	AMR	PUR
0.0089	AMR	PUR
0.0062	AMR	PUR
0.0048	AMR	PUR
0.0046	AMR	PUR
0.0045	AMR	PUR
0.0041	AMR	PUR
0.0037	AMR	PUR
0	AMR	PUR
0	AMR	PUR
0	AMR	PUR
0.004	AMR	PEL
0	AMR	PEL
0.023	EUR	TSI
0.0081	EUR	TSI
0	EUR	TSI
0.0109	EUR	CEU
0	EUR	CEU
0.0304	SAS	PJL
0.0269	SAS	PJL
0.0263	SAS	PJL
0.0248	SAS	PJL
0.0232	SAS	PJL
0.0231	SAS	PJL
0.023	SAS	PJL
0.0214	SAS	PJL
0.0211	SAS	PJL
0.0194	SAS	PJL
0.0173	SAS	PJL
0.0172	SAS	PJL
0.0161	SAS	PJL
0.0154	SAS	PJL
0.0147	SAS	PJL
0.0126	SAS	PJL
0.012	SAS	PJL
0.0105	SAS	PJL
0.0103	SAS	PJL
0.0056	SAS	PJL
0.0055	SAS	PJL
0.0042	SAS	PJL
0	SAS	PJL
0.0191	SAS	BEB
0.0125	SAS	BEB
0.0112	SAS	BEB
0.0085	SAS	BEB
0.0059	SAS	BEB
0	SAS	BEB
0	SAS	PJL
0.0425	EAS	JPT
0.0352	EAS	JPT
0.0191	EAS	JPT
0.0139	EAS	JPT
0	EAS	JPT
0.009	EAS	CHB
0.0044	EAS	CHB
0	EAS	CHB
0.2476	QGP	WEP
0.1836	QGP	WEP
0.1831	QGP	WEP
0.1566	QGP	WEP
0.1338	QGP	WEP
0.1323	QGP	WEP
0.1311	QGP	WEP
0.1307	QGP	WEP
0.1296	QGP	WEP
0.1285	QGP	WEP
0.125	QGP	WEP
0.1221	QGP	WEP
0.1209	QGP	WEP
0.1192	QGP	WEP
0.117	QGP	WEP
0.1166	QGP	WEP
0.1128	QGP	WEP
0.1125	QGP	WEP
0.1122	QGP	WEP
0.1118	QGP	WEP
0.1117	QGP	WEP
0.1111	QGP	WEP
0.1107	QGP	WEP
0.1101	QGP	WEP
0.1091	QGP	WEP
0.107	QGP	WEP
0.1069	QGP	WEP
0.1055	QGP	WEP
0.104	QGP	WEP
0.1038	QGP	WEP
0.1024	QGP	WEP
0.1019	QGP	WEP
0.1005	QGP	WEP
0.1003	QGP	WEP
0.0989	QGP	WEP
0.0984	QGP	WEP
0.0983	QGP	WEP
0.0974	QGP	WEP
0.0969	QGP	WEP
0.0966	QGP	WEP
0.0965	QGP	WEP
0.0964	QGP	WEP
0.0962	QGP	WEP
0.0959	QGP	WEP
0.0954	QGP	WEP
0.0952	QGP	WEP
0.0949	QGP	WEP
0.0948	QGP	WEP
0.0945	QGP	WEP
0.0941	QGP	WEP
0.0935	QGP	WEP
0.0934	QGP	WEP
0.0923	QGP	WEP
0.0918	QGP	WEP
0.0915	QGP	WEP
0.0913	QGP	WEP
0.0901	QGP	WEP
0.0896	QGP	WEP
0.0889	QGP	WEP
0.0887	QGP	WEP
0.0869	QGP	WEP
0.0868	QGP	WEP
0.0866	QGP	WEP
0.0853	QGP	WEP
0.0844	QGP	WEP
0.0839	QGP	WEP
0.0828	QGP	WEP
0.0825	QGP	WEP
0.0823	QGP	WEP
0.0822	QGP	WEP
0.0818	QGP	WEP
0.0817	QGP	WEP
0.0812	QGP	WEP
0.0811	QGP	WEP
0.0802	QGP	WEP
0.0787	QGP	WEP
0.0784	QGP	WEP
0.0783	QGP	WEP
0.0774	QGP	WEP
0.0773	QGP	WEP
0.0769	QGP	WEP
0.0768	QGP	WEP
0.0767	QGP	WEP
0.0759	QGP	WEP
0.0758	QGP	WEP
0.0757	QGP	WEP
0.0753	QGP	WEP
0.0752	QGP	WEP
0.0746	QGP	WEP
0.0745	QGP	WEP
0.0744	QGP	WEP
0.0743	QGP	WEP
0.0737	QGP	WEP
0.0725	QGP	WEP
0.0722	QGP	WEP
0.0721	QGP	WEP
0.0719	QGP	WEP
0.0716	QGP	WEP
0.0712	QGP	WEP
0.0705	QGP	WEP
0.07	QGP	WEP
0.0698	QGP	WEP
0.0695	QGP	WEP
0.0694	QGP	WEP
0.0686	QGP	WEP
0.0684	QGP	WEP
0.0683	QGP	WEP
0.0679	QGP	WEP
0.0676	QGP	WEP
0.067	QGP	WEP
0.0669	QGP	WEP
0.0668	QGP	WEP
0.0667	QGP	WEP
0.0663	QGP	WEP
0.0662	QGP	WEP
0.0659	QGP	WEP
0.0657	QGP	WEP
0.0655	QGP	WEP
0.0652	QGP	WEP
0.0648	QGP	WEP
0.0646	QGP	WEP
0.0645	QGP	WEP
0.0644	QGP	WEP
0.0643	QGP	WEP
0.0642	QGP	WEP
0.064	QGP	WEP
0.0639	QGP	WEP
0.0635	QGP	WEP
0.0629	QGP	WEP
0.0628	QGP	WEP
0.0625	QGP	WEP
0.0622	QGP	WEP
0.0621	QGP	WEP
0.0619	QGP	WEP
0.0615	QGP	WEP
0.0614	QGP	WEP
0.0612	QGP	WEP
0.0609	QGP	WEP
0.0605	QGP	WEP
0.0604	QGP	WEP
0.0603	QGP	WEP
0.06	QGP	WEP
0.0599	QGP	WEP
0.0598	QGP	WEP
0.0596	QGP	WEP
0.0595	QGP	WEP
0.0594	QGP	WEP
0.0592	QGP	WEP
0.0591	QGP	WEP
0.0588	QGP	WEP
0.0587	QGP	WEP
0.0586	QGP	WEP
0.0585	QGP	WEP
0.0584	QGP	WEP
0.0583	QGP	WEP
0.0582	QGP	WEP
0.0581	QGP	WEP
0.058	QGP	WEP
0.0576	QGP	WEP
0.0574	QGP	WEP
0.0571	QGP	WEP
0.0569	QGP	WEP
0.0561	QGP	WEP
0.0557	QGP	WEP
0.0555	QGP	WEP
0.0553	QGP	WEP
0.055	QGP	WEP
0.0548	QGP	WEP
0.0547	QGP	WEP
0.0545	QGP	WEP
0.0542	QGP	WEP
0.0538	QGP	WEP
0.0537	QGP	WEP
0.0536	QGP	WEP
0.0532	QGP	WEP
0.0529	QGP	WEP
0.0528	QGP	WEP
0.0526	QGP	WEP
0.0525	QGP	WEP
0.0523	QGP	WEP
0.0522	QGP	WEP
0.052	QGP	WEP
0.0519	QGP	WEP
0.0518	QGP	WEP
0.0517	QGP	WEP
0.0516	QGP	WEP
0.0513	QGP	WEP
0.051	QGP	WEP
0.0508	QGP	WEP
0.0504	QGP	WEP
0.0502	QGP	WEP
0.05	QGP	WEP
0.0499	QGP	WEP
0.0494	QGP	WEP
0.0493	QGP	WEP
0.0491	QGP	WEP
0.0487	QGP	WEP
0.0486	QGP	WEP
0.0485	QGP	WEP
0.0483	QGP	WEP
0.0481	QGP	WEP
0.0479	QGP	WEP
0.0478	QGP	WEP
0.0477	QGP	WEP
0.0474	QGP	WEP
0.0472	QGP	WEP
0.0471	QGP	WEP
0.0468	QGP	WEP
0.0462	QGP	WEP
0.0461	QGP	WEP
0.046	QGP	WEP
0.0458	QGP	WEP
0.0453	QGP	WEP
0.0451	QGP	WEP
0.0449	QGP	WEP
0.0448	QGP	WEP
0.0443	QGP	WEP
0.0439	QGP	WEP
0.0438	QGP	WEP
0.0436	QGP	WEP
0.0434	QGP	WEP
0.0433	QGP	WEP
0.0432	QGP	WEP
0.0431	QGP	WEP
0.0429	QGP	WEP
0.0428	QGP	WEP
0.0425	QGP	WEP
0.0423	QGP	WEP
0.042	QGP	WEP
0.0416	QGP	WEP
0.0412	QGP	WEP
0.041	QGP	WEP
0.0406	QGP	WEP
0.0405	QGP	WEP
0.0403	QGP	WEP
0.0402	QGP	WEP
0.0401	QGP	WEP
0.0398	QGP	WEP
0.0397	QGP	WEP
0.0395	QGP	WEP
0.0393	QGP	WEP
0.0392	QGP	WEP
0.0389	QGP	WEP
0.0386	QGP	WEP
0.0385	QGP	WEP
0.0384	QGP	WEP
0.0383	QGP	WEP
0.0382	QGP	WEP
0.0381	QGP	WEP
0.0379	QGP	WEP
0.0377	QGP	WEP
0.0371	QGP	WEP
0.0369	QGP	WEP
0.0368	QGP	WEP
0.0367	QGP	WEP
0.0364	QGP	WEP
0.0362	QGP	WEP
0.0361	QGP	WEP
0.036	QGP	WEP
0.0359	QGP	WEP
0.0358	QGP	WEP
0.0357	QGP	WEP
0.0356	QGP	WEP
0.0353	QGP	WEP
0.0351	QGP	WEP
0.035	QGP	WEP
0.0348	QGP	WEP
0.0346	QGP	WEP
0.0344	QGP	WEP
0.0343	QGP	WEP
0.0342	QGP	WEP
0.0341	QGP	WEP
0.0339	QGP	WEP
0.0338	QGP	WEP
0.0337	QGP	WEP
0.0336	QGP	WEP
0.0334	QGP	WEP
0.0332	QGP	WEP
0.0331	QGP	WEP
0.033	QGP	WEP
0.0329	QGP	WEP
0.0323	QGP	WEP
0.0322	QGP	WEP
0.0321	QGP	WEP
0.032	QGP	WEP
0.0319	QGP	WEP
0.0316	QGP	WEP
0.0314	QGP	WEP
0.0312	QGP	WEP
0.0311	QGP	WEP
0.0309	QGP	WEP
0.0306	QGP	WEP
0.0304	QGP	WEP
0.0302	QGP	WEP
0.0301	QGP	WEP
0.0296	QGP	WEP
0.0294	QGP	WEP
0.0292	QGP	WEP
0.0288	QGP	WEP
0.0287	QGP	WEP
0.0286	QGP	WEP
0.0284	QGP	WEP
0.0281	QGP	WEP
0.0276	QGP	WEP
0.0275	QGP	WEP
0.0274	QGP	WEP
0.0271	QGP	WEP
0.027	QGP	WEP
0.0269	QGP	WEP
0.0268	QGP	WEP
0.0267	QGP	WEP
0.0266	QGP	WEP
0.0265	QGP	WEP
0.0263	QGP	WEP
0.0261	QGP	WEP
0.0258	QGP	WEP
0.0257	QGP	WEP
0.0256	QGP	WEP
0.0254	QGP	WEP
0.0253	QGP	WEP
0.0249	QGP	WEP
0.0248	QGP	WEP
0.0247	QGP	WEP
0.0246	QGP	WEP
0.0245	QGP	WEP
0.0244	QGP	WEP
0.0243	QGP	WEP
0.0242	QGP	WEP
0.0241	QGP	WEP
0.0239	QGP	WEP
0.0238	QGP	WEP
0.0237	QGP	WEP
0.0234	QGP	WEP
0.0233	QGP	WEP
0.0231	QGP	WEP
0.023	QGP	WEP
0.0227	QGP	WEP
0.0225	QGP	WEP
0.0224	QGP	WEP
0.0223	QGP	WEP
0.0222	QGP	WEP
0.022	QGP	WEP
0.0219	QGP	WEP
0.0218	QGP	WEP
0.0217	QGP	WEP
0.0216	QGP	WEP
0.0213	QGP	WEP
0.0212	QGP	WEP
0.0211	QGP	WEP
0.0209	QGP	WEP
0.0205	QGP	WEP
0.0203	QGP	WEP
0.0202	QGP	WEP
0.02	QGP	WEP
0.0199	QGP	WEP
0.0198	QGP	WEP
0.0196	QGP	WEP
0.0195	QGP	WEP
0.0194	QGP	WEP
0.0193	QGP	WEP
0.0192	QGP	WEP
0.019	QGP	WEP
0.0189	QGP	WEP
0.0188	QGP	WEP
0.0187	QGP	WEP
0.0185	QGP	WEP
0.0184	QGP	WEP
0.0182	QGP	WEP
0.0181	QGP	WEP
0.0178	QGP	WEP
0.0172	QGP	WEP
0.0171	QGP	WEP
0.017	QGP	WEP
0.0169	QGP	WEP
0.0168	QGP	WEP
0.0167	QGP	WEP
0.0166	QGP	WEP
0.0165	QGP	WEP
0.0164	QGP	WEP
0.0163	QGP	WEP
0.0158	QGP	WEP
0.0157	QGP	WEP
0.0156	QGP	WEP
0.0155	QGP	WEP
0.0153	QGP	WEP
0.0152	QGP	WEP
0.0151	QGP	WEP
0.015	QGP	WEP
0.0148	QGP	WEP
0.0147	QGP	WEP
0.0146	QGP	WEP
0.0143	QGP	WEP
0.0142	QGP	WEP
0.0141	QGP	WEP
0.014	QGP	WEP
0.0139	QGP	WEP
0.0138	QGP	WEP
0.0137	QGP	WEP
0.0135	QGP	WEP
0.0133	QGP	WEP
0.013	QGP	WEP
0.0129	QGP	WEP
0.0128	QGP	WEP
0.0126	QGP	WEP
0.0125	QGP	WEP
0.0124	QGP	WEP
0.0122	QGP	WEP
0.0121	QGP	WEP
0.012	QGP	WEP
0.0119	QGP	WEP
0.0117	QGP	WEP
0.0116	QGP	WEP
0.0114	QGP	WEP
0.0112	QGP	WEP
0.0111	QGP	WEP
0.011	QGP	WEP
0.0108	QGP	WEP
0.0107	QGP	WEP
0.0105	QGP	WEP
0.0104	QGP	WEP
0.0103	QGP	WEP
0.0102	QGP	WEP
0.0101	QGP	WEP
0.01	QGP	WEP
0.0099	QGP	WEP
0.0098	QGP	WEP
0.0097	QGP	WEP
0.0096	QGP	WEP
0.0095	QGP	WEP
0.0093	QGP	WEP
0.0092	QGP	WEP
0.0091	QGP	WEP
0.009	QGP	WEP
0.0089	QGP	WEP
0.0088	QGP	WEP
0.0087	QGP	WEP
0.0086	QGP	WEP
0.0085	QGP	WEP
0.0084	QGP	WEP
0.0081	QGP	WEP
0.008	QGP	WEP
0.0079	QGP	WEP
0.0078	QGP	WEP
0.0077	QGP	WEP
0.0076	QGP	WEP
0.0074	QGP	WEP
0.0072	QGP	WEP
0.0071	QGP	WEP
0.007	QGP	WEP
0.0069	QGP	WEP
0.0068	QGP	WEP
0.0067	QGP	WEP
0.0065	QGP	WEP
0.0064	QGP	WEP
0.0063	QGP	WEP
0.0062	QGP	WEP
0.0061	QGP	WEP
0.006	QGP	WEP
0.0058	QGP	WEP
0.0057	QGP	WEP
0.0056	QGP	WEP
0.0054	QGP	WEP
0.0053	QGP	WEP
0.0051	QGP	WEP
0.0047	QGP	WEP
0.0045	QGP	WEP
0.0044	QGP	WEP
0.0043	QGP	WEP
0.0041	QGP	WEP
0.0039	QGP	WEP
0.0038	QGP	WEP
0.0037	QGP	WEP
0	QGP	WEP
0.1124	QGP	SAS
0.082	QGP	SAS
0.006	QGP	SAS
0.0042	QGP	SAS
0	QGP	SAS
0.1992	QGP	PAR
0.1869	QGP	PAR
0.1783	QGP	PAR
0.1767	QGP	PAR
0.1741	QGP	PAR
0.1731	QGP	PAR
0.168	QGP	PAR
0.1649	QGP	PAR
0.1644	QGP	PAR
0.1567	QGP	PAR
0.1551	QGP	PAR
0.1545	QGP	PAR
0.1534	QGP	PAR
0.1531	QGP	PAR
0.1511	QGP	PAR
0.151	QGP	PAR
0.1509	QGP	PAR
0.1494	QGP	PAR
0.1477	QGP	PAR
0.1453	QGP	PAR
0.1452	QGP	PAR
0.1448	QGP	PAR
0.1447	QGP	PAR
0.1433	QGP	PAR
0.1432	QGP	PAR
0.1422	QGP	PAR
0.14	QGP	PAR
0.1398	QGP	PAR
0.1382	QGP	PAR
0.138	QGP	PAR
0.1377	QGP	PAR
0.1373	QGP	PAR
0.1371	QGP	PAR
0.1369	QGP	PAR
0.1357	QGP	PAR
0.1352	QGP	PAR
0.1344	QGP	PAR
0.134	QGP	PAR
0.1336	QGP	PAR
0.1335	QGP	PAR
0.1334	QGP	PAR
0.133	QGP	PAR
0.1325	QGP	PAR
0.1316	QGP	PAR
0.1315	QGP	PAR
0.1312	QGP	PAR
0.1305	QGP	PAR
0.1304	QGP	PAR
0.1302	QGP	PAR
0.1295	QGP	PAR
0.1293	QGP	PAR
0.1291	QGP	PAR
0.1289	QGP	PAR
0.1286	QGP	PAR
0.1285	QGP	PAR
0.1277	QGP	PAR
0.1275	QGP	PAR
0.1273	QGP	PAR
0.1267	QGP	PAR
0.1256	QGP	PAR
0.1255	QGP	PAR
0.1252	QGP	PAR
0.125	QGP	PAR
0.1247	QGP	PAR
0.1241	QGP	PAR
0.1239	QGP	PAR
0.1221	QGP	PAR
0.1199	QGP	PAR
0.1198	QGP	PAR
0.1197	QGP	PAR
0.1196	QGP	PAR
0.1194	QGP	PAR
0.1192	QGP	PAR
0.1187	QGP	PAR
0.118	QGP	PAR
0.1176	QGP	PAR
0.1173	QGP	PAR
0.1171	QGP	PAR
0.1165	QGP	PAR
0.1163	QGP	PAR
0.1159	QGP	PAR
0.1153	QGP	PAR
0.1151	QGP	PAR
0.1148	QGP	PAR
0.1147	QGP	PAR
0.1144	QGP	PAR
0.1143	QGP	PAR
0.1142	QGP	PAR
0.114	QGP	PAR
0.1136	QGP	PAR
0.1134	QGP	PAR
0.1127	QGP	PAR
0.1126	QGP	PAR
0.1122	QGP	PAR
0.1108	QGP	PAR
0.1107	QGP	PAR
0.1105	QGP	PAR
0.11	QGP	PAR
0.1098	QGP	PAR
0.1096	QGP	PAR
0.1095	QGP	PAR
0.1094	QGP	PAR
0.1093	QGP	PAR
0.1092	QGP	PAR
0.109	QGP	PAR
0.1087	QGP	PAR
0.1086	QGP	PAR
0.1085	QGP	PAR
0.1083	QGP	PAR
0.108	QGP	PAR
0.1076	QGP	PAR
0.1075	QGP	PAR
0.1074	QGP	PAR
0.1073	QGP	PAR
0.1071	QGP	PAR
0.107	QGP	PAR
0.1067	QGP	PAR
0.1063	QGP	PAR
0.1061	QGP	PAR
0.1057	QGP	PAR
0.1054	QGP	PAR
0.105	QGP	PAR
0.1047	QGP	PAR
0.1046	QGP	PAR
0.104	QGP	PAR
0.1035	QGP	PAR
0.1029	QGP	PAR
0.1028	QGP	PAR
0.1026	QGP	PAR
0.1025	QGP	PAR
0.1024	QGP	PAR
0.102	QGP	PAR
0.1016	QGP	PAR
0.1014	QGP	PAR
0.1013	QGP	PAR
0.1	QGP	PAR
0.0997	QGP	PAR
0.0996	QGP	PAR
0.0994	QGP	PAR
0.099	QGP	PAR
0.0988	QGP	PAR
0.0986	QGP	PAR
0.0983	QGP	PAR
0.098	QGP	PAR
0.0978	QGP	PAR
0.0975	QGP	PAR
0.0972	QGP	PAR
0.0971	QGP	PAR
0.0968	QGP	PAR
0.0965	QGP	PAR
0.0963	QGP	PAR
0.0959	QGP	PAR
0.0956	QGP	PAR
0.0955	QGP	PAR
0.0954	QGP	PAR
0.0952	QGP	PAR
0.0951	QGP	PAR
0.0949	QGP	PAR
0.0945	QGP	PAR
0.0943	QGP	PAR
0.0937	QGP	PAR
0.0934	QGP	PAR
0.0933	QGP	PAR
0.0932	QGP	PAR
0.0929	QGP	PAR
0.0928	QGP	PAR
0.0927	QGP	PAR
0.0926	QGP	PAR
0.0924	QGP	PAR
0.0923	QGP	PAR
0.0922	QGP	PAR
0.092	QGP	PAR
0.0916	QGP	PAR
0.0912	QGP	PAR
0.091	QGP	PAR
0.0905	QGP	PAR
0.09	QGP	PAR
0.0899	QGP	PAR
0.0898	QGP	PAR
0.0897	QGP	PAR
0.0896	QGP	PAR
0.0893	QGP	PAR
0.0892	QGP	PAR
0.0884	QGP	PAR
0.0883	QGP	PAR
0.0881	QGP	PAR
0.0879	QGP	PAR
0.0877	QGP	PAR
0.0876	QGP	PAR
0.0875	QGP	PAR
0.0871	QGP	PAR
0.0869	QGP	PAR
0.0866	QGP	PAR
0.0862	QGP	PAR
0.0861	QGP	PAR
0.0858	QGP	PAR
0.0857	QGP	PAR
0.0854	QGP	PAR
0.0853	QGP	PAR
0.0852	QGP	PAR
0.0851	QGP	PAR
0.085	QGP	PAR
0.0848	QGP	PAR
0.0846	QGP	PAR
0.0845	QGP	PAR
0.0844	QGP	PAR
0.0843	QGP	PAR
0.0841	QGP	PAR
0.084	QGP	PAR
0.0835	QGP	PAR
0.0834	QGP	PAR
0.0831	QGP	PAR
0.0829	QGP	PAR
0.0828	QGP	PAR
0.0826	QGP	PAR
0.0821	QGP	PAR
0.0819	QGP	PAR
0.0817	QGP	PAR
0.0815	QGP	PAR
0.0814	QGP	PAR
0.0812	QGP	PAR
0.0811	QGP	PAR
0.0809	QGP	PAR
0.0805	QGP	PAR
0.0804	QGP	PAR
0.0802	QGP	PAR
0.0801	QGP	PAR
0.0797	QGP	PAR
0.0793	QGP	PAR
0.0792	QGP	PAR
0.0791	QGP	PAR
0.079	QGP	PAR
0.0788	QGP	PAR
0.0787	QGP	PAR
0.0785	QGP	PAR
0.0784	QGP	PAR
0.0783	QGP	PAR
0.0779	QGP	PAR
0.0778	QGP	PAR
0.0775	QGP	PAR
0.0774	QGP	PAR
0.0773	QGP	PAR
0.077	QGP	PAR
0.0768	QGP	PAR
0.0764	QGP	PAR
0.076	QGP	PAR
0.0759	QGP	PAR
0.0756	QGP	PAR
0.0753	QGP	PAR
0.075	QGP	PAR
0.0743	QGP	PAR
0.0739	QGP	PAR
0.0736	QGP	PAR
0.0735	QGP	PAR
0.0734	QGP	PAR
0.0732	QGP	PAR
0.0728	QGP	PAR
0.0727	QGP	PAR
0.0726	QGP	PAR
0.0725	QGP	PAR
0.0722	QGP	PAR
0.0718	QGP	PAR
0.0717	QGP	PAR
0.0716	QGP	PAR
0.0714	QGP	PAR
0.0713	QGP	PAR
0.0711	QGP	PAR
0.0709	QGP	PAR
0.0708	QGP	PAR
0.0707	QGP	PAR
0.0705	QGP	PAR
0.0704	QGP	PAR
0.0702	QGP	PAR
0.0701	QGP	PAR
0.07	QGP	PAR
0.0697	QGP	PAR
0.0695	QGP	PAR
0.0691	QGP	PAR
0.0689	QGP	PAR
0.0688	QGP	PAR
0.0685	QGP	PAR
0.0684	QGP	PAR
0.068	QGP	PAR
0.0679	QGP	PAR
0.0678	QGP	PAR
0.0676	QGP	PAR
0.0675	QGP	PAR
0.0674	QGP	PAR
0.067	QGP	PAR
0.0669	QGP	PAR
0.0667	QGP	PAR
0.0666	QGP	PAR
0.0665	QGP	PAR
0.0664	QGP	PAR
0.0661	QGP	PAR
0.0656	QGP	PAR
0.0655	QGP	PAR
0.0653	QGP	PAR
0.0652	QGP	PAR
0.0649	QGP	PAR
0.0648	QGP	PAR
0.0646	QGP	PAR
0.0644	QGP	PAR
0.0643	QGP	PAR
0.0642	QGP	PAR
0.0638	QGP	PAR
0.0635	QGP	PAR
0.0634	QGP	PAR
0.0632	QGP	PAR
0.0631	QGP	PAR
0.0628	QGP	PAR
0.0627	QGP	PAR
0.0626	QGP	PAR
0.0625	QGP	PAR
0.0624	QGP	PAR
0.0622	QGP	PAR
0.0619	QGP	PAR
0.0617	QGP	PAR
0.0615	QGP	PAR
0.0613	QGP	PAR
0.0609	QGP	PAR
0.0608	QGP	PAR
0.0607	QGP	PAR
0.0606	QGP	PAR
0.0605	QGP	PAR
0.0604	QGP	PAR
0.0603	QGP	PAR
0.0601	QGP	PAR
0.06	QGP	PAR
0.0598	QGP	PAR
0.0596	QGP	PAR
0.0595	QGP	PAR
0.0593	QGP	PAR
0.0589	QGP	PAR
0.0587	QGP	PAR
0.0586	QGP	PAR
0.0584	QGP	PAR
0.0583	QGP	PAR
0.0582	QGP	PAR
0.0581	QGP	PAR
0.058	QGP	PAR
0.0579	QGP	PAR
0.0578	QGP	PAR
0.0576	QGP	PAR
0.0575	QGP	PAR
0.0574	QGP	PAR
0.057	QGP	PAR
0.0569	QGP	PAR
0.0568	QGP	PAR
0.0566	QGP	PAR
0.0565	QGP	PAR
0.0564	QGP	PAR
0.0562	QGP	PAR
0.0561	QGP	PAR
0.0559	QGP	PAR
0.0558	QGP	PAR
0.0557	QGP	PAR
0.0555	QGP	PAR
0.0554	QGP	PAR
0.0553	QGP	PAR
0.0552	QGP	PAR
0.0551	QGP	PAR
0.0548	QGP	PAR
0.0546	QGP	PAR
0.0545	QGP	PAR
0.0543	QGP	PAR
0.0541	QGP	PAR
0.054	QGP	PAR
0.0538	QGP	PAR
0.0536	QGP	PAR
0.0535	QGP	PAR
0.0534	QGP	PAR
0.0533	QGP	PAR
0.0532	QGP	PAR
0.053	QGP	PAR
0.0529	QGP	PAR
0.0528	QGP	PAR
0.0527	QGP	PAR
0.0526	QGP	PAR
0.0524	QGP	PAR
0.0523	QGP	PAR
0.0522	QGP	PAR
0.052	QGP	PAR
0.0519	QGP	PAR
0.0517	QGP	PAR
0.0516	QGP	PAR
0.0515	QGP	PAR
0.0514	QGP	PAR
0.0513	QGP	PAR
0.0512	QGP	PAR
0.051	QGP	PAR
0.0509	QGP	PAR
0.0507	QGP	PAR
0.0506	QGP	PAR
0.0504	QGP	PAR
0.0502	QGP	PAR
0.0501	QGP	PAR
0.05	QGP	PAR
0.0499	QGP	PAR
0.0497	QGP	PAR
0.0496	QGP	PAR
0.0493	QGP	PAR
0.0491	QGP	PAR
0.0489	QGP	PAR
0.0488	QGP	PAR
0.0487	QGP	PAR
0.0484	QGP	PAR
0.0483	QGP	PAR
0.0482	QGP	PAR
0.0481	QGP	PAR
0.048	QGP	PAR
0.0479	QGP	PAR
0.0478	QGP	PAR
0.0476	QGP	PAR
0.0475	QGP	PAR
0.0474	QGP	PAR
0.0472	QGP	PAR
0.0471	QGP	PAR
0.047	QGP	PAR
0.0469	QGP	PAR
0.0468	QGP	PAR
0.0465	QGP	PAR
0.0464	QGP	PAR
0.0463	QGP	PAR
0.0461	QGP	PAR
0.046	QGP	PAR
0.0459	QGP	PAR
0.0458	QGP	PAR
0.0457	QGP	PAR
0.0455	QGP	PAR
0.0454	QGP	PAR
0.0453	QGP	PAR
0.0452	QGP	PAR
0.0451	QGP	PAR
0.045	QGP	PAR
0.0449	QGP	PAR
0.0448	QGP	PAR
0.0447	QGP	PAR
0.0444	QGP	PAR
0.0443	QGP	PAR
0.0442	QGP	PAR
0.044	QGP	PAR
0.0439	QGP	PAR
0.0438	QGP	PAR
0.0437	QGP	PAR
0.0435	QGP	PAR
0.0434	QGP	PAR
0.0431	QGP	PAR
0.043	QGP	PAR
0.0429	QGP	PAR
0.0428	QGP	PAR
0.0427	QGP	PAR
0.0426	QGP	PAR
0.0425	QGP	PAR
0.0422	QGP	PAR
0.0421	QGP	PAR
0.0419	QGP	PAR
0.0418	QGP	PAR
0.0417	QGP	PAR
0.0416	QGP	PAR
0.0415	QGP	PAR
0.0412	QGP	PAR
0.0411	QGP	PAR
0.0409	QGP	PAR
0.0407	QGP	PAR
0.0406	QGP	PAR
0.0403	QGP	PAR
0.0402	QGP	PAR
0.0401	QGP	PAR
0.0399	QGP	PAR
0.0394	QGP	PAR
0.0393	QGP	PAR
0.0392	QGP	PAR
0.0391	QGP	PAR
0.0389	QGP	PAR
0.0387	QGP	PAR
0.0386	QGP	PAR
0.0383	QGP	PAR
0.038	QGP	PAR
0.0376	QGP	PAR
0.0375	QGP	PAR
0.0374	QGP	PAR
0.0373	QGP	PAR
0.0372	QGP	PAR
0.0371	QGP	PAR
0.0368	QGP	PAR
0.0366	QGP	PAR
0.0365	QGP	PAR
0.0364	QGP	PAR
0.0363	QGP	PAR
0.0362	QGP	PAR
0.0361	QGP	PAR
0.036	QGP	PAR
0.0359	QGP	PAR
0.0357	QGP	PAR
0.0355	QGP	PAR
0.0349	QGP	PAR
0.0348	QGP	PAR
0.0346	QGP	PAR
0.0345	QGP	PAR
0.0344	QGP	PAR
0.0343	QGP	PAR
0.034	QGP	PAR
0.0338	QGP	PAR
0.0337	QGP	PAR
0.0336	QGP	PAR
0.0334	QGP	PAR
0.0332	QGP	PAR
0.0331	QGP	PAR
0.033	QGP	PAR
0.0329	QGP	PAR
0.0328	QGP	PAR
0.0327	QGP	PAR
0.0326	QGP	PAR
0.0325	QGP	PAR
0.0324	QGP	PAR
0.0323	QGP	PAR
0.0322	QGP	PAR
0.0321	QGP	PAR
0.0318	QGP	PAR
0.0316	QGP	PAR
0.0315	QGP	PAR
0.0313	QGP	PAR
0.0312	QGP	PAR
0.0311	QGP	PAR
0.031	QGP	PAR
0.0309	QGP	PAR
0.0308	QGP	PAR
0.0304	QGP	PAR
0.0303	QGP	PAR
0.0302	QGP	PAR
0.0301	QGP	PAR
0.0299	QGP	PAR
0.0298	QGP	PAR
0.0296	QGP	PAR
0.0294	QGP	PAR
0.0293	QGP	PAR
0.0292	QGP	PAR
0.0289	QGP	PAR
0.0288	QGP	PAR
0.0287	QGP	PAR
0.0286	QGP	PAR
0.0285	QGP	PAR
0.0283	QGP	PAR
0.0282	QGP	PAR
0.0281	QGP	PAR
0.028	QGP	PAR
0.0279	QGP	PAR
0.0278	QGP	PAR
0.0277	QGP	PAR
0.0276	QGP	PAR
0.0275	QGP	PAR
0.0274	QGP	PAR
0.0273	QGP	PAR
0.0272	QGP	PAR
0.0271	QGP	PAR
0.0269	QGP	PAR
0.0267	QGP	PAR
0.0266	QGP	PAR
0.0265	QGP	PAR
0.0264	QGP	PAR
0.0263	QGP	PAR
0.0262	QGP	PAR
0.0261	QGP	PAR
0.0259	QGP	PAR
0.0258	QGP	PAR
0.0257	QGP	PAR
0.0256	QGP	PAR
0.0255	QGP	PAR
0.0254	QGP	PAR
0.0252	QGP	PAR
0.0251	QGP	PAR
0.025	QGP	PAR
0.0249	QGP	PAR
0.0248	QGP	PAR
0.0247	QGP	PAR
0.0246	QGP	PAR
0.0244	QGP	PAR
0.0243	QGP	PAR
0.0242	QGP	PAR
0.0239	QGP	PAR
0.0238	QGP	PAR
0.0237	QGP	PAR
0.0236	QGP	PAR
0.0235	QGP	PAR
0.0233	QGP	PAR
0.0231	QGP	PAR
0.0229	QGP	PAR
0.0228	QGP	PAR
0.0226	QGP	PAR
0.0225	QGP	PAR
0.0223	QGP	PAR
0.022	QGP	PAR
0.0218	QGP	PAR
0.0216	QGP	PAR
0.0215	QGP	PAR
0.0214	QGP	PAR
0.0213	QGP	PAR
0.0212	QGP	PAR
0.0211	QGP	PAR
0.021	QGP	PAR
0.0204	QGP	PAR
0.0203	QGP	PAR
0.0202	QGP	PAR
0.0201	QGP	PAR
0.02	QGP	PAR
0.0199	QGP	PAR
0.0197	QGP	PAR
0.0195	QGP	PAR
0.0194	QGP	PAR
0.0193	QGP	PAR
0.0192	QGP	PAR
0.0191	QGP	PAR
0.0189	QGP	PAR
0.0187	QGP	PAR
0.0186	QGP	PAR
0.0185	QGP	PAR
0.0184	QGP	PAR
0.0182	QGP	PAR
0.018	QGP	PAR
0.0178	QGP	PAR
0.0177	QGP	PAR
0.0176	QGP	PAR
0.0174	QGP	PAR
0.0173	QGP	PAR
0.0172	QGP	PAR
0.0171	QGP	PAR
0.017	QGP	PAR
0.0169	QGP	PAR
0.0168	QGP	PAR
0.0166	QGP	PAR
0.0163	QGP	PAR
0.0161	QGP	PAR
0.016	QGP	PAR
0.0158	QGP	PAR
0.0156	QGP	PAR
0.0155	QGP	PAR
0.0152	QGP	PAR
0.015	QGP	PAR
0.0149	QGP	PAR
0.0146	QGP	PAR
0.0145	QGP	PAR
0.0143	QGP	PAR
0.0142	QGP	PAR
0.0141	QGP	PAR
0.0133	QGP	PAR
0.013	QGP	PAR
0.0126	QGP	PAR
0.0122	QGP	PAR
0.0118	QGP	PAR
0.0117	QGP	PAR
0.0114	QGP	PAR
0.0108	QGP	PAR
0.0098	QGP	PAR
0.0091	QGP	PAR
0.0088	QGP	PAR
0.0083	QGP	PAR
0.0074	QGP	PAR
0.0068	QGP	PAR
0.0043	QGP	PAR
0	QGP	PAR
0.231	QGP	GAR
0.2056	QGP	GAR
0.2044	QGP	GAR
0.1897	QGP	GAR
0.1799	QGP	GAR
0.1769	QGP	GAR
0.1748	QGP	GAR
0.1688	QGP	GAR
0.1623	QGP	GAR
0.1597	QGP	GAR
0.159	QGP	GAR
0.1573	QGP	GAR
0.1559	QGP	GAR
0.1549	QGP	GAR
0.1517	QGP	GAR
0.1505	QGP	GAR
0.1493	QGP	GAR
0.1488	QGP	GAR
0.1466	QGP	GAR
0.1462	QGP	GAR
0.1454	QGP	GAR
0.1423	QGP	GAR
0.1416	QGP	GAR
0.1404	QGP	GAR
0.139	QGP	GAR
0.1387	QGP	GAR
0.1385	QGP	GAR
0.1366	QGP	GAR
0.1339	QGP	GAR
0.1322	QGP	GAR
0.1313	QGP	GAR
0.1305	QGP	GAR
0.1302	QGP	GAR
0.1285	QGP	GAR
0.1277	QGP	GAR
0.1274	QGP	GAR
0.1255	QGP	GAR
0.1251	QGP	GAR
0.1249	QGP	GAR
0.1248	QGP	GAR
0.1241	QGP	GAR
0.1234	QGP	GAR
0.1231	QGP	GAR
0.1218	QGP	GAR
0.1202	QGP	GAR
0.12	QGP	GAR
0.1199	QGP	GAR
0.1196	QGP	GAR
0.1194	QGP	GAR
0.1191	QGP	GAR
0.1185	QGP	GAR
0.118	QGP	GAR
0.1176	QGP	GAR
0.1175	QGP	GAR
0.1165	QGP	GAR
0.1162	QGP	GAR
0.1159	QGP	GAR
0.115	QGP	GAR
0.1145	QGP	GAR
0.1137	QGP	GAR
0.1128	QGP	GAR
0.1124	QGP	GAR
0.1123	QGP	GAR
0.1118	QGP	GAR
0.1108	QGP	GAR
0.1106	QGP	GAR
0.1099	QGP	GAR
0.1097	QGP	GAR
0.1096	QGP	GAR
0.1086	QGP	GAR
0.1083	QGP	GAR
0.1082	QGP	GAR
0.1081	QGP	GAR
0.1079	QGP	GAR
0.1075	QGP	GAR
0.1069	QGP	GAR
0.1067	QGP	GAR
0.1066	QGP	GAR
0.106	QGP	GAR
0.1057	QGP	GAR
0.1054	QGP	GAR
0.1044	QGP	GAR
0.1043	QGP	GAR
0.1042	QGP	GAR
0.1032	QGP	GAR
0.1031	QGP	GAR
0.103	QGP	GAR
0.1029	QGP	GAR
0.1014	QGP	GAR
0.101	QGP	GAR
0.1006	QGP	GAR
0.1005	QGP	GAR
0.1001	QGP	GAR
0.1	QGP	GAR
0.0997	QGP	GAR
0.0996	QGP	GAR
0.0995	QGP	GAR
0.0994	QGP	GAR
0.0989	QGP	GAR
0.0987	QGP	GAR
0.0982	QGP	GAR
0.098	QGP	GAR
0.0977	QGP	GAR
0.0973	QGP	GAR
0.0971	QGP	GAR
0.0969	QGP	GAR
0.0964	QGP	GAR
0.095	QGP	GAR
0.094	QGP	GAR
0.0937	QGP	GAR
0.0932	QGP	GAR
0.0925	QGP	GAR
0.0923	QGP	GAR
0.0921	QGP	GAR
0.092	QGP	GAR
0.0919	QGP	GAR
0.0918	QGP	GAR
0.0912	QGP	GAR
0.091	QGP	GAR
0.0905	QGP	GAR
0.0902	QGP	GAR
0.09	QGP	GAR
0.0899	QGP	GAR
0.0898	QGP	GAR
0.0897	QGP	GAR
0.0894	QGP	GAR
0.0893	QGP	GAR
0.0891	QGP	GAR
0.0889	QGP	GAR
0.0888	QGP	GAR
0.0887	QGP	GAR
0.088	QGP	GAR
0.0874	QGP	GAR
0.0872	QGP	GAR
0.0866	QGP	GAR
0.0865	QGP	GAR
0.0863	QGP	GAR
0.0862	QGP	GAR
0.0861	QGP	GAR
0.0859	QGP	GAR
0.0852	QGP	GAR
0.085	QGP	GAR
0.0847	QGP	GAR
0.0846	QGP	GAR
0.0845	QGP	GAR
0.0838	QGP	GAR
0.0837	QGP	GAR
0.0835	QGP	GAR
0.0833	QGP	GAR
0.0831	QGP	GAR
0.083	QGP	GAR
0.0827	QGP	GAR
0.0825	QGP	GAR
0.0823	QGP	GAR
0.0822	QGP	GAR
0.082	QGP	GAR
0.0817	QGP	GAR
0.0816	QGP	GAR
0.0814	QGP	GAR
0.0811	QGP	GAR
0.0804	QGP	GAR
0.0798	QGP	GAR
0.0797	QGP	GAR
0.0795	QGP	GAR
0.079	QGP	GAR
0.0788	QGP	GAR
0.0784	QGP	GAR
0.0781	QGP	GAR
0.078	QGP	GAR
0.0779	QGP	GAR
0.0772	QGP	GAR
0.0767	QGP	GAR
0.0766	QGP	GAR
0.0765	QGP	GAR
0.076	QGP	GAR
0.0757	QGP	GAR
0.0756	QGP	GAR
0.075	QGP	GAR
0.0748	QGP	GAR
0.0747	QGP	GAR
0.0746	QGP	GAR
0.0745	QGP	GAR
0.0743	QGP	GAR
0.0742	QGP	GAR
0.0738	QGP	GAR
0.0736	QGP	GAR
0.0735	QGP	GAR
0.0734	QGP	GAR
0.0733	QGP	GAR
0.0725	QGP	GAR
0.0724	QGP	GAR
0.0721	QGP	GAR
0.0719	QGP	GAR
0.0716	QGP	GAR
0.0715	QGP	GAR
0.0713	QGP	GAR
0.0712	QGP	GAR
0.0709	QGP	GAR
0.0706	QGP	GAR
0.0702	QGP	GAR
0.0701	QGP	GAR
0.0699	QGP	GAR
0.0698	QGP	GAR
0.0697	QGP	GAR
0.0695	QGP	GAR
0.0692	QGP	GAR
0.0691	QGP	GAR
0.0689	QGP	GAR
0.0686	QGP	GAR
0.0685	QGP	GAR
0.0683	QGP	GAR
0.0682	QGP	GAR
0.0677	QGP	GAR
0.0674	QGP	GAR
0.0673	QGP	GAR
0.0671	QGP	GAR
0.067	QGP	GAR
0.0669	QGP	GAR
0.0667	QGP	GAR
0.0662	QGP	GAR
0.066	QGP	GAR
0.0658	QGP	GAR
0.0657	QGP	GAR
0.0656	QGP	GAR
0.0654	QGP	GAR
0.0651	QGP	GAR
0.065	QGP	GAR
0.0649	QGP	GAR
0.0645	QGP	GAR
0.0641	QGP	GAR
0.064	QGP	GAR
0.0639	QGP	GAR
0.0638	QGP	GAR
0.0637	QGP	GAR
0.0635	QGP	GAR
0.0634	QGP	GAR
0.0626	QGP	GAR
0.062	QGP	GAR
0.0619	QGP	GAR
0.0616	QGP	GAR
0.0615	QGP	GAR
0.0613	QGP	GAR
0.0612	QGP	GAR
0.061	QGP	GAR
0.0608	QGP	GAR
0.0606	QGP	GAR
0.0604	QGP	GAR
0.0602	QGP	GAR
0.0599	QGP	GAR
0.0598	QGP	GAR
0.0597	QGP	GAR
0.0596	QGP	GAR
0.0593	QGP	GAR
0.0592	QGP	GAR
0.0591	QGP	GAR
0.0588	QGP	GAR
0.0586	QGP	GAR
0.0583	QGP	GAR
0.0581	QGP	GAR
0.0579	QGP	GAR
0.0578	QGP	GAR
0.0577	QGP	GAR
0.0576	QGP	GAR
0.0573	QGP	GAR
0.057	QGP	GAR
0.0568	QGP	GAR
0.0567	QGP	GAR
0.0566	QGP	GAR
0.0564	QGP	GAR
0.0563	QGP	GAR
0.0562	QGP	GAR
0.0561	QGP	GAR
0.056	QGP	GAR
0.0559	QGP	GAR
0.0558	QGP	GAR
0.0556	QGP	GAR
0.0555	QGP	GAR
0.0553	QGP	GAR
0.0551	QGP	GAR
0.055	QGP	GAR
0.0546	QGP	GAR
0.0545	QGP	GAR
0.0544	QGP	GAR
0.0542	QGP	GAR
0.0538	QGP	GAR
0.0537	QGP	GAR
0.0536	QGP	GAR
0.0534	QGP	GAR
0.0533	QGP	GAR
0.0532	QGP	GAR
0.053	QGP	GAR
0.0529	QGP	GAR
0.0527	QGP	GAR
0.0526	QGP	GAR
0.0525	QGP	GAR
0.0524	QGP	GAR
0.0523	QGP	GAR
0.0522	QGP	GAR
0.0521	QGP	GAR
0.052	QGP	GAR
0.0518	QGP	GAR
0.0517	QGP	GAR
0.0516	QGP	GAR
0.0514	QGP	GAR
0.0511	QGP	GAR
0.0509	QGP	GAR
0.0506	QGP	GAR
0.0505	QGP	GAR
0.0503	QGP	GAR
0.0502	QGP	GAR
0.0501	QGP	GAR
0.0499	QGP	GAR
0.0498	QGP	GAR
0.0496	QGP	GAR
0.0495	QGP	GAR
0.0494	QGP	GAR
0.0493	QGP	GAR
0.049	QGP	GAR
0.0489	QGP	GAR
0.0488	QGP	GAR
0.0487	QGP	GAR
0.0486	QGP	GAR
0.0485	QGP	GAR
0.0484	QGP	GAR
0.0483	QGP	GAR
0.0482	QGP	GAR
0.0481	QGP	GAR
0.048	QGP	GAR
0.0479	QGP	GAR
0.0477	QGP	GAR
0.0476	QGP	GAR
0.0475	QGP	GAR
0.0473	QGP	GAR
0.0472	QGP	GAR
0.047	QGP	GAR
0.0469	QGP	GAR
0.0468	QGP	GAR
0.0467	QGP	GAR
0.0466	QGP	GAR
0.0465	QGP	GAR
0.0464	QGP	GAR
0.0461	QGP	GAR
0.046	QGP	GAR
0.0459	QGP	GAR
0.0458	QGP	GAR
0.0456	QGP	GAR
0.0455	QGP	GAR
0.0454	QGP	GAR
0.0453	QGP	GAR
0.0451	QGP	GAR
0.0449	QGP	GAR
0.0448	QGP	GAR
0.0447	QGP	GAR
0.0446	QGP	GAR
0.0442	QGP	GAR
0.0439	QGP	GAR
0.0438	QGP	GAR
0.0434	QGP	GAR
0.0433	QGP	GAR
0.0432	QGP	GAR
0.0431	QGP	GAR
0.043	QGP	GAR
0.0429	QGP	GAR
0.0428	QGP	GAR
0.0427	QGP	GAR
0.0425	QGP	GAR
0.0424	QGP	GAR
0.0423	QGP	GAR
0.0422	QGP	GAR
0.0421	QGP	GAR
0.042	QGP	GAR
0.0419	QGP	GAR
0.0418	QGP	GAR
0.0416	QGP	GAR
0.0414	QGP	GAR
0.0413	QGP	GAR
0.0412	QGP	GAR
0.0411	QGP	GAR
0.0409	QGP	GAR
0.0407	QGP	GAR
0.0406	QGP	GAR
0.0405	QGP	GAR
0.0404	QGP	GAR
0.0401	QGP	GAR
0.04	QGP	GAR
0.0398	QGP	GAR
0.0397	QGP	GAR
0.0396	QGP	GAR
0.0395	QGP	GAR
0.0394	QGP	GAR
0.0392	QGP	GAR
0.0391	QGP	GAR
0.039	QGP	GAR
0.0389	QGP	GAR
0.0388	QGP	GAR
0.0387	QGP	GAR
0.0386	QGP	GAR
0.0385	QGP	GAR
0.0384	QGP	GAR
0.0383	QGP	GAR
0.0379	QGP	GAR
0.0378	QGP	GAR
0.0377	QGP	GAR
0.0376	QGP	GAR
0.0375	QGP	GAR
0.0374	QGP	GAR
0.0373	QGP	GAR
0.0372	QGP	GAR
0.0371	QGP	GAR
0.037	QGP	GAR
0.0369	QGP	GAR
0.0368	QGP	GAR
0.0367	QGP	GAR
0.0366	QGP	GAR
0.0365	QGP	GAR
0.0363	QGP	GAR
0.0362	QGP	GAR
0.0361	QGP	GAR
0.0359	QGP	GAR
0.0358	QGP	GAR
0.0357	QGP	GAR
0.0356	QGP	GAR
0.0354	QGP	GAR
0.0353	QGP	GAR
0.035	QGP	GAR
0.0348	QGP	GAR
0.0347	QGP	GAR
0.0345	QGP	GAR
0.0344	QGP	GAR
0.0342	QGP	GAR
0.034	QGP	GAR
0.0339	QGP	GAR
0.0338	QGP	GAR
0.0337	QGP	GAR
0.0336	QGP	GAR
0.0335	QGP	GAR
0.0334	QGP	GAR
0.0332	QGP	GAR
0.0329	QGP	GAR
0.0328	QGP	GAR
0.0327	QGP	GAR
0.0326	QGP	GAR
0.0325	QGP	GAR
0.0324	QGP	GAR
0.0322	QGP	GAR
0.0321	QGP	GAR
0.032	QGP	GAR
0.0319	QGP	GAR
0.0317	QGP	GAR
0.0316	QGP	GAR
0.0315	QGP	GAR
0.0313	QGP	GAR
0.0312	QGP	GAR
0.0311	QGP	GAR
0.031	QGP	GAR
0.0309	QGP	GAR
0.0308	QGP	GAR
0.0307	QGP	GAR
0.0306	QGP	GAR
0.0304	QGP	GAR
0.0303	QGP	GAR
0.0302	QGP	GAR
0.0301	QGP	GAR
0.03	QGP	GAR
0.0299	QGP	GAR
0.0298	QGP	GAR
0.0297	QGP	GAR
0.0296	QGP	GAR
0.0295	QGP	GAR
0.0294	QGP	GAR
0.0293	QGP	GAR
0.0292	QGP	GAR
0.029	QGP	GAR
0.0289	QGP	GAR
0.0287	QGP	GAR
0.0286	QGP	GAR
0.0285	QGP	GAR
0.0284	QGP	GAR
0.0283	QGP	GAR
0.0282	QGP	GAR
0.0281	QGP	GAR
0.028	QGP	GAR
0.0279	QGP	GAR
0.0278	QGP	GAR
0.0276	QGP	GAR
0.0274	QGP	GAR
0.0273	QGP	GAR
0.0272	QGP	GAR
0.0271	QGP	GAR
0.027	QGP	GAR
0.0269	QGP	GAR
0.0268	QGP	GAR
0.0267	QGP	GAR
0.0266	QGP	GAR
0.0263	QGP	GAR
0.0262	QGP	GAR
0.0261	QGP	GAR
0.026	QGP	GAR
0.0259	QGP	GAR
0.0258	QGP	GAR
0.0257	QGP	GAR
0.0256	QGP	GAR
0.0255	QGP	GAR
0.0254	QGP	GAR
0.0253	QGP	GAR
0.0252	QGP	GAR
0.0251	QGP	GAR
0.025	QGP	GAR
0.0249	QGP	GAR
0.0248	QGP	GAR
0.0247	QGP	GAR
0.0246	QGP	GAR
0.0244	QGP	GAR
0.0243	QGP	GAR
0.0241	QGP	GAR
0.024	QGP	GAR
0.0239	QGP	GAR
0.0238	QGP	GAR
0.0237	QGP	GAR
0.0236	QGP	GAR
0.0235	QGP	GAR
0.0234	QGP	GAR
0.0233	QGP	GAR
0.0232	QGP	GAR
0.023	QGP	GAR
0.0229	QGP	GAR
0.0226	QGP	GAR
0.0225	QGP	GAR
0.0224	QGP	GAR
0.0223	QGP	GAR
0.0222	QGP	GAR
0.0221	QGP	GAR
0.022	QGP	GAR
0.0219	QGP	GAR
0.0218	QGP	GAR
0.0217	QGP	GAR
0.0216	QGP	GAR
0.0215	QGP	GAR
0.0214	QGP	GAR
0.0213	QGP	GAR
0.0212	QGP	GAR
0.021	QGP	GAR
0.0209	QGP	GAR
0.0208	QGP	GAR
0.0206	QGP	GAR
0.0205	QGP	GAR
0.0204	QGP	GAR
0.0203	QGP	GAR
0.0202	QGP	GAR
0.0201	QGP	GAR
0.02	QGP	GAR
0.0199	QGP	GAR
0.0198	QGP	GAR
0.0197	QGP	GAR
0.0196	QGP	GAR
0.0195	QGP	GAR
0.0194	QGP	GAR
0.0193	QGP	GAR
0.0192	QGP	GAR
0.0191	QGP	GAR
0.019	QGP	GAR
0.0189	QGP	GAR
0.0187	QGP	GAR
0.0185	QGP	GAR
0.0184	QGP	GAR
0.0183	QGP	GAR
0.0182	QGP	GAR
0.0181	QGP	GAR
0.018	QGP	GAR
0.0179	QGP	GAR
0.0178	QGP	GAR
0.0177	QGP	GAR
0.0176	QGP	GAR
0.0175	QGP	GAR
0.0174	QGP	GAR
0.0173	QGP	GAR
0.0172	QGP	GAR
0.0171	QGP	GAR
0.017	QGP	GAR
0.0169	QGP	GAR
0.0168	QGP	GAR
0.0167	QGP	GAR
0.0166	QGP	GAR
0.0165	QGP	GAR
0.0164	QGP	GAR
0.0163	QGP	GAR
0.0162	QGP	GAR
0.0161	QGP	GAR
0.016	QGP	GAR
0.0159	QGP	GAR
0.0158	QGP	GAR
0.0157	QGP	GAR
0.0156	QGP	GAR
0.0155	QGP	GAR
0.0154	QGP	GAR
0.0153	QGP	GAR
0.0152	QGP	GAR
0.0151	QGP	GAR
0.015	QGP	GAR
0.0149	QGP	GAR
0.0148	QGP	GAR
0.0147	QGP	GAR
0.0146	QGP	GAR
0.0145	QGP	GAR
0.0144	QGP	GAR
0.0143	QGP	GAR
0.0141	QGP	GAR
0.0139	QGP	GAR
0.0138	QGP	GAR
0.0137	QGP	GAR
0.0136	QGP	GAR
0.0135	QGP	GAR
0.0134	QGP	GAR
0.0133	QGP	GAR
0.0131	QGP	GAR
0.013	QGP	GAR
0.0129	QGP	GAR
0.0128	QGP	GAR
0.0127	QGP	GAR
0.0126	QGP	GAR
0.0125	QGP	GAR
0.0124	QGP	GAR
0.0123	QGP	GAR
0.0122	QGP	GAR
0.0121	QGP	GAR
0.012	QGP	GAR
0.0119	QGP	GAR
0.0118	QGP	GAR
0.0117	QGP	GAR
0.0116	QGP	GAR
0.0115	QGP	GAR
0.0114	QGP	GAR
0.0113	QGP	GAR
0.0112	QGP	GAR
0.0111	QGP	GAR
0.011	QGP	GAR
0.0109	QGP	GAR
0.0108	QGP	GAR
0.0107	QGP	GAR
0.0106	QGP	GAR
0.0105	QGP	GAR
0.0104	QGP	GAR
0.0103	QGP	GAR
0.0102	QGP	GAR
0.0101	QGP	GAR
0.01	QGP	GAR
0.0098	QGP	GAR
0.0096	QGP	GAR
0.0095	QGP	GAR
0.0094	QGP	GAR
0.0093	QGP	GAR
0.0091	QGP	GAR
0.009	QGP	GAR
0.0088	QGP	GAR
0.0087	QGP	GAR
0.0086	QGP	GAR
0.0085	QGP	GAR
0.0084	QGP	GAR
0.0083	QGP	GAR
0.0082	QGP	GAR
0.0081	QGP	GAR
0.008	QGP	GAR
0.0079	QGP	GAR
0.0078	QGP	GAR
0.0076	QGP	GAR
0.0074	QGP	GAR
0.0073	QGP	GAR
0.0072	QGP	GAR
0.0071	QGP	GAR
0.007	QGP	GAR
0.0069	QGP	GAR
0.0066	QGP	GAR
0.0065	QGP	GAR
0.0064	QGP	GAR
0.0063	QGP	GAR
0.0062	QGP	GAR
0.0061	QGP	GAR
0.006	QGP	GAR
0.0059	QGP	GAR
0.0058	QGP	GAR
0.0056	QGP	GAR
0.0055	QGP	GAR
0.0054	QGP	GAR
0.0053	QGP	GAR
0.0049	QGP	GAR
0.0047	QGP	GAR
0.0045	QGP	GAR
0.0042	QGP	GAR
0.0041	QGP	GAR
0.004	QGP	GAR
0.0039	QGP	GAR
0.0038	QGP	GAR
0	QGP	GAR
0.0847	QGP	AFR
0.0576	QGP	AFR
0.0571	QGP	AFR
0.0519	QGP	AFR
0.044	QGP	AFR
0.0356	QGP	AFR
0.0345	QGP	AFR
0.0338	QGP	AFR
0.0248	QGP	AFR
0.0247	QGP	AFR
0.0215	QGP	AFR
0.0214	QGP	AFR
0.017	QGP	AFR
0.0082	QGP	AFR
0.0048	QGP	AFR
0	QGP	AFR
