# Supplementary material for: Thousands of Qatari genomes inform human migration history and improve imputation of Arab haplotypes
Source: Nat Commun. 2021 Oct 12;12:5929. doi: 10.1038/s41467-021-25287-y (PMC8511259; doi:10.1038/s41467-021-25287-y)
Supplement: Supplementary file 5 — Source Data [file 41467_2021_25287_MOESM5_ESM.zip › Source_data_Figure5/5d.csv]

Superpopulation	Subpopulation	Sample	OMIM gene count
AFR	LWK	NA19475	785
AFR	LWK	NA19474	939
AFR	LWK	NA19473	835
AFR	LWK	NA19472	892
AFR	LWK	NA19471	919
AFR	LWK	NA19468	951
AFR	LWK	NA19467	894
AFR	LWK	NA19466	799
AFR	LWK	NA19463	929
AFR	LWK	NA19462	797
AFR	LWK	NA19461	1040
AFR	LWK	NA19457	848
AFR	LWK	NA19456	831
AFR	LWK	NA19455	904
AFR	LWK	NA19454	900
AFR	LWK	NA19452	909
AFR	LWK	NA19451	896
AFR	LWK	NA19449	943
AFR	LWK	NA19448	1038
AFR	LWK	NA19446	966
AFR	LWK	NA19445	808
AFR	LWK	NA19443	818
AFR	LWK	NA19440	850
AFR	LWK	NA19439	997
AFR	LWK	NA19438	968
AFR	LWK	NA19437	917
AFR	LWK	NA19436	995
AFR	LWK	NA19435	878
AFR	LWK	NA19434	911
AFR	LWK	NA19431	958
AFR	LWK	NA19430	909
AFR	LWK	NA19429	779
AFR	LWK	NA19428	909
AFR	LWK	NA19404	946
AFR	LWK	NA19403	862
AFR	LWK	NA19401	909
AFR	LWK	NA19399	805
AFR	LWK	NA19397	1035
AFR	LWK	NA19395	956
AFR	LWK	NA19394	888
AFR	LWK	NA19393	898
AFR	LWK	NA19391	1004
AFR	LWK	NA19390	834
AFR	LWK	NA19385	875
AFR	LWK	NA19384	883
AFR	LWK	NA19383	1248
AFR	LWK	NA19380	915
AFR	LWK	NA19379	890
AFR	LWK	NA19378	820
AFR	LWK	NA19377	857
AFR	LWK	NA19376	792
AFR	LWK	NA19375	913
AFR	LWK	NA19374	859
AFR	LWK	NA19372	958
AFR	LWK	NA19360	788
AFR	LWK	NA19355	913
AFR	LWK	NA19351	979
AFR	LWK	NA19350	876
AFR	LWK	NA19347	884
AFR	LWK	NA19346	951
AFR	LWK	NA19338	868
AFR	LWK	NA19334	913
AFR	LWK	NA19332	825
AFR	LWK	NA19331	772
AFR	LWK	NA19328	1005
AFR	LWK	NA19327	858
AFR	LWK	NA19324	870
AFR	LWK	NA19323	820
AFR	LWK	NA19321	996
AFR	LWK	NA19320	917
AFR	LWK	NA19319	854
AFR	LWK	NA19318	928
AFR	LWK	NA19317	911
AFR	LWK	NA19316	889
AFR	LWK	NA19315	954
AFR	LWK	NA19314	922
AFR	LWK	NA19312	910
AFR	LWK	NA19310	933
AFR	LWK	NA19309	844
AFR	LWK	NA19308	782
AFR	LWK	NA19307	900
AFR	YRI	NA19257	900
AFR	YRI	NA19256	875
AFR	YRI	NA19248	858
AFR	YRI	NA19247	1037
AFR	YRI	NA19239	1014
AFR	YRI	NA19238	1038
AFR	YRI	NA19236	910
AFR	YRI	NA19235	1056
AFR	YRI	NA19225	810
AFR	YRI	NA19223	976
AFR	YRI	NA19222	936
AFR	YRI	NA19214	942
AFR	YRI	NA19213	800
AFR	YRI	NA19210	869
AFR	YRI	NA19209	977
AFR	YRI	NA19207	1016
AFR	YRI	NA19206	962
AFR	YRI	NA19204	888
AFR	YRI	NA19201	1161
AFR	YRI	NA19200	1038
AFR	YRI	NA19198	989
AFR	YRI	NA19197	987
AFR	YRI	NA19190	915
AFR	YRI	NA19189	1086
AFR	YRI	NA19185	854
AFR	YRI	NA19184	980
AFR	YRI	NA19175	978
AFR	YRI	NA19172	883
AFR	YRI	NA19171	1005
AFR	YRI	NA19160	894
AFR	YRI	NA19159	964
AFR	YRI	NA19153	961
AFR	YRI	NA19152	938
AFR	YRI	NA19149	986
AFR	YRI	NA19147	778
AFR	YRI	NA19146	1014
AFR	YRI	NA19144	787
AFR	YRI	NA19143	975
AFR	YRI	NA19141	1025
AFR	YRI	NA19138	1109
AFR	YRI	NA19137	979
AFR	YRI	NA19131	911
AFR	YRI	NA19130	893
AFR	YRI	NA19129	967
AFR	YRI	NA19121	1013
AFR	YRI	NA19119	907
AFR	YRI	NA19118	861
AFR	YRI	NA19117	814
AFR	YRI	NA19116	892
AFR	YRI	NA19114	916
AFR	YRI	NA19113	1139
AFR	YRI	NA19108	933
AFR	YRI	NA19107	1035
AFR	YRI	NA19102	982
AFR	YRI	NA19099	976
AFR	YRI	NA19098	925
AFR	YRI	NA19096	936
AFR	YRI	NA19095	1011
AFR	YRI	NA19093	984
AFR	YRI	NA19092	966
AFR	LWK	NA19043	897
AFR	LWK	NA19042	824
AFR	LWK	NA19041	927
AFR	LWK	NA19038	923
AFR	LWK	NA19037	876
AFR	LWK	NA19036	809
AFR	LWK	NA19035	813
AFR	LWK	NA19031	892
AFR	LWK	NA19030	821
AFR	LWK	NA19028	706
AFR	LWK	NA19027	991
AFR	LWK	NA19026	892
AFR	LWK	NA19025	979
AFR	LWK	NA19024	869
AFR	LWK	NA19023	914
AFR	LWK	NA19020	942
AFR	LWK	NA19019	999
AFR	LWK	NA19017	796
AFR	YRI	NA18934	926
AFR	YRI	NA18933	1031
AFR	YRI	NA18924	922
AFR	YRI	NA18923	906
AFR	YRI	NA18917	755
AFR	YRI	NA18916	870
AFR	YRI	NA18915	994
AFR	YRI	NA18912	853
AFR	YRI	NA18910	953
AFR	YRI	NA18909	854
AFR	YRI	NA18908	880
AFR	YRI	NA18907	994
AFR	YRI	NA18881	996
AFR	YRI	NA18879	877
AFR	YRI	NA18878	1139
AFR	YRI	NA18877	993
AFR	YRI	NA18876	990
AFR	YRI	NA18874	826
AFR	YRI	NA18873	925
AFR	YRI	NA18871	913
AFR	YRI	NA18870	978
AFR	YRI	NA18868	844
AFR	YRI	NA18867	1081
AFR	YRI	NA18865	918
AFR	YRI	NA18864	1006
AFR	YRI	NA18861	791
AFR	YRI	NA18858	942
AFR	YRI	NA18856	925
AFR	YRI	NA18853	937
AFR	YRI	NA18523	851
AFR	YRI	NA18522	982
AFR	YRI	NA18520	805
AFR	YRI	NA18519	899
AFR	YRI	NA18517	914
AFR	YRI	NA18516	880
AFR	YRI	NA18511	842
AFR	YRI	NA18510	830
AFR	YRI	NA18508	741
AFR	YRI	NA18507	1029
AFR	YRI	NA18505	910
AFR	YRI	NA18504	1016
AFR	YRI	NA18502	1053
AFR	YRI	NA18501	892
AFR	YRI	NA18499	913
AFR	YRI	NA18498	975
AFR	YRI	NA18489	871
AFR	YRI	NA18488	836
AFR	YRI	NA18486	945
AMR	PEL	HG02425	2142
AMR	PEL	HG02348	2829
AMR	PEL	HG02312	2335
AMR	PEL	HG02304	2427
AMR	PEL	HG02301	3015
AMR	PEL	HG02299	3248
AMR	PEL	HG02298	2345
AMR	PEL	HG02292	3036
AMR	PEL	HG02291	3740
AMR	PEL	HG02286	2504
AMR	PEL	HG02285	2894
AMR	PEL	HG02278	3187
AMR	PEL	HG02277	2764
AMR	PEL	HG02275	3801
AMR	PEL	HG02274	1748
AMR	PEL	HG02272	4170
AMR	PEL	HG02271	3589
AMR	PEL	HG02266	3525
AMR	PEL	HG02265	3468
AMR	PEL	HG02262	2853
AMR	PEL	HG02260	3002
AMR	PEL	HG02259	3538
AMR	PEL	HG02253	2157
AMR	PEL	HG02252	2462
AMR	PEL	HG02150	3580
AMR	PEL	HG02147	3539
AMR	PEL	HG02146	3505
AMR	PEL	HG02105	3797
AMR	PEL	HG02104	3200
AMR	PEL	HG02102	3037
AMR	PEL	HG02090	1989
AMR	PEL	HG02089	2662
AMR	PEL	HG02008	3083
AMR	PEL	HG02003	3185
AMR	PEL	HG02002	2713
AMR	PEL	HG01997	3144
AMR	PEL	HG01992	2935
AMR	PEL	HG01991	2801
AMR	PEL	HG01982	2979
AMR	PEL	HG01980	2714
AMR	PEL	HG01979	2626
AMR	PEL	HG01977	2982
AMR	PEL	HG01976	2529
AMR	PEL	HG01974	3265
AMR	PEL	HG01973	2968
AMR	PEL	HG01971	1838
AMR	PEL	HG01970	4033
AMR	PEL	HG01968	3606
AMR	PEL	HG01967	2151
AMR	PEL	HG01965	2049
AMR	PEL	HG01961	3805
AMR	PEL	HG01954	3140
AMR	PEL	HG01953	3160
AMR	PEL	HG01951	3774
AMR	PEL	HG01950	2853
AMR	PEL	HG01948	1944
AMR	PEL	HG01947	2138
AMR	PEL	HG01945	2797
AMR	PEL	HG01944	2436
AMR	PEL	HG01942	3128
AMR	PEL	HG01941	2754
AMR	PEL	HG01939	2752
AMR	PEL	HG01938	3936
AMR	PEL	HG01936	2289
AMR	PEL	HG01935	2875
AMR	PEL	HG01933	1924
AMR	PEL	HG01932	2791
AMR	PEL	HG01927	3275
AMR	PEL	HG01926	3993
AMR	PEL	HG01924	2115
AMR	PEL	HG01923	3503
AMR	PEL	HG01921	2864
AMR	PEL	HG01920	3840
AMR	PEL	HG01918	2993
AMR	PEL	HG01917	2919
AMR	PEL	HG01893	2109
AMR	PEL	HG01892	2516
AMR	PEL	HG01578	2230
AMR	PEL	HG01572	3629
AMR	PEL	HG01571	2790
AMR	PEL	HG01565	2468
AMR	PUR	HG01414	1521
AMR	PUR	HG01413	1708
AMR	PUR	HG01412	1599
AMR	PUR	HG01405	1572
AMR	PUR	HG01403	1476
AMR	PUR	HG01402	1410
AMR	PUR	HG01398	2158
AMR	PUR	HG01396	1514
AMR	PUR	HG01395	1823
AMR	PUR	HG01393	1271
AMR	PUR	HG01392	1607
AMR	PUR	HG01326	1511
AMR	PUR	HG01325	1859
AMR	PUR	HG01323	1559
AMR	PUR	HG01312	1763
AMR	PUR	HG01311	1597
AMR	PUR	HG01308	1437
AMR	PUR	HG01305	1526
AMR	PUR	HG01303	1731
AMR	PUR	HG01302	1617
AMR	PUR	HG01286	1488
AMR	PUR	HG01248	1522
AMR	PUR	HG01247	1500
AMR	PUR	HG01205	1599
AMR	PUR	HG01204	1712
AMR	PUR	HG01200	2096
AMR	PUR	HG01198	2181
AMR	PUR	HG01197	1678
AMR	PUR	HG01191	1743
AMR	PUR	HG01190	1642
AMR	PUR	HG01187	1493
AMR	PUR	HG01183	1853
AMR	PUR	HG01182	1625
AMR	PUR	HG01177	1875
AMR	PUR	HG01176	1692
AMR	PUR	HG01174	2009
AMR	PUR	HG01173	1938
AMR	PUR	HG01171	1563
AMR	PUR	HG01170	1597
AMR	PUR	HG01168	1853
AMR	PUR	HG01167	1372
AMR	PUR	HG01164	1822
AMR	PUR	HG01162	1699
AMR	PUR	HG01161	1492
AMR	PUR	HG01111	1681
AMR	PUR	HG01110	1570
AMR	PUR	HG01107	1320
AMR	PUR	HG01105	1863
AMR	PUR	HG01104	1592
AMR	PUR	HG01102	1642
AMR	PUR	HG01101	1578
AMR	PUR	HG01098	1720
AMR	PUR	HG01097	1752
AMR	PUR	HG01095	1541
AMR	PUR	HG01094	1433
AMR	PUR	HG01092	1224
AMR	PUR	HG01089	1527
AMR	PUR	HG01088	1393
AMR	PUR	HG01086	1837
AMR	PUR	HG01085	1475
AMR	PUR	HG01083	1578
AMR	PUR	HG01082	1467
AMR	PUR	HG01080	1501
AMR	PUR	HG01079	1604
AMR	PUR	HG01077	1483
AMR	PUR	HG01075	1898
AMR	PUR	HG01073	1798
AMR	PUR	HG01072	1870
AMR	PUR	HG01070	1727
AMR	PUR	HG01069	1809
AMR	PUR	HG01067	1895
AMR	PUR	HG01066	1726
AMR	PUR	HG01064	1681
AMR	PUR	HG01061	2026
AMR	PUR	HG01060	1679
AMR	PUR	HG01058	1662
AMR	PUR	HG01055	1426
AMR	PUR	HG01054	1672
AMR	PUR	HG01052	1201
AMR	PUR	HG01051	1408
AMR	PUR	HG01049	1184
AMR	PUR	HG01048	1715
AMR	PUR	HG01047	1529
AMR	PUR	HG00743	1906
AMR	PUR	HG00742	1795
AMR	PUR	HG00740	1648
AMR	PUR	HG00739	1934
AMR	PUR	HG00737	1659
AMR	PUR	HG00736	1692
AMR	PUR	HG00734	1807
AMR	PUR	HG00732	1550
AMR	PUR	HG00731	1909
AMR	PUR	HG00641	1905
AMR	PUR	HG00640	2118
AMR	PUR	HG00638	1552
AMR	PUR	HG00637	1342
AMR	PUR	HG00554	1680
AMR	PUR	HG00553	1405
AMR	PUR	HG00551	1726
AMR	PUR	HG01242	992
AMR	PUR	HG01241	788
AMR	PUR	HG01108	989
EUR	TSI	NA20832	1857
EUR	TSI	NA20828	1833
EUR	TSI	NA20827	1863
EUR	TSI	NA20826	1799
EUR	TSI	NA20822	1714
EUR	TSI	NA20821	1603
EUR	TSI	NA20819	1867
EUR	TSI	NA20818	1767
EUR	TSI	NA20815	1621
EUR	TSI	NA20814	1785
EUR	TSI	NA20813	1832
EUR	TSI	NA20812	1782
EUR	TSI	NA20811	1758
EUR	TSI	NA20810	1775
EUR	TSI	NA20809	1843
EUR	TSI	NA20808	1925
EUR	TSI	NA20807	1809
EUR	TSI	NA20806	1678
EUR	TSI	NA20805	1698
EUR	TSI	NA20804	1608
EUR	TSI	NA20803	1730
EUR	TSI	NA20802	1819
EUR	TSI	NA20801	1766
EUR	TSI	NA20800	1697
EUR	TSI	NA20799	1686
EUR	TSI	NA20798	1670
EUR	TSI	NA20797	1699
EUR	TSI	NA20796	1931
EUR	TSI	NA20795	1621
EUR	TSI	NA20792	1749
EUR	TSI	NA20790	1719
EUR	TSI	NA20787	1760
EUR	TSI	NA20786	1691
EUR	TSI	NA20785	1764
EUR	TSI	NA20783	1664
EUR	TSI	NA20778	1677
EUR	TSI	NA20775	1798
EUR	TSI	NA20774	1758
EUR	TSI	NA20773	1645
EUR	TSI	NA20772	1767
EUR	TSI	NA20771	1706
EUR	TSI	NA20770	1682
EUR	TSI	NA20769	1756
EUR	TSI	NA20768	1892
EUR	TSI	NA20767	1568
EUR	TSI	NA20766	1674
EUR	TSI	NA20765	1672
EUR	TSI	NA20764	1768
EUR	TSI	NA20763	1773
EUR	TSI	NA20762	1898
EUR	TSI	NA20761	1743
EUR	TSI	NA20760	1627
EUR	TSI	NA20759	1678
EUR	TSI	NA20758	1712
EUR	TSI	NA20757	1730
EUR	TSI	NA20756	1752
EUR	TSI	NA20755	1915
EUR	TSI	NA20754	1674
EUR	TSI	NA20753	1680
EUR	TSI	NA20752	1533
EUR	TSI	NA20589	1650
EUR	TSI	NA20588	1627
EUR	TSI	NA20587	1821
EUR	TSI	NA20586	1653
EUR	TSI	NA20585	2295
EUR	TSI	NA20582	1985
EUR	TSI	NA20581	1800
EUR	TSI	NA20544	1713
EUR	TSI	NA20543	1654
EUR	TSI	NA20542	2089
EUR	TSI	NA20541	1730
EUR	TSI	NA20540	1753
EUR	TSI	NA20539	1873
EUR	TSI	NA20538	1814
EUR	TSI	NA20536	1875
EUR	TSI	NA20535	1813
EUR	TSI	NA20534	1906
EUR	TSI	NA20533	1708
EUR	TSI	NA20532	1798
EUR	TSI	NA20531	1872
EUR	TSI	NA20530	1716
EUR	TSI	NA20529	1903
EUR	TSI	NA20528	1704
EUR	TSI	NA20527	1603
EUR	TSI	NA20525	1653
EUR	TSI	NA20524	1740
EUR	TSI	NA20522	1635
EUR	TSI	NA20521	1700
EUR	TSI	NA20520	1732
EUR	TSI	NA20519	1829
EUR	TSI	NA20518	1589
EUR	TSI	NA20517	1699
EUR	TSI	NA20516	1811
EUR	TSI	NA20515	1679
EUR	TSI	NA20514	1887
EUR	TSI	NA20513	1753
EUR	TSI	NA20512	1611
EUR	TSI	NA20511	1875
EUR	TSI	NA20510	1801
EUR	TSI	NA20509	1800
EUR	TSI	NA20508	1851
EUR	TSI	NA20507	1825
EUR	TSI	NA20506	1715
EUR	TSI	NA20505	1634
EUR	TSI	NA20504	1784
EUR	TSI	NA20503	1767
EUR	TSI	NA20502	2039
EUR	CEU	NA12890	1884
EUR	CEU	NA12889	1701
EUR	CEU	NA12878	1782
EUR	CEU	NA12874	2425
EUR	CEU	NA12873	1821
EUR	CEU	NA12872	1835
EUR	CEU	NA12843	1730
EUR	CEU	NA12842	1662
EUR	CEU	NA12830	1624
EUR	CEU	NA12829	1729
EUR	CEU	NA12828	1709
EUR	CEU	NA12827	1833
EUR	CEU	NA12815	1783
EUR	CEU	NA12814	1741
EUR	CEU	NA12813	1735
EUR	CEU	NA12812	1792
EUR	CEU	NA12778	1884
EUR	CEU	NA12777	1773
EUR	CEU	NA12776	1821
EUR	CEU	NA12775	1702
EUR	CEU	NA12763	1692
EUR	CEU	NA12762	1828
EUR	CEU	NA12761	1757
EUR	CEU	NA12760	1739
EUR	CEU	NA12751	1820
EUR	CEU	NA12750	1757
EUR	CEU	NA12749	1709
EUR	CEU	NA12748	1758
EUR	CEU	NA12718	1699
EUR	CEU	NA12717	1795
EUR	CEU	NA12716	1864
EUR	CEU	NA12546	1910
EUR	CEU	NA12489	1646
EUR	CEU	NA12414	1777
EUR	CEU	NA12413	1941
EUR	CEU	NA12400	1787
EUR	CEU	NA12399	1812
EUR	CEU	NA12383	1716
EUR	CEU	NA12348	1717
EUR	CEU	NA12347	1627
EUR	CEU	NA12342	2143
EUR	CEU	NA12341	1673
EUR	CEU	NA12340	1802
EUR	CEU	NA12287	1748
EUR	CEU	NA12286	1694
EUR	CEU	NA12283	1673
EUR	CEU	NA12282	1771
EUR	CEU	NA12275	1711
EUR	CEU	NA12273	1719
EUR	CEU	NA12272	1781
EUR	CEU	NA12249	1848
EUR	CEU	NA12234	1912
EUR	CEU	NA12156	1806
EUR	CEU	NA12155	1707
EUR	CEU	NA12154	1693
EUR	CEU	NA12144	1722
EUR	CEU	NA12058	1850
EUR	CEU	NA12046	1630
EUR	CEU	NA12045	1695
EUR	CEU	NA12044	1850
EUR	CEU	NA12043	1739
EUR	CEU	NA12006	1840
EUR	CEU	NA12005	1989
EUR	CEU	NA12004	1587
EUR	CEU	NA12003	1811
EUR	CEU	NA11995	1808
EUR	CEU	NA11994	1675
EUR	CEU	NA11992	1827
EUR	CEU	NA11933	1679
EUR	CEU	NA11932	1728
EUR	CEU	NA11931	1757
EUR	CEU	NA11930	1756
EUR	CEU	NA11920	1639
EUR	CEU	NA11919	1719
EUR	CEU	NA11918	1757
EUR	CEU	NA11894	1782
EUR	CEU	NA11893	1677
EUR	CEU	NA11892	1734
EUR	CEU	NA11881	1824
EUR	CEU	NA11843	1686
EUR	CEU	NA11840	1814
EUR	CEU	NA11832	1686
EUR	CEU	NA11831	1960
EUR	CEU	NA11830	1851
EUR	CEU	NA11829	1716
EUR	CEU	NA10851	2065
EUR	CEU	NA10847	1745
EUR	CEU	NA07357	1797
EUR	CEU	NA07347	1759
EUR	CEU	NA07056	1919
EUR	CEU	NA07051	1928
EUR	CEU	NA07048	1770
EUR	CEU	NA07037	1657
EUR	CEU	NA07000	1705
EUR	CEU	NA06994	1912
EUR	CEU	NA06989	1784
EUR	CEU	NA06986	1754
EUR	CEU	NA06985	1914
EUR	CEU	NA06984	1759
SAS	BEB	HG04195	1849
SAS	BEB	HG04194	1731
SAS	BEB	HG04189	1725
SAS	BEB	HG04188	1728
SAS	BEB	HG04186	1829
SAS	BEB	HG04185	1759
SAS	BEB	HG04183	1844
SAS	BEB	HG04182	1692
SAS	BEB	HG04180	1640
SAS	BEB	HG04177	1966
SAS	BEB	HG04176	1703
SAS	BEB	HG04173	1860
SAS	BEB	HG04171	1657
SAS	BEB	HG04164	1805
SAS	BEB	HG04162	1799
SAS	BEB	HG04161	1822
SAS	BEB	HG04159	1765
SAS	BEB	HG04158	1943
SAS	BEB	HG04156	1733
SAS	BEB	HG04155	1790
SAS	BEB	HG04153	1645
SAS	BEB	HG04152	2319
SAS	BEB	HG04146	1837
SAS	BEB	HG04144	1749
SAS	BEB	HG04141	1801
SAS	BEB	HG04140	1816
SAS	BEB	HG04134	1832
SAS	BEB	HG04131	1922
SAS	BEB	HG03941	1871
SAS	BEB	HG03940	1688
SAS	BEB	HG03937	2006
SAS	BEB	HG03934	1780
SAS	BEB	HG03931	1659
SAS	BEB	HG03928	1742
SAS	BEB	HG03926	1766
SAS	BEB	HG03925	1880
SAS	BEB	HG03922	1697
SAS	BEB	HG03920	1727
SAS	BEB	HG03919	1827
SAS	BEB	HG03917	1749
SAS	BEB	HG03916	1973
SAS	BEB	HG03914	1749
SAS	BEB	HG03913	1781
SAS	BEB	HG03911	1698
SAS	BEB	HG03910	2270
SAS	BEB	HG03908	1724
SAS	BEB	HG03907	1767
SAS	BEB	HG03905	1699
SAS	BEB	HG03902	1973
SAS	BEB	HG03833	1739
SAS	BEB	HG03832	1669
SAS	BEB	HG03830	1798
SAS	BEB	HG03829	1966
SAS	BEB	HG03826	1909
SAS	BEB	HG03824	2143
SAS	BEB	HG03823	1703
SAS	BEB	HG03821	1826
SAS	BEB	HG03817	1935
SAS	BEB	HG03815	1837
SAS	BEB	HG03814	1920
SAS	BEB	HG03812	1535
SAS	BEB	HG03809	1718
SAS	BEB	HG03808	1827
SAS	BEB	HG03805	1816
SAS	BEB	HG03803	1767
SAS	BEB	HG03802	1742
SAS	BEB	HG03800	1609
SAS	BEB	HG03796	1689
SAS	BEB	HG03793	1721
SAS	PJL	HG03765	1659
SAS	PJL	HG03762	1692
SAS	PJL	HG03709	1786
SAS	PJL	HG03708	1748
SAS	PJL	HG03706	1842
SAS	PJL	HG03705	1815
SAS	PJL	HG03703	1713
SAS	PJL	HG03702	1799
SAS	PJL	HG03668	1794
SAS	PJL	HG03667	1898
SAS	PJL	HG03663	1778
SAS	PJL	HG03660	1928
SAS	PJL	HG03653	1546
SAS	PJL	HG03652	1702
SAS	PJL	HG03649	1739
SAS	PJL	HG03640	1706
SAS	PJL	HG03636	1813
SAS	PJL	HG03634	1738
SAS	PJL	HG03631	1768
SAS	PJL	HG03629	1833
SAS	PJL	HG03625	2681
SAS	PJL	HG03624	1777
SAS	PJL	HG03619	2308
SAS	BEB	HG03616	1648
SAS	BEB	HG03615	2190
SAS	BEB	HG03611	1688
SAS	BEB	HG03607	1763
SAS	BEB	HG03604	1859
SAS	BEB	HG03603	1704
SAS	BEB	HG03600	1845
SAS	BEB	HG03598	1797
SAS	BEB	HG03595	1750
SAS	BEB	HG03594	1818
SAS	BEB	HG03593	1816
SAS	BEB	HG03589	2038
SAS	BEB	HG03585	1803
SAS	PJL	HG03491	1847
SAS	PJL	HG03490	2525
SAS	PJL	HG03488	1686
SAS	PJL	HG03238	1759
SAS	PJL	HG03237	2118
SAS	PJL	HG03235	1654
SAS	PJL	HG03234	1741
SAS	PJL	HG03229	2322
SAS	PJL	HG03228	2229
SAS	PJL	HG03022	3120
SAS	PJL	HG03021	1860
SAS	PJL	HG03019	2210
SAS	PJL	HG03018	1944
SAS	PJL	HG03016	1677
SAS	PJL	HG03015	1870
SAS	BEB	HG03012	1709
SAS	BEB	HG03009	1814
SAS	BEB	HG03007	1840
SAS	BEB	HG03006	1628
SAS	PJL	HG02793	1932
SAS	PJL	HG02792	1761
SAS	PJL	HG02790	1760
SAS	PJL	HG02789	1858
SAS	PJL	HG02787	1852
SAS	PJL	HG02786	1930
SAS	PJL	HG02784	1711
SAS	PJL	HG02783	1833
SAS	PJL	HG02780	2625
SAS	PJL	HG02778	1907
SAS	PJL	HG02775	1730
SAS	PJL	HG02774	1578
SAS	PJL	HG02737	1916
SAS	PJL	HG02736	1782
SAS	PJL	HG02734	3733
SAS	PJL	HG02733	1747
SAS	PJL	HG02731	1631
SAS	PJL	HG02728	1744
SAS	PJL	HG02727	1853
SAS	PJL	HG02725	1870
SAS	PJL	HG02724	1849
SAS	PJL	HG02700	1713
SAS	PJL	HG02699	2949
SAS	PJL	HG02697	1837
SAS	PJL	HG02696	1576
SAS	PJL	HG02694	3085
SAS	PJL	HG02691	2158
SAS	PJL	HG02690	2989
SAS	PJL	HG02688	1948
SAS	PJL	HG02687	1847
SAS	PJL	HG02685	2784
SAS	PJL	HG02684	3571
SAS	PJL	HG02682	1891
SAS	PJL	HG02681	1661
SAS	PJL	HG02661	1631
SAS	PJL	HG02660	1897
SAS	PJL	HG02658	3855
SAS	PJL	HG02657	1812
SAS	PJL	HG02655	2710
SAS	PJL	HG02654	1819
SAS	PJL	HG02652	1644
SAS	PJL	HG02651	1848
SAS	PJL	HG02649	2663
SAS	PJL	HG02648	2311
SAS	PJL	HG02604	2790
SAS	PJL	HG02603	1908
SAS	PJL	HG02601	1754
SAS	PJL	HG02600	1647
SAS	PJL	HG02597	1963
SAS	PJL	HG02494	1742
SAS	PJL	HG02493	1835
SAS	PJL	HG02491	1764
SAS	PJL	HG02490	2102
SAS	PJL	HG01593	2263
SAS	PJL	HG01589	2543
SAS	PJL	HG01586	1885
SAS	PJL	HG01583	1792
EAS	JPT	NA19091	2260
EAS	JPT	NA19090	2199
EAS	JPT	NA19089	1854
EAS	JPT	NA19088	2094
EAS	JPT	NA19087	1921
EAS	JPT	NA19086	1990
EAS	JPT	NA19085	1807
EAS	JPT	NA19084	2068
EAS	JPT	NA19083	1819
EAS	JPT	NA19082	2030
EAS	JPT	NA19081	2092
EAS	JPT	NA19080	2031
EAS	JPT	NA19079	1848
EAS	JPT	NA19078	2141
EAS	JPT	NA19077	1951
EAS	JPT	NA19076	2241
EAS	JPT	NA19075	2019
EAS	JPT	NA19074	2092
EAS	JPT	NA19072	1958
EAS	JPT	NA19070	1906
EAS	JPT	NA19068	1798
EAS	JPT	NA19067	1910
EAS	JPT	NA19066	1888
EAS	JPT	NA19065	1990
EAS	JPT	NA19064	2005
EAS	JPT	NA19063	1846
EAS	JPT	NA19062	1896
EAS	JPT	NA19060	2096
EAS	JPT	NA19059	2027
EAS	JPT	NA19058	1763
EAS	JPT	NA19057	1939
EAS	JPT	NA19056	2053
EAS	JPT	NA19055	1917
EAS	JPT	NA19054	1833
EAS	JPT	NA19012	3365
EAS	JPT	NA19011	1840
EAS	JPT	NA19010	2067
EAS	JPT	NA19009	1940
EAS	JPT	NA19007	1823
EAS	JPT	NA19006	2019
EAS	JPT	NA19005	1886
EAS	JPT	NA19004	1883
EAS	JPT	NA19003	2232
EAS	JPT	NA19002	1905
EAS	JPT	NA19001	1892
EAS	JPT	NA19000	1757
EAS	JPT	NA18999	1961
EAS	JPT	NA18998	1934
EAS	JPT	NA18997	2124
EAS	JPT	NA18995	2179
EAS	JPT	NA18994	2049
EAS	JPT	NA18993	2024
EAS	JPT	NA18992	2670
EAS	JPT	NA18991	1969
EAS	JPT	NA18990	2066
EAS	JPT	NA18989	1995
EAS	JPT	NA18988	1983
EAS	JPT	NA18987	2404
EAS	JPT	NA18986	1825
EAS	JPT	NA18985	2031
EAS	JPT	NA18984	2365
EAS	JPT	NA18983	1990
EAS	JPT	NA18982	1881
EAS	JPT	NA18981	1949
EAS	JPT	NA18980	1988
EAS	JPT	NA18979	1749
EAS	JPT	NA18978	2036
EAS	JPT	NA18977	1923
EAS	JPT	NA18976	2047
EAS	JPT	NA18975	1926
EAS	JPT	NA18974	2004
EAS	JPT	NA18973	1960
EAS	JPT	NA18972	1987
EAS	JPT	NA18971	1842
EAS	JPT	NA18970	2087
EAS	JPT	NA18969	2088
EAS	JPT	NA18968	1934
EAS	JPT	NA18967	2059
EAS	JPT	NA18966	2026
EAS	JPT	NA18965	1924
EAS	JPT	NA18964	2087
EAS	JPT	NA18963	1907
EAS	JPT	NA18962	1972
EAS	JPT	NA18961	2107
EAS	JPT	NA18960	1938
EAS	JPT	NA18959	1986
EAS	JPT	NA18957	2319
EAS	JPT	NA18956	2064
EAS	JPT	NA18954	1949
EAS	JPT	NA18953	2086
EAS	JPT	NA18952	1895
EAS	JPT	NA18951	1962
EAS	JPT	NA18950	1874
EAS	JPT	NA18949	2068
EAS	JPT	NA18948	1924
EAS	JPT	NA18947	1940
EAS	JPT	NA18946	1981
EAS	JPT	NA18945	2134
EAS	JPT	NA18944	2178
EAS	JPT	NA18943	1896
EAS	JPT	NA18942	2055
EAS	JPT	NA18941	1962
EAS	JPT	NA18940	1963
EAS	JPT	NA18939	2100
EAS	CHB	NA18757	2007
EAS	CHB	NA18749	1911
EAS	CHB	NA18748	1974
EAS	CHB	NA18747	1939
EAS	CHB	NA18745	2042
EAS	CHB	NA18740	1910
EAS	CHB	NA18648	1958
EAS	CHB	NA18647	1996
EAS	CHB	NA18646	1973
EAS	CHB	NA18645	1984
EAS	CHB	NA18644	2121
EAS	CHB	NA18643	2102
EAS	CHB	NA18642	2149
EAS	CHB	NA18641	1866
EAS	CHB	NA18640	1933
EAS	CHB	NA18639	2089
EAS	CHB	NA18638	1742
EAS	CHB	NA18637	1771
EAS	CHB	NA18636	1748
EAS	CHB	NA18635	1783
EAS	CHB	NA18634	1791
EAS	CHB	NA18633	1946
EAS	CHB	NA18632	1844
EAS	CHB	NA18631	1810
EAS	CHB	NA18630	2007
EAS	CHB	NA18629	2108
EAS	CHB	NA18628	1977
EAS	CHB	NA18627	2114
EAS	CHB	NA18626	1882
EAS	CHB	NA18625	2079
EAS	CHB	NA18624	1850
EAS	CHB	NA18623	1799
EAS	CHB	NA18622	1903
EAS	CHB	NA18621	1943
EAS	CHB	NA18620	1914
EAS	CHB	NA18619	2050
EAS	CHB	NA18618	2077
EAS	CHB	NA18617	1862
EAS	CHB	NA18616	1805
EAS	CHB	NA18615	1906
EAS	CHB	NA18614	1767
EAS	CHB	NA18613	2084
EAS	CHB	NA18612	2004
EAS	CHB	NA18611	1995
EAS	CHB	NA18610	1822
EAS	CHB	NA18609	2158
EAS	CHB	NA18608	2106
EAS	CHB	NA18606	2541
EAS	CHB	NA18605	1938
EAS	CHB	NA18603	1778
EAS	CHB	NA18602	2090
EAS	CHB	NA18599	1809
EAS	CHB	NA18597	1777
EAS	CHB	NA18596	1919
EAS	CHB	NA18595	1915
EAS	CHB	NA18593	1961
EAS	CHB	NA18592	1966
EAS	CHB	NA18591	1933
EAS	CHB	NA18582	1819
EAS	CHB	NA18579	1889
EAS	CHB	NA18577	1904
EAS	CHB	NA18574	1991
EAS	CHB	NA18573	1918
EAS	CHB	NA18572	2034
EAS	CHB	NA18571	1899
EAS	CHB	NA18570	2053
EAS	CHB	NA18567	1934
EAS	CHB	NA18566	1797
EAS	CHB	NA18565	1966
EAS	CHB	NA18564	1876
EAS	CHB	NA18563	1964
EAS	CHB	NA18562	2073
EAS	CHB	NA18561	2041
EAS	CHB	NA18560	1730
EAS	CHB	NA18559	1848
EAS	CHB	NA18558	1939
EAS	CHB	NA18557	1934
EAS	CHB	NA18555	1999
EAS	CHB	NA18553	1779
EAS	CHB	NA18552	1808
EAS	CHB	NA18550	1941
EAS	CHB	NA18549	1910
EAS	CHB	NA18548	2127
EAS	CHB	NA18547	2048
EAS	CHB	NA18546	1869
EAS	CHB	NA18545	1862
EAS	CHB	NA18544	2066
EAS	CHB	NA18543	1919
EAS	CHB	NA18542	2001
EAS	CHB	NA18541	1902
EAS	CHB	NA18539	2208
EAS	CHB	NA18538	2010
EAS	CHB	NA18537	1965
EAS	CHB	NA18536	1937
EAS	CHB	NA18535	1965
EAS	CHB	NA18534	2093
EAS	CHB	NA18533	1923
EAS	CHB	NA18532	1924
EAS	CHB	NA18531	2052
EAS	CHB	NA18530	2211
EAS	CHB	NA18528	1906
EAS	CHB	NA18526	1812
EAS	CHB	NA18525	1949
QGP	PAR	QGP_sample	2392
QGP	PAR	QGP_sample	1281
QGP	PAR	QGP_sample	2696
QGP	PAR	QGP_sample	2640
QGP	PAR	QGP_sample	3151
QGP	PAR	QGP_sample	1963
QGP	PAR	QGP_sample	1778
QGP	PAR	QGP_sample	3172
QGP	PAR	QGP_sample	2300
QGP	PAR	QGP_sample	2977
QGP	PAR	QGP_sample	2299
QGP	PAR	QGP_sample	2375
QGP	PAR	QGP_sample	1861
QGP	PAR	QGP_sample	2300
QGP	PAR	QGP_sample	1815
QGP	PAR	QGP_sample	1758
QGP	PAR	QGP_sample	1823
QGP	PAR	QGP_sample	1588
QGP	PAR	QGP_sample	2525
QGP	PAR	QGP_sample	1369
QGP	PAR	QGP_sample	2096
QGP	PAR	QGP_sample	2900
QGP	PAR	QGP_sample	2099
QGP	PAR	QGP_sample	1379
QGP	PAR	QGP_sample	3031
QGP	PAR	QGP_sample	1981
QGP	PAR	QGP_sample	2142
QGP	PAR	QGP_sample	2798
QGP	PAR	QGP_sample	2372
QGP	PAR	QGP_sample	2911
QGP	PAR	QGP_sample	1686
QGP	PAR	QGP_sample	1770
QGP	PAR	QGP_sample	1864
QGP	PAR	QGP_sample	2405
QGP	PAR	QGP_sample	1814
QGP	PAR	QGP_sample	2077
QGP	PAR	QGP_sample	2695
QGP	PAR	QGP_sample	1787
QGP	PAR	QGP_sample	2522
QGP	PAR	QGP_sample	2425
QGP	PAR	QGP_sample	2848
QGP	PAR	QGP_sample	1368
QGP	PAR	QGP_sample	3832
QGP	PAR	QGP_sample	1867
QGP	PAR	QGP_sample	1758
QGP	PAR	QGP_sample	1999
QGP	PAR	QGP_sample	1858
QGP	PAR	QGP_sample	2124
QGP	PAR	QGP_sample	1879
QGP	PAR	QGP_sample	2240
QGP	PAR	QGP_sample	2084
QGP	PAR	QGP_sample	2244
QGP	PAR	QGP_sample	2255
QGP	PAR	QGP_sample	1679
QGP	PAR	QGP_sample	2536
QGP	PAR	QGP_sample	2696
QGP	PAR	QGP_sample	2864
QGP	PAR	QGP_sample	2347
QGP	PAR	QGP_sample	2003
QGP	PAR	QGP_sample	2415
QGP	PAR	QGP_sample	1860
QGP	PAR	QGP_sample	2303
QGP	PAR	QGP_sample	2024
QGP	PAR	QGP_sample	2019
QGP	PAR	QGP_sample	3714
QGP	PAR	QGP_sample	2326
QGP	PAR	QGP_sample	1954
QGP	PAR	QGP_sample	2167
QGP	PAR	QGP_sample	2195
QGP	PAR	QGP_sample	1936
QGP	PAR	QGP_sample	2152
QGP	PAR	QGP_sample	2120
QGP	PAR	QGP_sample	2637
QGP	PAR	QGP_sample	2480
QGP	PAR	QGP_sample	1914
QGP	PAR	QGP_sample	2216
QGP	PAR	QGP_sample	2219
QGP	PAR	QGP_sample	2049
QGP	PAR	QGP_sample	2985
QGP	PAR	QGP_sample	2175
QGP	PAR	QGP_sample	2575
QGP	PAR	QGP_sample	1838
QGP	PAR	QGP_sample	1953
QGP	PAR	QGP_sample	3333
QGP	PAR	QGP_sample	1395
QGP	PAR	QGP_sample	2768
QGP	PAR	QGP_sample	2638
QGP	PAR	QGP_sample	1825
QGP	PAR	QGP_sample	2042
QGP	PAR	QGP_sample	1839
QGP	PAR	QGP_sample	1910
QGP	PAR	QGP_sample	2573
QGP	PAR	QGP_sample	1319
QGP	PAR	QGP_sample	2700
QGP	PAR	QGP_sample	3361
QGP	PAR	QGP_sample	1410
QGP	PAR	QGP_sample	2523
QGP	PAR	QGP_sample	2337
QGP	PAR	QGP_sample	2831
QGP	PAR	QGP_sample	2784
QGP	PAR	QGP_sample	3704
QGP	PAR	QGP_sample	2750
QGP	PAR	QGP_sample	2753
QGP	PAR	QGP_sample	2291
QGP	PAR	QGP_sample	2102
QGP	PAR	QGP_sample	1498
QGP	PAR	QGP_sample	2535
QGP	PAR	QGP_sample	2017
QGP	PAR	QGP_sample	2018
QGP	PAR	QGP_sample	2952
QGP	PAR	QGP_sample	3100
QGP	PAR	QGP_sample	3226
QGP	PAR	QGP_sample	2742
QGP	PAR	QGP_sample	2053
QGP	PAR	QGP_sample	2350
QGP	PAR	QGP_sample	2448
QGP	PAR	QGP_sample	2645
QGP	PAR	QGP_sample	1770
QGP	PAR	QGP_sample	2068
QGP	PAR	QGP_sample	2461
QGP	PAR	QGP_sample	1960
QGP	PAR	QGP_sample	3494
QGP	PAR	QGP_sample	2306
QGP	PAR	QGP_sample	2229
QGP	PAR	QGP_sample	2934
QGP	PAR	QGP_sample	3173
QGP	PAR	QGP_sample	1900
QGP	PAR	QGP_sample	1986
QGP	PAR	QGP_sample	2951
QGP	PAR	QGP_sample	2239
QGP	PAR	QGP_sample	2038
QGP	PAR	QGP_sample	3617
QGP	PAR	QGP_sample	2137
QGP	PAR	QGP_sample	1793
QGP	PAR	QGP_sample	3707
QGP	PAR	QGP_sample	2455
QGP	PAR	QGP_sample	1898
QGP	PAR	QGP_sample	3054
QGP	PAR	QGP_sample	2210
QGP	PAR	QGP_sample	1742
QGP	PAR	QGP_sample	2312
QGP	PAR	QGP_sample	2628
QGP	PAR	QGP_sample	2439
QGP	PAR	QGP_sample	2115
QGP	PAR	QGP_sample	1884
QGP	PAR	QGP_sample	2613
QGP	PAR	QGP_sample	2442
QGP	PAR	QGP_sample	3118
QGP	PAR	QGP_sample	1774
QGP	PAR	QGP_sample	2466
QGP	PAR	QGP_sample	2104
QGP	PAR	QGP_sample	2472
QGP	PAR	QGP_sample	2957
QGP	PAR	QGP_sample	2082
QGP	PAR	QGP_sample	1928
QGP	PAR	QGP_sample	2274
QGP	PAR	QGP_sample	2271
QGP	PAR	QGP_sample	1834
QGP	PAR	QGP_sample	2592
QGP	PAR	QGP_sample	1900
QGP	PAR	QGP_sample	1761
QGP	PAR	QGP_sample	2085
QGP	PAR	QGP_sample	1837
QGP	PAR	QGP_sample	2269
QGP	PAR	QGP_sample	2737
QGP	PAR	QGP_sample	2172
QGP	PAR	QGP_sample	2403
QGP	PAR	QGP_sample	1973
QGP	PAR	QGP_sample	1937
QGP	PAR	QGP_sample	1938
QGP	PAR	QGP_sample	1668
QGP	PAR	QGP_sample	1931
QGP	PAR	QGP_sample	1433
QGP	PAR	QGP_sample	3188
QGP	PAR	QGP_sample	1932
QGP	PAR	QGP_sample	2226
QGP	PAR	QGP_sample	1673
QGP	PAR	QGP_sample	2119
QGP	PAR	QGP_sample	3358
QGP	PAR	QGP_sample	3637
QGP	PAR	QGP_sample	2388
QGP	PAR	QGP_sample	1743
QGP	PAR	QGP_sample	1994
QGP	PAR	QGP_sample	2892
QGP	PAR	QGP_sample	2992
QGP	PAR	QGP_sample	3587
QGP	PAR	QGP_sample	2304
QGP	PAR	QGP_sample	1574
QGP	PAR	QGP_sample	1974
QGP	PAR	QGP_sample	2099
QGP	PAR	QGP_sample	2305
QGP	PAR	QGP_sample	2386
QGP	PAR	QGP_sample	2788
QGP	PAR	QGP_sample	1954
QGP	PAR	QGP_sample	1936
QGP	PAR	QGP_sample	2299
QGP	PAR	QGP_sample	2697
QGP	PAR	QGP_sample	2084
QGP	PAR	QGP_sample	1998
QGP	PAR	QGP_sample	2307
QGP	PAR	QGP_sample	3389
QGP	PAR	QGP_sample	1578
QGP	PAR	QGP_sample	2076
QGP	PAR	QGP_sample	2809
QGP	PAR	QGP_sample	1877
QGP	PAR	QGP_sample	3503
QGP	PAR	QGP_sample	1787
QGP	PAR	QGP_sample	4334
QGP	PAR	QGP_sample	2149
QGP	PAR	QGP_sample	2395
QGP	PAR	QGP_sample	1400
QGP	PAR	QGP_sample	2310
QGP	PAR	QGP_sample	1691
QGP	PAR	QGP_sample	2211
QGP	PAR	QGP_sample	2694
QGP	PAR	QGP_sample	1826
QGP	PAR	QGP_sample	2636
QGP	PAR	QGP_sample	1793
QGP	PAR	QGP_sample	3291
QGP	PAR	QGP_sample	2517
QGP	PAR	QGP_sample	2865
QGP	PAR	QGP_sample	2662
QGP	PAR	QGP_sample	2057
QGP	PAR	QGP_sample	1989
QGP	PAR	QGP_sample	2847
QGP	PAR	QGP_sample	1706
QGP	PAR	QGP_sample	2767
QGP	PAR	QGP_sample	2815
QGP	PAR	QGP_sample	3456
QGP	PAR	QGP_sample	2828
QGP	PAR	QGP_sample	2178
QGP	PAR	QGP_sample	3607
QGP	PAR	QGP_sample	2605
QGP	PAR	QGP_sample	2729
QGP	PAR	QGP_sample	2338
QGP	PAR	QGP_sample	2070
QGP	PAR	QGP_sample	3097
QGP	PAR	QGP_sample	2032
QGP	PAR	QGP_sample	3478
QGP	PAR	QGP_sample	3051
QGP	PAR	QGP_sample	1938
QGP	PAR	QGP_sample	2129
QGP	PAR	QGP_sample	3127
QGP	PAR	QGP_sample	1942
QGP	PAR	QGP_sample	1805
QGP	PAR	QGP_sample	3370
QGP	PAR	QGP_sample	2645
QGP	PAR	QGP_sample	1865
QGP	PAR	QGP_sample	2361
QGP	PAR	QGP_sample	1659
QGP	PAR	QGP_sample	2266
QGP	PAR	QGP_sample	1313
QGP	PAR	QGP_sample	3295
QGP	PAR	QGP_sample	2033
QGP	PAR	QGP_sample	2126
QGP	PAR	QGP_sample	2663
QGP	PAR	QGP_sample	2988
QGP	PAR	QGP_sample	2689
QGP	PAR	QGP_sample	2836
QGP	PAR	QGP_sample	2040
QGP	PAR	QGP_sample	2942
QGP	PAR	QGP_sample	2621
QGP	PAR	QGP_sample	2102
QGP	PAR	QGP_sample	2355
QGP	PAR	QGP_sample	2278
QGP	PAR	QGP_sample	2025
QGP	PAR	QGP_sample	2287
QGP	PAR	QGP_sample	2064
QGP	PAR	QGP_sample	2313
QGP	PAR	QGP_sample	2775
QGP	PAR	QGP_sample	1637
QGP	PAR	QGP_sample	1834
QGP	PAR	QGP_sample	2735
QGP	PAR	QGP_sample	2389
QGP	PAR	QGP_sample	2654
QGP	PAR	QGP_sample	1937
QGP	PAR	QGP_sample	1939
QGP	PAR	QGP_sample	2194
QGP	PAR	QGP_sample	2682
QGP	PAR	QGP_sample	2050
QGP	PAR	QGP_sample	2673
QGP	PAR	QGP_sample	3032
QGP	PAR	QGP_sample	2286
QGP	PAR	QGP_sample	2581
QGP	PAR	QGP_sample	2049
QGP	PAR	QGP_sample	2792
QGP	PAR	QGP_sample	1693
QGP	PAR	QGP_sample	2617
QGP	PAR	QGP_sample	1633
QGP	PAR	QGP_sample	2432
QGP	PAR	QGP_sample	2895
QGP	PAR	QGP_sample	3151
QGP	PAR	QGP_sample	2725
QGP	PAR	QGP_sample	3125
QGP	PAR	QGP_sample	2970
QGP	PAR	QGP_sample	2658
QGP	PAR	QGP_sample	3375
QGP	PAR	QGP_sample	2325
QGP	PAR	QGP_sample	2427
QGP	PAR	QGP_sample	3474
QGP	PAR	QGP_sample	2140
QGP	PAR	QGP_sample	1958
QGP	PAR	QGP_sample	2270
QGP	PAR	QGP_sample	3058
QGP	PAR	QGP_sample	1758
QGP	PAR	QGP_sample	2502
QGP	PAR	QGP_sample	1911
QGP	PAR	QGP_sample	2023
QGP	PAR	QGP_sample	1968
QGP	PAR	QGP_sample	1847
QGP	PAR	QGP_sample	1844
QGP	PAR	QGP_sample	3216
QGP	PAR	QGP_sample	1881
QGP	PAR	QGP_sample	1768
QGP	PAR	QGP_sample	2647
QGP	PAR	QGP_sample	3531
QGP	PAR	QGP_sample	2280
QGP	PAR	QGP_sample	3351
QGP	PAR	QGP_sample	2152
QGP	PAR	QGP_sample	2206
QGP	PAR	QGP_sample	2393
QGP	PAR	QGP_sample	2210
QGP	PAR	QGP_sample	3320
QGP	PAR	QGP_sample	2008
QGP	PAR	QGP_sample	2052
QGP	PAR	QGP_sample	1983
QGP	PAR	QGP_sample	3408
QGP	PAR	QGP_sample	1589
QGP	PAR	QGP_sample	1814
QGP	PAR	QGP_sample	2448
QGP	PAR	QGP_sample	2348
QGP	PAR	QGP_sample	2038
QGP	PAR	QGP_sample	1803
QGP	PAR	QGP_sample	3351
QGP	PAR	QGP_sample	2025
QGP	PAR	QGP_sample	2835
QGP	PAR	QGP_sample	3049
QGP	PAR	QGP_sample	3628
QGP	PAR	QGP_sample	1699
QGP	PAR	QGP_sample	2794
QGP	PAR	QGP_sample	2626
QGP	PAR	QGP_sample	2479
QGP	PAR	QGP_sample	2388
QGP	PAR	QGP_sample	1946
QGP	PAR	QGP_sample	1812
QGP	PAR	QGP_sample	2313
QGP	PAR	QGP_sample	2633
QGP	PAR	QGP_sample	1717
QGP	PAR	QGP_sample	1973
QGP	PAR	QGP_sample	2570
QGP	PAR	QGP_sample	2343
QGP	PAR	QGP_sample	2813
QGP	PAR	QGP_sample	3057
QGP	PAR	QGP_sample	2509
QGP	PAR	QGP_sample	1972
QGP	PAR	QGP_sample	3143
QGP	PAR	QGP_sample	2817
QGP	PAR	QGP_sample	2726
QGP	PAR	QGP_sample	3062
QGP	PAR	QGP_sample	2197
QGP	PAR	QGP_sample	3222
QGP	PAR	QGP_sample	2479
QGP	PAR	QGP_sample	3332
QGP	PAR	QGP_sample	2138
QGP	PAR	QGP_sample	1894
QGP	PAR	QGP_sample	2550
QGP	PAR	QGP_sample	2511
QGP	PAR	QGP_sample	3508
QGP	PAR	QGP_sample	2571
QGP	PAR	QGP_sample	2984
QGP	PAR	QGP_sample	2289
QGP	PAR	QGP_sample	2370
QGP	PAR	QGP_sample	2105
QGP	PAR	QGP_sample	2096
QGP	PAR	QGP_sample	3470
QGP	PAR	QGP_sample	2373
QGP	PAR	QGP_sample	2361
QGP	PAR	QGP_sample	2824
QGP	PAR	QGP_sample	2105
QGP	PAR	QGP_sample	3124
QGP	PAR	QGP_sample	3097
QGP	PAR	QGP_sample	1955
QGP	PAR	QGP_sample	2719
QGP	PAR	QGP_sample	1931
QGP	PAR	QGP_sample	2209
QGP	PAR	QGP_sample	2428
QGP	PAR	QGP_sample	1718
QGP	PAR	QGP_sample	2295
QGP	PAR	QGP_sample	2479
QGP	PAR	QGP_sample	2450
QGP	PAR	QGP_sample	2194
QGP	PAR	QGP_sample	2426
QGP	PAR	QGP_sample	2993
QGP	PAR	QGP_sample	2201
QGP	PAR	QGP_sample	3018
QGP	PAR	QGP_sample	2102
QGP	PAR	QGP_sample	3022
QGP	PAR	QGP_sample	2814
QGP	PAR	QGP_sample	3100
QGP	PAR	QGP_sample	3408
QGP	PAR	QGP_sample	2454
QGP	PAR	QGP_sample	1997
QGP	PAR	QGP_sample	2779
QGP	PAR	QGP_sample	2747
QGP	PAR	QGP_sample	1751
QGP	PAR	QGP_sample	2640
QGP	PAR	QGP_sample	1956
QGP	PAR	QGP_sample	2459
QGP	PAR	QGP_sample	2025
QGP	PAR	QGP_sample	2167
QGP	PAR	QGP_sample	2895
QGP	PAR	QGP_sample	2273
QGP	PAR	QGP_sample	2767
QGP	PAR	QGP_sample	3151
QGP	PAR	QGP_sample	2390
QGP	PAR	QGP_sample	2223
QGP	PAR	QGP_sample	1930
QGP	PAR	QGP_sample	2732
QGP	PAR	QGP_sample	2237
QGP	PAR	QGP_sample	2743
QGP	PAR	QGP_sample	1836
QGP	PAR	QGP_sample	1946
QGP	PAR	QGP_sample	3227
QGP	PAR	QGP_sample	1875
QGP	PAR	QGP_sample	2872
QGP	PAR	QGP_sample	2878
QGP	PAR	QGP_sample	2175
QGP	PAR	QGP_sample	3161
QGP	PAR	QGP_sample	1901
QGP	PAR	QGP_sample	1749
QGP	PAR	QGP_sample	2434
QGP	PAR	QGP_sample	2436
QGP	PAR	QGP_sample	2862
QGP	PAR	QGP_sample	2568
QGP	PAR	QGP_sample	2773
QGP	PAR	QGP_sample	2121
QGP	PAR	QGP_sample	2857
QGP	PAR	QGP_sample	2301
QGP	PAR	QGP_sample	2085
QGP	PAR	QGP_sample	2108
QGP	PAR	QGP_sample	2013
QGP	PAR	QGP_sample	3025
QGP	PAR	QGP_sample	3019
QGP	PAR	QGP_sample	2841
QGP	PAR	QGP_sample	3029
QGP	PAR	QGP_sample	2118
QGP	PAR	QGP_sample	2645
QGP	PAR	QGP_sample	1863
QGP	PAR	QGP_sample	2623
QGP	PAR	QGP_sample	1595
QGP	PAR	QGP_sample	2132
QGP	PAR	QGP_sample	1469
QGP	PAR	QGP_sample	2701
QGP	PAR	QGP_sample	2318
QGP	PAR	QGP_sample	2174
QGP	PAR	QGP_sample	1949
QGP	PAR	QGP_sample	2660
QGP	PAR	QGP_sample	2290
QGP	PAR	QGP_sample	1778
QGP	PAR	QGP_sample	1833
QGP	PAR	QGP_sample	2035
QGP	PAR	QGP_sample	3611
QGP	PAR	QGP_sample	2917
QGP	PAR	QGP_sample	3392
QGP	PAR	QGP_sample	2347
QGP	PAR	QGP_sample	1876
QGP	PAR	QGP_sample	1935
QGP	PAR	QGP_sample	2036
QGP	PAR	QGP_sample	2000
QGP	PAR	QGP_sample	1592
QGP	PAR	QGP_sample	1952
QGP	PAR	QGP_sample	1789
QGP	PAR	QGP_sample	2402
QGP	PAR	QGP_sample	1985
QGP	PAR	QGP_sample	2190
QGP	PAR	QGP_sample	2013
QGP	PAR	QGP_sample	2171
QGP	PAR	QGP_sample	2838
QGP	PAR	QGP_sample	2541
QGP	PAR	QGP_sample	3020
QGP	PAR	QGP_sample	2259
QGP	PAR	QGP_sample	1867
QGP	PAR	QGP_sample	1874
QGP	PAR	QGP_sample	2673
QGP	PAR	QGP_sample	1835
QGP	PAR	QGP_sample	2692
QGP	PAR	QGP_sample	2896
QGP	PAR	QGP_sample	2191
QGP	PAR	QGP_sample	1954
QGP	PAR	QGP_sample	2210
QGP	PAR	QGP_sample	2064
QGP	PAR	QGP_sample	2317
QGP	PAR	QGP_sample	2218
QGP	PAR	QGP_sample	2180
QGP	PAR	QGP_sample	1788
QGP	PAR	QGP_sample	1706
QGP	PAR	QGP_sample	1626
QGP	PAR	QGP_sample	2024
QGP	PAR	QGP_sample	1644
QGP	PAR	QGP_sample	1951
QGP	PAR	QGP_sample	2538
QGP	PAR	QGP_sample	2627
QGP	PAR	QGP_sample	2064
QGP	PAR	QGP_sample	2563
QGP	PAR	QGP_sample	2924
QGP	PAR	QGP_sample	2556
QGP	PAR	QGP_sample	2873
QGP	PAR	QGP_sample	1685
QGP	PAR	QGP_sample	1912
QGP	PAR	QGP_sample	2927
QGP	PAR	QGP_sample	1968
QGP	PAR	QGP_sample	2190
QGP	PAR	QGP_sample	2511
QGP	PAR	QGP_sample	1897
QGP	PAR	QGP_sample	2829
QGP	PAR	QGP_sample	2586
QGP	PAR	QGP_sample	2206
QGP	PAR	QGP_sample	2197
QGP	PAR	QGP_sample	2178
QGP	PAR	QGP_sample	1762
QGP	PAR	QGP_sample	2329
QGP	PAR	QGP_sample	2143
QGP	PAR	QGP_sample	2308
QGP	PAR	QGP_sample	1486
QGP	PAR	QGP_sample	1485
QGP	PAR	QGP_sample	2813
QGP	PAR	QGP_sample	2206
QGP	PAR	QGP_sample	2328
QGP	PAR	QGP_sample	2554
QGP	PAR	QGP_sample	2848
QGP	PAR	QGP_sample	1990
QGP	PAR	QGP_sample	2193
QGP	PAR	QGP_sample	2326
QGP	PAR	QGP_sample	2869
QGP	PAR	QGP_sample	1777
QGP	PAR	QGP_sample	2143
QGP	PAR	QGP_sample	2610
QGP	PAR	QGP_sample	2198
QGP	PAR	QGP_sample	2281
QGP	PAR	QGP_sample	2572
QGP	PAR	QGP_sample	1866
QGP	PAR	QGP_sample	2020
QGP	PAR	QGP_sample	2046
QGP	PAR	QGP_sample	1870
QGP	PAR	QGP_sample	2107
QGP	PAR	QGP_sample	1971
QGP	PAR	QGP_sample	2559
QGP	PAR	QGP_sample	1946
QGP	PAR	QGP_sample	2125
QGP	PAR	QGP_sample	2687
QGP	PAR	QGP_sample	2916
QGP	PAR	QGP_sample	1617
QGP	PAR	QGP_sample	3453
QGP	PAR	QGP_sample	1822
QGP	PAR	QGP_sample	2762
QGP	PAR	QGP_sample	2298
QGP	PAR	QGP_sample	3082
QGP	PAR	QGP_sample	3011
QGP	PAR	QGP_sample	2294
QGP	PAR	QGP_sample	3334
QGP	PAR	QGP_sample	3017
QGP	PAR	QGP_sample	1954
QGP	PAR	QGP_sample	1659
QGP	PAR	QGP_sample	2091
QGP	PAR	QGP_sample	2743
QGP	PAR	QGP_sample	3056
QGP	PAR	QGP_sample	3331
QGP	PAR	QGP_sample	2836
QGP	PAR	QGP_sample	1734
QGP	PAR	QGP_sample	1626
QGP	PAR	QGP_sample	2107
QGP	PAR	QGP_sample	2432
QGP	PAR	QGP_sample	1764
QGP	PAR	QGP_sample	1883
QGP	PAR	QGP_sample	1871
QGP	PAR	QGP_sample	2450
QGP	PAR	QGP_sample	2020
QGP	PAR	QGP_sample	1809
QGP	PAR	QGP_sample	2370
QGP	PAR	QGP_sample	1955
QGP	PAR	QGP_sample	3368
QGP	PAR	QGP_sample	2626
QGP	PAR	QGP_sample	3377
QGP	PAR	QGP_sample	1763
QGP	PAR	QGP_sample	3295
QGP	PAR	QGP_sample	2072
QGP	PAR	QGP_sample	2788
QGP	PAR	QGP_sample	2123
QGP	PAR	QGP_sample	2418
QGP	PAR	QGP_sample	3077
QGP	PAR	QGP_sample	1948
QGP	PAR	QGP_sample	3005
QGP	PAR	QGP_sample	1887
QGP	PAR	QGP_sample	3639
QGP	PAR	QGP_sample	2242
QGP	PAR	QGP_sample	3569
QGP	PAR	QGP_sample	2037
QGP	PAR	QGP_sample	1771
QGP	PAR	QGP_sample	2264
QGP	PAR	QGP_sample	1733
QGP	PAR	QGP_sample	1830
QGP	PAR	QGP_sample	1952
QGP	PAR	QGP_sample	2193
QGP	PAR	QGP_sample	2597
QGP	PAR	QGP_sample	2763
QGP	PAR	QGP_sample	2267
QGP	PAR	QGP_sample	2655
QGP	PAR	QGP_sample	2095
QGP	PAR	QGP_sample	2534
QGP	PAR	QGP_sample	1808
QGP	PAR	QGP_sample	2096
QGP	PAR	QGP_sample	2783
QGP	PAR	QGP_sample	1987
QGP	PAR	QGP_sample	2372
QGP	PAR	QGP_sample	2192
QGP	PAR	QGP_sample	2316
QGP	PAR	QGP_sample	2423
QGP	PAR	QGP_sample	2103
QGP	PAR	QGP_sample	2041
QGP	PAR	QGP_sample	3315
QGP	PAR	QGP_sample	2391
QGP	PAR	QGP_sample	2760
QGP	PAR	QGP_sample	2070
QGP	PAR	QGP_sample	2771
QGP	PAR	QGP_sample	2675
QGP	PAR	QGP_sample	2830
QGP	PAR	QGP_sample	2096
QGP	PAR	QGP_sample	3242
QGP	PAR	QGP_sample	2049
QGP	PAR	QGP_sample	2414
QGP	PAR	QGP_sample	2127
QGP	PAR	QGP_sample	2556
QGP	PAR	QGP_sample	1864
QGP	PAR	QGP_sample	1775
QGP	PAR	QGP_sample	1935
QGP	PAR	QGP_sample	2239
QGP	PAR	QGP_sample	2436
QGP	PAR	QGP_sample	2221
QGP	PAR	QGP_sample	3252
QGP	PAR	QGP_sample	2250
QGP	PAR	QGP_sample	1745
QGP	PAR	QGP_sample	2153
QGP	PAR	QGP_sample	2703
QGP	PAR	QGP_sample	1984
QGP	PAR	QGP_sample	1776
QGP	PAR	QGP_sample	2946
QGP	PAR	QGP_sample	2351
QGP	PAR	QGP_sample	1782
QGP	PAR	QGP_sample	2587
QGP	PAR	QGP_sample	2191
QGP	PAR	QGP_sample	2402
QGP	PAR	QGP_sample	2327
QGP	PAR	QGP_sample	2830
QGP	PAR	QGP_sample	2752
QGP	PAR	QGP_sample	2586
QGP	PAR	QGP_sample	1804
QGP	PAR	QGP_sample	1798
QGP	PAR	QGP_sample	1553
QGP	PAR	QGP_sample	2486
QGP	PAR	QGP_sample	3189
QGP	PAR	QGP_sample	2768
QGP	PAR	QGP_sample	2714
QGP	PAR	QGP_sample	1823
QGP	PAR	QGP_sample	1499
QGP	PAR	QGP_sample	2163
QGP	PAR	QGP_sample	3438
QGP	PAR	QGP_sample	2072
QGP	PAR	QGP_sample	1469
QGP	PAR	QGP_sample	2840
QGP	PAR	QGP_sample	2836
QGP	PAR	QGP_sample	1765
QGP	PAR	QGP_sample	2536
QGP	PAR	QGP_sample	1942
QGP	PAR	QGP_sample	2840
QGP	PAR	QGP_sample	2710
QGP	PAR	QGP_sample	2136
QGP	PAR	QGP_sample	1576
QGP	PAR	QGP_sample	1810
QGP	PAR	QGP_sample	2531
QGP	PAR	QGP_sample	2846
QGP	PAR	QGP_sample	1931
QGP	PAR	QGP_sample	2190
QGP	PAR	QGP_sample	1938
QGP	PAR	QGP_sample	2049
QGP	PAR	QGP_sample	1983
QGP	PAR	QGP_sample	2173
QGP	PAR	QGP_sample	1845
QGP	PAR	QGP_sample	3252
QGP	PAR	QGP_sample	2333
QGP	PAR	QGP_sample	2055
QGP	PAR	QGP_sample	1836
QGP	PAR	QGP_sample	2025
QGP	PAR	QGP_sample	3079
QGP	PAR	QGP_sample	3135
QGP	PAR	QGP_sample	1771
QGP	PAR	QGP_sample	1950
QGP	PAR	QGP_sample	2434
QGP	PAR	QGP_sample	2632
QGP	PAR	QGP_sample	1449
QGP	PAR	QGP_sample	3231
QGP	PAR	QGP_sample	2749
QGP	PAR	QGP_sample	1823
QGP	PAR	QGP_sample	2016
QGP	PAR	QGP_sample	2163
QGP	PAR	QGP_sample	2535
QGP	PAR	QGP_sample	2597
QGP	PAR	QGP_sample	1820
QGP	PAR	QGP_sample	449
QGP	PAR	QGP_sample	2536
QGP	PAR	QGP_sample	2196
QGP	PAR	QGP_sample	2321
QGP	PAR	QGP_sample	1960
QGP	PAR	QGP_sample	2289
QGP	PAR	QGP_sample	2698
QGP	PAR	QGP_sample	1866
QGP	PAR	QGP_sample	2664
QGP	PAR	QGP_sample	2384
QGP	PAR	QGP_sample	2175
QGP	PAR	QGP_sample	1903
QGP	PAR	QGP_sample	1811
QGP	PAR	QGP_sample	2986
QGP	PAR	QGP_sample	2954
QGP	PAR	QGP_sample	2347
QGP	PAR	QGP_sample	2328
QGP	PAR	QGP_sample	2191
QGP	PAR	QGP_sample	1914
QGP	PAR	QGP_sample	2291
QGP	PAR	QGP_sample	2147
QGP	PAR	QGP_sample	1874
QGP	PAR	QGP_sample	3200
QGP	PAR	QGP_sample	2988
QGP	PAR	QGP_sample	2551
QGP	PAR	QGP_sample	3048
QGP	PAR	QGP_sample	2053
QGP	PAR	QGP_sample	2304
QGP	PAR	QGP_sample	2195
QGP	PAR	QGP_sample	2553
QGP	PAR	QGP_sample	3245
QGP	PAR	QGP_sample	1735
QGP	PAR	QGP_sample	1736
QGP	PAR	QGP_sample	2559
QGP	PAR	QGP_sample	2632
QGP	PAR	QGP_sample	1629
QGP	PAR	QGP_sample	3510
QGP	PAR	QGP_sample	1998
QGP	PAR	QGP_sample	1287
QGP	PAR	QGP_sample	1424
QGP	PAR	QGP_sample	1493
QGP	PAR	QGP_sample	3635
QGP	PAR	QGP_sample	3784
QGP	PAR	QGP_sample	3239
QGP	PAR	QGP_sample	2345
QGP	PAR	QGP_sample	2486
QGP	PAR	QGP_sample	2424
QGP	PAR	QGP_sample	1899
QGP	PAR	QGP_sample	2539
QGP	PAR	QGP_sample	2050
QGP	PAR	QGP_sample	1573
QGP	PAR	QGP_sample	1698
QGP	PAR	QGP_sample	2302
QGP	PAR	QGP_sample	2308
QGP	PAR	QGP_sample	2067
QGP	PAR	QGP_sample	2603
QGP	PAR	QGP_sample	3185
QGP	PAR	QGP_sample	1763
QGP	PAR	QGP_sample	2309
QGP	PAR	QGP_sample	2068
QGP	PAR	QGP_sample	2129
QGP	PAR	QGP_sample	2078
QGP	PAR	QGP_sample	1879
QGP	PAR	QGP_sample	1616
QGP	PAR	QGP_sample	2466
QGP	PAR	QGP_sample	1879
QGP	PAR	QGP_sample	1979
QGP	PAR	QGP_sample	1880
QGP	PAR	QGP_sample	2597
QGP	PAR	QGP_sample	2326
QGP	PAR	QGP_sample	3052
QGP	PAR	QGP_sample	1770
QGP	PAR	QGP_sample	1608
QGP	PAR	QGP_sample	2771
QGP	PAR	QGP_sample	3206
QGP	PAR	QGP_sample	2740
QGP	PAR	QGP_sample	2836
QGP	PAR	QGP_sample	2186
QGP	PAR	QGP_sample	2593
QGP	PAR	QGP_sample	2189
QGP	PAR	QGP_sample	2380
QGP	PAR	QGP_sample	2101
QGP	PAR	QGP_sample	2134
QGP	PAR	QGP_sample	2206
QGP	PAR	QGP_sample	2368
QGP	PAR	QGP_sample	2107
QGP	PAR	QGP_sample	2454
QGP	PAR	QGP_sample	3280
QGP	PAR	QGP_sample	1784
QGP	PAR	QGP_sample	2590
QGP	PAR	QGP_sample	1854
QGP	PAR	QGP_sample	3195
QGP	PAR	QGP_sample	2115
QGP	PAR	QGP_sample	2305
QGP	PAR	QGP_sample	1883
QGP	PAR	QGP_sample	2490
QGP	PAR	QGP_sample	3305
QGP	PAR	QGP_sample	2283
QGP	PAR	QGP_sample	4006
QGP	PAR	QGP_sample	1844
QGP	PAR	QGP_sample	2305
QGP	PAR	QGP_sample	2123
QGP	PAR	QGP_sample	2096
QGP	PAR	QGP_sample	1686
QGP	PAR	QGP_sample	2015
QGP	PAR	QGP_sample	2605
QGP	PAR	QGP_sample	2084
QGP	PAR	QGP_sample	2618
QGP	PAR	QGP_sample	1862
QGP	PAR	QGP_sample	2151
QGP	PAR	QGP_sample	2512
QGP	PAR	QGP_sample	3226
QGP	PAR	QGP_sample	2688
QGP	PAR	QGP_sample	3268
QGP	PAR	QGP_sample	2687
QGP	PAR	QGP_sample	1754
QGP	PAR	QGP_sample	2179
QGP	PAR	QGP_sample	2588
QGP	PAR	QGP_sample	2722
QGP	PAR	QGP_sample	3102
QGP	PAR	QGP_sample	2109
QGP	PAR	QGP_sample	1966
QGP	PAR	QGP_sample	4427
QGP	PAR	QGP_sample	2424
QGP	PAR	QGP_sample	1394
QGP	PAR	QGP_sample	2006
QGP	PAR	QGP_sample	2284
QGP	PAR	QGP_sample	2412
QGP	PAR	QGP_sample	1908
QGP	PAR	QGP_sample	2501
QGP	PAR	QGP_sample	1758
QGP	PAR	QGP_sample	2227
QGP	PAR	QGP_sample	2669
QGP	PAR	QGP_sample	1870
QGP	PAR	QGP_sample	2490
QGP	PAR	QGP_sample	2331
QGP	PAR	QGP_sample	2689
QGP	PAR	QGP_sample	2041
QGP	PAR	QGP_sample	2883
QGP	PAR	QGP_sample	1661
QGP	PAR	QGP_sample	3422
QGP	PAR	QGP_sample	2300
QGP	PAR	QGP_sample	3236
QGP	PAR	QGP_sample	3152
QGP	PAR	QGP_sample	2456
QGP	PAR	QGP_sample	1840
QGP	PAR	QGP_sample	2807
QGP	PAR	QGP_sample	2494
QGP	PAR	QGP_sample	2331
QGP	PAR	QGP_sample	2235
QGP	PAR	QGP_sample	1814
QGP	PAR	QGP_sample	1825
QGP	PAR	QGP_sample	1657
QGP	PAR	QGP_sample	1831
QGP	PAR	QGP_sample	2143
QGP	PAR	QGP_sample	2865
QGP	PAR	QGP_sample	2002
QGP	PAR	QGP_sample	2466
QGP	PAR	QGP_sample	2073
QGP	PAR	QGP_sample	2287
QGP	PAR	QGP_sample	1330
QGP	PAR	QGP_sample	2261
QGP	PAR	QGP_sample	4027
QGP	PAR	QGP_sample	3846
QGP	PAR	QGP_sample	2251
QGP	PAR	QGP_sample	2025
QGP	PAR	QGP_sample	2278
QGP	PAR	QGP_sample	3027
QGP	PAR	QGP_sample	2849
QGP	PAR	QGP_sample	2300
QGP	PAR	QGP_sample	1784
QGP	PAR	QGP_sample	1889
QGP	PAR	QGP_sample	1737
QGP	PAR	QGP_sample	3452
QGP	PAR	QGP_sample	2502
QGP	PAR	QGP_sample	3112
QGP	PAR	QGP_sample	2073
QGP	PAR	QGP_sample	1812
QGP	PAR	QGP_sample	2651
QGP	PAR	QGP_sample	2504
QGP	PAR	QGP_sample	2420
QGP	PAR	QGP_sample	2363
QGP	PAR	QGP_sample	2089
QGP	PAR	QGP_sample	2727
QGP	PAR	QGP_sample	1870
QGP	PAR	QGP_sample	2677
QGP	PAR	QGP_sample	2081
QGP	PAR	QGP_sample	2700
QGP	PAR	QGP_sample	1930
QGP	PAR	QGP_sample	2315
QGP	PAR	QGP_sample	2067
QGP	PAR	QGP_sample	2437
QGP	PAR	QGP_sample	3609
QGP	PAR	QGP_sample	2454
QGP	PAR	QGP_sample	3717
QGP	PAR	QGP_sample	3447
QGP	PAR	QGP_sample	2553
QGP	PAR	QGP_sample	2728
QGP	PAR	QGP_sample	2631
QGP	PAR	QGP_sample	2314
QGP	PAR	QGP_sample	3914
QGP	PAR	QGP_sample	1896
QGP	PAR	QGP_sample	2767
QGP	PAR	QGP_sample	1814
QGP	PAR	QGP_sample	2554
QGP	PAR	QGP_sample	3088
QGP	PAR	QGP_sample	3892
QGP	PAR	QGP_sample	2071
QGP	PAR	QGP_sample	3049
QGP	PAR	QGP_sample	1614
QGP	PAR	QGP_sample	2346
QGP	PAR	QGP_sample	2067
QGP	PAR	QGP_sample	2520
QGP	PAR	QGP_sample	2301
QGP	PAR	QGP_sample	2498
QGP	PAR	QGP_sample	2162
QGP	PAR	QGP_sample	2031
QGP	PAR	QGP_sample	1805
QGP	PAR	QGP_sample	1521
QGP	PAR	QGP_sample	2819
QGP	PAR	QGP_sample	1372
QGP	PAR	QGP_sample	1875
QGP	PAR	QGP_sample	2318
QGP	PAR	QGP_sample	2746
QGP	PAR	QGP_sample	3370
QGP	PAR	QGP_sample	2230
QGP	PAR	QGP_sample	2400
QGP	PAR	QGP_sample	3066
QGP	PAR	QGP_sample	2488
QGP	PAR	QGP_sample	2709
QGP	PAR	QGP_sample	3068
QGP	PAR	QGP_sample	2472
QGP	PAR	QGP_sample	2356
QGP	PAR	QGP_sample	2482
QGP	PAR	QGP_sample	1889
QGP	PAR	QGP_sample	2415
QGP	PAR	QGP_sample	2940
QGP	PAR	QGP_sample	2242
QGP	PAR	QGP_sample	3154
QGP	PAR	QGP_sample	3250
QGP	PAR	QGP_sample	2519
QGP	PAR	QGP_sample	2260
QGP	PAR	QGP_sample	2668
QGP	PAR	QGP_sample	2526
QGP	PAR	QGP_sample	2438
QGP	PAR	QGP_sample	3146
QGP	PAR	QGP_sample	1659
QGP	PAR	QGP_sample	2390
QGP	PAR	QGP_sample	2816
QGP	PAR	QGP_sample	3166
QGP	PAR	QGP_sample	2329
QGP	PAR	QGP_sample	3521
QGP	PAR	QGP_sample	3050
QGP	PAR	QGP_sample	2143
QGP	PAR	QGP_sample	2092
QGP	PAR	QGP_sample	1988
QGP	PAR	QGP_sample	2314
QGP	PAR	QGP_sample	2576
QGP	PAR	QGP_sample	1620
QGP	PAR	QGP_sample	2255
QGP	PAR	QGP_sample	2424
QGP	PAR	QGP_sample	2552
QGP	PAR	QGP_sample	2560
QGP	PAR	QGP_sample	1916
QGP	PAR	QGP_sample	22
QGP	PAR	QGP_sample	3399
QGP	PAR	QGP_sample	2172
QGP	PAR	QGP_sample	3357
QGP	PAR	QGP_sample	3430
QGP	PAR	QGP_sample	1845
QGP	PAR	QGP_sample	2410
QGP	PAR	QGP_sample	3385
QGP	PAR	QGP_sample	1937
QGP	PAR	QGP_sample	1987
QGP	PAR	QGP_sample	1788
QGP	PAR	QGP_sample	1695
QGP	PAR	QGP_sample	1627
QGP	PAR	QGP_sample	2648
QGP	PAR	QGP_sample	2429
QGP	PAR	QGP_sample	2088
QGP	PAR	QGP_sample	1827
QGP	PAR	QGP_sample	2162
QGP	PAR	QGP_sample	1988
QGP	PAR	QGP_sample	2547
QGP	PAR	QGP_sample	2658
QGP	PAR	QGP_sample	2323
QGP	PAR	QGP_sample	2002
QGP	PAR	QGP_sample	2212
QGP	PAR	QGP_sample	2458
QGP	PAR	QGP_sample	1989
QGP	PAR	QGP_sample	1937
QGP	PAR	QGP_sample	2218
QGP	PAR	QGP_sample	2610
QGP	PAR	QGP_sample	1827
QGP	PAR	QGP_sample	3099
QGP	PAR	QGP_sample	2688
QGP	PAR	QGP_sample	2295
QGP	PAR	QGP_sample	3014
QGP	PAR	QGP_sample	2291
QGP	PAR	QGP_sample	1895
QGP	PAR	QGP_sample	1797
QGP	PAR	QGP_sample	2566
QGP	PAR	QGP_sample	2492
QGP	PAR	QGP_sample	2170
QGP	PAR	QGP_sample	2051
QGP	PAR	QGP_sample	1891
QGP	PAR	QGP_sample	2551
QGP	PAR	QGP_sample	1986
[truncated: 4,005 more rows]
