# Supplementary material for: Thousands of Qatari genomes inform human migration history and improve imputation of Arab haplotypes
Source: Nat Commun. 2021 Oct 12;12:5929. doi: 10.1038/s41467-021-25287-y (PMC8511259; doi:10.1038/s41467-021-25287-y)
Supplement: Supplementary file 5 — Source Data [file 41467_2021_25287_MOESM5_ESM.zip › Source_data_Figure5/5c_mediumROH.csv]

Medium ROH length	Superpopulation	Subpopulation	Sample	Dataset
101383345	AFR	LWK	NA19475	1KG
97605129	AFR	LWK	NA19474	1KG
92807035	AFR	LWK	NA19473	1KG
94782652	AFR	LWK	NA19472	1KG
105277192	AFR	LWK	NA19471	1KG
102638292	AFR	LWK	NA19468	1KG
99961109	AFR	LWK	NA19467	1KG
91347073	AFR	LWK	NA19466	1KG
105050541	AFR	LWK	NA19463	1KG
95522720	AFR	LWK	NA19462	1KG
99870413	AFR	LWK	NA19461	1KG
105192349	AFR	LWK	NA19457	1KG
92564891	AFR	LWK	NA19456	1KG
96215966	AFR	LWK	NA19455	1KG
111394509	AFR	LWK	NA19454	1KG
99051631	AFR	LWK	NA19452	1KG
107241565	AFR	LWK	NA19451	1KG
103589887	AFR	LWK	NA19449	1KG
115622141	AFR	LWK	NA19448	1KG
99728374	AFR	LWK	NA19446	1KG
99847835	AFR	LWK	NA19445	1KG
85499554	AFR	LWK	NA19443	1KG
105253104	AFR	LWK	NA19440	1KG
107260427	AFR	LWK	NA19439	1KG
100375514	AFR	LWK	NA19438	1KG
103243200	AFR	LWK	NA19437	1KG
89541704	AFR	LWK	NA19436	1KG
93296934	AFR	LWK	NA19435	1KG
98703893	AFR	LWK	NA19434	1KG
101783272	AFR	LWK	NA19431	1KG
103679281	AFR	LWK	NA19430	1KG
95975173	AFR	LWK	NA19429	1KG
107205349	AFR	LWK	NA19428	1KG
100273088	AFR	LWK	NA19404	1KG
104506077	AFR	LWK	NA19403	1KG
97348066	AFR	LWK	NA19401	1KG
90857147	AFR	LWK	NA19399	1KG
111853471	AFR	LWK	NA19397	1KG
100203081	AFR	LWK	NA19395	1KG
96321252	AFR	LWK	NA19394	1KG
96949445	AFR	LWK	NA19393	1KG
101870846	AFR	LWK	NA19391	1KG
109687719	AFR	LWK	NA19390	1KG
93355500	AFR	LWK	NA19385	1KG
106844212	AFR	LWK	NA19384	1KG
108197191	AFR	LWK	NA19383	1KG
105553299	AFR	LWK	NA19380	1KG
87675850	AFR	LWK	NA19379	1KG
98455990	AFR	LWK	NA19378	1KG
103207836	AFR	LWK	NA19377	1KG
92145837	AFR	LWK	NA19376	1KG
103648774	AFR	LWK	NA19375	1KG
86934602	AFR	LWK	NA19374	1KG
107619642	AFR	LWK	NA19372	1KG
106854435	AFR	LWK	NA19360	1KG
99128657	AFR	LWK	NA19355	1KG
104680226	AFR	LWK	NA19351	1KG
94235122	AFR	LWK	NA19350	1KG
102046432	AFR	LWK	NA19347	1KG
105646132	AFR	LWK	NA19346	1KG
98938406	AFR	LWK	NA19338	1KG
94425390	AFR	LWK	NA19334	1KG
94509664	AFR	LWK	NA19332	1KG
91622438	AFR	LWK	NA19331	1KG
104065331	AFR	LWK	NA19328	1KG
98254851	AFR	LWK	NA19327	1KG
103353533	AFR	LWK	NA19324	1KG
104032503	AFR	LWK	NA19323	1KG
92566474	AFR	LWK	NA19321	1KG
112975096	AFR	LWK	NA19320	1KG
94921752	AFR	LWK	NA19319	1KG
98928964	AFR	LWK	NA19318	1KG
96150054	AFR	LWK	NA19317	1KG
91023483	AFR	LWK	NA19316	1KG
94244991	AFR	LWK	NA19315	1KG
104907483	AFR	LWK	NA19314	1KG
109479595	AFR	LWK	NA19312	1KG
110476088	AFR	LWK	NA19310	1KG
96868205	AFR	LWK	NA19309	1KG
94055536	AFR	LWK	NA19308	1KG
97640861	AFR	LWK	NA19307	1KG
115356184	AFR	YRI	NA19257	1KG
104016041	AFR	YRI	NA19256	1KG
119435292	AFR	YRI	NA19248	1KG
121029591	AFR	YRI	NA19247	1KG
120821413	AFR	YRI	NA19239	1KG
118575644	AFR	YRI	NA19238	1KG
118470099	AFR	YRI	NA19236	1KG
104353286	AFR	YRI	NA19235	1KG
114555195	AFR	YRI	NA19225	1KG
118109540	AFR	YRI	NA19223	1KG
115866382	AFR	YRI	NA19222	1KG
106090631	AFR	YRI	NA19214	1KG
110087508	AFR	YRI	NA19213	1KG
110869962	AFR	YRI	NA19210	1KG
114920469	AFR	YRI	NA19209	1KG
119646448	AFR	YRI	NA19207	1KG
102354495	AFR	YRI	NA19206	1KG
112755947	AFR	YRI	NA19204	1KG
117876376	AFR	YRI	NA19201	1KG
110557302	AFR	YRI	NA19200	1KG
110854484	AFR	YRI	NA19198	1KG
113435922	AFR	YRI	NA19197	1KG
105458905	AFR	YRI	NA19190	1KG
114750745	AFR	YRI	NA19189	1KG
104716291	AFR	YRI	NA19185	1KG
112346752	AFR	YRI	NA19184	1KG
113275618	AFR	YRI	NA19175	1KG
109611819	AFR	YRI	NA19172	1KG
110542519	AFR	YRI	NA19171	1KG
113203200	AFR	YRI	NA19160	1KG
100261864	AFR	YRI	NA19159	1KG
105703677	AFR	YRI	NA19153	1KG
112762631	AFR	YRI	NA19152	1KG
127869365	AFR	YRI	NA19149	1KG
102177919	AFR	YRI	NA19147	1KG
110096371	AFR	YRI	NA19146	1KG
113464080	AFR	YRI	NA19144	1KG
114902677	AFR	YRI	NA19143	1KG
117368971	AFR	YRI	NA19141	1KG
117018091	AFR	YRI	NA19138	1KG
112174458	AFR	YRI	NA19137	1KG
115470068	AFR	YRI	NA19131	1KG
113270336	AFR	YRI	NA19130	1KG
121462922	AFR	YRI	NA19129	1KG
116845848	AFR	YRI	NA19121	1KG
107661901	AFR	YRI	NA19119	1KG
102414513	AFR	YRI	NA19118	1KG
118844877	AFR	YRI	NA19117	1KG
120351589	AFR	YRI	NA19116	1KG
116819595	AFR	YRI	NA19114	1KG
114785316	AFR	YRI	NA19113	1KG
120102862	AFR	YRI	NA19108	1KG
116606795	AFR	YRI	NA19107	1KG
121777365	AFR	YRI	NA19102	1KG
116534830	AFR	YRI	NA19099	1KG
110814238	AFR	YRI	NA19098	1KG
108901492	AFR	YRI	NA19096	1KG
114918482	AFR	YRI	NA19095	1KG
112344534	AFR	YRI	NA19093	1KG
113038177	AFR	YRI	NA19092	1KG
97979071	AFR	LWK	NA19043	1KG
99071830	AFR	LWK	NA19042	1KG
96081487	AFR	LWK	NA19041	1KG
99116611	AFR	LWK	NA19038	1KG
106140611	AFR	LWK	NA19037	1KG
93517745	AFR	LWK	NA19036	1KG
104542885	AFR	LWK	NA19035	1KG
95206451	AFR	LWK	NA19031	1KG
106792205	AFR	LWK	NA19030	1KG
92055998	AFR	LWK	NA19028	1KG
102275391	AFR	LWK	NA19027	1KG
99194168	AFR	LWK	NA19026	1KG
103775699	AFR	LWK	NA19025	1KG
102127950	AFR	LWK	NA19024	1KG
100939477	AFR	LWK	NA19023	1KG
102110915	AFR	LWK	NA19020	1KG
101658324	AFR	LWK	NA19019	1KG
97848498	AFR	LWK	NA19017	1KG
113005553	AFR	YRI	NA18934	1KG
105719370	AFR	YRI	NA18933	1KG
120241730	AFR	YRI	NA18924	1KG
112523832	AFR	YRI	NA18923	1KG
113399199	AFR	YRI	NA18917	1KG
105743064	AFR	YRI	NA18916	1KG
125732870	AFR	YRI	NA18915	1KG
115543687	AFR	YRI	NA18912	1KG
116194736	AFR	YRI	NA18910	1KG
112301336	AFR	YRI	NA18909	1KG
115669740	AFR	YRI	NA18908	1KG
101270809	AFR	YRI	NA18907	1KG
125476397	AFR	YRI	NA18881	1KG
111076200	AFR	YRI	NA18879	1KG
121781212	AFR	YRI	NA18878	1KG
116546209	AFR	YRI	NA18877	1KG
105292864	AFR	YRI	NA18876	1KG
101971487	AFR	YRI	NA18874	1KG
111184830	AFR	YRI	NA18873	1KG
114921218	AFR	YRI	NA18871	1KG
113354123	AFR	YRI	NA18870	1KG
102855600	AFR	YRI	NA18868	1KG
119118439	AFR	YRI	NA18867	1KG
109094481	AFR	YRI	NA18865	1KG
111622368	AFR	YRI	NA18864	1KG
105935678	AFR	YRI	NA18861	1KG
113334606	AFR	YRI	NA18858	1KG
111531395	AFR	YRI	NA18856	1KG
108575703	AFR	YRI	NA18853	1KG
113879415	AFR	YRI	NA18523	1KG
119878536	AFR	YRI	NA18522	1KG
115785193	AFR	YRI	NA18520	1KG
114134470	AFR	YRI	NA18519	1KG
120800701	AFR	YRI	NA18517	1KG
114759543	AFR	YRI	NA18516	1KG
104804319	AFR	YRI	NA18511	1KG
109078770	AFR	YRI	NA18510	1KG
104505016	AFR	YRI	NA18508	1KG
113374603	AFR	YRI	NA18507	1KG
114689836	AFR	YRI	NA18505	1KG
116814949	AFR	YRI	NA18504	1KG
115614451	AFR	YRI	NA18502	1KG
99986458	AFR	YRI	NA18501	1KG
114090018	AFR	YRI	NA18499	1KG
120548880	AFR	YRI	NA18498	1KG
115417455	AFR	YRI	NA18489	1KG
99692353	AFR	YRI	NA18488	1KG
105969485	AFR	YRI	NA18486	1KG
239586346	QGP	SAS	QGP_sample	QGP
176553901	QGP	SAS	QGP_sample	QGP
226868440	QGP	SAS	QGP_sample	QGP
237092538	QGP	SAS	QGP_sample	QGP
239546673	QGP	SAS	QGP_sample	QGP
252686026	QGP	SAS	QGP_sample	QGP
238161474	QGP	SAS	QGP_sample	QGP
246755266	QGP	SAS	QGP_sample	QGP
236618181	QGP	SAS	QGP_sample	QGP
222209268	QGP	SAS	QGP_sample	QGP
212006582	QGP	SAS	QGP_sample	QGP
227076002	QGP	SAS	QGP_sample	QGP
231640352	QGP	SAS	QGP_sample	QGP
185140767	QGP	SAS	QGP_sample	QGP
243081453	QGP	SAS	QGP_sample	QGP
225174643	QGP	SAS	QGP_sample	QGP
220512098	QGP	SAS	QGP_sample	QGP
246430691	QGP	SAS	QGP_sample	QGP
245065730	QGP	SAS	QGP_sample	QGP
237835261	QGP	SAS	QGP_sample	QGP
240564466	QGP	SAS	QGP_sample	QGP
202309581	QGP	SAS	QGP_sample	QGP
239826751	QGP	SAS	QGP_sample	QGP
237710021	QGP	SAS	QGP_sample	QGP
232207651	QGP	SAS	QGP_sample	QGP
229104613	QGP	SAS	QGP_sample	QGP
190334741	QGP	SAS	QGP_sample	QGP
234550694	QGP	SAS	QGP_sample	QGP
232803484	QGP	SAS	QGP_sample	QGP
204160419	QGP	SAS	QGP_sample	QGP
240027997	QGP	SAS	QGP_sample	QGP
189192072	QGP	SAS	QGP_sample	QGP
233647413	QGP	SAS	QGP_sample	QGP
206052413	QGP	SAS	QGP_sample	QGP
232776068	QGP	SAS	QGP_sample	QGP
191746195	QGP	SAS	QGP_sample	QGP
207151705	QGP	SAS	QGP_sample	QGP
225927270	QGP	SAS	QGP_sample	QGP
180894098	QGP	SAS	QGP_sample	QGP
213511633	QGP	SAS	QGP_sample	QGP
254760984	QGP	WEP	QGP_sample	QGP
246218200	QGP	WEP	QGP_sample	QGP
248852634	QGP	WEP	QGP_sample	QGP
256991070	QGP	WEP	QGP_sample	QGP
268164965	QGP	WEP	QGP_sample	QGP
245327780	QGP	WEP	QGP_sample	QGP
230809108	QGP	WEP	QGP_sample	QGP
247741412	QGP	WEP	QGP_sample	QGP
224642600	QGP	WEP	QGP_sample	QGP
210290326	QGP	WEP	QGP_sample	QGP
237178582	QGP	WEP	QGP_sample	QGP
199309497	QGP	WEP	QGP_sample	QGP
232635036	QGP	WEP	QGP_sample	QGP
240384647	QGP	WEP	QGP_sample	QGP
245348929	QGP	WEP	QGP_sample	QGP
248716514	QGP	WEP	QGP_sample	QGP
219439460	QGP	WEP	QGP_sample	QGP
249761584	QGP	WEP	QGP_sample	QGP
243212279	QGP	WEP	QGP_sample	QGP
223255136	QGP	WEP	QGP_sample	QGP
244438866	QGP	WEP	QGP_sample	QGP
256836211	QGP	WEP	QGP_sample	QGP
262795502	QGP	WEP	QGP_sample	QGP
264377247	QGP	WEP	QGP_sample	QGP
260078929	QGP	WEP	QGP_sample	QGP
239984317	QGP	WEP	QGP_sample	QGP
242133059	QGP	WEP	QGP_sample	QGP
246355942	QGP	WEP	QGP_sample	QGP
261451533	QGP	WEP	QGP_sample	QGP
231991659	QGP	WEP	QGP_sample	QGP
251294619	QGP	WEP	QGP_sample	QGP
251013839	QGP	WEP	QGP_sample	QGP
225057706	QGP	WEP	QGP_sample	QGP
259276441	QGP	WEP	QGP_sample	QGP
248143251	QGP	WEP	QGP_sample	QGP
229383337	QGP	WEP	QGP_sample	QGP
247137388	QGP	WEP	QGP_sample	QGP
191810855	QGP	WEP	QGP_sample	QGP
218529286	QGP	WEP	QGP_sample	QGP
231127917	QGP	WEP	QGP_sample	QGP
226606482	QGP	WEP	QGP_sample	QGP
248378509	QGP	WEP	QGP_sample	QGP
256202131	QGP	WEP	QGP_sample	QGP
242358908	QGP	WEP	QGP_sample	QGP
248493730	QGP	WEP	QGP_sample	QGP
257930378	QGP	WEP	QGP_sample	QGP
250457715	QGP	WEP	QGP_sample	QGP
254383103	QGP	WEP	QGP_sample	QGP
241132922	QGP	WEP	QGP_sample	QGP
246296465	QGP	WEP	QGP_sample	QGP
246250888	QGP	WEP	QGP_sample	QGP
253988125	QGP	WEP	QGP_sample	QGP
252104307	QGP	WEP	QGP_sample	QGP
227814064	QGP	WEP	QGP_sample	QGP
250203692	QGP	WEP	QGP_sample	QGP
240933981	QGP	WEP	QGP_sample	QGP
256721830	QGP	WEP	QGP_sample	QGP
255053293	QGP	WEP	QGP_sample	QGP
242780568	QGP	WEP	QGP_sample	QGP
251982682	QGP	WEP	QGP_sample	QGP
237057946	QGP	WEP	QGP_sample	QGP
233453576	QGP	WEP	QGP_sample	QGP
244106137	QGP	WEP	QGP_sample	QGP
231053594	QGP	WEP	QGP_sample	QGP
229492757	QGP	WEP	QGP_sample	QGP
240251880	QGP	WEP	QGP_sample	QGP
246436691	QGP	WEP	QGP_sample	QGP
221937681	QGP	WEP	QGP_sample	QGP
251357772	QGP	WEP	QGP_sample	QGP
239134306	QGP	WEP	QGP_sample	QGP
280047758	QGP	WEP	QGP_sample	QGP
253765699	QGP	WEP	QGP_sample	QGP
258880568	QGP	WEP	QGP_sample	QGP
254005453	QGP	WEP	QGP_sample	QGP
244492670	QGP	WEP	QGP_sample	QGP
266631276	QGP	WEP	QGP_sample	QGP
259547176	QGP	WEP	QGP_sample	QGP
247356133	QGP	WEP	QGP_sample	QGP
221658048	QGP	WEP	QGP_sample	QGP
262539985	QGP	WEP	QGP_sample	QGP
245571190	QGP	WEP	QGP_sample	QGP
236262957	QGP	WEP	QGP_sample	QGP
253621655	QGP	WEP	QGP_sample	QGP
228352311	QGP	WEP	QGP_sample	QGP
246048658	QGP	WEP	QGP_sample	QGP
258218842	QGP	WEP	QGP_sample	QGP
230339736	QGP	WEP	QGP_sample	QGP
245884705	QGP	WEP	QGP_sample	QGP
253693351	QGP	WEP	QGP_sample	QGP
235924769	QGP	WEP	QGP_sample	QGP
213850920	QGP	WEP	QGP_sample	QGP
219239782	QGP	WEP	QGP_sample	QGP
244037056	QGP	WEP	QGP_sample	QGP
235316824	QGP	WEP	QGP_sample	QGP
238280546	QGP	WEP	QGP_sample	QGP
233009436	QGP	WEP	QGP_sample	QGP
225794262	QGP	WEP	QGP_sample	QGP
241257488	QGP	WEP	QGP_sample	QGP
252876584	QGP	WEP	QGP_sample	QGP
254836141	QGP	WEP	QGP_sample	QGP
266299451	QGP	WEP	QGP_sample	QGP
251799433	QGP	WEP	QGP_sample	QGP
272434000	QGP	WEP	QGP_sample	QGP
252913532	QGP	WEP	QGP_sample	QGP
246771891	QGP	WEP	QGP_sample	QGP
255542927	QGP	WEP	QGP_sample	QGP
246403913	QGP	WEP	QGP_sample	QGP
243326977	QGP	WEP	QGP_sample	QGP
234146556	QGP	WEP	QGP_sample	QGP
220022591	QGP	WEP	QGP_sample	QGP
245376873	QGP	WEP	QGP_sample	QGP
237027403	QGP	WEP	QGP_sample	QGP
220432833	QGP	WEP	QGP_sample	QGP
250482860	QGP	WEP	QGP_sample	QGP
224413068	QGP	WEP	QGP_sample	QGP
240039471	QGP	WEP	QGP_sample	QGP
255917476	QGP	WEP	QGP_sample	QGP
259061322	QGP	WEP	QGP_sample	QGP
249655285	QGP	WEP	QGP_sample	QGP
240757938	QGP	WEP	QGP_sample	QGP
252093592	QGP	WEP	QGP_sample	QGP
239426828	QGP	WEP	QGP_sample	QGP
247957813	QGP	WEP	QGP_sample	QGP
240987045	QGP	WEP	QGP_sample	QGP
234639084	QGP	WEP	QGP_sample	QGP
245388915	QGP	WEP	QGP_sample	QGP
258808543	QGP	WEP	QGP_sample	QGP
268504267	QGP	WEP	QGP_sample	QGP
260204239	QGP	WEP	QGP_sample	QGP
232866928	QGP	WEP	QGP_sample	QGP
250002933	QGP	WEP	QGP_sample	QGP
254713017	QGP	WEP	QGP_sample	QGP
249880838	QGP	WEP	QGP_sample	QGP
247236906	QGP	WEP	QGP_sample	QGP
253781437	QGP	WEP	QGP_sample	QGP
241708623	QGP	WEP	QGP_sample	QGP
251034846	QGP	WEP	QGP_sample	QGP
261580014	QGP	WEP	QGP_sample	QGP
252211472	QGP	WEP	QGP_sample	QGP
201776745	QGP	WEP	QGP_sample	QGP
254756120	QGP	WEP	QGP_sample	QGP
262785679	QGP	WEP	QGP_sample	QGP
260045450	QGP	WEP	QGP_sample	QGP
249037528	QGP	WEP	QGP_sample	QGP
270786523	QGP	WEP	QGP_sample	QGP
250441183	QGP	WEP	QGP_sample	QGP
244004464	QGP	WEP	QGP_sample	QGP
233435097	QGP	WEP	QGP_sample	QGP
231532117	QGP	WEP	QGP_sample	QGP
241860206	QGP	WEP	QGP_sample	QGP
246571546	QGP	WEP	QGP_sample	QGP
213514161	QGP	WEP	QGP_sample	QGP
250798142	QGP	WEP	QGP_sample	QGP
254112128	QGP	WEP	QGP_sample	QGP
248182758	QGP	WEP	QGP_sample	QGP
267926311	QGP	WEP	QGP_sample	QGP
246293308	QGP	WEP	QGP_sample	QGP
268483357	QGP	WEP	QGP_sample	QGP
224660011	QGP	WEP	QGP_sample	QGP
253152035	QGP	WEP	QGP_sample	QGP
243611257	QGP	WEP	QGP_sample	QGP
254371028	QGP	WEP	QGP_sample	QGP
239100162	QGP	WEP	QGP_sample	QGP
240332876	QGP	WEP	QGP_sample	QGP
226345943	QGP	WEP	QGP_sample	QGP
260062136	QGP	WEP	QGP_sample	QGP
238768166	QGP	WEP	QGP_sample	QGP
226677778	QGP	WEP	QGP_sample	QGP
251296855	QGP	WEP	QGP_sample	QGP
247374126	QGP	WEP	QGP_sample	QGP
209072341	QGP	WEP	QGP_sample	QGP
263051313	QGP	WEP	QGP_sample	QGP
249883269	QGP	WEP	QGP_sample	QGP
262075412	QGP	WEP	QGP_sample	QGP
236985246	QGP	WEP	QGP_sample	QGP
246485493	QGP	WEP	QGP_sample	QGP
238778858	QGP	WEP	QGP_sample	QGP
246194468	QGP	WEP	QGP_sample	QGP
262772533	QGP	WEP	QGP_sample	QGP
264857496	QGP	WEP	QGP_sample	QGP
216395490	QGP	WEP	QGP_sample	QGP
253766044	QGP	WEP	QGP_sample	QGP
229095842	QGP	WEP	QGP_sample	QGP
249740374	QGP	WEP	QGP_sample	QGP
245792758	QGP	WEP	QGP_sample	QGP
245353229	QGP	WEP	QGP_sample	QGP
240747954	QGP	WEP	QGP_sample	QGP
246022998	QGP	WEP	QGP_sample	QGP
248946522	QGP	WEP	QGP_sample	QGP
244621202	QGP	WEP	QGP_sample	QGP
248107151	QGP	WEP	QGP_sample	QGP
251942980	QGP	WEP	QGP_sample	QGP
251162935	QGP	WEP	QGP_sample	QGP
251205162	QGP	WEP	QGP_sample	QGP
238113658	QGP	WEP	QGP_sample	QGP
241344694	QGP	WEP	QGP_sample	QGP
240316204	QGP	WEP	QGP_sample	QGP
256895845	QGP	WEP	QGP_sample	QGP
265513459	QGP	WEP	QGP_sample	QGP
252456576	QGP	WEP	QGP_sample	QGP
231269838	QGP	WEP	QGP_sample	QGP
253726388	QGP	WEP	QGP_sample	QGP
232488164	QGP	WEP	QGP_sample	QGP
247986400	QGP	WEP	QGP_sample	QGP
254311502	QGP	WEP	QGP_sample	QGP
256094609	QGP	WEP	QGP_sample	QGP
238898070	QGP	WEP	QGP_sample	QGP
257447432	QGP	WEP	QGP_sample	QGP
240757143	QGP	WEP	QGP_sample	QGP
252039753	QGP	WEP	QGP_sample	QGP
260456928	QGP	WEP	QGP_sample	QGP
256474350	QGP	WEP	QGP_sample	QGP
225055453	QGP	WEP	QGP_sample	QGP
261644159	QGP	WEP	QGP_sample	QGP
238361921	QGP	WEP	QGP_sample	QGP
243938114	QGP	WEP	QGP_sample	QGP
222305839	QGP	WEP	QGP_sample	QGP
197971376	QGP	WEP	QGP_sample	QGP
252072750	QGP	WEP	QGP_sample	QGP
208537886	QGP	WEP	QGP_sample	QGP
236449922	QGP	WEP	QGP_sample	QGP
237428384	QGP	WEP	QGP_sample	QGP
260652487	QGP	WEP	QGP_sample	QGP
227201166	QGP	WEP	QGP_sample	QGP
250410798	QGP	WEP	QGP_sample	QGP
233116791	QGP	WEP	QGP_sample	QGP
248398228	QGP	WEP	QGP_sample	QGP
227189779	QGP	WEP	QGP_sample	QGP
260323988	QGP	WEP	QGP_sample	QGP
257572663	QGP	WEP	QGP_sample	QGP
247639424	QGP	WEP	QGP_sample	QGP
242392227	QGP	WEP	QGP_sample	QGP
252113264	QGP	WEP	QGP_sample	QGP
255887168	QGP	WEP	QGP_sample	QGP
262396424	QGP	WEP	QGP_sample	QGP
250699746	QGP	WEP	QGP_sample	QGP
249617797	QGP	WEP	QGP_sample	QGP
237897504	QGP	WEP	QGP_sample	QGP
239460880	QGP	WEP	QGP_sample	QGP
259257148	QGP	WEP	QGP_sample	QGP
258925446	QGP	WEP	QGP_sample	QGP
234383209	QGP	WEP	QGP_sample	QGP
200212879	QGP	WEP	QGP_sample	QGP
258129508	QGP	WEP	QGP_sample	QGP
240643413	QGP	WEP	QGP_sample	QGP
246102389	QGP	WEP	QGP_sample	QGP
261340116	QGP	WEP	QGP_sample	QGP
269801158	QGP	WEP	QGP_sample	QGP
251373696	QGP	WEP	QGP_sample	QGP
259033091	QGP	WEP	QGP_sample	QGP
239324027	QGP	WEP	QGP_sample	QGP
238415939	QGP	WEP	QGP_sample	QGP
250385601	QGP	WEP	QGP_sample	QGP
251916082	QGP	WEP	QGP_sample	QGP
262702778	QGP	WEP	QGP_sample	QGP
226088181	QGP	WEP	QGP_sample	QGP
245112333	QGP	WEP	QGP_sample	QGP
237326289	QGP	WEP	QGP_sample	QGP
217874518	QGP	WEP	QGP_sample	QGP
245532315	QGP	WEP	QGP_sample	QGP
253065989	QGP	WEP	QGP_sample	QGP
259291693	QGP	WEP	QGP_sample	QGP
256075697	QGP	WEP	QGP_sample	QGP
283585585	QGP	WEP	QGP_sample	QGP
260429769	QGP	WEP	QGP_sample	QGP
257348174	QGP	WEP	QGP_sample	QGP
252260269	QGP	WEP	QGP_sample	QGP
240857317	QGP	WEP	QGP_sample	QGP
250542309	QGP	WEP	QGP_sample	QGP
240380320	QGP	WEP	QGP_sample	QGP
255957839	QGP	WEP	QGP_sample	QGP
241701607	QGP	WEP	QGP_sample	QGP
214364740	QGP	WEP	QGP_sample	QGP
254005097	QGP	WEP	QGP_sample	QGP
256958045	QGP	WEP	QGP_sample	QGP
240047042	QGP	WEP	QGP_sample	QGP
234444575	QGP	WEP	QGP_sample	QGP
221777017	QGP	WEP	QGP_sample	QGP
219270732	QGP	WEP	QGP_sample	QGP
248080296	QGP	WEP	QGP_sample	QGP
250009425	QGP	WEP	QGP_sample	QGP
247711579	QGP	WEP	QGP_sample	QGP
260306802	QGP	WEP	QGP_sample	QGP
252170424	QGP	WEP	QGP_sample	QGP
251657943	QGP	WEP	QGP_sample	QGP
248601256	QGP	WEP	QGP_sample	QGP
242248204	QGP	WEP	QGP_sample	QGP
239789515	QGP	WEP	QGP_sample	QGP
259257805	QGP	WEP	QGP_sample	QGP
264752732	QGP	WEP	QGP_sample	QGP
211200320	QGP	WEP	QGP_sample	QGP
282376608	QGP	WEP	QGP_sample	QGP
248500867	QGP	WEP	QGP_sample	QGP
233193571	QGP	WEP	QGP_sample	QGP
241919532	QGP	WEP	QGP_sample	QGP
232275493	QGP	WEP	QGP_sample	QGP
250375910	QGP	WEP	QGP_sample	QGP
256567491	QGP	WEP	QGP_sample	QGP
264993055	QGP	WEP	QGP_sample	QGP
230134498	QGP	WEP	QGP_sample	QGP
248329021	QGP	WEP	QGP_sample	QGP
238318932	QGP	WEP	QGP_sample	QGP
231159098	QGP	WEP	QGP_sample	QGP
228634496	QGP	WEP	QGP_sample	QGP
245626439	QGP	WEP	QGP_sample	QGP
236356689	QGP	WEP	QGP_sample	QGP
259967410	QGP	WEP	QGP_sample	QGP
258318918	QGP	WEP	QGP_sample	QGP
229374494	QGP	WEP	QGP_sample	QGP
227435141	QGP	WEP	QGP_sample	QGP
258259719	QGP	WEP	QGP_sample	QGP
269161177	QGP	WEP	QGP_sample	QGP
247494074	QGP	WEP	QGP_sample	QGP
246535671	QGP	WEP	QGP_sample	QGP
232115488	QGP	WEP	QGP_sample	QGP
236870842	QGP	WEP	QGP_sample	QGP
230959534	QGP	WEP	QGP_sample	QGP
240389891	QGP	WEP	QGP_sample	QGP
232683618	QGP	WEP	QGP_sample	QGP
258086688	QGP	WEP	QGP_sample	QGP
240216250	QGP	WEP	QGP_sample	QGP
267046571	QGP	WEP	QGP_sample	QGP
268364689	QGP	WEP	QGP_sample	QGP
255978174	QGP	WEP	QGP_sample	QGP
231856489	QGP	WEP	QGP_sample	QGP
230602353	QGP	WEP	QGP_sample	QGP
252758638	QGP	WEP	QGP_sample	QGP
258093557	QGP	WEP	QGP_sample	QGP
256203468	QGP	WEP	QGP_sample	QGP
251141962	QGP	WEP	QGP_sample	QGP
250038733	QGP	WEP	QGP_sample	QGP
244789753	QGP	WEP	QGP_sample	QGP
238272452	QGP	WEP	QGP_sample	QGP
260652176	QGP	WEP	QGP_sample	QGP
245870782	QGP	WEP	QGP_sample	QGP
230090328	QGP	WEP	QGP_sample	QGP
250806425	QGP	WEP	QGP_sample	QGP
248842984	QGP	WEP	QGP_sample	QGP
251366074	QGP	WEP	QGP_sample	QGP
255354336	QGP	WEP	QGP_sample	QGP
205995755	QGP	WEP	QGP_sample	QGP
251680097	QGP	WEP	QGP_sample	QGP
244923512	QGP	WEP	QGP_sample	QGP
244199112	QGP	WEP	QGP_sample	QGP
262592524	QGP	WEP	QGP_sample	QGP
244597628	QGP	WEP	QGP_sample	QGP
227093880	QGP	WEP	QGP_sample	QGP
255682703	QGP	WEP	QGP_sample	QGP
250110427	QGP	WEP	QGP_sample	QGP
251184683	QGP	WEP	QGP_sample	QGP
242210540	QGP	WEP	QGP_sample	QGP
237587102	QGP	WEP	QGP_sample	QGP
242936245	QGP	WEP	QGP_sample	QGP
258035511	QGP	WEP	QGP_sample	QGP
244636640	QGP	WEP	QGP_sample	QGP
237226628	QGP	WEP	QGP_sample	QGP
261930724	QGP	WEP	QGP_sample	QGP
248560571	QGP	WEP	QGP_sample	QGP
240782201	QGP	WEP	QGP_sample	QGP
261049449	QGP	WEP	QGP_sample	QGP
229320499	QGP	WEP	QGP_sample	QGP
267579271	QGP	WEP	QGP_sample	QGP
261899834	QGP	WEP	QGP_sample	QGP
253029024	QGP	WEP	QGP_sample	QGP
244537721	QGP	WEP	QGP_sample	QGP
243676282	QGP	WEP	QGP_sample	QGP
193751436	QGP	WEP	QGP_sample	QGP
226913395	QGP	WEP	QGP_sample	QGP
228216485	QGP	WEP	QGP_sample	QGP
244560553	QGP	WEP	QGP_sample	QGP
222373695	QGP	WEP	QGP_sample	QGP
243251930	QGP	WEP	QGP_sample	QGP
261700560	QGP	WEP	QGP_sample	QGP
249579465	QGP	WEP	QGP_sample	QGP
253373114	QGP	WEP	QGP_sample	QGP
261264124	QGP	WEP	QGP_sample	QGP
252376747	QGP	WEP	QGP_sample	QGP
200413884	QGP	WEP	QGP_sample	QGP
218223977	QGP	WEP	QGP_sample	QGP
242991011	QGP	WEP	QGP_sample	QGP
245025151	QGP	WEP	QGP_sample	QGP
224138202	QGP	WEP	QGP_sample	QGP
257839792	QGP	WEP	QGP_sample	QGP
240297225	QGP	WEP	QGP_sample	QGP
233206777	QGP	WEP	QGP_sample	QGP
254417050	QGP	WEP	QGP_sample	QGP
251146253	QGP	WEP	QGP_sample	QGP
250650559	QGP	WEP	QGP_sample	QGP
257139116	QGP	WEP	QGP_sample	QGP
254494232	QGP	WEP	QGP_sample	QGP
262554433	QGP	WEP	QGP_sample	QGP
220630280	QGP	WEP	QGP_sample	QGP
231189578	QGP	WEP	QGP_sample	QGP
244205146	QGP	WEP	QGP_sample	QGP
236104693	QGP	WEP	QGP_sample	QGP
238462680	QGP	WEP	QGP_sample	QGP
226859307	QGP	WEP	QGP_sample	QGP
223256755	QGP	WEP	QGP_sample	QGP
255080241	QGP	WEP	QGP_sample	QGP
251945686	QGP	WEP	QGP_sample	QGP
255622570	QGP	WEP	QGP_sample	QGP
247292525	QGP	WEP	QGP_sample	QGP
233997381	QGP	WEP	QGP_sample	QGP
247091679	QGP	WEP	QGP_sample	QGP
225470715	QGP	WEP	QGP_sample	QGP
253342212	QGP	WEP	QGP_sample	QGP
244547860	QGP	WEP	QGP_sample	QGP
235762488	QGP	WEP	QGP_sample	QGP
244791444	QGP	WEP	QGP_sample	QGP
222490268	QGP	WEP	QGP_sample	QGP
232884118	QGP	WEP	QGP_sample	QGP
235087955	QGP	WEP	QGP_sample	QGP
244483267	QGP	WEP	QGP_sample	QGP
248112285	QGP	WEP	QGP_sample	QGP
248889910	QGP	WEP	QGP_sample	QGP
228334675	QGP	WEP	QGP_sample	QGP
210944601	QGP	WEP	QGP_sample	QGP
240107935	QGP	WEP	QGP_sample	QGP
255923127	QGP	WEP	QGP_sample	QGP
257168863	QGP	WEP	QGP_sample	QGP
268879017	QGP	WEP	QGP_sample	QGP
258862817	QGP	WEP	QGP_sample	QGP
270842236	QGP	WEP	QGP_sample	QGP
251696997	QGP	WEP	QGP_sample	QGP
250615415	QGP	WEP	QGP_sample	QGP
205618645	QGP	WEP	QGP_sample	QGP
254712323	QGP	WEP	QGP_sample	QGP
225324525	QGP	WEP	QGP_sample	QGP
234678707	QGP	WEP	QGP_sample	QGP
205836843	QGP	WEP	QGP_sample	QGP
245514032	QGP	WEP	QGP_sample	QGP
230012525	QGP	WEP	QGP_sample	QGP
226335844	QGP	WEP	QGP_sample	QGP
239180178	QGP	WEP	QGP_sample	QGP
264345983	QGP	WEP	QGP_sample	QGP
249742859	QGP	WEP	QGP_sample	QGP
217264524	QGP	WEP	QGP_sample	QGP
227180363	QGP	WEP	QGP_sample	QGP
246034851	QGP	WEP	QGP_sample	QGP
237009514	QGP	WEP	QGP_sample	QGP
253126217	QGP	WEP	QGP_sample	QGP
240088605	QGP	WEP	QGP_sample	QGP
244231778	QGP	WEP	QGP_sample	QGP
225277570	QGP	WEP	QGP_sample	QGP
249199524	QGP	WEP	QGP_sample	QGP
219810996	QGP	WEP	QGP_sample	QGP
259304714	QGP	WEP	QGP_sample	QGP
253671373	QGP	WEP	QGP_sample	QGP
236819365	QGP	WEP	QGP_sample	QGP
249147687	QGP	WEP	QGP_sample	QGP
283675595	QGP	WEP	QGP_sample	QGP
249355570	QGP	WEP	QGP_sample	QGP
254005282	QGP	WEP	QGP_sample	QGP
240380620	QGP	WEP	QGP_sample	QGP
220103591	QGP	WEP	QGP_sample	QGP
239486459	QGP	WEP	QGP_sample	QGP
239907633	QGP	WEP	QGP_sample	QGP
265063420	QGP	WEP	QGP_sample	QGP
207104811	QGP	WEP	QGP_sample	QGP
208333240	QGP	WEP	QGP_sample	QGP
234948788	QGP	WEP	QGP_sample	QGP
239269800	QGP	WEP	QGP_sample	QGP
262830353	QGP	WEP	QGP_sample	QGP
241457523	QGP	WEP	QGP_sample	QGP
241233355	QGP	WEP	QGP_sample	QGP
222593568	QGP	WEP	QGP_sample	QGP
233241236	QGP	WEP	QGP_sample	QGP
245861705	QGP	WEP	QGP_sample	QGP
246167156	QGP	WEP	QGP_sample	QGP
243300999	QGP	WEP	QGP_sample	QGP
253373741	QGP	WEP	QGP_sample	QGP
264300100	QGP	WEP	QGP_sample	QGP
235768116	QGP	WEP	QGP_sample	QGP
262114463	QGP	WEP	QGP_sample	QGP
244438769	QGP	WEP	QGP_sample	QGP
238671962	QGP	WEP	QGP_sample	QGP
237814553	QGP	WEP	QGP_sample	QGP
256984810	QGP	WEP	QGP_sample	QGP
246589728	QGP	WEP	QGP_sample	QGP
242398052	QGP	WEP	QGP_sample	QGP
228936609	QGP	WEP	QGP_sample	QGP
231987046	QGP	WEP	QGP_sample	QGP
254240871	QGP	WEP	QGP_sample	QGP
238071533	QGP	WEP	QGP_sample	QGP
268348417	QGP	WEP	QGP_sample	QGP
242531789	QGP	WEP	QGP_sample	QGP
229380126	QGP	WEP	QGP_sample	QGP
217965450	QGP	WEP	QGP_sample	QGP
239637412	QGP	WEP	QGP_sample	QGP
239011400	QGP	WEP	QGP_sample	QGP
229764878	QGP	WEP	QGP_sample	QGP
246978590	QGP	WEP	QGP_sample	QGP
226865700	QGP	WEP	QGP_sample	QGP
264739536	QGP	WEP	QGP_sample	QGP
218491104	QGP	WEP	QGP_sample	QGP
232735046	QGP	WEP	QGP_sample	QGP
242006557	QGP	WEP	QGP_sample	QGP
257986145	QGP	WEP	QGP_sample	QGP
227113933	QGP	WEP	QGP_sample	QGP
254971769	QGP	WEP	QGP_sample	QGP
246270280	QGP	WEP	QGP_sample	QGP
232247737	QGP	WEP	QGP_sample	QGP
232029471	QGP	WEP	QGP_sample	QGP
265822535	QGP	WEP	QGP_sample	QGP
234451635	QGP	WEP	QGP_sample	QGP
255468764	QGP	WEP	QGP_sample	QGP
249413990	QGP	WEP	QGP_sample	QGP
256652171	QGP	WEP	QGP_sample	QGP
255411451	QGP	WEP	QGP_sample	QGP
236404108	QGP	WEP	QGP_sample	QGP
245057801	QGP	WEP	QGP_sample	QGP
245794495	QGP	WEP	QGP_sample	QGP
240193639	QGP	WEP	QGP_sample	QGP
242761229	QGP	WEP	QGP_sample	QGP
244419534	QGP	WEP	QGP_sample	QGP
238638359	QGP	WEP	QGP_sample	QGP
234039653	QGP	WEP	QGP_sample	QGP
251309591	QGP	WEP	QGP_sample	QGP
244758918	QGP	WEP	QGP_sample	QGP
260810037	QGP	WEP	QGP_sample	QGP
257121533	QGP	WEP	QGP_sample	QGP
238148564	QGP	WEP	QGP_sample	QGP
232794164	QGP	WEP	QGP_sample	QGP
268276235	QGP	WEP	QGP_sample	QGP
253835579	QGP	WEP	QGP_sample	QGP
269329633	QGP	WEP	QGP_sample	QGP
242892672	QGP	WEP	QGP_sample	QGP
177935015	QGP	WEP	QGP_sample	QGP
245346501	QGP	WEP	QGP_sample	QGP
265002890	QGP	WEP	QGP_sample	QGP
250336940	QGP	WEP	QGP_sample	QGP
234202434	QGP	WEP	QGP_sample	QGP
266160901	QGP	WEP	QGP_sample	QGP
237155308	QGP	WEP	QGP_sample	QGP
239464064	QGP	WEP	QGP_sample	QGP
251429875	QGP	WEP	QGP_sample	QGP
252055391	QGP	WEP	QGP_sample	QGP
235613251	QGP	WEP	QGP_sample	QGP
244988801	QGP	WEP	QGP_sample	QGP
184146793	QGP	WEP	QGP_sample	QGP
254061565	QGP	WEP	QGP_sample	QGP
251332119	QGP	WEP	QGP_sample	QGP
253335496	QGP	WEP	QGP_sample	QGP
249446450	QGP	WEP	QGP_sample	QGP
268291289	QGP	WEP	QGP_sample	QGP
260866350	QGP	WEP	QGP_sample	QGP
231890697	QGP	WEP	QGP_sample	QGP
239220119	QGP	WEP	QGP_sample	QGP
252013350	QGP	WEP	QGP_sample	QGP
256894665	QGP	WEP	QGP_sample	QGP
258440542	QGP	WEP	QGP_sample	QGP
236222913	QGP	WEP	QGP_sample	QGP
200616409	QGP	WEP	QGP_sample	QGP
246804521	QGP	WEP	QGP_sample	QGP
228862744	QGP	WEP	QGP_sample	QGP
238268313	QGP	WEP	QGP_sample	QGP
262501217	QGP	WEP	QGP_sample	QGP
237659407	QGP	WEP	QGP_sample	QGP
228168078	QGP	WEP	QGP_sample	QGP
236285138	QGP	WEP	QGP_sample	QGP
253673361	QGP	WEP	QGP_sample	QGP
262050329	QGP	WEP	QGP_sample	QGP
230788126	QGP	WEP	QGP_sample	QGP
230483252	QGP	WEP	QGP_sample	QGP
253302907	QGP	WEP	QGP_sample	QGP
252165877	QGP	WEP	QGP_sample	QGP
257428023	QGP	WEP	QGP_sample	QGP
249835007	QGP	WEP	QGP_sample	QGP
225327327	QGP	WEP	QGP_sample	QGP
209103023	QGP	WEP	QGP_sample	QGP
222265196	QGP	WEP	QGP_sample	QGP
248932766	QGP	WEP	QGP_sample	QGP
217581119	QGP	WEP	QGP_sample	QGP
228260480	QGP	WEP	QGP_sample	QGP
255338790	QGP	WEP	QGP_sample	QGP
232690306	QGP	WEP	QGP_sample	QGP
241968340	QGP	WEP	QGP_sample	QGP
242896451	QGP	WEP	QGP_sample	QGP
238147487	QGP	WEP	QGP_sample	QGP
211685904	QGP	WEP	QGP_sample	QGP
263066460	QGP	WEP	QGP_sample	QGP
248745280	QGP	WEP	QGP_sample	QGP
238878897	QGP	WEP	QGP_sample	QGP
243927548	QGP	WEP	QGP_sample	QGP
269987555	QGP	WEP	QGP_sample	QGP
248452420	QGP	WEP	QGP_sample	QGP
251552125	QGP	WEP	QGP_sample	QGP
239179772	QGP	WEP	QGP_sample	QGP
257665991	QGP	WEP	QGP_sample	QGP
222409515	QGP	WEP	QGP_sample	QGP
222252436	QGP	WEP	QGP_sample	QGP
266485541	QGP	WEP	QGP_sample	QGP
240005552	QGP	WEP	QGP_sample	QGP
256811828	QGP	WEP	QGP_sample	QGP
228167810	QGP	WEP	QGP_sample	QGP
250529160	QGP	WEP	QGP_sample	QGP
256890259	QGP	WEP	QGP_sample	QGP
251464714	QGP	WEP	QGP_sample	QGP
256850425	QGP	WEP	QGP_sample	QGP
240470832	QGP	WEP	QGP_sample	QGP
233159368	QGP	WEP	QGP_sample	QGP
247028399	QGP	WEP	QGP_sample	QGP
248668946	QGP	WEP	QGP_sample	QGP
264427251	QGP	WEP	QGP_sample	QGP
266326155	QGP	WEP	QGP_sample	QGP
260551633	QGP	WEP	QGP_sample	QGP
253440507	QGP	WEP	QGP_sample	QGP
229022395	QGP	WEP	QGP_sample	QGP
251011977	QGP	WEP	QGP_sample	QGP
242154248	QGP	WEP	QGP_sample	QGP
244021736	QGP	WEP	QGP_sample	QGP
263504270	QGP	WEP	QGP_sample	QGP
247139612	QGP	WEP	QGP_sample	QGP
259045833	QGP	WEP	QGP_sample	QGP
236469777	QGP	WEP	QGP_sample	QGP
224599833	QGP	WEP	QGP_sample	QGP
241325718	QGP	WEP	QGP_sample	QGP
250309315	QGP	WEP	QGP_sample	QGP
237093099	QGP	WEP	QGP_sample	QGP
249891744	QGP	WEP	QGP_sample	QGP
242533870	QGP	WEP	QGP_sample	QGP
248434957	QGP	WEP	QGP_sample	QGP
248613789	QGP	WEP	QGP_sample	QGP
266404387	QGP	WEP	QGP_sample	QGP
262916978	QGP	WEP	QGP_sample	QGP
253650500	QGP	WEP	QGP_sample	QGP
249133890	QGP	WEP	QGP_sample	QGP
234430257	QGP	WEP	QGP_sample	QGP
275550996	QGP	WEP	QGP_sample	QGP
251268486	QGP	WEP	QGP_sample	QGP
232443482	QGP	WEP	QGP_sample	QGP
241103353	QGP	WEP	QGP_sample	QGP
265606782	QGP	WEP	QGP_sample	QGP
247272972	QGP	WEP	QGP_sample	QGP
234499784	QGP	WEP	QGP_sample	QGP
262120247	QGP	WEP	QGP_sample	QGP
258377342	QGP	WEP	QGP_sample	QGP
259364019	QGP	WEP	QGP_sample	QGP
229731570	QGP	WEP	QGP_sample	QGP
218447451	QGP	WEP	QGP_sample	QGP
236806507	QGP	WEP	QGP_sample	QGP
236153694	QGP	WEP	QGP_sample	QGP
256839856	QGP	WEP	QGP_sample	QGP
248799453	QGP	WEP	QGP_sample	QGP
247760296	QGP	WEP	QGP_sample	QGP
236433008	QGP	WEP	QGP_sample	QGP
237783636	QGP	WEP	QGP_sample	QGP
267591106	QGP	WEP	QGP_sample	QGP
213571422	QGP	WEP	QGP_sample	QGP
256620620	QGP	WEP	QGP_sample	QGP
249764576	QGP	WEP	QGP_sample	QGP
241098061	QGP	WEP	QGP_sample	QGP
244410632	QGP	WEP	QGP_sample	QGP
232594890	QGP	WEP	QGP_sample	QGP
267859082	QGP	WEP	QGP_sample	QGP
194118533	QGP	WEP	QGP_sample	QGP
267497772	QGP	WEP	QGP_sample	QGP
252344348	QGP	WEP	QGP_sample	QGP
252929607	QGP	WEP	QGP_sample	QGP
257993177	QGP	WEP	QGP_sample	QGP
253396036	QGP	WEP	QGP_sample	QGP
240706428	QGP	WEP	QGP_sample	QGP
257015496	QGP	WEP	QGP_sample	QGP
244681067	QGP	WEP	QGP_sample	QGP
253247670	QGP	WEP	QGP_sample	QGP
236885168	QGP	WEP	QGP_sample	QGP
247944191	QGP	WEP	QGP_sample	QGP
270206736	QGP	WEP	QGP_sample	QGP
203244713	QGP	WEP	QGP_sample	QGP
221533944	QGP	WEP	QGP_sample	QGP
249813586	QGP	WEP	QGP_sample	QGP
268606309	QGP	WEP	QGP_sample	QGP
244640682	QGP	WEP	QGP_sample	QGP
269012034	QGP	WEP	QGP_sample	QGP
258286119	QGP	WEP	QGP_sample	QGP
235909304	QGP	WEP	QGP_sample	QGP
234593083	QGP	WEP	QGP_sample	QGP
232843670	QGP	WEP	QGP_sample	QGP
252377648	QGP	WEP	QGP_sample	QGP
248780994	QGP	WEP	QGP_sample	QGP
266517976	QGP	WEP	QGP_sample	QGP
227738054	QGP	WEP	QGP_sample	QGP
235974453	QGP	WEP	QGP_sample	QGP
266424001	QGP	WEP	QGP_sample	QGP
229536192	QGP	WEP	QGP_sample	QGP
251872107	QGP	WEP	QGP_sample	QGP
244610477	QGP	WEP	QGP_sample	QGP
234121856	QGP	WEP	QGP_sample	QGP
246350866	QGP	WEP	QGP_sample	QGP
257784019	QGP	WEP	QGP_sample	QGP
262337395	QGP	WEP	QGP_sample	QGP
221483310	QGP	WEP	QGP_sample	QGP
262460095	QGP	WEP	QGP_sample	QGP
254923565	QGP	WEP	QGP_sample	QGP
247538371	QGP	WEP	QGP_sample	QGP
259251910	QGP	WEP	QGP_sample	QGP
243169444	QGP	WEP	QGP_sample	QGP
253901719	QGP	WEP	QGP_sample	QGP
263178257	QGP	WEP	QGP_sample	QGP
263557240	QGP	WEP	QGP_sample	QGP
258556644	QGP	WEP	QGP_sample	QGP
252673934	QGP	WEP	QGP_sample	QGP
224596105	QGP	WEP	QGP_sample	QGP
261465573	QGP	WEP	QGP_sample	QGP
236413407	QGP	WEP	QGP_sample	QGP
240505671	QGP	WEP	QGP_sample	QGP
264087278	QGP	WEP	QGP_sample	QGP
265666710	QGP	WEP	QGP_sample	QGP
259359433	QGP	WEP	QGP_sample	QGP
263536687	QGP	WEP	QGP_sample	QGP
267132168	QGP	WEP	QGP_sample	QGP
235911626	QGP	WEP	QGP_sample	QGP
270066030	QGP	WEP	QGP_sample	QGP
238985978	QGP	WEP	QGP_sample	QGP
250817034	QGP	WEP	QGP_sample	QGP
270533237	QGP	WEP	QGP_sample	QGP
232256652	QGP	WEP	QGP_sample	QGP
253709895	QGP	WEP	QGP_sample	QGP
234697136	QGP	WEP	QGP_sample	QGP
233981204	QGP	WEP	QGP_sample	QGP
262268426	QGP	WEP	QGP_sample	QGP
267539964	QGP	WEP	QGP_sample	QGP
251566094	QGP	WEP	QGP_sample	QGP
255398663	QGP	WEP	QGP_sample	QGP
234827850	QGP	WEP	QGP_sample	QGP
216557863	QGP	WEP	QGP_sample	QGP
235468331	QGP	WEP	QGP_sample	QGP
249414556	QGP	WEP	QGP_sample	QGP
253477218	QGP	WEP	QGP_sample	QGP
210973765	QGP	WEP	QGP_sample	QGP
266019676	QGP	WEP	QGP_sample	QGP
235209662	QGP	WEP	QGP_sample	QGP
258937794	QGP	WEP	QGP_sample	QGP
254643517	QGP	WEP	QGP_sample	QGP
240351360	QGP	WEP	QGP_sample	QGP
270331120	QGP	WEP	QGP_sample	QGP
250334807	QGP	WEP	QGP_sample	QGP
234755134	QGP	WEP	QGP_sample	QGP
246489726	QGP	WEP	QGP_sample	QGP
226171834	QGP	WEP	QGP_sample	QGP
215873306	QGP	WEP	QGP_sample	QGP
214915318	QGP	WEP	QGP_sample	QGP
262031542	QGP	WEP	QGP_sample	QGP
259756547	QGP	WEP	QGP_sample	QGP
222846033	QGP	WEP	QGP_sample	QGP
260813923	QGP	WEP	QGP_sample	QGP
259914645	QGP	WEP	QGP_sample	QGP
246922690	QGP	WEP	QGP_sample	QGP
237474051	QGP	WEP	QGP_sample	QGP
213747378	QGP	WEP	QGP_sample	QGP
216220007	QGP	WEP	QGP_sample	QGP
255261394	QGP	WEP	QGP_sample	QGP
231427619	QGP	WEP	QGP_sample	QGP
209198994	QGP	WEP	QGP_sample	QGP
242265521	QGP	WEP	QGP_sample	QGP
268031225	QGP	WEP	QGP_sample	QGP
244468260	QGP	WEP	QGP_sample	QGP
241171783	QGP	WEP	QGP_sample	QGP
221690122	QGP	WEP	QGP_sample	QGP
231593487	QGP	WEP	QGP_sample	QGP
252569556	QGP	WEP	QGP_sample	QGP
248048139	QGP	WEP	QGP_sample	QGP
236550712	QGP	WEP	QGP_sample	QGP
259418872	QGP	WEP	QGP_sample	QGP
243696517	QGP	WEP	QGP_sample	QGP
254203753	QGP	WEP	QGP_sample	QGP
226833442	QGP	WEP	QGP_sample	QGP
243011158	QGP	WEP	QGP_sample	QGP
238020911	QGP	WEP	QGP_sample	QGP
222854136	QGP	WEP	QGP_sample	QGP
284408519	QGP	WEP	QGP_sample	QGP
256885989	QGP	WEP	QGP_sample	QGP
242597035	QGP	WEP	QGP_sample	QGP
240765565	QGP	WEP	QGP_sample	QGP
230122619	QGP	WEP	QGP_sample	QGP
241983982	QGP	WEP	QGP_sample	QGP
250876676	QGP	WEP	QGP_sample	QGP
243396980	QGP	WEP	QGP_sample	QGP
263789501	QGP	WEP	QGP_sample	QGP
264197457	QGP	WEP	QGP_sample	QGP
253344586	QGP	WEP	QGP_sample	QGP
246850091	QGP	WEP	QGP_sample	QGP
233108255	QGP	WEP	QGP_sample	QGP
193200727	QGP	WEP	QGP_sample	QGP
266956918	QGP	WEP	QGP_sample	QGP
265720434	QGP	WEP	QGP_sample	QGP
237748697	QGP	WEP	QGP_sample	QGP
259275143	QGP	WEP	QGP_sample	QGP
229530111	QGP	WEP	QGP_sample	QGP
270456655	QGP	WEP	QGP_sample	QGP
247096316	QGP	WEP	QGP_sample	QGP
254414210	QGP	WEP	QGP_sample	QGP
250643993	QGP	WEP	QGP_sample	QGP
186139316	QGP	WEP	QGP_sample	QGP
231875116	QGP	WEP	QGP_sample	QGP
260494665	QGP	WEP	QGP_sample	QGP
238725759	QGP	WEP	QGP_sample	QGP
247607424	QGP	WEP	QGP_sample	QGP
271531160	QGP	WEP	QGP_sample	QGP
237350091	QGP	WEP	QGP_sample	QGP
249797604	QGP	WEP	QGP_sample	QGP
256532819	QGP	WEP	QGP_sample	QGP
235984342	QGP	WEP	QGP_sample	QGP
238288227	QGP	WEP	QGP_sample	QGP
248160867	QGP	WEP	QGP_sample	QGP
253995581	QGP	WEP	QGP_sample	QGP
239627000	QGP	WEP	QGP_sample	QGP
238322412	QGP	WEP	QGP_sample	QGP
246328534	QGP	WEP	QGP_sample	QGP
267275571	QGP	WEP	QGP_sample	QGP
200694027	QGP	WEP	QGP_sample	QGP
235421195	QGP	WEP	QGP_sample	QGP
257568071	QGP	WEP	QGP_sample	QGP
244750567	QGP	WEP	QGP_sample	QGP
251187987	QGP	WEP	QGP_sample	QGP
263932378	QGP	WEP	QGP_sample	QGP
242964226	QGP	WEP	QGP_sample	QGP
230218847	QGP	WEP	QGP_sample	QGP
215001165	QGP	WEP	QGP_sample	QGP
269794803	QGP	WEP	QGP_sample	QGP
245127223	QGP	WEP	QGP_sample	QGP
236465770	QGP	WEP	QGP_sample	QGP
222132231	QGP	WEP	QGP_sample	QGP
218411196	QGP	WEP	QGP_sample	QGP
241296343	QGP	WEP	QGP_sample	QGP
223244251	QGP	WEP	QGP_sample	QGP
262212470	QGP	WEP	QGP_sample	QGP
236817815	QGP	WEP	QGP_sample	QGP
240806819	QGP	WEP	QGP_sample	QGP
223025450	QGP	WEP	QGP_sample	QGP
238554508	QGP	WEP	QGP_sample	QGP
205188805	QGP	WEP	QGP_sample	QGP
261635548	QGP	WEP	QGP_sample	QGP
250971217	QGP	WEP	QGP_sample	QGP
257371636	QGP	WEP	QGP_sample	QGP
259722165	QGP	WEP	QGP_sample	QGP
248979684	QGP	WEP	QGP_sample	QGP
258686884	QGP	WEP	QGP_sample	QGP
217178872	QGP	WEP	QGP_sample	QGP
256082105	QGP	WEP	QGP_sample	QGP
259567174	QGP	WEP	QGP_sample	QGP
240837389	QGP	WEP	QGP_sample	QGP
271195835	QGP	WEP	QGP_sample	QGP
261311468	QGP	WEP	QGP_sample	QGP
239327061	QGP	WEP	QGP_sample	QGP
208343474	QGP	WEP	QGP_sample	QGP
233117759	QGP	WEP	QGP_sample	QGP
267872616	QGP	WEP	QGP_sample	QGP
217518582	QGP	WEP	QGP_sample	QGP
254063942	QGP	WEP	QGP_sample	QGP
255545596	QGP	WEP	QGP_sample	QGP
267146763	QGP	WEP	QGP_sample	QGP
224211262	QGP	WEP	QGP_sample	QGP
266443452	QGP	WEP	QGP_sample	QGP
215247866	QGP	WEP	QGP_sample	QGP
194992191	QGP	WEP	QGP_sample	QGP
245383172	QGP	WEP	QGP_sample	QGP
193380315	QGP	WEP	QGP_sample	QGP
262189963	QGP	WEP	QGP_sample	QGP
222718157	QGP	WEP	QGP_sample	QGP
250848456	QGP	WEP	QGP_sample	QGP
248346395	QGP	WEP	QGP_sample	QGP
246225472	QGP	WEP	QGP_sample	QGP
245883196	QGP	WEP	QGP_sample	QGP
256860606	QGP	WEP	QGP_sample	QGP
257794619	QGP	WEP	QGP_sample	QGP
245044098	QGP	WEP	QGP_sample	QGP
253964843	QGP	WEP	QGP_sample	QGP
241400226	QGP	WEP	QGP_sample	QGP
218913894	QGP	WEP	QGP_sample	QGP
236713510	QGP	WEP	QGP_sample	QGP
269053371	QGP	WEP	QGP_sample	QGP
273951948	QGP	WEP	QGP_sample	QGP
232903669	QGP	WEP	QGP_sample	QGP
249871594	QGP	WEP	QGP_sample	QGP
238099123	QGP	WEP	QGP_sample	QGP
232962008	QGP	WEP	QGP_sample	QGP
249321887	QGP	WEP	QGP_sample	QGP
243510495	QGP	WEP	QGP_sample	QGP
249535917	QGP	WEP	QGP_sample	QGP
260257510	QGP	WEP	QGP_sample	QGP
259094597	QGP	WEP	QGP_sample	QGP
246581975	QGP	WEP	QGP_sample	QGP
254049138	QGP	WEP	QGP_sample	QGP
241645699	QGP	WEP	QGP_sample	QGP
219256484	QGP	WEP	QGP_sample	QGP
248157683	QGP	WEP	QGP_sample	QGP
253292360	QGP	WEP	QGP_sample	QGP
243123140	QGP	WEP	QGP_sample	QGP
250165032	QGP	WEP	QGP_sample	QGP
267657496	QGP	WEP	QGP_sample	QGP
261797350	QGP	WEP	QGP_sample	QGP
253422747	QGP	WEP	QGP_sample	QGP
193942126	QGP	WEP	QGP_sample	QGP
254464980	QGP	WEP	QGP_sample	QGP
272596310	QGP	WEP	QGP_sample	QGP
260194423	QGP	WEP	QGP_sample	QGP
259384324	QGP	WEP	QGP_sample	QGP
246051634	QGP	WEP	QGP_sample	QGP
256815102	QGP	WEP	QGP_sample	QGP
256180136	QGP	WEP	QGP_sample	QGP
232371109	QGP	WEP	QGP_sample	QGP
245741843	QGP	WEP	QGP_sample	QGP
246233631	QGP	WEP	QGP_sample	QGP
235903895	QGP	WEP	QGP_sample	QGP
243570161	QGP	WEP	QGP_sample	QGP
239081833	QGP	WEP	QGP_sample	QGP
254441854	QGP	WEP	QGP_sample	QGP
264069445	QGP	WEP	QGP_sample	QGP
266311848	QGP	WEP	QGP_sample	QGP
256696944	QGP	WEP	QGP_sample	QGP
255367729	QGP	WEP	QGP_sample	QGP
254493686	QGP	WEP	QGP_sample	QGP
228336646	QGP	WEP	QGP_sample	QGP
248432541	QGP	WEP	QGP_sample	QGP
246244037	QGP	WEP	QGP_sample	QGP
267742351	QGP	WEP	QGP_sample	QGP
232593099	QGP	WEP	QGP_sample	QGP
269754976	QGP	WEP	QGP_sample	QGP
230824292	QGP	WEP	QGP_sample	QGP
227026867	QGP	WEP	QGP_sample	QGP
260704414	QGP	WEP	QGP_sample	QGP
260008310	QGP	WEP	QGP_sample	QGP
235514859	QGP	WEP	QGP_sample	QGP
264580008	QGP	WEP	QGP_sample	QGP
270020452	QGP	WEP	QGP_sample	QGP
267218647	QGP	WEP	QGP_sample	QGP
263293513	QGP	WEP	QGP_sample	QGP
233286437	QGP	WEP	QGP_sample	QGP
197616498	QGP	WEP	QGP_sample	QGP
223663643	QGP	WEP	QGP_sample	QGP
252353670	QGP	WEP	QGP_sample	QGP
244259526	QGP	WEP	QGP_sample	QGP
234473870	QGP	WEP	QGP_sample	QGP
262287202	QGP	WEP	QGP_sample	QGP
225848754	QGP	WEP	QGP_sample	QGP
251963578	QGP	WEP	QGP_sample	QGP
253825796	QGP	WEP	QGP_sample	QGP
238807615	QGP	WEP	QGP_sample	QGP
253168748	QGP	WEP	QGP_sample	QGP
247748974	QGP	WEP	QGP_sample	QGP
257475864	QGP	WEP	QGP_sample	QGP
260882631	QGP	WEP	QGP_sample	QGP
274080354	QGP	WEP	QGP_sample	QGP
248085492	QGP	WEP	QGP_sample	QGP
253667312	QGP	WEP	QGP_sample	QGP
250575964	QGP	WEP	QGP_sample	QGP
247964998	QGP	WEP	QGP_sample	QGP
262766895	QGP	WEP	QGP_sample	QGP
235560483	QGP	WEP	QGP_sample	QGP
247609017	QGP	WEP	QGP_sample	QGP
254089483	QGP	WEP	QGP_sample	QGP
248269201	QGP	WEP	QGP_sample	QGP
248799761	QGP	WEP	QGP_sample	QGP
267053132	QGP	WEP	QGP_sample	QGP
225832629	QGP	WEP	QGP_sample	QGP
254286846	QGP	WEP	QGP_sample	QGP
253352305	QGP	WEP	QGP_sample	QGP
239244159	QGP	WEP	QGP_sample	QGP
263424105	QGP	WEP	QGP_sample	QGP
251206391	QGP	WEP	QGP_sample	QGP
251064246	QGP	WEP	QGP_sample	QGP
246281487	QGP	WEP	QGP_sample	QGP
215667174	QGP	WEP	QGP_sample	QGP
227347260	QGP	WEP	QGP_sample	QGP
212861190	QGP	WEP	QGP_sample	QGP
241707778	QGP	WEP	QGP_sample	QGP
225344887	QGP	WEP	QGP_sample	QGP
231901547	QGP	WEP	QGP_sample	QGP
237374500	QGP	WEP	QGP_sample	QGP
241938811	QGP	WEP	QGP_sample	QGP
253584286	QGP	WEP	QGP_sample	QGP
259485903	QGP	WEP	QGP_sample	QGP
272472989	QGP	WEP	QGP_sample	QGP
242053814	QGP	WEP	QGP_sample	QGP
203973344	QGP	WEP	QGP_sample	QGP
251255311	QGP	WEP	QGP_sample	QGP
255057408	QGP	WEP	QGP_sample	QGP
245901218	QGP	WEP	QGP_sample	QGP
259416285	QGP	WEP	QGP_sample	QGP
248046796	QGP	WEP	QGP_sample	QGP
201976970	QGP	WEP	QGP_sample	QGP
253632524	QGP	WEP	QGP_sample	QGP
273327472	QGP	WEP	QGP_sample	QGP
244572030	QGP	WEP	QGP_sample	QGP
256167310	QGP	WEP	QGP_sample	QGP
260371074	QGP	WEP	QGP_sample	QGP
248014212	QGP	WEP	QGP_sample	QGP
200748157	QGP	WEP	QGP_sample	QGP
250254903	QGP	WEP	QGP_sample	QGP
241439936	QGP	WEP	QGP_sample	QGP
243118260	QGP	WEP	QGP_sample	QGP
254626550	QGP	WEP	QGP_sample	QGP
234533264	QGP	WEP	QGP_sample	QGP
243406370	QGP	WEP	QGP_sample	QGP
211280944	QGP	WEP	QGP_sample	QGP
238246520	QGP	WEP	QGP_sample	QGP
239045614	QGP	WEP	QGP_sample	QGP
263363660	QGP	WEP	QGP_sample	QGP
257161610	QGP	WEP	QGP_sample	QGP
254573666	QGP	WEP	QGP_sample	QGP
262498523	QGP	WEP	QGP_sample	QGP
230023566	QGP	WEP	QGP_sample	QGP
258634288	QGP	WEP	QGP_sample	QGP
244795788	QGP	WEP	QGP_sample	QGP
238726558	QGP	WEP	QGP_sample	QGP
215216160	QGP	WEP	QGP_sample	QGP
260733019	QGP	WEP	QGP_sample	QGP
241025228	QGP	WEP	QGP_sample	QGP
244708899	QGP	WEP	QGP_sample	QGP
243368970	QGP	WEP	QGP_sample	QGP
226029953	QGP	WEP	QGP_sample	QGP
207612033	QGP	WEP	QGP_sample	QGP
230970335	QGP	WEP	QGP_sample	QGP
259756842	QGP	WEP	QGP_sample	QGP
249221705	QGP	WEP	QGP_sample	QGP
242981007	QGP	WEP	QGP_sample	QGP
275455232	QGP	WEP	QGP_sample	QGP
245973621	QGP	WEP	QGP_sample	QGP
244300971	QGP	WEP	QGP_sample	QGP
236744546	QGP	WEP	QGP_sample	QGP
251282079	QGP	WEP	QGP_sample	QGP
233225794	QGP	WEP	QGP_sample	QGP
266607711	QGP	WEP	QGP_sample	QGP
231385146	QGP	WEP	QGP_sample	QGP
247961850	QGP	WEP	QGP_sample	QGP
234652838	QGP	WEP	QGP_sample	QGP
243502580	QGP	WEP	QGP_sample	QGP
249465532	QGP	WEP	QGP_sample	QGP
247948068	QGP	WEP	QGP_sample	QGP
239502827	QGP	WEP	QGP_sample	QGP
257077563	QGP	WEP	QGP_sample	QGP
251375611	QGP	WEP	QGP_sample	QGP
228046230	QGP	WEP	QGP_sample	QGP
239595032	QGP	WEP	QGP_sample	QGP
252694318	QGP	WEP	QGP_sample	QGP
224965035	QGP	WEP	QGP_sample	QGP
243580013	QGP	WEP	QGP_sample	QGP
236924459	QGP	WEP	QGP_sample	QGP
257855400	QGP	WEP	QGP_sample	QGP
219923924	QGP	WEP	QGP_sample	QGP
231711470	QGP	WEP	QGP_sample	QGP
253729942	QGP	WEP	QGP_sample	QGP
249897528	QGP	WEP	QGP_sample	QGP
242750501	QGP	WEP	QGP_sample	QGP
219430740	QGP	WEP	QGP_sample	QGP
253498207	QGP	WEP	QGP_sample	QGP
258634570	QGP	WEP	QGP_sample	QGP
262916949	QGP	WEP	QGP_sample	QGP
232586393	QGP	WEP	QGP_sample	QGP
246361010	QGP	WEP	QGP_sample	QGP
249631898	QGP	WEP	QGP_sample	QGP
251091353	QGP	WEP	QGP_sample	QGP
238961716	QGP	WEP	QGP_sample	QGP
245635603	QGP	WEP	QGP_sample	QGP
248009229	QGP	WEP	QGP_sample	QGP
209093794	QGP	WEP	QGP_sample	QGP
243344693	QGP	WEP	QGP_sample	QGP
78623724	QGP	WEP	QGP_sample	QGP
238990251	QGP	WEP	QGP_sample	QGP
259234494	QGP	WEP	QGP_sample	QGP
256354375	QGP	WEP	QGP_sample	QGP
209358427	QGP	WEP	QGP_sample	QGP
277067042	QGP	WEP	QGP_sample	QGP
258717006	QGP	WEP	QGP_sample	QGP
237975743	QGP	WEP	QGP_sample	QGP
162066567	QGP	WEP	QGP_sample	QGP
230743730	QGP	WEP	QGP_sample	QGP
247988076	QGP	WEP	QGP_sample	QGP
231625790	QGP	WEP	QGP_sample	QGP
261295405	QGP	WEP	QGP_sample	QGP
244628233	QGP	WEP	QGP_sample	QGP
237557258	QGP	WEP	QGP_sample	QGP
215845395	QGP	WEP	QGP_sample	QGP
232994429	QGP	WEP	QGP_sample	QGP
252672764	QGP	WEP	QGP_sample	QGP
261105671	QGP	WEP	QGP_sample	QGP
229361549	QGP	WEP	QGP_sample	QGP
259643087	QGP	WEP	QGP_sample	QGP
253119789	QGP	WEP	QGP_sample	QGP
215360485	QGP	WEP	QGP_sample	QGP
248113593	QGP	WEP	QGP_sample	QGP
266037569	QGP	WEP	QGP_sample	QGP
214771580	QGP	WEP	QGP_sample	QGP
209664521	QGP	WEP	QGP_sample	QGP
212019724	QGP	WEP	QGP_sample	QGP
239302313	QGP	WEP	QGP_sample	QGP
216077479	QGP	WEP	QGP_sample	QGP
239416830	QGP	WEP	QGP_sample	QGP
234510177	QGP	WEP	QGP_sample	QGP
256688671	QGP	WEP	QGP_sample	QGP
243948850	QGP	WEP	QGP_sample	QGP
252064893	QGP	WEP	QGP_sample	QGP
227498366	QGP	WEP	QGP_sample	QGP
255903228	QGP	WEP	QGP_sample	QGP
254760378	QGP	WEP	QGP_sample	QGP
261371515	QGP	WEP	QGP_sample	QGP
236182958	QGP	WEP	QGP_sample	QGP
238229884	QGP	WEP	QGP_sample	QGP
246013788	QGP	WEP	QGP_sample	QGP
250305326	QGP	WEP	QGP_sample	QGP
253644533	QGP	WEP	QGP_sample	QGP
231150111	QGP	WEP	QGP_sample	QGP
250326169	QGP	WEP	QGP_sample	QGP
249969363	QGP	WEP	QGP_sample	QGP
264938098	QGP	WEP	QGP_sample	QGP
251529611	QGP	WEP	QGP_sample	QGP
244060615	QGP	WEP	QGP_sample	QGP
274733663	QGP	WEP	QGP_sample	QGP
234341634	QGP	WEP	QGP_sample	QGP
246586549	QGP	WEP	QGP_sample	QGP
250398025	QGP	WEP	QGP_sample	QGP
255589164	QGP	WEP	QGP_sample	QGP
203480792	QGP	WEP	QGP_sample	QGP
230449586	QGP	WEP	QGP_sample	QGP
222321370	QGP	WEP	QGP_sample	QGP
246710760	QGP	WEP	QGP_sample	QGP
238007792	QGP	WEP	QGP_sample	QGP
269014760	QGP	WEP	QGP_sample	QGP
236239857	QGP	WEP	QGP_sample	QGP
198527704	QGP	WEP	QGP_sample	QGP
240781740	QGP	WEP	QGP_sample	QGP
216053922	QGP	WEP	QGP_sample	QGP
251186429	QGP	WEP	QGP_sample	QGP
230960044	QGP	WEP	QGP_sample	QGP
251605083	QGP	WEP	QGP_sample	QGP
262014087	QGP	WEP	QGP_sample	QGP
251777962	QGP	WEP	QGP_sample	QGP
248818419	QGP	WEP	QGP_sample	QGP
203946993	QGP	WEP	QGP_sample	QGP
270833717	QGP	WEP	QGP_sample	QGP
234383705	QGP	WEP	QGP_sample	QGP
232218390	QGP	WEP	QGP_sample	QGP
252856108	QGP	WEP	QGP_sample	QGP
237602601	QGP	WEP	QGP_sample	QGP
211677075	QGP	WEP	QGP_sample	QGP
237347468	QGP	WEP	QGP_sample	QGP
221147737	QGP	WEP	QGP_sample	QGP
217419868	QGP	WEP	QGP_sample	QGP
257764267	QGP	WEP	QGP_sample	QGP
252885393	QGP	WEP	QGP_sample	QGP
224573389	QGP	WEP	QGP_sample	QGP
241850308	QGP	WEP	QGP_sample	QGP
218706655	QGP	WEP	QGP_sample	QGP
210557053	QGP	WEP	QGP_sample	QGP
251882382	QGP	WEP	QGP_sample	QGP
256959807	QGP	WEP	QGP_sample	QGP
255316155	QGP	WEP	QGP_sample	QGP
264068076	QGP	WEP	QGP_sample	QGP
255997908	QGP	WEP	QGP_sample	QGP
230731284	QGP	WEP	QGP_sample	QGP
231963039	QGP	WEP	QGP_sample	QGP
240330882	QGP	WEP	QGP_sample	QGP
235808126	QGP	WEP	QGP_sample	QGP
228121514	QGP	WEP	QGP_sample	QGP
256183494	QGP	WEP	QGP_sample	QGP
248096912	QGP	WEP	QGP_sample	QGP
242765927	QGP	WEP	QGP_sample	QGP
262138477	QGP	WEP	QGP_sample	QGP
245690473	QGP	WEP	QGP_sample	QGP
242336113	QGP	WEP	QGP_sample	QGP
213617918	QGP	WEP	QGP_sample	QGP
257390014	QGP	WEP	QGP_sample	QGP
210919595	QGP	WEP	QGP_sample	QGP
260539897	QGP	WEP	QGP_sample	QGP
251978462	QGP	WEP	QGP_sample	QGP
237926148	QGP	WEP	QGP_sample	QGP
234871349	QGP	WEP	QGP_sample	QGP
248845864	QGP	WEP	QGP_sample	QGP
245989621	QGP	WEP	QGP_sample	QGP
270720249	QGP	WEP	QGP_sample	QGP
267049107	QGP	WEP	QGP_sample	QGP
235522286	QGP	WEP	QGP_sample	QGP
231349149	QGP	WEP	QGP_sample	QGP
282984717	QGP	WEP	QGP_sample	QGP
250691516	QGP	WEP	QGP_sample	QGP
238877511	QGP	WEP	QGP_sample	QGP
218312689	QGP	WEP	QGP_sample	QGP
221890158	QGP	WEP	QGP_sample	QGP
241540817	QGP	WEP	QGP_sample	QGP
265651768	QGP	WEP	QGP_sample	QGP
263943395	QGP	WEP	QGP_sample	QGP
233351999	QGP	WEP	QGP_sample	QGP
264329422	QGP	WEP	QGP_sample	QGP
255741636	QGP	WEP	QGP_sample	QGP
244982502	QGP	WEP	QGP_sample	QGP
247293156	QGP	WEP	QGP_sample	QGP
262078305	QGP	WEP	QGP_sample	QGP
254438395	QGP	WEP	QGP_sample	QGP
267023199	QGP	WEP	QGP_sample	QGP
239803766	QGP	WEP	QGP_sample	QGP
243079893	QGP	WEP	QGP_sample	QGP
247837167	QGP	WEP	QGP_sample	QGP
232031827	QGP	WEP	QGP_sample	QGP
249741107	QGP	WEP	QGP_sample	QGP
246228994	QGP	WEP	QGP_sample	QGP
267951112	QGP	WEP	QGP_sample	QGP
245035550	QGP	WEP	QGP_sample	QGP
252362537	QGP	WEP	QGP_sample	QGP
245556082	QGP	WEP	QGP_sample	QGP
247876429	QGP	WEP	QGP_sample	QGP
227280617	QGP	WEP	QGP_sample	QGP
274026016	QGP	WEP	QGP_sample	QGP
260322129	QGP	WEP	QGP_sample	QGP
259345935	QGP	WEP	QGP_sample	QGP
261409795	QGP	WEP	QGP_sample	QGP
242476874	QGP	WEP	QGP_sample	QGP
253656070	QGP	WEP	QGP_sample	QGP
214637053	QGP	WEP	QGP_sample	QGP
231845905	QGP	WEP	QGP_sample	QGP
254742773	QGP	WEP	QGP_sample	QGP
259837166	QGP	WEP	QGP_sample	QGP
218733676	QGP	WEP	QGP_sample	QGP
232871081	QGP	WEP	QGP_sample	QGP
266612754	QGP	WEP	QGP_sample	QGP
253777055	QGP	WEP	QGP_sample	QGP
193433750	QGP	WEP	QGP_sample	QGP
247867921	QGP	WEP	QGP_sample	QGP
244367489	QGP	WEP	QGP_sample	QGP
250480399	QGP	WEP	QGP_sample	QGP
243264996	QGP	WEP	QGP_sample	QGP
250700457	QGP	WEP	QGP_sample	QGP
224815648	QGP	WEP	QGP_sample	QGP
241650027	QGP	WEP	QGP_sample	QGP
203700113	QGP	WEP	QGP_sample	QGP
215666831	QGP	WEP	QGP_sample	QGP
213811298	QGP	WEP	QGP_sample	QGP
243666359	QGP	WEP	QGP_sample	QGP
241101444	QGP	WEP	QGP_sample	QGP
242682915	QGP	WEP	QGP_sample	QGP
234345436	QGP	WEP	QGP_sample	QGP
249041491	QGP	WEP	QGP_sample	QGP
217803151	QGP	WEP	QGP_sample	QGP
218112310	QGP	WEP	QGP_sample	QGP
251581263	QGP	WEP	QGP_sample	QGP
241401038	QGP	WEP	QGP_sample	QGP
259710324	QGP	WEP	QGP_sample	QGP
264764221	QGP	WEP	QGP_sample	QGP
262228825	QGP	WEP	QGP_sample	QGP
257230969	QGP	WEP	QGP_sample	QGP
265520454	QGP	WEP	QGP_sample	QGP
260055202	QGP	WEP	QGP_sample	QGP
246719981	QGP	WEP	QGP_sample	QGP
241826682	QGP	WEP	QGP_sample	QGP
246350066	QGP	WEP	QGP_sample	QGP
236597273	QGP	WEP	QGP_sample	QGP
187761746	QGP	WEP	QGP_sample	QGP
230648387	QGP	WEP	QGP_sample	QGP
251882769	QGP	WEP	QGP_sample	QGP
227461651	QGP	WEP	QGP_sample	QGP
241665061	QGP	WEP	QGP_sample	QGP
235633412	QGP	WEP	QGP_sample	QGP
247723851	QGP	WEP	QGP_sample	QGP
240788000	QGP	WEP	QGP_sample	QGP
232272453	QGP	WEP	QGP_sample	QGP
248134057	QGP	WEP	QGP_sample	QGP
264433687	QGP	WEP	QGP_sample	QGP
256802063	QGP	WEP	QGP_sample	QGP
257314509	QGP	WEP	QGP_sample	QGP
249604070	QGP	WEP	QGP_sample	QGP
241595481	QGP	WEP	QGP_sample	QGP
246306088	QGP	WEP	QGP_sample	QGP
254855440	QGP	WEP	QGP_sample	QGP
263604088	QGP	WEP	QGP_sample	QGP
229446400	QGP	WEP	QGP_sample	QGP
217157023	QGP	WEP	QGP_sample	QGP
268146568	QGP	WEP	QGP_sample	QGP
244740839	QGP	WEP	QGP_sample	QGP
255574032	QGP	WEP	QGP_sample	QGP
227122132	QGP	WEP	QGP_sample	QGP
219057934	QGP	WEP	QGP_sample	QGP
262015423	QGP	WEP	QGP_sample	QGP
243461265	QGP	WEP	QGP_sample	QGP
240874102	QGP	WEP	QGP_sample	QGP
234183909	QGP	WEP	QGP_sample	QGP
261691756	QGP	WEP	QGP_sample	QGP
242450793	QGP	WEP	QGP_sample	QGP
258267842	QGP	WEP	QGP_sample	QGP
227595202	QGP	WEP	QGP_sample	QGP
246711409	QGP	WEP	QGP_sample	QGP
244959529	QGP	WEP	QGP_sample	QGP
239734562	QGP	WEP	QGP_sample	QGP
250251282	QGP	WEP	QGP_sample	QGP
229921533	QGP	WEP	QGP_sample	QGP
260590351	QGP	WEP	QGP_sample	QGP
249036420	QGP	WEP	QGP_sample	QGP
223057439	QGP	WEP	QGP_sample	QGP
246442880	QGP	WEP	QGP_sample	QGP
233408036	QGP	WEP	QGP_sample	QGP
255417639	QGP	WEP	QGP_sample	QGP
254038254	QGP	WEP	QGP_sample	QGP
255542120	QGP	WEP	QGP_sample	QGP
260001710	QGP	WEP	QGP_sample	QGP
238373422	QGP	WEP	QGP_sample	QGP
239651486	QGP	WEP	QGP_sample	QGP
245230280	QGP	WEP	QGP_sample	QGP
244824634	QGP	WEP	QGP_sample	QGP
246059240	QGP	WEP	QGP_sample	QGP
255151985	QGP	WEP	QGP_sample	QGP
232867022	QGP	WEP	QGP_sample	QGP
261233146	QGP	WEP	QGP_sample	QGP
236168618	QGP	WEP	QGP_sample	QGP
223152246	QGP	WEP	QGP_sample	QGP
227297517	QGP	WEP	QGP_sample	QGP
271067141	QGP	WEP	QGP_sample	QGP
237889935	QGP	WEP	QGP_sample	QGP
239551442	QGP	WEP	QGP_sample	QGP
252000550	QGP	WEP	QGP_sample	QGP
250645889	QGP	WEP	QGP_sample	QGP
264214955	QGP	WEP	QGP_sample	QGP
254130464	QGP	WEP	QGP_sample	QGP
253942730	QGP	WEP	QGP_sample	QGP
263268813	QGP	WEP	QGP_sample	QGP
12432824	QGP	WEP	QGP_sample	QGP
246502597	QGP	WEP	QGP_sample	QGP
261595377	QGP	WEP	QGP_sample	QGP
249824964	QGP	WEP	QGP_sample	QGP
221345876	QGP	WEP	QGP_sample	QGP
232473268	QGP	WEP	QGP_sample	QGP
226584768	QGP	WEP	QGP_sample	QGP
249864657	QGP	WEP	QGP_sample	QGP
244725048	QGP	WEP	QGP_sample	QGP
227937315	QGP	WEP	QGP_sample	QGP
236372090	QGP	WEP	QGP_sample	QGP
229898006	QGP	WEP	QGP_sample	QGP
247831641	QGP	WEP	QGP_sample	QGP
261806096	QGP	WEP	QGP_sample	QGP
222112795	QGP	WEP	QGP_sample	QGP
253216368	QGP	WEP	QGP_sample	QGP
258460063	QGP	WEP	QGP_sample	QGP
201438217	QGP	WEP	QGP_sample	QGP
249883180	QGP	WEP	QGP_sample	QGP
250759203	QGP	WEP	QGP_sample	QGP
235102320	QGP	WEP	QGP_sample	QGP
232089026	QGP	WEP	QGP_sample	QGP
245099619	QGP	WEP	QGP_sample	QGP
242270927	QGP	WEP	QGP_sample	QGP
232439338	QGP	WEP	QGP_sample	QGP
264510305	QGP	WEP	QGP_sample	QGP
239850710	QGP	WEP	QGP_sample	QGP
258425699	QGP	WEP	QGP_sample	QGP
271059481	QGP	WEP	QGP_sample	QGP
239656687	QGP	WEP	QGP_sample	QGP
273224016	QGP	WEP	QGP_sample	QGP
240169488	QGP	WEP	QGP_sample	QGP
225185799	QGP	WEP	QGP_sample	QGP
222121724	QGP	WEP	QGP_sample	QGP
262876981	QGP	WEP	QGP_sample	QGP
268032430	QGP	WEP	QGP_sample	QGP
223435887	QGP	WEP	QGP_sample	QGP
233092055	QGP	WEP	QGP_sample	QGP
217158490	QGP	WEP	QGP_sample	QGP
255726745	QGP	WEP	QGP_sample	QGP
249773350	QGP	WEP	QGP_sample	QGP
255319870	QGP	WEP	QGP_sample	QGP
232025970	QGP	WEP	QGP_sample	QGP
239568887	QGP	WEP	QGP_sample	QGP
250497773	QGP	WEP	QGP_sample	QGP
189201000	QGP	WEP	QGP_sample	QGP
249720180	QGP	WEP	QGP_sample	QGP
222164842	QGP	WEP	QGP_sample	QGP
253139539	QGP	WEP	QGP_sample	QGP
264714196	QGP	WEP	QGP_sample	QGP
275118348	QGP	WEP	QGP_sample	QGP
256168884	QGP	WEP	QGP_sample	QGP
211783586	QGP	WEP	QGP_sample	QGP
244243670	QGP	WEP	QGP_sample	QGP
232894633	QGP	WEP	QGP_sample	QGP
250621783	QGP	WEP	QGP_sample	QGP
228889447	QGP	WEP	QGP_sample	QGP
249904834	QGP	WEP	QGP_sample	QGP
251520412	QGP	WEP	QGP_sample	QGP
283274154	QGP	WEP	QGP_sample	QGP
236827990	QGP	WEP	QGP_sample	QGP
240676149	QGP	WEP	QGP_sample	QGP
254534864	QGP	WEP	QGP_sample	QGP
255916771	QGP	WEP	QGP_sample	QGP
254576412	QGP	WEP	QGP_sample	QGP
232663797	QGP	WEP	QGP_sample	QGP
239045448	QGP	WEP	QGP_sample	QGP
246001990	QGP	WEP	QGP_sample	QGP
261605487	QGP	WEP	QGP_sample	QGP
233480106	QGP	WEP	QGP_sample	QGP
255254171	QGP	WEP	QGP_sample	QGP
260429465	QGP	WEP	QGP_sample	QGP
247678905	QGP	WEP	QGP_sample	QGP
240470628	QGP	WEP	QGP_sample	QGP
232640568	QGP	WEP	QGP_sample	QGP
250633347	QGP	WEP	QGP_sample	QGP
234064999	QGP	WEP	QGP_sample	QGP
236001803	QGP	GAR	QGP_sample	QGP
240266917	QGP	GAR	QGP_sample	QGP
242692223	QGP	GAR	QGP_sample	QGP
244765072	QGP	GAR	QGP_sample	QGP
237732847	QGP	GAR	QGP_sample	QGP
248367197	QGP	GAR	QGP_sample	QGP
232806329	QGP	GAR	QGP_sample	QGP
272914325	QGP	GAR	QGP_sample	QGP
213017853	QGP	GAR	QGP_sample	QGP
261221930	QGP	GAR	QGP_sample	QGP
217348437	QGP	GAR	QGP_sample	QGP
262895704	QGP	GAR	QGP_sample	QGP
249115612	QGP	GAR	QGP_sample	QGP
234980531	QGP	GAR	QGP_sample	QGP
243403757	QGP	GAR	QGP_sample	QGP
251630565	QGP	GAR	QGP_sample	QGP
260669491	QGP	GAR	QGP_sample	QGP
243363825	QGP	GAR	QGP_sample	QGP
258661693	QGP	GAR	QGP_sample	QGP
248222959	QGP	GAR	QGP_sample	QGP
245141954	QGP	GAR	QGP_sample	QGP
254322360	QGP	GAR	QGP_sample	QGP
254440980	QGP	GAR	QGP_sample	QGP
230799115	QGP	GAR	QGP_sample	QGP
246659532	QGP	GAR	QGP_sample	QGP
253505606	QGP	GAR	QGP_sample	QGP
249336349	QGP	GAR	QGP_sample	QGP
257712880	QGP	GAR	QGP_sample	QGP
255182422	QGP	GAR	QGP_sample	QGP
260205693	QGP	GAR	QGP_sample	QGP
232075237	QGP	GAR	QGP_sample	QGP
223904649	QGP	GAR	QGP_sample	QGP
239396479	QGP	GAR	QGP_sample	QGP
247540069	QGP	GAR	QGP_sample	QGP
221318969	QGP	GAR	QGP_sample	QGP
236302170	QGP	GAR	QGP_sample	QGP
247577737	QGP	GAR	QGP_sample	QGP
255786427	QGP	GAR	QGP_sample	QGP
236325941	QGP	GAR	QGP_sample	QGP
277161503	QGP	GAR	QGP_sample	QGP
287370589	QGP	GAR	QGP_sample	QGP
256822186	QGP	GAR	QGP_sample	QGP
242147189	QGP	GAR	QGP_sample	QGP
265782480	QGP	GAR	QGP_sample	QGP
235159272	QGP	GAR	QGP_sample	QGP
248005340	QGP	GAR	QGP_sample	QGP
257818197	QGP	GAR	QGP_sample	QGP
265455209	QGP	GAR	QGP_sample	QGP
233326754	QGP	GAR	QGP_sample	QGP
250639417	QGP	GAR	QGP_sample	QGP
241247188	QGP	GAR	QGP_sample	QGP
189753275	QGP	GAR	QGP_sample	QGP
182429530	QGP	GAR	QGP_sample	QGP
203380722	QGP	GAR	QGP_sample	QGP
251284116	QGP	GAR	QGP_sample	QGP
244259508	QGP	GAR	QGP_sample	QGP
285590076	QGP	GAR	QGP_sample	QGP
249560292	QGP	GAR	QGP_sample	QGP
247187698	QGP	GAR	QGP_sample	QGP
234631026	QGP	GAR	QGP_sample	QGP
237835822	QGP	GAR	QGP_sample	QGP
254241083	QGP	GAR	QGP_sample	QGP
259238908	QGP	GAR	QGP_sample	QGP
239551519	QGP	GAR	QGP_sample	QGP
216007491	QGP	GAR	QGP_sample	QGP
248884438	QGP	GAR	QGP_sample	QGP
229552823	QGP	GAR	QGP_sample	QGP
263611429	QGP	GAR	QGP_sample	QGP
252669963	QGP	GAR	QGP_sample	QGP
268585977	QGP	GAR	QGP_sample	QGP
237642271	QGP	GAR	QGP_sample	QGP
241244751	QGP	GAR	QGP_sample	QGP
233420323	QGP	GAR	QGP_sample	QGP
240373499	QGP	GAR	QGP_sample	QGP
267475237	QGP	GAR	QGP_sample	QGP
248302880	QGP	GAR	QGP_sample	QGP
244511857	QGP	GAR	QGP_sample	QGP
234514000	QGP	GAR	QGP_sample	QGP
244160089	QGP	GAR	QGP_sample	QGP
249620575	QGP	GAR	QGP_sample	QGP
253621687	QGP	GAR	QGP_sample	QGP
194955598	QGP	GAR	QGP_sample	QGP
206749849	QGP	GAR	QGP_sample	QGP
237940386	QGP	GAR	QGP_sample	QGP
241699173	QGP	GAR	QGP_sample	QGP
231493280	QGP	GAR	QGP_sample	QGP
232743543	QGP	GAR	QGP_sample	QGP
228339304	QGP	GAR	QGP_sample	QGP
246325098	QGP	GAR	QGP_sample	QGP
256333086	QGP	GAR	QGP_sample	QGP
257511230	QGP	GAR	QGP_sample	QGP
226162357	QGP	GAR	QGP_sample	QGP
249574564	QGP	GAR	QGP_sample	QGP
193815895	QGP	GAR	QGP_sample	QGP
213296919	QGP	GAR	QGP_sample	QGP
236721419	QGP	GAR	QGP_sample	QGP
258390663	QGP	GAR	QGP_sample	QGP
251051622	QGP	GAR	QGP_sample	QGP
231995243	QGP	GAR	QGP_sample	QGP
181112272	QGP	GAR	QGP_sample	QGP
237721614	QGP	GAR	QGP_sample	QGP
212558432	QGP	GAR	QGP_sample	QGP
242887093	QGP	GAR	QGP_sample	QGP
239869380	QGP	GAR	QGP_sample	QGP
223043328	QGP	GAR	QGP_sample	QGP
258857589	QGP	GAR	QGP_sample	QGP
239215196	QGP	GAR	QGP_sample	QGP
260216607	QGP	GAR	QGP_sample	QGP
251605558	QGP	GAR	QGP_sample	QGP
220095856	QGP	GAR	QGP_sample	QGP
249313105	QGP	GAR	QGP_sample	QGP
237834460	QGP	GAR	QGP_sample	QGP
256485250	QGP	GAR	QGP_sample	QGP
253341456	QGP	GAR	QGP_sample	QGP
259116241	QGP	GAR	QGP_sample	QGP
244793031	QGP	GAR	QGP_sample	QGP
235805338	QGP	GAR	QGP_sample	QGP
244302251	QGP	GAR	QGP_sample	QGP
243111716	QGP	GAR	QGP_sample	QGP
232956727	QGP	GAR	QGP_sample	QGP
248347705	QGP	GAR	QGP_sample	QGP
235277751	QGP	GAR	QGP_sample	QGP
252587972	QGP	GAR	QGP_sample	QGP
269038770	QGP	GAR	QGP_sample	QGP
228550227	QGP	GAR	QGP_sample	QGP
239746326	QGP	GAR	QGP_sample	QGP
83926657	QGP	GAR	QGP_sample	QGP
249496249	QGP	GAR	QGP_sample	QGP
244654543	QGP	GAR	QGP_sample	QGP
241580018	QGP	GAR	QGP_sample	QGP
240505722	QGP	GAR	QGP_sample	QGP
225053919	QGP	GAR	QGP_sample	QGP
247772901	QGP	GAR	QGP_sample	QGP
239772609	QGP	GAR	QGP_sample	QGP
250012501	QGP	GAR	QGP_sample	QGP
230681334	QGP	GAR	QGP_sample	QGP
242391682	QGP	GAR	QGP_sample	QGP
243791379	QGP	GAR	QGP_sample	QGP
241238329	QGP	GAR	QGP_sample	QGP
200552915	QGP	GAR	QGP_sample	QGP
232390737	QGP	GAR	QGP_sample	QGP
246410355	QGP	GAR	QGP_sample	QGP
200782442	QGP	GAR	QGP_sample	QGP
210820982	QGP	GAR	QGP_sample	QGP
220182943	QGP	GAR	QGP_sample	QGP
218000747	QGP	GAR	QGP_sample	QGP
227398967	QGP	GAR	QGP_sample	QGP
245689481	QGP	GAR	QGP_sample	QGP
241314262	QGP	GAR	QGP_sample	QGP
241088345	QGP	GAR	QGP_sample	QGP
247791298	QGP	GAR	QGP_sample	QGP
250275067	QGP	GAR	QGP_sample	QGP
249255879	QGP	GAR	QGP_sample	QGP
268492212	QGP	GAR	QGP_sample	QGP
285543037	QGP	GAR	QGP_sample	QGP
302122756	QGP	GAR	QGP_sample	QGP
265215756	QGP	GAR	QGP_sample	QGP
238758444	QGP	GAR	QGP_sample	QGP
241973596	QGP	GAR	QGP_sample	QGP
238604708	QGP	GAR	QGP_sample	QGP
245913446	QGP	GAR	QGP_sample	QGP
231837397	QGP	GAR	QGP_sample	QGP
282395889	QGP	GAR	QGP_sample	QGP
226093862	QGP	GAR	QGP_sample	QGP
246871245	QGP	GAR	QGP_sample	QGP
198406420	QGP	GAR	QGP_sample	QGP
228718661	QGP	GAR	QGP_sample	QGP
237427627	QGP	GAR	QGP_sample	QGP
235338504	QGP	GAR	QGP_sample	QGP
237547329	QGP	GAR	QGP_sample	QGP
244067353	QGP	GAR	QGP_sample	QGP
249715410	QGP	GAR	QGP_sample	QGP
242868523	QGP	GAR	QGP_sample	QGP
212104778	QGP	GAR	QGP_sample	QGP
245278902	QGP	GAR	QGP_sample	QGP
231126335	QGP	GAR	QGP_sample	QGP
234796968	QGP	GAR	QGP_sample	QGP
283507381	QGP	GAR	QGP_sample	QGP
227187534	QGP	GAR	QGP_sample	QGP
207866531	QGP	GAR	QGP_sample	QGP
227741923	QGP	GAR	QGP_sample	QGP
236649827	QGP	GAR	QGP_sample	QGP
261460533	QGP	GAR	QGP_sample	QGP
250465814	QGP	GAR	QGP_sample	QGP
255956891	QGP	GAR	QGP_sample	QGP
239332049	QGP	GAR	QGP_sample	QGP
236247751	QGP	GAR	QGP_sample	QGP
258029813	QGP	GAR	QGP_sample	QGP
246758577	QGP	GAR	QGP_sample	QGP
235698916	QGP	GAR	QGP_sample	QGP
245112626	QGP	GAR	QGP_sample	QGP
262740780	QGP	GAR	QGP_sample	QGP
248640751	QGP	GAR	QGP_sample	QGP
236993066	QGP	GAR	QGP_sample	QGP
271333829	QGP	GAR	QGP_sample	QGP
229235139	QGP	GAR	QGP_sample	QGP
229300638	QGP	GAR	QGP_sample	QGP
234455946	QGP	GAR	QGP_sample	QGP
233153870	QGP	GAR	QGP_sample	QGP
235969942	QGP	GAR	QGP_sample	QGP
232022092	QGP	GAR	QGP_sample	QGP
196469614	QGP	GAR	QGP_sample	QGP
237354916	QGP	GAR	QGP_sample	QGP
231192272	QGP	GAR	QGP_sample	QGP
254945607	QGP	GAR	QGP_sample	QGP
221230489	QGP	GAR	QGP_sample	QGP
253607436	QGP	GAR	QGP_sample	QGP
244786595	QGP	GAR	QGP_sample	QGP
254335387	QGP	GAR	QGP_sample	QGP
232161863	QGP	GAR	QGP_sample	QGP
219882090	QGP	GAR	QGP_sample	QGP
234139496	QGP	GAR	QGP_sample	QGP
264166205	QGP	GAR	QGP_sample	QGP
278575789	QGP	GAR	QGP_sample	QGP
239535146	QGP	GAR	QGP_sample	QGP
186368025	QGP	GAR	QGP_sample	QGP
215994969	QGP	GAR	QGP_sample	QGP
247937025	QGP	GAR	QGP_sample	QGP
217871413	QGP	GAR	QGP_sample	QGP
248927080	QGP	GAR	QGP_sample	QGP
250510657	QGP	GAR	QGP_sample	QGP
252944617	QGP	GAR	QGP_sample	QGP
236884750	QGP	GAR	QGP_sample	QGP
259093569	QGP	GAR	QGP_sample	QGP
238219669	QGP	GAR	QGP_sample	QGP
255214301	QGP	GAR	QGP_sample	QGP
258721362	QGP	GAR	QGP_sample	QGP
220146042	QGP	GAR	QGP_sample	QGP
255871243	QGP	GAR	QGP_sample	QGP
261834790	QGP	GAR	QGP_sample	QGP
245625364	QGP	GAR	QGP_sample	QGP
277910944	QGP	GAR	QGP_sample	QGP
218552429	QGP	GAR	QGP_sample	QGP
227099082	QGP	GAR	QGP_sample	QGP
235107100	QGP	GAR	QGP_sample	QGP
248600728	QGP	GAR	QGP_sample	QGP
253046275	QGP	GAR	QGP_sample	QGP
276015955	QGP	GAR	QGP_sample	QGP
227941481	QGP	GAR	QGP_sample	QGP
245241926	QGP	GAR	QGP_sample	QGP
259088947	QGP	GAR	QGP_sample	QGP
255818727	QGP	GAR	QGP_sample	QGP
221333697	QGP	GAR	QGP_sample	QGP
224541801	QGP	GAR	QGP_sample	QGP
234777766	QGP	GAR	QGP_sample	QGP
230002514	QGP	GAR	QGP_sample	QGP
233255666	QGP	GAR	QGP_sample	QGP
227698913	QGP	GAR	QGP_sample	QGP
254913712	QGP	GAR	QGP_sample	QGP
220982058	QGP	GAR	QGP_sample	QGP
239933500	QGP	GAR	QGP_sample	QGP
249064473	QGP	GAR	QGP_sample	QGP
254880750	QGP	GAR	QGP_sample	QGP
239607586	QGP	GAR	QGP_sample	QGP
251000362	QGP	GAR	QGP_sample	QGP
255309455	QGP	GAR	QGP_sample	QGP
229276793	QGP	GAR	QGP_sample	QGP
219447985	QGP	GAR	QGP_sample	QGP
222560708	QGP	GAR	QGP_sample	QGP
228652210	QGP	GAR	QGP_sample	QGP
230006516	QGP	GAR	QGP_sample	QGP
215404322	QGP	GAR	QGP_sample	QGP
274351885	QGP	GAR	QGP_sample	QGP
251305391	QGP	GAR	QGP_sample	QGP
246688029	QGP	GAR	QGP_sample	QGP
243370895	QGP	GAR	QGP_sample	QGP
234187359	QGP	GAR	QGP_sample	QGP
238215378	QGP	GAR	QGP_sample	QGP
228966873	QGP	GAR	QGP_sample	QGP
248898157	QGP	GAR	QGP_sample	QGP
246536364	QGP	GAR	QGP_sample	QGP
229962714	QGP	GAR	QGP_sample	QGP
225145789	QGP	GAR	QGP_sample	QGP
224898858	QGP	GAR	QGP_sample	QGP
250788612	QGP	GAR	QGP_sample	QGP
226825073	QGP	GAR	QGP_sample	QGP
244770163	QGP	GAR	QGP_sample	QGP
224482976	QGP	GAR	QGP_sample	QGP
229152018	QGP	GAR	QGP_sample	QGP
258045668	QGP	GAR	QGP_sample	QGP
249622614	QGP	GAR	QGP_sample	QGP
227357722	QGP	GAR	QGP_sample	QGP
236808371	QGP	GAR	QGP_sample	QGP
239938409	QGP	GAR	QGP_sample	QGP
258952877	QGP	GAR	QGP_sample	QGP
258059788	QGP	GAR	QGP_sample	QGP
265369121	QGP	GAR	QGP_sample	QGP
242650024	QGP	GAR	QGP_sample	QGP
259619903	QGP	GAR	QGP_sample	QGP
234086443	QGP	GAR	QGP_sample	QGP
239727433	QGP	GAR	QGP_sample	QGP
255351312	QGP	GAR	QGP_sample	QGP
219701445	QGP	GAR	QGP_sample	QGP
240177858	QGP	GAR	QGP_sample	QGP
233244600	QGP	GAR	QGP_sample	QGP
236111889	QGP	GAR	QGP_sample	QGP
232669281	QGP	GAR	QGP_sample	QGP
238640885	QGP	GAR	QGP_sample	QGP
251402696	QGP	GAR	QGP_sample	QGP
245220055	QGP	GAR	QGP_sample	QGP
249853500	QGP	GAR	QGP_sample	QGP
275811194	QGP	GAR	QGP_sample	QGP
260600321	QGP	GAR	QGP_sample	QGP
259688461	QGP	GAR	QGP_sample	QGP
246737942	QGP	GAR	QGP_sample	QGP
223710853	QGP	GAR	QGP_sample	QGP
226697542	QGP	GAR	QGP_sample	QGP
293930148	QGP	GAR	QGP_sample	QGP
259678250	QGP	GAR	QGP_sample	QGP
269102285	QGP	GAR	QGP_sample	QGP
195479287	QGP	GAR	QGP_sample	QGP
223336664	QGP	GAR	QGP_sample	QGP
256532570	QGP	GAR	QGP_sample	QGP
205041586	QGP	GAR	QGP_sample	QGP
228414464	QGP	GAR	QGP_sample	QGP
226865254	QGP	GAR	QGP_sample	QGP
254768502	QGP	GAR	QGP_sample	QGP
274524262	QGP	GAR	QGP_sample	QGP
251233047	QGP	GAR	QGP_sample	QGP
249265320	QGP	GAR	QGP_sample	QGP
274501046	QGP	GAR	QGP_sample	QGP
246104206	QGP	GAR	QGP_sample	QGP
252423182	QGP	GAR	QGP_sample	QGP
226484846	QGP	GAR	QGP_sample	QGP
245602948	QGP	GAR	QGP_sample	QGP
247776944	QGP	GAR	QGP_sample	QGP
261592258	QGP	GAR	QGP_sample	QGP
223805209	QGP	GAR	QGP_sample	QGP
224638562	QGP	GAR	QGP_sample	QGP
194058004	QGP	GAR	QGP_sample	QGP
247693768	QGP	GAR	QGP_sample	QGP
250753463	QGP	GAR	QGP_sample	QGP
252285378	QGP	GAR	QGP_sample	QGP
247913011	QGP	GAR	QGP_sample	QGP
258009834	QGP	GAR	QGP_sample	QGP
240823691	QGP	GAR	QGP_sample	QGP
260832014	QGP	GAR	QGP_sample	QGP
225025812	QGP	GAR	QGP_sample	QGP
249634816	QGP	GAR	QGP_sample	QGP
233053350	QGP	GAR	QGP_sample	QGP
248480383	QGP	GAR	QGP_sample	QGP
252447969	QGP	GAR	QGP_sample	QGP
233163082	QGP	GAR	QGP_sample	QGP
242283327	QGP	GAR	QGP_sample	QGP
289107322	QGP	GAR	QGP_sample	QGP
250150408	QGP	GAR	QGP_sample	QGP
241496255	QGP	GAR	QGP_sample	QGP
227859853	QGP	GAR	QGP_sample	QGP
189428469	QGP	GAR	QGP_sample	QGP
262307934	QGP	GAR	QGP_sample	QGP
239962290	QGP	GAR	QGP_sample	QGP
270901279	QGP	GAR	QGP_sample	QGP
266734732	QGP	GAR	QGP_sample	QGP
272274234	QGP	GAR	QGP_sample	QGP
215421716	QGP	GAR	QGP_sample	QGP
249293062	QGP	GAR	QGP_sample	QGP
244226190	QGP	GAR	QGP_sample	QGP
252101506	QGP	GAR	QGP_sample	QGP
226371442	QGP	GAR	QGP_sample	QGP
241875871	QGP	GAR	QGP_sample	QGP
227700818	QGP	GAR	QGP_sample	QGP
235539432	QGP	GAR	QGP_sample	QGP
[truncated: 4,005 more rows]
