# Supplementary material for: Thousands of Qatari genomes inform human migration history and improve imputation of Arab haplotypes
Source: Nat Commun. 2021 Oct 12;12:5929. doi: 10.1038/s41467-021-25287-y (PMC8511259; doi:10.1038/s41467-021-25287-y)
Supplement: Supplementary file 5 — Source Data [file 41467_2021_25287_MOESM5_ESM.zip › Source_data_Figure5/5b.txt]

ROH_length ROH_class Subpopulation Dataset Superpopulation
381.95 1 ACB 1KG AFR
513.4 1 ACB 1KG AFR
574.95 1 ACB 1KG AFR
631.15 1 ACB 1KG AFR
690.65 1 ACB 1KG AFR
744.95 1 ACB 1KG AFR
793.4 1 ACB 1KG AFR
844.5 1 ACB 1KG AFR
896.95 1 ACB 1KG AFR
958 1 ACB 1KG AFR
1023.5 1 ACB 1KG AFR
1080.2 1 ACB 1KG AFR
1124.3 1 ACB 1KG AFR
1170.55 1 ACB 1KG AFR
1212.9 1 ACB 1KG AFR
1252.5 1 ACB 1KG AFR
1302.35 1 ACB 1KG AFR
1360.45 1 ACB 1KG AFR
1424.05 1 ACB 1KG AFR
1477 1 ACB 1KG AFR
1518.7 1 ACB 1KG AFR
1559.65 1 ACB 1KG AFR
1604.95 1 ACB 1KG AFR
1660.35 1 ACB 1KG AFR
1715.75 1 ACB 1KG AFR
1765.15 1 ACB 1KG AFR
1821.95 1 ACB 1KG AFR
1877.8 1 ACB 1KG AFR
1923.4 1 ACB 1KG AFR
1966.05 1 ACB 1KG AFR
2006.2 1 ACB 1KG AFR
2062.3 1 ACB 1KG AFR
2140.25 1 ACB 1KG AFR
2207.4 1 ACB 1KG AFR
2242.2 1 ACB 1KG AFR
2265.7 1 ACB 1KG AFR
2298.7 1 ACB 1KG AFR
2338.55 1 ACB 1KG AFR
2388 1 ACB 1KG AFR
2442.3 1 ACB 1KG AFR
2494.6 1 ACB 1KG AFR
2544.7 1 ACB 1KG AFR
2601.65 1 ACB 1KG AFR
2666.45 1 ACB 1KG AFR
2717.25 1 ACB 1KG AFR
2758.45 1 ACB 1KG AFR
2799.85 1 ACB 1KG AFR
2850.95 1 ACB 1KG AFR
2908.8 1 ACB 1KG AFR
2954.25 1 ACB 1KG AFR
3008.1 1 ACB 1KG AFR
3078.95 1 ACB 1KG AFR
3157.5 1 ACB 1KG AFR
3226.05 1 ACB 1KG AFR
3279.2 1 ACB 1KG AFR
3331.15 1 ACB 1KG AFR
3377.75 1 ACB 1KG AFR
3424.75 1 ACB 1KG AFR
3480 1 ACB 1KG AFR
3553.8 1 ACB 1KG AFR
3635.6 1 ACB 1KG AFR
3709.25 1 ACB 1KG AFR
3782.65 1 ACB 1KG AFR
3847.95 1 ACB 1KG AFR
3902.65 1 ACB 1KG AFR
3946.85 1 ACB 1KG AFR
3996.8 1 ACB 1KG AFR
4048.25 1 ACB 1KG AFR
4090.25 1 ACB 1KG AFR
4145.3 1 ACB 1KG AFR
4201.3 1 ACB 1KG AFR
4253.5 1 ACB 1KG AFR
4302.85 1 ACB 1KG AFR
4347.35 1 ACB 1KG AFR
4392.95 1 ACB 1KG AFR
4446.35 1 ACB 1KG AFR
4502.35 1 ACB 1KG AFR
4542.85 1 ACB 1KG AFR
4577.7 1 ACB 1KG AFR
4611.15 1 ACB 1KG AFR
4632.5 1 ACB 1KG AFR
4656.65 1 ACB 1KG AFR
4692.7 1 ACB 1KG AFR
4725.4 1 ACB 1KG AFR
4756.15 1 ACB 1KG AFR
4791.8 1 ACB 1KG AFR
4829 1 ACB 1KG AFR
4855.65 1 ACB 1KG AFR
4869.05 1 ACB 1KG AFR
4885.7 1 ACB 1KG AFR
4920.1 1 ACB 1KG AFR
4966.5 1 ACB 1KG AFR
5002.95 1 ACB 1KG AFR
5019.7 1 ACB 1KG AFR
5033 1 ACB 1KG AFR
5056.2 1 ACB 1KG AFR
5087.05 1 ACB 1KG AFR
5116.9 1 ACB 1KG AFR
5144.9 1 ACB 1KG AFR
5172.7 1 ACB 1KG AFR
5204.55 1 ACB 1KG AFR
5242.6 1 ACB 1KG AFR
5279.1 1 ACB 1KG AFR
5313.65 1 ACB 1KG AFR
5344.3 1 ACB 1KG AFR
5369.8 1 ACB 1KG AFR
5395.45 1 ACB 1KG AFR
5417.65 1 ACB 1KG AFR
5436.9 1 ACB 1KG AFR
5475.15 1 ACB 1KG AFR
5517.65 1 ACB 1KG AFR
5543.85 1 ACB 1KG AFR
5569.05 1 ACB 1KG AFR
5593.1 1 ACB 1KG AFR
5617.1 1 ACB 1KG AFR
5641.85 1 ACB 1KG AFR
5660.6 1 ACB 1KG AFR
5678.5 1 ACB 1KG AFR
5703.6 1 ACB 1KG AFR
5732.5 1 ACB 1KG AFR
5765.4 1 ACB 1KG AFR
5794.7 1 ACB 1KG AFR
5824.9 1 ACB 1KG AFR
5866.9 1 ACB 1KG AFR
5909.6 1 ACB 1KG AFR
5941.95 1 ACB 1KG AFR
5970.9 1 ACB 1KG AFR
6000 1 ACB 1KG AFR
6027.9 1 ACB 1KG AFR
6060.35 1 ACB 1KG AFR
6093.4 1 ACB 1KG AFR
6120.4 1 ACB 1KG AFR
6142.9 1 ACB 1KG AFR
6167.5 1 ACB 1KG AFR
6196.5 1 ACB 1KG AFR
6234.35 1 ACB 1KG AFR
6275.25 1 ACB 1KG AFR
6309.85 1 ACB 1KG AFR
6341.55 1 ACB 1KG AFR
6370.35 1 ACB 1KG AFR
6396.45 1 ACB 1KG AFR
6427.2 1 ACB 1KG AFR
6458.35 1 ACB 1KG AFR
6484.9 1 ACB 1KG AFR
6510.35 1 ACB 1KG AFR
6536.15 1 ACB 1KG AFR
6560.95 1 ACB 1KG AFR
6581.1 1 ACB 1KG AFR
6608.05 1 ACB 1KG AFR
6643.2 1 ACB 1KG AFR
6672.2 1 ACB 1KG AFR
6699.1 1 ACB 1KG AFR
6725.7 1 ACB 1KG AFR
6748.7 1 ACB 1KG AFR
6769.65 1 ACB 1KG AFR
6791.1 1 ACB 1KG AFR
6814 1 ACB 1KG AFR
6835 1 ACB 1KG AFR
6857.35 1 ACB 1KG AFR
6877.65 1 ACB 1KG AFR
6889.95 1 ACB 1KG AFR
6904.75 1 ACB 1KG AFR
6924.15 1 ACB 1KG AFR
6943.45 1 ACB 1KG AFR
6961.45 1 ACB 1KG AFR
6978.8 1 ACB 1KG AFR
6995.65 1 ACB 1KG AFR
7010.3 1 ACB 1KG AFR
7026.9 1 ACB 1KG AFR
7044.1 1 ACB 1KG AFR
7061.6 1 ACB 1KG AFR
7082.3 1 ACB 1KG AFR
7108.9 1 ACB 1KG AFR
7141.7 1 ACB 1KG AFR
7167.4 1 ACB 1KG AFR
7188.4 1 ACB 1KG AFR
7211.05 1 ACB 1KG AFR
7231.8 1 ACB 1KG AFR
7249.1 1 ACB 1KG AFR
7262.6 1 ACB 1KG AFR
7281.2 1 ACB 1KG AFR
7301.5 1 ACB 1KG AFR
7318.55 1 ACB 1KG AFR
7334.35 1 ACB 1KG AFR
7349.4 1 ACB 1KG AFR
7361.3 1 ACB 1KG AFR
7370.45 1 ACB 1KG AFR
7381.3 1 ACB 1KG AFR
7394.05 1 ACB 1KG AFR
7413.45 1 ACB 1KG AFR
7441.1 1 ACB 1KG AFR
7468.6 1 ACB 1KG AFR
7490.7 1 ACB 1KG AFR
7510.3 1 ACB 1KG AFR
7527.45 1 ACB 1KG AFR
7539.9 1 ACB 1KG AFR
7555.05 1 ACB 1KG AFR
7573.35 1 ACB 1KG AFR
7588 1 ACB 1KG AFR
7604.9 1 ACB 1KG AFR
7634.3 1 ACB 1KG AFR
7660.55 1 ACB 1KG AFR
7675.05 1 ACB 1KG AFR
7690.75 1 ACB 1KG AFR
7711.15 1 ACB 1KG AFR
7737.9 1 ACB 1KG AFR
7762.95 1 ACB 1KG AFR
7785.75 1 ACB 1KG AFR
7811.5 1 ACB 1KG AFR
7841.05 1 ACB 1KG AFR
7863.05 1 ACB 1KG AFR
7879.95 1 ACB 1KG AFR
7901.1 1 ACB 1KG AFR
7930.25 1 ACB 1KG AFR
7969.25 1 ACB 1KG AFR
8000.1 1 ACB 1KG AFR
8025.55 1 ACB 1KG AFR
8051.4 1 ACB 1KG AFR
8069.55 1 ACB 1KG AFR
8084.55 1 ACB 1KG AFR
8105.75 1 ACB 1KG AFR
8129.75 1 ACB 1KG AFR
8147.95 1 ACB 1KG AFR
8160.5 1 ACB 1KG AFR
8176.45 1 ACB 1KG AFR
8197.6 1 ACB 1KG AFR
8217.65 1 ACB 1KG AFR
8233.35 1 ACB 1KG AFR
8253.15 1 ACB 1KG AFR
8276.2 1 ACB 1KG AFR
8293.9 1 ACB 1KG AFR
8310.25 1 ACB 1KG AFR
8324.55 1 ACB 1KG AFR
8334.9 1 ACB 1KG AFR
8348.4 1 ACB 1KG AFR
8367.2 1 ACB 1KG AFR
8386.85 1 ACB 1KG AFR
8409.95 1 ACB 1KG AFR
8432.8 1 ACB 1KG AFR
8449.55 1 ACB 1KG AFR
8465.05 1 ACB 1KG AFR
8483.3 1 ACB 1KG AFR
8509.15 1 ACB 1KG AFR
8531.75 1 ACB 1KG AFR
8546.9 1 ACB 1KG AFR
8570.35 1 ACB 1KG AFR
8592.6 1 ACB 1KG AFR
8611.5 1 ACB 1KG AFR
8634.85 1 ACB 1KG AFR
8652.65 1 ACB 1KG AFR
8671.05 1 ACB 1KG AFR
8689.9 1 ACB 1KG AFR
8699.9 1 ACB 1KG AFR
8715.25 1 ACB 1KG AFR
8739 1 ACB 1KG AFR
8755.8 1 ACB 1KG AFR
8765.05 1 ACB 1KG AFR
8775.55 1 ACB 1KG AFR
8791.95 1 ACB 1KG AFR
8813.8 1 ACB 1KG AFR
8836.6 1 ACB 1KG AFR
8858.4 1 ACB 1KG AFR
8878.8 1 ACB 1KG AFR
8899.05 1 ACB 1KG AFR
8916.2 1 ACB 1KG AFR
8926.95 1 ACB 1KG AFR
8940.25 1 ACB 1KG AFR
8958.55 1 ACB 1KG AFR
8974.1 1 ACB 1KG AFR
8987.95 1 ACB 1KG AFR
9002.95 1 ACB 1KG AFR
9017.1 1 ACB 1KG AFR
9028.8 1 ACB 1KG AFR
9041.25 1 ACB 1KG AFR
9056.35 1 ACB 1KG AFR
9073.95 1 ACB 1KG AFR
9096.75 1 ACB 1KG AFR
9121.95 1 ACB 1KG AFR
9142.1 1 ACB 1KG AFR
9156.85 1 ACB 1KG AFR
9176.2 1 ACB 1KG AFR
9197.35 1 ACB 1KG AFR
9217.85 1 ACB 1KG AFR
9238.55 1 ACB 1KG AFR
9255.05 1 ACB 1KG AFR
9270.7 1 ACB 1KG AFR
9287.4 1 ACB 1KG AFR
9308.1 1 ACB 1KG AFR
9326.8 1 ACB 1KG AFR
9338.55 1 ACB 1KG AFR
9349.55 1 ACB 1KG AFR
9361.9 1 ACB 1KG AFR
9375.3 1 ACB 1KG AFR
9386.85 1 ACB 1KG AFR
9395.8 1 ACB 1KG AFR
9404.1 1 ACB 1KG AFR
9418.4 1 ACB 1KG AFR
9435.5 1 ACB 1KG AFR
9453.3 1 ACB 1KG AFR
9475.3 1 ACB 1KG AFR
9492.8 1 ACB 1KG AFR
9506.4 1 ACB 1KG AFR
9518.9 1 ACB 1KG AFR
9532.6 1 ACB 1KG AFR
9552.2 1 ACB 1KG AFR
9577.1 1 ACB 1KG AFR
9605.5 1 ACB 1KG AFR
9628.6 1 ACB 1KG AFR
9648.25 1 ACB 1KG AFR
9669.3 1 ACB 1KG AFR
9686.7 1 ACB 1KG AFR
9697.5 1 ACB 1KG AFR
9704.5 1 ACB 1KG AFR
9714.95 1 ACB 1KG AFR
9730.65 1 ACB 1KG AFR
9749.55 1 ACB 1KG AFR
9767.05 1 ACB 1KG AFR
9783.05 1 ACB 1KG AFR
9798.25 1 ACB 1KG AFR
9813.15 1 ACB 1KG AFR
9828.65 1 ACB 1KG AFR
9847.4 1 ACB 1KG AFR
9863.45 1 ACB 1KG AFR
9873.6 1 ACB 1KG AFR
9883.9 1 ACB 1KG AFR
9898.1 1 ACB 1KG AFR
9915.75 1 ACB 1KG AFR
9932.75 1 ACB 1KG AFR
9947.4 1 ACB 1KG AFR
9960.65 1 ACB 1KG AFR
9975.95 1 ACB 1KG AFR
9993.4 1 ACB 1KG AFR
10010.1 1 ACB 1KG AFR
10023.25 1 ACB 1KG AFR
10039.5 1 ACB 1KG AFR
10061.2 1 ACB 1KG AFR
10081.55 1 ACB 1KG AFR
10099.15 1 ACB 1KG AFR
10113.05 1 ACB 1KG AFR
10125.85 1 ACB 1KG AFR
10137.75 1 ACB 1KG AFR
10150.1 1 ACB 1KG AFR
10167.75 1 ACB 1KG AFR
10184.8 1 ACB 1KG AFR
10198.25 1 ACB 1KG AFR
10212.9 1 ACB 1KG AFR
10228.3 1 ACB 1KG AFR
10242.75 1 ACB 1KG AFR
10258.55 1 ACB 1KG AFR
10278.4 1 ACB 1KG AFR
10299.45 1 ACB 1KG AFR
10313.25 1 ACB 1KG AFR
10325.5 1 ACB 1KG AFR
10340.9 1 ACB 1KG AFR
10354.55 1 ACB 1KG AFR
10367.75 1 ACB 1KG AFR
10382.95 1 ACB 1KG AFR
10397.75 1 ACB 1KG AFR
10406.75 1 ACB 1KG AFR
10415.35 1 ACB 1KG AFR
10429.35 1 ACB 1KG AFR
10442.6 1 ACB 1KG AFR
10455.05 1 ACB 1KG AFR
10466.7 1 ACB 1KG AFR
10477 1 ACB 1KG AFR
10490 1 ACB 1KG AFR
10503.35 1 ACB 1KG AFR
10517.15 1 ACB 1KG AFR
10528.35 1 ACB 1KG AFR
10540.3 1 ACB 1KG AFR
10557.95 1 ACB 1KG AFR
10575.05 1 ACB 1KG AFR
10590.9 1 ACB 1KG AFR
10603.9 1 ACB 1KG AFR
10615.15 1 ACB 1KG AFR
10628.15 1 ACB 1KG AFR
10641.15 1 ACB 1KG AFR
10652.3 1 ACB 1KG AFR
10664.5 1 ACB 1KG AFR
10679.4 1 ACB 1KG AFR
10690.8 1 ACB 1KG AFR
10699.5 1 ACB 1KG AFR
10710.1 1 ACB 1KG AFR
10720.35 1 ACB 1KG AFR
10730.35 1 ACB 1KG AFR
10741.2 1 ACB 1KG AFR
10752.9 1 ACB 1KG AFR
10767.8 1 ACB 1KG AFR
10784.6 1 ACB 1KG AFR
10799.9 1 ACB 1KG AFR
10811.1 1 ACB 1KG AFR
10820.85 1 ACB 1KG AFR
10832.85 1 ACB 1KG AFR
10849.8 1 ACB 1KG AFR
10866.05 1 ACB 1KG AFR
10882.75 1 ACB 1KG AFR
10897.9 1 ACB 1KG AFR
10906.7 1 ACB 1KG AFR
10919.15 1 ACB 1KG AFR
10934 1 ACB 1KG AFR
10945.25 1 ACB 1KG AFR
10958.7 1 ACB 1KG AFR
10973.9 1 ACB 1KG AFR
10988.95 1 ACB 1KG AFR
11005.4 1 ACB 1KG AFR
11020.7 1 ACB 1KG AFR
11033.8 1 ACB 1KG AFR
11043.1 1 ACB 1KG AFR
11051.8 1 ACB 1KG AFR
11061.9 1 ACB 1KG AFR
11073.6 1 ACB 1KG AFR
11089.8 1 ACB 1KG AFR
11109.45 1 ACB 1KG AFR
11124.05 1 ACB 1KG AFR
11136.6 1 ACB 1KG AFR
11153.9 1 ACB 1KG AFR
11169.25 1 ACB 1KG AFR
11184.8 1 ACB 1KG AFR
11199.8 1 ACB 1KG AFR
11211.15 1 ACB 1KG AFR
11224.75 1 ACB 1KG AFR
11241.55 1 ACB 1KG AFR
11255 1 ACB 1KG AFR
11266.65 1 ACB 1KG AFR
11282.15 1 ACB 1KG AFR
11297 1 ACB 1KG AFR
11307.2 1 ACB 1KG AFR
11318.3 1 ACB 1KG AFR
11335.1 1 ACB 1KG AFR
11350.8 1 ACB 1KG AFR
11363.55 1 ACB 1KG AFR
11375.5 1 ACB 1KG AFR
11386.75 1 ACB 1KG AFR
11397.45 1 ACB 1KG AFR
11409.55 1 ACB 1KG AFR
11421.35 1 ACB 1KG AFR
11433.8 1 ACB 1KG AFR
11449.35 1 ACB 1KG AFR
11464.6 1 ACB 1KG AFR
11480.9 1 ACB 1KG AFR
11495.1 1 ACB 1KG AFR
11506.2 1 ACB 1KG AFR
11519.15 1 ACB 1KG AFR
11530.75 1 ACB 1KG AFR
11540.7 1 ACB 1KG AFR
11550.95 1 ACB 1KG AFR
11561.25 1 ACB 1KG AFR
11573.3 1 ACB 1KG AFR
11585.5 1 ACB 1KG AFR
11596.65 1 ACB 1KG AFR
11605.6 1 ACB 1KG AFR
11618.75 1 ACB 1KG AFR
11635.5 1 ACB 1KG AFR
11650 1 ACB 1KG AFR
11667.8 1 ACB 1KG AFR
11685.1 1 ACB 1KG AFR
11699.9 1 ACB 1KG AFR
11714.7 1 ACB 1KG AFR
11732.3 1 ACB 1KG AFR
11749.4 1 ACB 1KG AFR
11761.8 1 ACB 1KG AFR
11771.1 1 ACB 1KG AFR
11780.65 1 ACB 1KG AFR
11790.35 1 ACB 1KG AFR
11799.05 1 ACB 1KG AFR
11812 1 ACB 1KG AFR
11826.2 1 ACB 1KG AFR
11840.9 1 ACB 1KG AFR
11856.5 1 ACB 1KG AFR
11868 1 ACB 1KG AFR
11879.45 1 ACB 1KG AFR
11891.8 1 ACB 1KG AFR
11900.9 1 ACB 1KG AFR
11911.25 1 ACB 1KG AFR
11923.15 1 ACB 1KG AFR
11933.65 1 ACB 1KG AFR
11944.9 1 ACB 1KG AFR
11954.4 1 ACB 1KG AFR
11966.8 1 ACB 1KG AFR
11981.15 1 ACB 1KG AFR
11994.2 1 ACB 1KG AFR
12006.5 1 ACB 1KG AFR
12017.35 1 ACB 1KG AFR
12031.5 1 ACB 1KG AFR
12047 1 ACB 1KG AFR
12062.05 1 ACB 1KG AFR
12073.55 1 ACB 1KG AFR
12080.55 1 ACB 1KG AFR
12089.15 1 ACB 1KG AFR
12099.55 1 ACB 1KG AFR
12111.35 1 ACB 1KG AFR
12127.15 1 ACB 1KG AFR
12141.85 1 ACB 1KG AFR
12153.2 1 ACB 1KG AFR
12165.2 1 ACB 1KG AFR
12179.35 1 ACB 1KG AFR
12195.45 1 ACB 1KG AFR
12208.6 1 ACB 1KG AFR
12219.85 1 ACB 1KG AFR
12230.4 1 ACB 1KG AFR
12242.8 1 ACB 1KG AFR
12258.1 1 ACB 1KG AFR
12269.4 1 ACB 1KG AFR
12278.55 1 ACB 1KG AFR
12288.45 1 ACB 1KG AFR
12296.85 1 ACB 1KG AFR
12304.95 1 ACB 1KG AFR
12314.1 1 ACB 1KG AFR
12325.35 1 ACB 1KG AFR
12340.55 1 ACB 1KG AFR
12356.05 1 ACB 1KG AFR
12371 1 ACB 1KG AFR
12384.85 1 ACB 1KG AFR
12400 1 ACB 1KG AFR
12416.85 1 ACB 1KG AFR
12430.6 1 ACB 1KG AFR
12441.65 1 ACB 1KG AFR
12449.75 1 ACB 1KG AFR
12456.25 1 ACB 1KG AFR
12461.55 1 ACB 1KG AFR
12469.35 1 ACB 1KG AFR
12483 1 ACB 1KG AFR
12495.9 1 ACB 1KG AFR
12505.4 1 ACB 1KG AFR
12514.8 1 ACB 1KG AFR
12522.9 1 ACB 1KG AFR
12531.65 1 ACB 1KG AFR
12541.4 1 ACB 1KG AFR
12553.2 1 ACB 1KG AFR
12568.5 1 ACB 1KG AFR
12584.35 1 ACB 1KG AFR
12600.5 1 ACB 1KG AFR
12615.7 1 ACB 1KG AFR
12630.85 1 ACB 1KG AFR
12643.8 1 ACB 1KG AFR
12652.15 1 ACB 1KG AFR
12659.05 1 ACB 1KG AFR
12668.65 1 ACB 1KG AFR
12680.5 1 ACB 1KG AFR
12690.8 1 ACB 1KG AFR
12699.45 1 ACB 1KG AFR
12709.95 1 ACB 1KG AFR
12725.4 1 ACB 1KG AFR
12741.55 1 ACB 1KG AFR
12752.7 1 ACB 1KG AFR
12762.5 1 ACB 1KG AFR
12772.3 1 ACB 1KG AFR
12781.2 1 ACB 1KG AFR
12789 1 ACB 1KG AFR
12797.15 1 ACB 1KG AFR
12806.1 1 ACB 1KG AFR
12816.2 1 ACB 1KG AFR
12827.8 1 ACB 1KG AFR
12839.95 1 ACB 1KG AFR
12853.25 1 ACB 1KG AFR
12863.1 1 ACB 1KG AFR
12870.15 1 ACB 1KG AFR
12879.25 1 ACB 1KG AFR
12886.7 1 ACB 1KG AFR
12894.25 1 ACB 1KG AFR
12903.9 1 ACB 1KG AFR
12913.55 1 ACB 1KG AFR
12923.4 1 ACB 1KG AFR
12930.9 1 ACB 1KG AFR
12939.9 1 ACB 1KG AFR
12952.3 1 ACB 1KG AFR
12963 1 ACB 1KG AFR
12973.05 1 ACB 1KG AFR
12982.25 1 ACB 1KG AFR
12989.45 1 ACB 1KG AFR
12997.5 1 ACB 1KG AFR
13007.55 1 ACB 1KG AFR
13023.3 1 ACB 1KG AFR
13039.95 1 ACB 1KG AFR
13051.65 1 ACB 1KG AFR
13062.2 1 ACB 1KG AFR
13071.35 1 ACB 1KG AFR
13079.15 1 ACB 1KG AFR
13089.8 1 ACB 1KG AFR
13099.85 1 ACB 1KG AFR
13110.8 1 ACB 1KG AFR
13123.6 1 ACB 1KG AFR
13133.2 1 ACB 1KG AFR
13142.9 1 ACB 1KG AFR
13154.05 1 ACB 1KG AFR
13166.65 1 ACB 1KG AFR
13177.35 1 ACB 1KG AFR
13185.6 1 ACB 1KG AFR
13194.8 1 ACB 1KG AFR
13206.6 1 ACB 1KG AFR
13217.9 1 ACB 1KG AFR
13226.85 1 ACB 1KG AFR
13235.15 1 ACB 1KG AFR
13243.7 1 ACB 1KG AFR
13253.75 1 ACB 1KG AFR
13267.1 1 ACB 1KG AFR
13282.15 1 ACB 1KG AFR
13294.85 1 ACB 1KG AFR
13307.55 1 ACB 1KG AFR
13320.95 1 ACB 1KG AFR
13331.8 1 ACB 1KG AFR
13340.4 1 ACB 1KG AFR
13350.1 1 ACB 1KG AFR
13361.2 1 ACB 1KG AFR
13371.4 1 ACB 1KG AFR
13376 1 ACB 1KG AFR
13376.55 1 ACB 1KG AFR
13379.65 1 ACB 1KG AFR
13387.5 1 ACB 1KG AFR
13398.6 1 ACB 1KG AFR
13412.75 1 ACB 1KG AFR
13425.55 1 ACB 1KG AFR
13436.15 1 ACB 1KG AFR
13449.75 1 ACB 1KG AFR
13461.15 1 ACB 1KG AFR
13469.8 1 ACB 1KG AFR
13482.75 1 ACB 1KG AFR
13497.1 1 ACB 1KG AFR
13505.9 1 ACB 1KG AFR
13511.65 1 ACB 1KG AFR
13518.1 1 ACB 1KG AFR
13526.75 1 ACB 1KG AFR
13538.1 1 ACB 1KG AFR
13547.4 1 ACB 1KG AFR
13555.5 1 ACB 1KG AFR
13564.65 1 ACB 1KG AFR
13575.3 1 ACB 1KG AFR
13587.35 1 ACB 1KG AFR
13598.4 1 ACB 1KG AFR
13608.25 1 ACB 1KG AFR
13617.35 1 ACB 1KG AFR
13626.05 1 ACB 1KG AFR
13635.25 1 ACB 1KG AFR
13644.05 1 ACB 1KG AFR
13651.25 1 ACB 1KG AFR
13660.5 1 ACB 1KG AFR
13671.1 1 ACB 1KG AFR
13682.3 1 ACB 1KG AFR
13695.4 1 ACB 1KG AFR
13707.15 1 ACB 1KG AFR
13714.35 1 ACB 1KG AFR
13720.8 1 ACB 1KG AFR
13730.2 1 ACB 1KG AFR
13742.3 1 ACB 1KG AFR
13754.45 1 ACB 1KG AFR
13762.4 1 ACB 1KG AFR
13768.45 1 ACB 1KG AFR
13778.3 1 ACB 1KG AFR
13791 1 ACB 1KG AFR
13804 1 ACB 1KG AFR
13814.65 1 ACB 1KG AFR
13821.2 1 ACB 1KG AFR
13828.75 1 ACB 1KG AFR
13837.45 1 ACB 1KG AFR
13844.35 1 ACB 1KG AFR
13849.75 1 ACB 1KG AFR
13856.25 1 ACB 1KG AFR
13864.35 1 ACB 1KG AFR
13874.8 1 ACB 1KG AFR
13885.65 1 ACB 1KG AFR
13893.7 1 ACB 1KG AFR
13902.8 1 ACB 1KG AFR
13914.35 1 ACB 1KG AFR
13926.35 1 ACB 1KG AFR
13936.95 1 ACB 1KG AFR
13946.5 1 ACB 1KG AFR
13954.15 1 ACB 1KG AFR
13960.1 1 ACB 1KG AFR
13966.45 1 ACB 1KG AFR
13973.7 1 ACB 1KG AFR
13980.7 1 ACB 1KG AFR
13986.95 1 ACB 1KG AFR
13994 1 ACB 1KG AFR
14002.05 1 ACB 1KG AFR
14011.8 1 ACB 1KG AFR
14021.35 1 ACB 1KG AFR
14029.25 1 ACB 1KG AFR
14041.55 1 ACB 1KG AFR
14059.6 1 ACB 1KG AFR
14073.05 1 ACB 1KG AFR
14080.8 1 ACB 1KG AFR
14087.55 1 ACB 1KG AFR
14092.7 1 ACB 1KG AFR
14098.45 1 ACB 1KG AFR
14107.95 1 ACB 1KG AFR
14118.95 1 ACB 1KG AFR
14126.55 1 ACB 1KG AFR
14134.6 1 ACB 1KG AFR
14145.05 1 ACB 1KG AFR
14153.85 1 ACB 1KG AFR
14161.45 1 ACB 1KG AFR
14169.35 1 ACB 1KG AFR
14177.1 1 ACB 1KG AFR
14185.3 1 ACB 1KG AFR
14194.35 1 ACB 1KG AFR
14205.9 1 ACB 1KG AFR
14222 1 ACB 1KG AFR
14237.25 1 ACB 1KG AFR
14248.9 1 ACB 1KG AFR
14257.2 1 ACB 1KG AFR
14263.75 1 ACB 1KG AFR
14272.75 1 ACB 1KG AFR
14283.4 1 ACB 1KG AFR
14295.3 1 ACB 1KG AFR
14307.6 1 ACB 1KG AFR
14318.3 1 ACB 1KG AFR
14329.6 1 ACB 1KG AFR
14341.8 1 ACB 1KG AFR
14352.05 1 ACB 1KG AFR
14363 1 ACB 1KG AFR
14376.7 1 ACB 1KG AFR
14388.7 1 ACB 1KG AFR
14396.5 1 ACB 1KG AFR
14401.65 1 ACB 1KG AFR
14407.4 1 ACB 1KG AFR
14417.1 1 ACB 1KG AFR
14427.65 1 ACB 1KG AFR
14436.45 1 ACB 1KG AFR
14445.85 1 ACB 1KG AFR
14457.45 1 ACB 1KG AFR
14467.8 1 ACB 1KG AFR
14479.15 1 ACB 1KG AFR
14491.65 1 ACB 1KG AFR
14499.2 1 ACB 1KG AFR
14506.2 1 ACB 1KG AFR
14514.6 1 ACB 1KG AFR
14524.4 1 ACB 1KG AFR
14535.5 1 ACB 1KG AFR
14544.25 1 ACB 1KG AFR
14551.3 1 ACB 1KG AFR
14557.35 1 ACB 1KG AFR
14563.25 1 ACB 1KG AFR
14571.1 1 ACB 1KG AFR
14581.25 1 ACB 1KG AFR
14592.2 1 ACB 1KG AFR
14601.85 1 ACB 1KG AFR
14611.7 1 ACB 1KG AFR
14624.2 1 ACB 1KG AFR
14637.15 1 ACB 1KG AFR
14646.2 1 ACB 1KG AFR
14652.9 1 ACB 1KG AFR
14659.8 1 ACB 1KG AFR
14667.45 1 ACB 1KG AFR
14676.2 1 ACB 1KG AFR
14684.15 1 ACB 1KG AFR
14690.7 1 ACB 1KG AFR
14697.35 1 ACB 1KG AFR
14707.15 1 ACB 1KG AFR
14718.85 1 ACB 1KG AFR
14729.2 1 ACB 1KG AFR
14738.55 1 ACB 1KG AFR
14749.3 1 ACB 1KG AFR
14764.45 1 ACB 1KG AFR
14777.9 1 ACB 1KG AFR
14786.7 1 ACB 1KG AFR
14793.9 1 ACB 1KG AFR
14799.75 1 ACB 1KG AFR
14806.55 1 ACB 1KG AFR
14816.15 1 ACB 1KG AFR
14828.4 1 ACB 1KG AFR
14838.1 1 ACB 1KG AFR
14846.25 1 ACB 1KG AFR
14856.75 1 ACB 1KG AFR
14868.8 1 ACB 1KG AFR
14880.45 1 ACB 1KG AFR
14889 1 ACB 1KG AFR
14895.9 1 ACB 1KG AFR
14903 1 ACB 1KG AFR
14909.6 1 ACB 1KG AFR
14918.25 1 ACB 1KG AFR
14929.15 1 ACB 1KG AFR
14939.5 1 ACB 1KG AFR
14948.15 1 ACB 1KG AFR
14955.2 1 ACB 1KG AFR
14963.5 1 ACB 1KG AFR
14972.85 1 ACB 1KG AFR
14981.95 1 ACB 1KG AFR
14992.85 1 ACB 1KG AFR
15003.2 1 ACB 1KG AFR
15009.45 1 ACB 1KG AFR
15015.65 1 ACB 1KG AFR
15023.4 1 ACB 1KG AFR
15030.4 1 ACB 1KG AFR
15038.4 1 ACB 1KG AFR
15046.7 1 ACB 1KG AFR
15052.6 1 ACB 1KG AFR
15059.25 1 ACB 1KG AFR
15066.95 1 ACB 1KG AFR
15074.2 1 ACB 1KG AFR
15085.5 1 ACB 1KG AFR
15097.2 1 ACB 1KG AFR
15106.8 1 ACB 1KG AFR
15116.5 1 ACB 1KG AFR
15124.25 1 ACB 1KG AFR
15131.65 1 ACB 1KG AFR
15140.3 1 ACB 1KG AFR
15149.5 1 ACB 1KG AFR
15163.3 1 ACB 1KG AFR
15177.45 1 ACB 1KG AFR
15185.9 1 ACB 1KG AFR
15195.95 1 ACB 1KG AFR
15206.9 1 ACB 1KG AFR
15215.25 1 ACB 1KG AFR
15221.9 1 ACB 1KG AFR
15229.15 1 ACB 1KG AFR
15236.85 1 ACB 1KG AFR
15245 1 ACB 1KG AFR
15254.15 1 ACB 1KG AFR
15262 1 ACB 1KG AFR
15270.5 1 ACB 1KG AFR
15280 1 ACB 1KG AFR
15288.5 1 ACB 1KG AFR
15297.6 1 ACB 1KG AFR
15305.85 1 ACB 1KG AFR
15311.05 1 ACB 1KG AFR
15318.45 1 ACB 1KG AFR
15325.35 1 ACB 1KG AFR
15329.8 1 ACB 1KG AFR
15337.85 1 ACB 1KG AFR
15347.3 1 ACB 1KG AFR
15356.05 1 ACB 1KG AFR
15364.2 1 ACB 1KG AFR
15372.4 1 ACB 1KG AFR
15382.1 1 ACB 1KG AFR
15393.9 1 ACB 1KG AFR
15404.95 1 ACB 1KG AFR
15413.95 1 ACB 1KG AFR
15423.25 1 ACB 1KG AFR
15431.9 1 ACB 1KG AFR
15440.5 1 ACB 1KG AFR
15451.35 1 ACB 1KG AFR
15462.05 1 ACB 1KG AFR
15471.6 1 ACB 1KG AFR
15484.85 1 ACB 1KG AFR
15497.05 1 ACB 1KG AFR
15507.45 1 ACB 1KG AFR
15519.7 1 ACB 1KG AFR
15529.75 1 ACB 1KG AFR
15538.25 1 ACB 1KG AFR
15547.1 1 ACB 1KG AFR
15555.3 1 ACB 1KG AFR
15562.9 1 ACB 1KG AFR
15571.85 1 ACB 1KG AFR
15581.75 1 ACB 1KG AFR
15590.3 1 ACB 1KG AFR
15596.75 1 ACB 1KG AFR
15603.95 1 ACB 1KG AFR
15612.05 1 ACB 1KG AFR
15620.95 1 ACB 1KG AFR
15631.15 1 ACB 1KG AFR
15641.1 1 ACB 1KG AFR
15649.7 1 ACB 1KG AFR
15656.1 1 ACB 1KG AFR
15662.7 1 ACB 1KG AFR
15670.3 1 ACB 1KG AFR
15679.9 1 ACB 1KG AFR
15690.5 1 ACB 1KG AFR
15699.3 1 ACB 1KG AFR
15709 1 ACB 1KG AFR
15716.6 1 ACB 1KG AFR
15721 1 ACB 1KG AFR
15726.9 1 ACB 1KG AFR
15735.35 1 ACB 1KG AFR
15746.45 1 ACB 1KG AFR
15756.65 1 ACB 1KG AFR
15764.05 1 ACB 1KG AFR
15773.7 1 ACB 1KG AFR
15782.1 1 ACB 1KG AFR
15788.65 1 ACB 1KG AFR
15796.2 1 ACB 1KG AFR
15804.45 1 ACB 1KG AFR
15812.45 1 ACB 1KG AFR
15820.1 1 ACB 1KG AFR
15828.85 1 ACB 1KG AFR
15838.45 1 ACB 1KG AFR
15847.25 1 ACB 1KG AFR
15853.55 1 ACB 1KG AFR
15861.25 1 ACB 1KG AFR
15870.8 1 ACB 1KG AFR
15878.65 1 ACB 1KG AFR
15884.65 1 ACB 1KG AFR
15891.9 1 ACB 1KG AFR
15899.4 1 ACB 1KG AFR
15905.1 1 ACB 1KG AFR
15910.7 1 ACB 1KG AFR
15918.5 1 ACB 1KG AFR
15929 1 ACB 1KG AFR
15938.15 1 ACB 1KG AFR
15945 1 ACB 1KG AFR
15952.05 1 ACB 1KG AFR
15957.15 1 ACB 1KG AFR
15963.75 1 ACB 1KG AFR
15976.05 1 ACB 1KG AFR
15990.8 1 ACB 1KG AFR
16001.7 1 ACB 1KG AFR
16009.1 1 ACB 1KG AFR
16017.75 1 ACB 1KG AFR
16030.8 1 ACB 1KG AFR
16044.9 1 ACB 1KG AFR
16055.85 1 ACB 1KG AFR
16065.1 1 ACB 1KG AFR
16072.9 1 ACB 1KG AFR
16079.4 1 ACB 1KG AFR
16088.25 1 ACB 1KG AFR
16098.1 1 ACB 1KG AFR
16107.7 1 ACB 1KG AFR
16120 1 ACB 1KG AFR
16132.7 1 ACB 1KG AFR
16143.85 1 ACB 1KG AFR
16152.05 1 ACB 1KG AFR
16157.4 1 ACB 1KG AFR
16164.8 1 ACB 1KG AFR
16177.05 1 ACB 1KG AFR
16187.35 1 ACB 1KG AFR
16194 1 ACB 1KG AFR
16202.4 1 ACB 1KG AFR
16211.45 1 ACB 1KG AFR
16219.05 1 ACB 1KG AFR
16226.95 1 ACB 1KG AFR
16235.8 1 ACB 1KG AFR
16243.55 1 ACB 1KG AFR
16250.25 1 ACB 1KG AFR
16256.45 1 ACB 1KG AFR
16261.65 1 ACB 1KG AFR
16269.9 1 ACB 1KG AFR
16281 1 ACB 1KG AFR
16292.25 1 ACB 1KG AFR
16304.55 1 ACB 1KG AFR
16313.85 1 ACB 1KG AFR
16320.7 1 ACB 1KG AFR
16328.2 1 ACB 1KG AFR
16336.15 1 ACB 1KG AFR
16343.2 1 ACB 1KG AFR
16351.4 1 ACB 1KG AFR
16362.65 1 ACB 1KG AFR
16372.8 1 ACB 1KG AFR
16382.15 1 ACB 1KG AFR
16392.85 1 ACB 1KG AFR
16403.1 1 ACB 1KG AFR
16409.55 1 ACB 1KG AFR
16417.65 1 ACB 1KG AFR
16431.45 1 ACB 1KG AFR
16443.25 1 ACB 1KG AFR
16450.35 1 ACB 1KG AFR
16456.95 1 ACB 1KG AFR
16464.5 1 ACB 1KG AFR
16473.65 1 ACB 1KG AFR
16487.35 1 ACB 1KG AFR
16501.85 1 ACB 1KG AFR
16512.7 1 ACB 1KG AFR
16520.1 1 ACB 1KG AFR
16526.65 1 ACB 1KG AFR
16535.4 1 ACB 1KG AFR
16542.85 1 ACB 1KG AFR
16548.55 1 ACB 1KG AFR
16555.05 1 ACB 1KG AFR
16561.6 1 ACB 1KG AFR
16567.4 1 ACB 1KG AFR
16574.2 1 ACB 1KG AFR
16582.65 1 ACB 1KG AFR
16591.35 1 ACB 1KG AFR
16599.05 1 ACB 1KG AFR
16604.35 1 ACB 1KG AFR
16609.35 1 ACB 1KG AFR
16618.5 1 ACB 1KG AFR
16627.75 1 ACB 1KG AFR
16633.85 1 ACB 1KG AFR
16640.95 1 ACB 1KG AFR
16649.4 1 ACB 1KG AFR
16657.6 1 ACB 1KG AFR
16666.25 1 ACB 1KG AFR
16677.6 1 ACB 1KG AFR
16688 1 ACB 1KG AFR
16695.6 1 ACB 1KG AFR
16708 1 ACB 1KG AFR
16721.3 1 ACB 1KG AFR
16728.8 1 ACB 1KG AFR
16734.75 1 ACB 1KG AFR
16742.8 1 ACB 1KG AFR
16752 1 ACB 1KG AFR
16758.35 1 ACB 1KG AFR
16765.85 1 ACB 1KG AFR
16777.05 1 ACB 1KG AFR
16787.2 1 ACB 1KG AFR
16794.9 1 ACB 1KG AFR
16800.65 1 ACB 1KG AFR
16807.6 1 ACB 1KG AFR
16816.15 1 ACB 1KG AFR
16823.85 1 ACB 1KG AFR
16831.15 1 ACB 1KG AFR
16837.95 1 ACB 1KG AFR
16844.15 1 ACB 1KG AFR
16853.5 1 ACB 1KG AFR
16866.1 1 ACB 1KG AFR
16874.4 1 ACB 1KG AFR
16879.55 1 ACB 1KG AFR
16885.95 1 ACB 1KG AFR
16890.6 1 ACB 1KG AFR
16895.65 1 ACB 1KG AFR
16903.85 1 ACB 1KG AFR
16911.1 1 ACB 1KG AFR
16916.45 1 ACB 1KG AFR
16924.8 1 ACB 1KG AFR
16934.8 1 ACB 1KG AFR
16944.6 1 ACB 1KG AFR
16956.1 1 ACB 1KG AFR
16965.8 1 ACB 1KG AFR
16973.65 1 ACB 1KG AFR
16983.15 1 ACB 1KG AFR
16991.3 1 ACB 1KG AFR
16997.15 1 ACB 1KG AFR
17004.75 1 ACB 1KG AFR
17011.15 1 ACB 1KG AFR
17016 1 ACB 1KG AFR
17023.4 1 ACB 1KG AFR
17030.75 1 ACB 1KG AFR
17037.75 1 ACB 1KG AFR
17045.2 1 ACB 1KG AFR
17052 1 ACB 1KG AFR
17057.65 1 ACB 1KG AFR
17064.2 1 ACB 1KG AFR
17073.15 1 ACB 1KG AFR
17083.75 1 ACB 1KG AFR
17093.3 1 ACB 1KG AFR
17100.2 1 ACB 1KG AFR
17107.45 1 ACB 1KG AFR
17114.5 1 ACB 1KG AFR
17121.55 1 ACB 1KG AFR
17129.3 1 ACB 1KG AFR
17136.7 1 ACB 1KG AFR
17142.45 1 ACB 1KG AFR
17146.95 1 ACB 1KG AFR
17154.8 1 ACB 1KG AFR
17165.25 1 ACB 1KG AFR
17174.9 1 ACB 1KG AFR
17182.95 1 ACB 1KG AFR
17188.55 1 ACB 1KG AFR
17192.7 1 ACB 1KG AFR
17197.5 1 ACB 1KG AFR
17204.25 1 ACB 1KG AFR
17213.5 1 ACB 1KG AFR
17224.15 1 ACB 1KG AFR
17232.8 1 ACB 1KG AFR
17239.65 1 ACB 1KG AFR
17246.8 1 ACB 1KG AFR
17255.7 1 ACB 1KG AFR
17265.6 1 ACB 1KG AFR
17273.8 1 ACB 1KG AFR
17281.95 1 ACB 1KG AFR
17290.45 1 ACB 1KG AFR
17298.05 1 ACB 1KG AFR
17305.95 1 ACB 1KG AFR
17314.25 1 ACB 1KG AFR
17322.8 1 ACB 1KG AFR
17331.35 1 ACB 1KG AFR
17339.45 1 ACB 1KG AFR
17346.4 1 ACB 1KG AFR
17352.95 1 ACB 1KG AFR
17360.6 1 ACB 1KG AFR
17369.3 1 ACB 1KG AFR
17378.1 1 ACB 1KG AFR
17386.8 1 ACB 1KG AFR
17394.9 1 ACB 1KG AFR
17400 1 ACB 1KG AFR
17402.4 1 ACB 1KG AFR
17406 1 ACB 1KG AFR
17413.4 1 ACB 1KG AFR
17421.1 1 ACB 1KG AFR
17427.45 1 ACB 1KG AFR
17433.5 1 ACB 1KG AFR
17439.05 1 ACB 1KG AFR
17445.8 1 ACB 1KG AFR
17452.8 1 ACB 1KG AFR
17459.7 1 ACB 1KG AFR
17467.8 1 ACB 1KG AFR
17476.1 1 ACB 1KG AFR
17484.1 1 ACB 1KG AFR
17490.8 1 ACB 1KG AFR
17495.2 1 ACB 1KG AFR
17500.7 1 ACB 1KG AFR
17508.15 1 ACB 1KG AFR
17514.6 1 ACB 1KG AFR
17521.25 1 ACB 1KG AFR
17527.8 1 ACB 1KG AFR
17534.05 1 ACB 1KG AFR
17542.85 1 ACB 1KG AFR
17551.45 1 ACB 1KG AFR
17558.85 1 ACB 1KG AFR
17566.95 1 ACB 1KG AFR
17574.1 1 ACB 1KG AFR
17580.15 1 ACB 1KG AFR
17586.3 1 ACB 1KG AFR
17594.25 1 ACB 1KG AFR
17602.8 1 ACB 1KG AFR
17610.2 1 ACB 1KG AFR
17616.7 1 ACB 1KG AFR
17623 1 ACB 1KG AFR
17628.25 1 ACB 1KG AFR
17632.05 1 ACB 1KG AFR
17636.4 1 ACB 1KG AFR
17641.75 1 ACB 1KG AFR
17647.3 1 ACB 1KG AFR
17652.2 1 ACB 1KG AFR
17658.45 1 ACB 1KG AFR
17665.95 1 ACB 1KG AFR
17671.55 1 ACB 1KG AFR
17677.45 1 ACB 1KG AFR
17685.9 1 ACB 1KG AFR
17695.2 1 ACB 1KG AFR
17703.4 1 ACB 1KG AFR
17710.15 1 ACB 1KG AFR
17717.4 1 ACB 1KG AFR
17725.9 1 ACB 1KG AFR
17733.8 1 ACB 1KG AFR
17740.15 1 ACB 1KG AFR
17746.4 1 ACB 1KG AFR
17755.05 1 ACB 1KG AFR
17764.45 1 ACB 1KG AFR
17772.5 1 ACB 1KG AFR
17780 1 ACB 1KG AFR
17786.55 1 ACB 1KG AFR
17794.25 1 ACB 1KG AFR
17805.3 1 ACB 1KG AFR
17817.5 1 ACB 1KG AFR
17826.45 1 ACB 1KG AFR
17832.8 1 ACB 1KG AFR
17838.8 1 ACB 1KG AFR
17846.1 1 ACB 1KG AFR
17856 1 ACB 1KG AFR
17864.1 1 ACB 1KG AFR
17869.35 1 ACB 1KG AFR
17877.25 1 ACB 1KG AFR
17887.1 1 ACB 1KG AFR
17896.65 1 ACB 1KG AFR
17906.3 1 ACB 1KG AFR
17913.8 1 ACB 1KG AFR
17922.1 1 ACB 1KG AFR
17932.4 1 ACB 1KG AFR
17940.4 1 ACB 1KG AFR
17947.1 1 ACB 1KG AFR
17953.1 1 ACB 1KG AFR
17960.3 1 ACB 1KG AFR
17968.4 1 ACB 1KG AFR
17974.45 1 ACB 1KG AFR
17980.4 1 ACB 1KG AFR
17987.65 1 ACB 1KG AFR
17997.75 1 ACB 1KG AFR
18007.55 1 ACB 1KG AFR
18015.7 1 ACB 1KG AFR
18024.2 1 ACB 1KG AFR
18032.3 1 ACB 1KG AFR
18041.1 1 ACB 1KG AFR
18048.85 1 ACB 1KG AFR
18054.8 1 ACB 1KG AFR
18062.75 1 ACB 1KG AFR
18072.2 1 ACB 1KG AFR
18079.35 1 ACB 1KG AFR
18086.35 1 ACB 1KG AFR
18095.5 1 ACB 1KG AFR
18104.4 1 ACB 1KG AFR
18111.45 1 ACB 1KG AFR
18116.75 1 ACB 1KG AFR
18120.8 1 ACB 1KG AFR
18126 1 ACB 1KG AFR
18133.25 1 ACB 1KG AFR
18139.65 1 ACB 1KG AFR
18146.45 1 ACB 1KG AFR
18154 1 ACB 1KG AFR
18160.7 1 ACB 1KG AFR
18166.1 1 ACB 1KG AFR
18172.25 1 ACB 1KG AFR
18179.05 1 ACB 1KG AFR
18182.65 1 ACB 1KG AFR
18187.6 1 ACB 1KG AFR
18194.7 1 ACB 1KG AFR
18200.05 1 ACB 1KG AFR
18206.4 1 ACB 1KG AFR
18213.25 1 ACB 1KG AFR
18219.1 1 ACB 1KG AFR
18225.75 1 ACB 1KG AFR
18234.1 1 ACB 1KG AFR
18242.3 1 ACB 1KG AFR
18248.35 1 ACB 1KG AFR
18252.95 1 ACB 1KG AFR
18258.75 1 ACB 1KG AFR
18265.5 1 ACB 1KG AFR
18272.05 1 ACB 1KG AFR
18277.65 1 ACB 1KG AFR
18281.75 1 ACB 1KG AFR
18285.25 1 ACB 1KG AFR
18289.95 1 ACB 1KG AFR
18298.15 1 ACB 1KG AFR
18307.1 1 ACB 1KG AFR
18315.5 1 ACB 1KG AFR
18323.35 1 ACB 1KG AFR
18328.95 1 ACB 1KG AFR
18334 1 ACB 1KG AFR
18339.75 1 ACB 1KG AFR
18346.6 1 ACB 1KG AFR
18354.2 1 ACB 1KG AFR
18362.8 1 ACB 1KG AFR
18372.85 1 ACB 1KG AFR
18382.3 1 ACB 1KG AFR
18389.9 1 ACB 1KG AFR
18395.45 1 ACB 1KG AFR
18400.45 1 ACB 1KG AFR
18407.15 1 ACB 1KG AFR
18414.8 1 ACB 1KG AFR
18421.05 1 ACB 1KG AFR
18427.4 1 ACB 1KG AFR
18436.85 1 ACB 1KG AFR
18446.9 1 ACB 1KG AFR
18454.45 1 ACB 1KG AFR
18460.55 1 ACB 1KG AFR
18466.6 1 ACB 1KG AFR
18473.6 1 ACB 1KG AFR
18480.8 1 ACB 1KG AFR
18487.15 1 ACB 1KG AFR
18494.4 1 ACB 1KG AFR
18501.95 1 ACB 1KG AFR
18508.8 1 ACB 1KG AFR
18514.85 1 ACB 1KG AFR
18520.05 1 ACB 1KG AFR
18525.9 1 ACB 1KG AFR
18533.45 1 ACB 1KG AFR
18543.3 1 ACB 1KG AFR
18551.15 1 ACB 1KG AFR
18555.9 1 ACB 1KG AFR
18561.4 1 ACB 1KG AFR
18568.55 1 ACB 1KG AFR
18576.3 1 ACB 1KG AFR
18583.6 1 ACB 1KG AFR
18590.2 1 ACB 1KG AFR
18594.65 1 ACB 1KG AFR
18597.6 1 ACB 1KG AFR
18601.05 1 ACB 1KG AFR
18604.95 1 ACB 1KG AFR
18609.55 1 ACB 1KG AFR
18616.85 1 ACB 1KG AFR
18625.4 1 ACB 1KG AFR
18633.3 1 ACB 1KG AFR
18640.75 1 ACB 1KG AFR
18646.7 1 ACB 1KG AFR
18652.75 1 ACB 1KG AFR
18659.85 1 ACB 1KG AFR
18665.65 1 ACB 1KG AFR
18671.45 1 ACB 1KG AFR
18679.4 1 ACB 1KG AFR
18686.3 1 ACB 1KG AFR
18691.95 1 ACB 1KG AFR
18697.95 1 ACB 1KG AFR
18703.95 1 ACB 1KG AFR
18710.1 1 ACB 1KG AFR
18716.5 1 ACB 1KG AFR
18725.05 1 ACB 1KG AFR
18734.9 1 ACB 1KG AFR
18742.7 1 ACB 1KG AFR
18748.45 1 ACB 1KG AFR
18754.9 1 ACB 1KG AFR
18760.75 1 ACB 1KG AFR
18765.75 1 ACB 1KG AFR
18773 1 ACB 1KG AFR
18780.15 1 ACB 1KG AFR
18787.2 1 ACB 1KG AFR
18795.55 1 ACB 1KG AFR
18803.9 1 ACB 1KG AFR
18809.6 1 ACB 1KG AFR
18814.25 1 ACB 1KG AFR
18820.45 1 ACB 1KG AFR
18828.15 1 ACB 1KG AFR
18836.25 1 ACB 1KG AFR
18843.1 1 ACB 1KG AFR
18848.9 1 ACB 1KG AFR
18854.2 1 ACB 1KG AFR
18859.5 1 ACB 1KG AFR
18865 1 ACB 1KG AFR
18872.35 1 ACB 1KG AFR
18880.65 1 ACB 1KG AFR
18888.4 1 ACB 1KG AFR
18896.05 1 ACB 1KG AFR
18902.65 1 ACB 1KG AFR
18907 1 ACB 1KG AFR
18910.25 1 ACB 1KG AFR
18914.55 1 ACB 1KG AFR
18920.75 1 ACB 1KG AFR
18927.15 1 ACB 1KG AFR
18932.8 1 ACB 1KG AFR
18938.45 1 ACB 1KG AFR
18944.45 1 ACB 1KG AFR
18949.95 1 ACB 1KG AFR
18956.25 1 ACB 1KG AFR
18962.85 1 ACB 1KG AFR
18968.65 1 ACB 1KG AFR
18974.1 1 ACB 1KG AFR
18978.4 1 ACB 1KG AFR
18985.7 1 ACB 1KG AFR
18993.45 1 ACB 1KG AFR
18999.05 1 ACB 1KG AFR
19005.5 1 ACB 1KG AFR
19011.55 1 ACB 1KG AFR
19016.3 1 ACB 1KG AFR
19021.85 1 ACB 1KG AFR
19030 1 ACB 1KG AFR
19039.25 1 ACB 1KG AFR
19048.4 1 ACB 1KG AFR
19058.05 1 ACB 1KG AFR
19068.15 1 ACB 1KG AFR
19078.6 1 ACB 1KG AFR
19089.1 1 ACB 1KG AFR
19097.5 1 ACB 1KG AFR
19102.8 1 ACB 1KG AFR
19106.7 1 ACB 1KG AFR
19111.55 1 ACB 1KG AFR
19120.05 1 ACB 1KG AFR
19128.2 1 ACB 1KG AFR
19133.5 1 ACB 1KG AFR
19138.25 1 ACB 1KG AFR
19143.4 1 ACB 1KG AFR
19151 1 ACB 1KG AFR
19159.1 1 ACB 1KG AFR
19166.6 1 ACB 1KG AFR
19173.65 1 ACB 1KG AFR
19181.45 1 ACB 1KG AFR
19190.55 1 ACB 1KG AFR
19197.3 1 ACB 1KG AFR
19204.05 1 ACB 1KG AFR
19212.7 1 ACB 1KG AFR
19219.65 1 ACB 1KG AFR
19226.35 1 ACB 1KG AFR
19234.85 1 ACB 1KG AFR
19241.25 1 ACB 1KG AFR
19245.55 1 ACB 1KG AFR
19250.55 1 ACB 1KG AFR
19255.8 1 ACB 1KG AFR
19261.55 1 ACB 1KG AFR
19267.8 1 ACB 1KG AFR
19274.45 1 ACB 1KG AFR
19281.35 1 ACB 1KG AFR
19290.1 1 ACB 1KG AFR
19298.4 1 ACB 1KG AFR
19304.2 1 ACB 1KG AFR
19310.9 1 ACB 1KG AFR
19318.35 1 ACB 1KG AFR
19325.25 1 ACB 1KG AFR
19330.1 1 ACB 1KG AFR
19335.35 1 ACB 1KG AFR
19342.75 1 ACB 1KG AFR
19348.55 1 ACB 1KG AFR
19354.15 1 ACB 1KG AFR
19362.35 1 ACB 1KG AFR
19370.15 1 ACB 1KG AFR
19376.85 1 ACB 1KG AFR
19383.15 1 ACB 1KG AFR
19388 1 ACB 1KG AFR
19392.65 1 ACB 1KG AFR
19398.5 1 ACB 1KG AFR
19405.4 1 ACB 1KG AFR
19411.5 1 ACB 1KG AFR
19418.9 1 ACB 1KG AFR
19427.95 1 ACB 1KG AFR
19435.65 1 ACB 1KG AFR
19442.4 1 ACB 1KG AFR
19451 1 ACB 1KG AFR
19458.2 1 ACB 1KG AFR
19465.15 1 ACB 1KG AFR
19475.5 1 ACB 1KG AFR
19482.5 1 ACB 1KG AFR
19486.55 1 ACB 1KG AFR
19490.25 1 ACB 1KG AFR
19495.05 1 ACB 1KG AFR
19504.45 1 ACB 1KG AFR
19513.6 1 ACB 1KG AFR
19520.85 1 ACB 1KG AFR
19527.8 1 ACB 1KG AFR
19532.1 1 ACB 1KG AFR
19537.4 1 ACB 1KG AFR
19546.35 1 ACB 1KG AFR
19555 1 ACB 1KG AFR
19561.35 1 ACB 1KG AFR
19566.6 1 ACB 1KG AFR
19573.35 1 ACB 1KG AFR
19579.7 1 ACB 1KG AFR
19584.3 1 ACB 1KG AFR
19590.1 1 ACB 1KG AFR
19595.5 1 ACB 1KG AFR
19601 1 ACB 1KG AFR
19607.35 1 ACB 1KG AFR
19613.95 1 ACB 1KG AFR
19620.35 1 ACB 1KG AFR
19628.4 1 ACB 1KG AFR
19635.75 1 ACB 1KG AFR
19642.45 1 ACB 1KG AFR
19651.6 1 ACB 1KG AFR
19662.3 1 ACB 1KG AFR
19672.15 1 ACB 1KG AFR
19678.15 1 ACB 1KG AFR
19684.35 1 ACB 1KG AFR
19693.45 1 ACB 1KG AFR
19703.15 1 ACB 1KG AFR
19712.05 1 ACB 1KG AFR
19720.45 1 ACB 1KG AFR
19729.05 1 ACB 1KG AFR
19738 1 ACB 1KG AFR
19746 1 ACB 1KG AFR
19752.65 1 ACB 1KG AFR
19757.55 1 ACB 1KG AFR
19763.9 1 ACB 1KG AFR
19771.7 1 ACB 1KG AFR
19778.3 1 ACB 1KG AFR
19785.7 1 ACB 1KG AFR
19792.7 1 ACB 1KG AFR
19799.45 1 ACB 1KG AFR
19806.5 1 ACB 1KG AFR
19814.45 1 ACB 1KG AFR
19822.5 1 ACB 1KG AFR
19828.8 1 ACB 1KG AFR
19834.1 1 ACB 1KG AFR
19840.5 1 ACB 1KG AFR
19849.3 1 ACB 1KG AFR
19857.8 1 ACB 1KG AFR
19866.8 1 ACB 1KG AFR
19875.1 1 ACB 1KG AFR
19880.9 1 ACB 1KG AFR
19885.4 1 ACB 1KG AFR
19890.55 1 ACB 1KG AFR
19895.4 1 ACB 1KG AFR
19900.5 1 ACB 1KG AFR
19905.65 1 ACB 1KG AFR
19909.25 1 ACB 1KG AFR
19914.05 1 ACB 1KG AFR
19921 1 ACB 1KG AFR
19929.4 1 ACB 1KG AFR
19937.8 1 ACB 1KG AFR
19945.15 1 ACB 1KG AFR
19953.05 1 ACB 1KG AFR
19961.3 1 ACB 1KG AFR
19968.15 1 ACB 1KG AFR
19974.5 1 ACB 1KG AFR
19980.3 1 ACB 1KG AFR
19985.2 1 ACB 1KG AFR
19988.95 1 ACB 1KG AFR
19992.75 1 ACB 1KG AFR
19998.6 1 ACB 1KG AFR
20005.45 1 ACB 1KG AFR
20010.6 1 ACB 1KG AFR
20016.1 1 ACB 1KG AFR
20022.45 1 ACB 1KG AFR
20027.6 1 ACB 1KG AFR
20032.7 1 ACB 1KG AFR
20038.1 1 ACB 1KG AFR
20043.9 1 ACB 1KG AFR
20048.45 1 ACB 1KG AFR
20051.45 1 ACB 1KG AFR
20054.55 1 ACB 1KG AFR
20058.25 1 ACB 1KG AFR
20063.3 1 ACB 1KG AFR
20069.1 1 ACB 1KG AFR
20074.85 1 ACB 1KG AFR
20080.25 1 ACB 1KG AFR
20086.45 1 ACB 1KG AFR
20093.85 1 ACB 1KG AFR
20100.3 1 ACB 1KG AFR
20105.85 1 ACB 1KG AFR
20111 1 ACB 1KG AFR
20116.5 1 ACB 1KG AFR
20122.55 1 ACB 1KG AFR
20128 1 ACB 1KG AFR
20133.65 1 ACB 1KG AFR
20139.45 1 ACB 1KG AFR
20146.05 1 ACB 1KG AFR
20153.15 1 ACB 1KG AFR
20159.1 1 ACB 1KG AFR
20166.25 1 ACB 1KG AFR
20172.3 1 ACB 1KG AFR
20178.2 1 ACB 1KG AFR
20186.45 1 ACB 1KG AFR
20195.4 1 ACB 1KG AFR
20202.9 1 ACB 1KG AFR
20208.6 1 ACB 1KG AFR
20213.5 1 ACB 1KG AFR
20216.8 1 ACB 1KG AFR
20220.05 1 ACB 1KG AFR
20224.4 1 ACB 1KG AFR
20230.4 1 ACB 1KG AFR
20238.1 1 ACB 1KG AFR
20246 1 ACB 1KG AFR
20252.2 1 ACB 1KG AFR
20257.65 1 ACB 1KG AFR
20264 1 ACB 1KG AFR
20270.15 1 ACB 1KG AFR
20274.55 1 ACB 1KG AFR
20278.6 1 ACB 1KG AFR
20283.8 1 ACB 1KG AFR
20291.05 1 ACB 1KG AFR
20299.25 1 ACB 1KG AFR
20305.85 1 ACB 1KG AFR
20313 1 ACB 1KG AFR
20321.55 1 ACB 1KG AFR
20327.35 1 ACB 1KG AFR
20331.35 1 ACB 1KG AFR
20337.4 1 ACB 1KG AFR
20344.6 1 ACB 1KG AFR
20351.9 1 ACB 1KG AFR
20359.6 1 ACB 1KG AFR
20367 1 ACB 1KG AFR
20375.55 1 ACB 1KG AFR
20384.35 1 ACB 1KG AFR
20391.15 1 ACB 1KG AFR
20397.6 1 ACB 1KG AFR
20403.15 1 ACB 1KG AFR
20409.2 1 ACB 1KG AFR
20418.15 1 ACB 1KG AFR
20426.25 1 ACB 1KG AFR
20432.35 1 ACB 1KG AFR
20438.45 1 ACB 1KG AFR
20445.6 1 ACB 1KG AFR
20453.4 1 ACB 1KG AFR
20460.6 1 ACB 1KG AFR
20467.7 1 ACB 1KG AFR
20474.1 1 ACB 1KG AFR
20479.6 1 ACB 1KG AFR
20485.35 1 ACB 1KG AFR
20492.6 1 ACB 1KG AFR
20499.35 1 ACB 1KG AFR
20504.7 1 ACB 1KG AFR
20511.05 1 ACB 1KG AFR
20519.8 1 ACB 1KG AFR
20529.7 1 ACB 1KG AFR
20537.05 1 ACB 1KG AFR
20542.65 1 ACB 1KG AFR
20549.4 1 ACB 1KG AFR
20557.6 1 ACB 1KG AFR
20564.35 1 ACB 1KG AFR
20569.7 1 ACB 1KG AFR
20575.25 1 ACB 1KG AFR
20581 1 ACB 1KG AFR
20590.4 1 ACB 1KG AFR
20601.35 1 ACB 1KG AFR
20608.85 1 ACB 1KG AFR
20613.5 1 ACB 1KG AFR
20620.45 1 ACB 1KG AFR
20629.95 1 ACB 1KG AFR
20638.25 1 ACB 1KG AFR
20645.65 1 ACB 1KG AFR
20651.75 1 ACB 1KG AFR
20656.7 1 ACB 1KG AFR
20662.4 1 ACB 1KG AFR
20669.95 1 ACB 1KG AFR
20679.25 1 ACB 1KG AFR
20688 1 ACB 1KG AFR
20696.5 1 ACB 1KG AFR
20704.85 1 ACB 1KG AFR
20711 1 ACB 1KG AFR
20717.35 1 ACB 1KG AFR
20723.1 1 ACB 1KG AFR
20729.65 1 ACB 1KG AFR
20738.7 1 ACB 1KG AFR
20745.9 1 ACB 1KG AFR
20751.05 1 ACB 1KG AFR
20755.7 1 ACB 1KG AFR
20761.05 1 ACB 1KG AFR
20767.5 1 ACB 1KG AFR
20773.9 1 ACB 1KG AFR
20780.95 1 ACB 1KG AFR
20788.85 1 ACB 1KG AFR
20795.05 1 ACB 1KG AFR
20799.8 1 ACB 1KG AFR
20806.4 1 ACB 1KG AFR
20813.35 1 ACB 1KG AFR
20819.25 1 ACB 1KG AFR
20824.3 1 ACB 1KG AFR
20828.75 1 ACB 1KG AFR
20835.2 1 ACB 1KG AFR
20845.95 1 ACB 1KG AFR
20856.6 1 ACB 1KG AFR
20863.35 1 ACB 1KG AFR
20869.5 1 ACB 1KG AFR
20874.85 1 ACB 1KG AFR
20879.35 1 ACB 1KG AFR
20884.3 1 ACB 1KG AFR
20887.8 1 ACB 1KG AFR
20890.8 1 ACB 1KG AFR
20895.7 1 ACB 1KG AFR
20901.55 1 ACB 1KG AFR
20907.9 1 ACB 1KG AFR
20913.95 1 ACB 1KG AFR
20919.15 1 ACB 1KG AFR
20925.05 1 ACB 1KG AFR
20932 1 ACB 1KG AFR
20939.25 1 ACB 1KG AFR
20947.15 1 ACB 1KG AFR
20956.85 1 ACB 1KG AFR
20968.35 1 ACB 1KG AFR
20978.3 1 ACB 1KG AFR
20985.65 1 ACB 1KG AFR
20992 1 ACB 1KG AFR
20997.2 1 ACB 1KG AFR
21000.75 1 ACB 1KG AFR
21004.6 1 ACB 1KG AFR
21009.75 1 ACB 1KG AFR
21014.2 1 ACB 1KG AFR
21018.3 1 ACB 1KG AFR
21023.75 1 ACB 1KG AFR
21031.8 1 ACB 1KG AFR
21038.75 1 ACB 1KG AFR
21044.3 1 ACB 1KG AFR
21049.25 1 ACB 1KG AFR
21052.65 1 ACB 1KG AFR
21058 1 ACB 1KG AFR
21065.8 1 ACB 1KG AFR
21074.1 1 ACB 1KG AFR
21082 1 ACB 1KG AFR
21088.85 1 ACB 1KG AFR
21096.7 1 ACB 1KG AFR
21104.05 1 ACB 1KG AFR
21110.1 1 ACB 1KG AFR
21117.2 1 ACB 1KG AFR
21124.4 1 ACB 1KG AFR
21131.1 1 ACB 1KG AFR
21138.8 1 ACB 1KG AFR
21147.35 1 ACB 1KG AFR
21155.15 1 ACB 1KG AFR
21163.9 1 ACB 1KG AFR
21170.7 1 ACB 1KG AFR
21176.45 1 ACB 1KG AFR
21185.15 1 ACB 1KG AFR
21193.3 1 ACB 1KG AFR
21200.05 1 ACB 1KG AFR
21206 1 ACB 1KG AFR
21210.5 1 ACB 1KG AFR
21215.4 1 ACB 1KG AFR
21220.9 1 ACB 1KG AFR
21224.55 1 ACB 1KG AFR
21227.6 1 ACB 1KG AFR
21233.85 1 ACB 1KG AFR
21243.05 1 ACB 1KG AFR
21249.95 1 ACB 1KG AFR
21254.3 1 ACB 1KG AFR
21260 1 ACB 1KG AFR
21267 1 ACB 1KG AFR
21274.2 1 ACB 1KG AFR
21281.05 1 ACB 1KG AFR
21288.65 1 ACB 1KG AFR
21296 1 ACB 1KG AFR
21302.5 1 ACB 1KG AFR
21309.75 1 ACB 1KG AFR
21317.35 1 ACB 1KG AFR
21324 1 ACB 1KG AFR
21329.6 1 ACB 1KG AFR
21335.35 1 ACB 1KG AFR
21342.5 1 ACB 1KG AFR
21350.7 1 ACB 1KG AFR
21358.95 1 ACB 1KG AFR
21366.4 1 ACB 1KG AFR
21372.5 1 ACB 1KG AFR
21376.95 1 ACB 1KG AFR
21380.65 1 ACB 1KG AFR
21383.65 1 ACB 1KG AFR
21387.25 1 ACB 1KG AFR
21393.55 1 ACB 1KG AFR
21399.65 1 ACB 1KG AFR
21403.7 1 ACB 1KG AFR
21410.55 1 ACB 1KG AFR
21418.85 1 ACB 1KG AFR
21424.95 1 ACB 1KG AFR
21431.25 1 ACB 1KG AFR
21437.7 1 ACB 1KG AFR
21444.25 1 ACB 1KG AFR
21450.55 1 ACB 1KG AFR
21455.55 1 ACB 1KG AFR
21460.55 1 ACB 1KG AFR
21467.15 1 ACB 1KG AFR
21473.5 1 ACB 1KG AFR
21478.05 1 ACB 1KG AFR
21482.95 1 ACB 1KG AFR
21488.25 1 ACB 1KG AFR
21492.9 1 ACB 1KG AFR
21497.8 1 ACB 1KG AFR
21502.3 1 ACB 1KG AFR
21508.8 1 ACB 1KG AFR
21517.2 1 ACB 1KG AFR
21524.35 1 ACB 1KG AFR
21532.5 1 ACB 1KG AFR
21541.45 1 ACB 1KG AFR
21549.55 1 ACB 1KG AFR
21556.45 1 ACB 1KG AFR
21561 1 ACB 1KG AFR
21565 1 ACB 1KG AFR
21571.7 1 ACB 1KG AFR
21579.1 1 ACB 1KG AFR
21587.4 1 ACB 1KG AFR
21594.8 1 ACB 1KG AFR
21599.8 1 ACB 1KG AFR
21605.35 1 ACB 1KG AFR
21610.3 1 ACB 1KG AFR
21615.05 1 ACB 1KG AFR
21620.25 1 ACB 1KG AFR
21625.75 1 ACB 1KG AFR
21630.45 1 ACB 1KG AFR
21635.95 1 ACB 1KG AFR
21641.8 1 ACB 1KG AFR
21647.3 1 ACB 1KG AFR
21653.9 1 ACB 1KG AFR
21659.1 1 ACB 1KG AFR
21663.55 1 ACB 1KG AFR
21669.55 1 ACB 1KG AFR
21676.7 1 ACB 1KG AFR
21682 1 ACB 1KG AFR
21685.9 1 ACB 1KG AFR
21690.9 1 ACB 1KG AFR
21695.5 1 ACB 1KG AFR
21700.65 1 ACB 1KG AFR
21706.15 1 ACB 1KG AFR
21712.8 1 ACB 1KG AFR
21719.75 1 ACB 1KG AFR
21724.8 1 ACB 1KG AFR
21730.75 1 ACB 1KG AFR
21737.45 1 ACB 1KG AFR
21742 1 ACB 1KG AFR
21744.65 1 ACB 1KG AFR
21749.5 1 ACB 1KG AFR
21756.15 1 ACB 1KG AFR
21762.5 1 ACB 1KG AFR
21767.95 1 ACB 1KG AFR
21773.85 1 ACB 1KG AFR
21780.35 1 ACB 1KG AFR
21786.35 1 ACB 1KG AFR
21791.75 1 ACB 1KG AFR
21796.1 1 ACB 1KG AFR
21800.35 1 ACB 1KG AFR
21807.05 1 ACB 1KG AFR
21814.1 1 ACB 1KG AFR
21818.8 1 ACB 1KG AFR
21822.9 1 ACB 1KG AFR
21826.9 1 ACB 1KG AFR
21831 1 ACB 1KG AFR
21835.95 1 ACB 1KG AFR
21840.35 1 ACB 1KG AFR
21844.55 1 ACB 1KG AFR
21851.2 1 ACB 1KG AFR
21859.6 1 ACB 1KG AFR
21867.25 1 ACB 1KG AFR
21872.7 1 ACB 1KG AFR
21877.2 1 ACB 1KG AFR
21881.15 1 ACB 1KG AFR
21885.2 1 ACB 1KG AFR
21890.5 1 ACB 1KG AFR
21895.85 1 ACB 1KG AFR
21900.8 1 ACB 1KG AFR
21907.25 1 ACB 1KG AFR
21914.4 1 ACB 1KG AFR
21921.15 1 ACB 1KG AFR
21927.15 1 ACB 1KG AFR
21933.25 1 ACB 1KG AFR
21940 1 ACB 1KG AFR
21945.4 1 ACB 1KG AFR
21951.2 1 ACB 1KG AFR
21956.6 1 ACB 1KG AFR
21960.5 1 ACB 1KG AFR
21964.35 1 ACB 1KG AFR
21969.6 1 ACB 1KG AFR
21976.1 1 ACB 1KG AFR
21982.85 1 ACB 1KG AFR
21990.5 1 ACB 1KG AFR
21995.95 1 ACB 1KG AFR
22000.15 1 ACB 1KG AFR
22006.4 1 ACB 1KG AFR
22012.55 1 ACB 1KG AFR
22017.95 1 ACB 1KG AFR
22023.6 1 ACB 1KG AFR
22028.8 1 ACB 1KG AFR
22033.8 1 ACB 1KG AFR
22039.35 1 ACB 1KG AFR
22045.3 1 ACB 1KG AFR
22051.95 1 ACB 1KG AFR
22059.25 1 ACB 1KG AFR
22064.85 1 ACB 1KG AFR
22068.4 1 ACB 1KG AFR
22073.55 1 ACB 1KG AFR
22081 1 ACB 1KG AFR
22088.55 1 ACB 1KG AFR
22095.45 1 ACB 1KG AFR
22101.2 1 ACB 1KG AFR
22106.1 1 ACB 1KG AFR
22109.95 1 ACB 1KG AFR
22114.1 1 ACB 1KG AFR
22120.25 1 ACB 1KG AFR
22127.55 1 ACB 1KG AFR
22135.3 1 ACB 1KG AFR
22143.15 1 ACB 1KG AFR
22151.35 1 ACB 1KG AFR
22160.6 1 ACB 1KG AFR
22168.3 1 ACB 1KG AFR
22172.6 1 ACB 1KG AFR
22176.7 1 ACB 1KG AFR
22182 1 ACB 1KG AFR
22186.85 1 ACB 1KG AFR
22191.5 1 ACB 1KG AFR
22196.45 1 ACB 1KG AFR
22203.5 1 ACB 1KG AFR
22212.95 1 ACB 1KG AFR
22220.05 1 ACB 1KG AFR
22224.85 1 ACB 1KG AFR
22229.85 1 ACB 1KG AFR
22236 1 ACB 1KG AFR
22242.1 1 ACB 1KG AFR
22248.2 1 ACB 1KG AFR
22254.95 1 ACB 1KG AFR
22260.35 1 ACB 1KG AFR
22265.1 1 ACB 1KG AFR
22270.5 1 ACB 1KG AFR
22275.45 1 ACB 1KG AFR
22279.75 1 ACB 1KG AFR
22285.4 1 ACB 1KG AFR
22293.2 1 ACB 1KG AFR
22300.95 1 ACB 1KG AFR
22307.6 1 ACB 1KG AFR
22314.5 1 ACB 1KG AFR
22321.6 1 ACB 1KG AFR
22327.7 1 ACB 1KG AFR
22332.35 1 ACB 1KG AFR
22337.05 1 ACB 1KG AFR
22342.4 1 ACB 1KG AFR
22347.2 1 ACB 1KG AFR
22353.55 1 ACB 1KG AFR
22358.9 1 ACB 1KG AFR
22362.75 1 ACB 1KG AFR
22369.3 1 ACB 1KG AFR
22375.9 1 ACB 1KG AFR
22383.85 1 ACB 1KG AFR
22392.65 1 ACB 1KG AFR
22398.75 1 ACB 1KG AFR
22405.5 1 ACB 1KG AFR
22412.05 1 ACB 1KG AFR
22415.45 1 ACB 1KG AFR
22419.95 1 ACB 1KG AFR
22430.55 1 ACB 1KG AFR
22440.15 1 ACB 1KG AFR
22444.45 1 ACB 1KG AFR
22448.15 1 ACB 1KG AFR
22451.35 1 ACB 1KG AFR
22455.8 1 ACB 1KG AFR
22461.35 1 ACB 1KG AFR
22465.9 1 ACB 1KG AFR
22469.7 1 ACB 1KG AFR
22473.7 1 ACB 1KG AFR
22478.5 1 ACB 1KG AFR
22482.7 1 ACB 1KG AFR
22486.55 1 ACB 1KG AFR
22492 1 ACB 1KG AFR
22498.7 1 ACB 1KG AFR
22505.7 1 ACB 1KG AFR
22511.5 1 ACB 1KG AFR
22517.1 1 ACB 1KG AFR
22523.45 1 ACB 1KG AFR
22528.55 1 ACB 1KG AFR
22534.45 1 ACB 1KG AFR
22542.2 1 ACB 1KG AFR
22548.25 1 ACB 1KG AFR
22553.15 1 ACB 1KG AFR
22558.85 1 ACB 1KG AFR
22563.5 1 ACB 1KG AFR
22568.1 1 ACB 1KG AFR
22573.95 1 ACB 1KG AFR
22578.95 1 ACB 1KG AFR
22585.45 1 ACB 1KG AFR
22592.55 1 ACB 1KG AFR
22597.9 1 ACB 1KG AFR
22603.25 1 ACB 1KG AFR
22607.45 1 ACB 1KG AFR
22611.4 1 ACB 1KG AFR
22617.55 1 ACB 1KG AFR
22624.7 1 ACB 1KG AFR
22630.35 1 ACB 1KG AFR
22634.7 1 ACB 1KG AFR
22639.7 1 ACB 1KG AFR
22646.45 1 ACB 1KG AFR
22653.75 1 ACB 1KG AFR
22661.9 1 ACB 1KG AFR
22669.2 1 ACB 1KG AFR
22674.25 1 ACB 1KG AFR
22679.85 1 ACB 1KG AFR
22685.3 1 ACB 1KG AFR
22691.2 1 ACB 1KG AFR
22697.65 1 ACB 1KG AFR
22702.55 1 ACB 1KG AFR
22708.2 1 ACB 1KG AFR
22716.65 1 ACB 1KG AFR
22723.9 1 ACB 1KG AFR
22728.6 1 ACB 1KG AFR
22734.5 1 ACB 1KG AFR
22742.75 1 ACB 1KG AFR
22750.55 1 ACB 1KG AFR
22756.35 1 ACB 1KG AFR
22761.05 1 ACB 1KG AFR
22766.55 1 ACB 1KG AFR
22773.9 1 ACB 1KG AFR
22782.35 1 ACB 1KG AFR
22790 1 ACB 1KG AFR
22794.25 1 ACB 1KG AFR
22797.5 1 ACB 1KG AFR
22803.85 1 ACB 1KG AFR
22812.05 1 ACB 1KG AFR
22818.7 1 ACB 1KG AFR
22824.55 1 ACB 1KG AFR
22831.75 1 ACB 1KG AFR
22838.6 1 ACB 1KG AFR
22843.6 1 ACB 1KG AFR
22847.4 1 ACB 1KG AFR
22851.75 1 ACB 1KG AFR
22856.65 1 ACB 1KG AFR
22862.05 1 ACB 1KG AFR
22868.2 1 ACB 1KG AFR
22873.15 1 ACB 1KG AFR
22877.65 1 ACB 1KG AFR
22883.55 1 ACB 1KG AFR
22890.05 1 ACB 1KG AFR
22895.3 1 ACB 1KG AFR
22899.95 1 ACB 1KG AFR
22905.35 1 ACB 1KG AFR
22910.9 1 ACB 1KG AFR
22916.4 1 ACB 1KG AFR
22922.55 1 ACB 1KG AFR
22929.05 1 ACB 1KG AFR
22934.15 1 ACB 1KG AFR
22937.2 1 ACB 1KG AFR
22940.4 1 ACB 1KG AFR
22947.3 1 ACB 1KG AFR
22955.35 1 ACB 1KG AFR
22960.85 1 ACB 1KG AFR
22965.65 1 ACB 1KG AFR
22970.2 1 ACB 1KG AFR
22973.5 1 ACB 1KG AFR
22976.3 1 ACB 1KG AFR
22981.75 1 ACB 1KG AFR
22988.3 1 ACB 1KG AFR
22993.8 1 ACB 1KG AFR
22998.45 1 ACB 1KG AFR
23002.7 1 ACB 1KG AFR
23007.85 1 ACB 1KG AFR
23013.8 1 ACB 1KG AFR
23020.5 1 ACB 1KG AFR
23027.6 1 ACB 1KG AFR
23033.9 1 ACB 1KG AFR
23038.25 1 ACB 1KG AFR
23042.05 1 ACB 1KG AFR
23047.3 1 ACB 1KG AFR
23054.45 1 ACB 1KG AFR
23062.6 1 ACB 1KG AFR
23068.55 1 ACB 1KG AFR
23071.9 1 ACB 1KG AFR
23077.45 1 ACB 1KG AFR
23084.6 1 ACB 1KG AFR
23090.1 1 ACB 1KG AFR
23095.55 1 ACB 1KG AFR
23101.4 1 ACB 1KG AFR
23108.05 1 ACB 1KG AFR
23114.2 1 ACB 1KG AFR
23119.55 1 ACB 1KG AFR
23125 1 ACB 1KG AFR
23128.9 1 ACB 1KG AFR
23132.35 1 ACB 1KG AFR
23136.95 1 ACB 1KG AFR
23142.6 1 ACB 1KG AFR
23148.9 1 ACB 1KG AFR
23154.55 1 ACB 1KG AFR
23159.2 1 ACB 1KG AFR
23163.05 1 ACB 1KG AFR
23166.25 1 ACB 1KG AFR
23170.75 1 ACB 1KG AFR
23176.65 1 ACB 1KG AFR
23182 1 ACB 1KG AFR
23185.9 1 ACB 1KG AFR
23191.15 1 ACB 1KG AFR
23198.75 1 ACB 1KG AFR
23205.95 1 ACB 1KG AFR
23211.8 1 ACB 1KG AFR
23216.65 1 ACB 1KG AFR
23221.4 1 ACB 1KG AFR
23227.9 1 ACB 1KG AFR
23236 1 ACB 1KG AFR
23242.5 1 ACB 1KG AFR
23247.1 1 ACB 1KG AFR
23252.15 1 ACB 1KG AFR
23257.35 1 ACB 1KG AFR
23262.65 1 ACB 1KG AFR
23269.3 1 ACB 1KG AFR
23274.95 1 ACB 1KG AFR
23280 1 ACB 1KG AFR
23286.3 1 ACB 1KG AFR
23292.15 1 ACB 1KG AFR
23297.2 1 ACB 1KG AFR
23302.2 1 ACB 1KG AFR
23308.45 1 ACB 1KG AFR
23313.65 1 ACB 1KG AFR
23318.45 1 ACB 1KG AFR
23323.75 1 ACB 1KG AFR
23328.4 1 ACB 1KG AFR
23334.15 1 ACB 1KG AFR
23339.3 1 ACB 1KG AFR
23343.95 1 ACB 1KG AFR
23349.35 1 ACB 1KG AFR
23356.3 1 ACB 1KG AFR
23365 1 ACB 1KG AFR
23371.75 1 ACB 1KG AFR
23378.15 1 ACB 1KG AFR
23384.15 1 ACB 1KG AFR
23387.4 1 ACB 1KG AFR
23390.85 1 ACB 1KG AFR
23395.05 1 ACB 1KG AFR
23399.8 1 ACB 1KG AFR
23405.05 1 ACB 1KG AFR
23412.15 1 ACB 1KG AFR
23419.2 1 ACB 1KG AFR
23424.55 1 ACB 1KG AFR
23429.6 1 ACB 1KG AFR
23434 1 ACB 1KG AFR
23438.65 1 ACB 1KG AFR
23443.35 1 ACB 1KG AFR
23447.3 1 ACB 1KG AFR
23452.3 1 ACB 1KG AFR
23457.8 1 ACB 1KG AFR
23461.95 1 ACB 1KG AFR
23466.9 1 ACB 1KG AFR
23474.95 1 ACB 1KG AFR
23483.5 1 ACB 1KG AFR
23488.75 1 ACB 1KG AFR
23494.25 1 ACB 1KG AFR
23500.55 1 ACB 1KG AFR
23505.2 1 ACB 1KG AFR
23508.8 1 ACB 1KG AFR
23512.55 1 ACB 1KG AFR
23518.4 1 ACB 1KG AFR
23524.45 1 ACB 1KG AFR
23529.25 1 ACB 1KG AFR
23534.1 1 ACB 1KG AFR
23539.7 1 ACB 1KG AFR
23546.3 1 ACB 1KG AFR
23553.1 1 ACB 1KG AFR
23558.6 1 ACB 1KG AFR
23563.05 1 ACB 1KG AFR
23568.05 1 ACB 1KG AFR
23573.15 1 ACB 1KG AFR
23578.3 1 ACB 1KG AFR
23583.1 1 ACB 1KG AFR
23589.4 1 ACB 1KG AFR
23597.05 1 ACB 1KG AFR
23603.85 1 ACB 1KG AFR
23610.05 1 ACB 1KG AFR
23616.7 1 ACB 1KG AFR
23623.7 1 ACB 1KG AFR
23628.2 1 ACB 1KG AFR
23632.4 1 ACB 1KG AFR
23637.25 1 ACB 1KG AFR
23641.05 1 ACB 1KG AFR
23645.75 1 ACB 1KG AFR
23650.15 1 ACB 1KG AFR
23655.7 1 ACB 1KG AFR
23664.05 1 ACB 1KG AFR
23670.5 1 ACB 1KG AFR
23674.65 1 ACB 1KG AFR
23678.05 1 ACB 1KG AFR
23682.55 1 ACB 1KG AFR
23687.8 1 ACB 1KG AFR
23692.35 1 ACB 1KG AFR
23697.65 1 ACB 1KG AFR
23703.25 1 ACB 1KG AFR
23707.4 1 ACB 1KG AFR
23712.3 1 ACB 1KG AFR
23718.85 1 ACB 1KG AFR
23725.45 1 ACB 1KG AFR
23731.4 1 ACB 1KG AFR
23737.4 1 ACB 1KG AFR
23744.35 1 ACB 1KG AFR
23751.7 1 ACB 1KG AFR
23757.95 1 ACB 1KG AFR
23763 1 ACB 1KG AFR
23769.1 1 ACB 1KG AFR
23777.15 1 ACB 1KG AFR
23784.45 1 ACB 1KG AFR
23789.65 1 ACB 1KG AFR
23795.2 1 ACB 1KG AFR
23800 1 ACB 1KG AFR
23803 1 ACB 1KG AFR
23805.75 1 ACB 1KG AFR
23809.75 1 ACB 1KG AFR
23814.35 1 ACB 1KG AFR
23818.55 1 ACB 1KG AFR
23822.8 1 ACB 1KG AFR
23827.55 1 ACB 1KG AFR
23833.15 1 ACB 1KG AFR
23837.75 1 ACB 1KG AFR
23841.3 1 ACB 1KG AFR
23846.6 1 ACB 1KG AFR
23852.3 1 ACB 1KG AFR
23856.15 1 ACB 1KG AFR
23860.55 1 ACB 1KG AFR
23865.1 1 ACB 1KG AFR
23868.5 1 ACB 1KG AFR
23872.6 1 ACB 1KG AFR
23877.3 1 ACB 1KG AFR
23881.8 1 ACB 1KG AFR
23885.4 1 ACB 1KG AFR
23889.65 1 ACB 1KG AFR
23895.8 1 ACB 1KG AFR
23903.15 1 ACB 1KG AFR
23907.9 1 ACB 1KG AFR
23912.1 1 ACB 1KG AFR
23919.65 1 ACB 1KG AFR
23926.75 1 ACB 1KG AFR
23932.7 1 ACB 1KG AFR
23938 1 ACB 1KG AFR
23942.75 1 ACB 1KG AFR
23947.7 1 ACB 1KG AFR
23954.05 1 ACB 1KG AFR
23959.75 1 ACB 1KG AFR
23963.3 1 ACB 1KG AFR
23968.05 1 ACB 1KG AFR
23975.85 1 ACB 1KG AFR
23984.35 1 ACB 1KG AFR
23990.85 1 ACB 1KG AFR
23996.2 1 ACB 1KG AFR
24002.25 1 ACB 1KG AFR
24008.5 1 ACB 1KG AFR
24014.5 1 ACB 1KG AFR
24020.3 1 ACB 1KG AFR
24027 1 ACB 1KG AFR
24033.35 1 ACB 1KG AFR
24037.1 1 ACB 1KG AFR
24040.35 1 ACB 1KG AFR
24044.6 1 ACB 1KG AFR
24049.9 1 ACB 1KG AFR
24055.4 1 ACB 1KG AFR
24060.9 1 ACB 1KG AFR
24067.35 1 ACB 1KG AFR
24072.75 1 ACB 1KG AFR
24078.25 1 ACB 1KG AFR
24084.5 1 ACB 1KG AFR
24090.7 1 ACB 1KG AFR
24097 1 ACB 1KG AFR
24102.65 1 ACB 1KG AFR
24108.7 1 ACB 1KG AFR
24115.3 1 ACB 1KG AFR
24122.85 1 ACB 1KG AFR
24129.8 1 ACB 1KG AFR
24135.45 1 ACB 1KG AFR
24142.7 1 ACB 1KG AFR
24149.65 1 ACB 1KG AFR
24153.9 1 ACB 1KG AFR
24157.45 1 ACB 1KG AFR
24161.85 1 ACB 1KG AFR
24167.25 1 ACB 1KG AFR
24171.85 1 ACB 1KG AFR
24175.6 1 ACB 1KG AFR
24179.75 1 ACB 1KG AFR
24183.85 1 ACB 1KG AFR
24188.8 1 ACB 1KG AFR
24193.25 1 ACB 1KG AFR
24196.35 1 ACB 1KG AFR
24200.25 1 ACB 1KG AFR
24204.85 1 ACB 1KG AFR
24210.35 1 ACB 1KG AFR
24215.8 1 ACB 1KG AFR
24221.4 1 ACB 1KG AFR
24226.9 1 ACB 1KG AFR
24231.3 1 ACB 1KG AFR
24234.95 1 ACB 1KG AFR
24238.9 1 ACB 1KG AFR
24244.7 1 ACB 1KG AFR
24251.9 1 ACB 1KG AFR
24258.45 1 ACB 1KG AFR
24263.3 1 ACB 1KG AFR
24268.7 1 ACB 1KG AFR
24275.65 1 ACB 1KG AFR
24283.4 1 ACB 1KG AFR
24290.6 1 ACB 1KG AFR
24294.55 1 ACB 1KG AFR
24298 1 ACB 1KG AFR
24304 1 ACB 1KG AFR
24311.3 1 ACB 1KG AFR
24316.9 1 ACB 1KG AFR
24320.15 1 ACB 1KG AFR
24323.65 1 ACB 1KG AFR
24328.25 1 ACB 1KG AFR
24332.3 1 ACB 1KG AFR
24335.6 1 ACB 1KG AFR
24340.05 1 ACB 1KG AFR
24346.1 1 ACB 1KG AFR
24353.4 1 ACB 1KG AFR
24360.8 1 ACB 1KG AFR
24366.15 1 ACB 1KG AFR
24370.15 1 ACB 1KG AFR
24375.85 1 ACB 1KG AFR
24381.5 1 ACB 1KG AFR
24386.15 1 ACB 1KG AFR
24391.05 1 ACB 1KG AFR
24396.15 1 ACB 1KG AFR
24400.85 1 ACB 1KG AFR
24404.75 1 ACB 1KG AFR
24408.7 1 ACB 1KG AFR
24413 1 ACB 1KG AFR
24419.35 1 ACB 1KG AFR
24426 1 ACB 1KG AFR
24430.65 1 ACB 1KG AFR
24435.1 1 ACB 1KG AFR
24440.45 1 ACB 1KG AFR
24445.25 1 ACB 1KG AFR
24448.35 1 ACB 1KG AFR
24452.15 1 ACB 1KG AFR
24457.25 1 ACB 1KG AFR
24462.7 1 ACB 1KG AFR
24468.15 1 ACB 1KG AFR
24473.5 1 ACB 1KG AFR
24478.75 1 ACB 1KG AFR
24484.45 1 ACB 1KG AFR
24489.5 1 ACB 1KG AFR
24493.3 1 ACB 1KG AFR
24498.6 1 ACB 1KG AFR
24506.35 1 ACB 1KG AFR
24513.25 1 ACB 1KG AFR
24517.45 1 ACB 1KG AFR
24522.5 1 ACB 1KG AFR
24528.75 1 ACB 1KG AFR
24534.35 1 ACB 1KG AFR
24540.55 1 ACB 1KG AFR
24546.45 1 ACB 1KG AFR
24551.7 1 ACB 1KG AFR
24557 1 ACB 1KG AFR
24562.15 1 ACB 1KG AFR
24566.6 1 ACB 1KG AFR
24571.15 1 ACB 1KG AFR
24577.5 1 ACB 1KG AFR
24584.95 1 ACB 1KG AFR
24592 1 ACB 1KG AFR
24598 1 ACB 1KG AFR
24604.8 1 ACB 1KG AFR
24612.6 1 ACB 1KG AFR
24618.8 1 ACB 1KG AFR
24623.95 1 ACB 1KG AFR
24629.4 1 ACB 1KG AFR
24635 1 ACB 1KG AFR
24641.1 1 ACB 1KG AFR
24647.4 1 ACB 1KG AFR
24653.3 1 ACB 1KG AFR
24657.8 1 ACB 1KG AFR
24661.9 1 ACB 1KG AFR
24666.7 1 ACB 1KG AFR
24671.5 1 ACB 1KG AFR
24676.3 1 ACB 1KG AFR
24681.25 1 ACB 1KG AFR
24686.55 1 ACB 1KG AFR
24693.45 1 ACB 1KG AFR
24701.65 1 ACB 1KG AFR
24707.8 1 ACB 1KG AFR
24712.95 1 ACB 1KG AFR
24718.8 1 ACB 1KG AFR
24723.1 1 ACB 1KG AFR
24726.7 1 ACB 1KG AFR
24731.8 1 ACB 1KG AFR
24738.3 1 ACB 1KG AFR
24745.35 1 ACB 1KG AFR
24752.7 1 ACB 1KG AFR
24760.2 1 ACB 1KG AFR
24766.8 1 ACB 1KG AFR
24773.5 1 ACB 1KG AFR
24780.3 1 ACB 1KG AFR
24785.9 1 ACB 1KG AFR
24791.4 1 ACB 1KG AFR
24795.8 1 ACB 1KG AFR
24800.6 1 ACB 1KG AFR
24806.45 1 ACB 1KG AFR
24810.85 1 ACB 1KG AFR
24815.6 1 ACB 1KG AFR
24820.4 1 ACB 1KG AFR
24826.8 1 ACB 1KG AFR
24834.15 1 ACB 1KG AFR
24839.2 1 ACB 1KG AFR
24843.95 1 ACB 1KG AFR
24848.1 1 ACB 1KG AFR
24852.95 1 ACB 1KG AFR
24858.7 1 ACB 1KG AFR
24866.3 1 ACB 1KG AFR
24874.5 1 ACB 1KG AFR
24880.3 1 ACB 1KG AFR
24885.45 1 ACB 1KG AFR
24891.35 1 ACB 1KG AFR
24897.2 1 ACB 1KG AFR
24902.5 1 ACB 1KG AFR
24908.6 1 ACB 1KG AFR
24913.8 1 ACB 1KG AFR
24917.8 1 ACB 1KG AFR
24922.95 1 ACB 1KG AFR
24929.1 1 ACB 1KG AFR
24934.05 1 ACB 1KG AFR
24939 1 ACB 1KG AFR
24945.4 1 ACB 1KG AFR
24951.7 1 ACB 1KG AFR
24956.65 1 ACB 1KG AFR
24963.1 1 ACB 1KG AFR
24971.9 1 ACB 1KG AFR
24978.5 1 ACB 1KG AFR
24982.65 1 ACB 1KG AFR
24986.85 1 ACB 1KG AFR
24990.6 1 ACB 1KG AFR
24993.55 1 ACB 1KG AFR
24997.95 1 ACB 1KG AFR
25003.95 1 ACB 1KG AFR
25009.7 1 ACB 1KG AFR
25015.65 1 ACB 1KG AFR
25021.7 1 ACB 1KG AFR
25026.3 1 ACB 1KG AFR
25031.85 1 ACB 1KG AFR
25038.75 1 ACB 1KG AFR
25045.3 1 ACB 1KG AFR
25051.3 1 ACB 1KG AFR
25056.75 1 ACB 1KG AFR
25062.5 1 ACB 1KG AFR
25067.9 1 ACB 1KG AFR
25073 1 ACB 1KG AFR
25078.7 1 ACB 1KG AFR
25085.75 1 ACB 1KG AFR
25092.9 1 ACB 1KG AFR
25098.1 1 ACB 1KG AFR
25102.2 1 ACB 1KG AFR
25106.05 1 ACB 1KG AFR
25112.4 1 ACB 1KG AFR
25120.55 1 ACB 1KG AFR
25126.55 1 ACB 1KG AFR
25133 1 ACB 1KG AFR
25138.9 1 ACB 1KG AFR
25143.4 1 ACB 1KG AFR
25148.8 1 ACB 1KG AFR
25154.45 1 ACB 1KG AFR
25159.65 1 ACB 1KG AFR
25164.95 1 ACB 1KG AFR
25170.6 1 ACB 1KG AFR
25176.05 1 ACB 1KG AFR
25181.85 1 ACB 1KG AFR
25187.8 1 ACB 1KG AFR
25192.9 1 ACB 1KG AFR
25198.25 1 ACB 1KG AFR
25203.7 1 ACB 1KG AFR
25208.65 1 ACB 1KG AFR
25214.15 1 ACB 1KG AFR
25219.05 1 ACB 1KG AFR
25224.4 1 ACB 1KG AFR
25229.4 1 ACB 1KG AFR
25234.05 1 ACB 1KG AFR
25238.95 1 ACB 1KG AFR
25242 1 ACB 1KG AFR
25244.35 1 ACB 1KG AFR
25247.9 1 ACB 1KG AFR
25252 1 ACB 1KG AFR
25256.7 1 ACB 1KG AFR
25262.4 1 ACB 1KG AFR
25267.75 1 ACB 1KG AFR
25272.65 1 ACB 1KG AFR
25278 1 ACB 1KG AFR
25283.1 1 ACB 1KG AFR
25286.65 1 ACB 1KG AFR
25289.95 1 ACB 1KG AFR
25294.2 1 ACB 1KG AFR
25299.3 1 ACB 1KG AFR
25304.35 1 ACB 1KG AFR
25308.7 1 ACB 1KG AFR
25313.65 1 ACB 1KG AFR
25319.75 1 ACB 1KG AFR
25325.15 1 ACB 1KG AFR
25330.9 1 ACB 1KG AFR
25335.95 1 ACB 1KG AFR
25339.85 1 ACB 1KG AFR
25344.7 1 ACB 1KG AFR
25349.55 1 ACB 1KG AFR
25353.35 1 ACB 1KG AFR
25356.75 1 ACB 1KG AFR
25360.3 1 ACB 1KG AFR
25364.7 1 ACB 1KG AFR
25368.95 1 ACB 1KG AFR
25371.65 1 ACB 1KG AFR
25375.65 1 ACB 1KG AFR
25381.15 1 ACB 1KG AFR
25386.35 1 ACB 1KG AFR
25391.45 1 ACB 1KG AFR
25396.65 1 ACB 1KG AFR
25401.65 1 ACB 1KG AFR
25405.65 1 ACB 1KG AFR
25408.75 1 ACB 1KG AFR
25412.6 1 ACB 1KG AFR
25417.65 1 ACB 1KG AFR
25423.55 1 ACB 1KG AFR
25429.95 1 ACB 1KG AFR
25436.6 1 ACB 1KG AFR
25442.45 1 ACB 1KG AFR
25447.95 1 ACB 1KG AFR
25454.05 1 ACB 1KG AFR
25458.85 1 ACB 1KG AFR
25463.25 1 ACB 1KG AFR
25468.5 1 ACB 1KG AFR
25472.55 1 ACB 1KG AFR
25477.4 1 ACB 1KG AFR
25482.5 1 ACB 1KG AFR
25488.5 1 ACB 1KG AFR
25495.85 1 ACB 1KG AFR
25500.35 1 ACB 1KG AFR
25503.6 1 ACB 1KG AFR
25507.85 1 ACB 1KG AFR
25512.95 1 ACB 1KG AFR
25519.45 1 ACB 1KG AFR
25528.25 1 ACB 1KG AFR
25535.85 1 ACB 1KG AFR
25542.1 1 ACB 1KG AFR
25548.5 1 ACB 1KG AFR
25554.4 1 ACB 1KG AFR
25559.65 1 ACB 1KG AFR
25564.6 1 ACB 1KG AFR
25570.2 1 ACB 1KG AFR
25575.85 1 ACB 1KG AFR
25581.65 1 ACB 1KG AFR
25587.25 1 ACB 1KG AFR
25592.2 1 ACB 1KG AFR
25597 1 ACB 1KG AFR
25603 1 ACB 1KG AFR
25609.6 1 ACB 1KG AFR
25615.8 1 ACB 1KG AFR
25621.55 1 ACB 1KG AFR
25626.9 1 ACB 1KG AFR
25633.85 1 ACB 1KG AFR
25642.1 1 ACB 1KG AFR
25649 1 ACB 1KG AFR
25654.5 1 ACB 1KG AFR
25661.4 1 ACB 1KG AFR
25668.55 1 ACB 1KG AFR
25673.9 1 ACB 1KG AFR
25679.35 1 ACB 1KG AFR
25684.9 1 ACB 1KG AFR
25689.7 1 ACB 1KG AFR
25694.7 1 ACB 1KG AFR
25700.7 1 ACB 1KG AFR
25706.55 1 ACB 1KG AFR
25711.3 1 ACB 1KG AFR
25717.3 1 ACB 1KG AFR
25725.15 1 ACB 1KG AFR
25731.7 1 ACB 1KG AFR
25736.3 1 ACB 1KG AFR
25740.1 1 ACB 1KG AFR
25744.4 1 ACB 1KG AFR
25749.1 1 ACB 1KG AFR
25753.8 1 ACB 1KG AFR
25759.5 1 ACB 1KG AFR
25766.2 1 ACB 1KG AFR
25771.9 1 ACB 1KG AFR
25776.5 1 ACB 1KG AFR
25782.2 1 ACB 1KG AFR
25788.2 1 ACB 1KG AFR
25793.7 1 ACB 1KG AFR
25799.55 1 ACB 1KG AFR
25805.3 1 ACB 1KG AFR
25810.55 1 ACB 1KG AFR
25815.45 1 ACB 1KG AFR
25821.75 1 ACB 1KG AFR
25828.8 1 ACB 1KG AFR
25836.6 1 ACB 1KG AFR
25843.8 1 ACB 1KG AFR
25849.2 1 ACB 1KG AFR
25855.15 1 ACB 1KG AFR
25862 1 ACB 1KG AFR
25868.05 1 ACB 1KG AFR
25872.05 1 ACB 1KG AFR
25875.5 1 ACB 1KG AFR
25879.65 1 ACB 1KG AFR
25885 1 ACB 1KG AFR
25890.45 1 ACB 1KG AFR
25894.5 1 ACB 1KG AFR
25898.4 1 ACB 1KG AFR
25903 1 ACB 1KG AFR
25908.15 1 ACB 1KG AFR
25914.35 1 ACB 1KG AFR
25920.05 1 ACB 1KG AFR
25925.15 1 ACB 1KG AFR
25929.9 1 ACB 1KG AFR
25934.5 1 ACB 1KG AFR
25939.75 1 ACB 1KG AFR
25945.1 1 ACB 1KG AFR
25951 1 ACB 1KG AFR
25956.4 1 ACB 1KG AFR
25960.1 1 ACB 1KG AFR
25963.4 1 ACB 1KG AFR
25967.05 1 ACB 1KG AFR
25971.3 1 ACB 1KG AFR
25977.1 1 ACB 1KG AFR
25982.35 1 ACB 1KG AFR
25985.9 1 ACB 1KG AFR
25989.95 1 ACB 1KG AFR
25995 1 ACB 1KG AFR
25999.7 1 ACB 1KG AFR
26003.85 1 ACB 1KG AFR
26008.3 1 ACB 1KG AFR
26013 1 ACB 1KG AFR
26018.95 1 ACB 1KG AFR
26025.7 1 ACB 1KG AFR
26030.85 1 ACB 1KG AFR
26034.9 1 ACB 1KG AFR
26039.95 1 ACB 1KG AFR
26046.5 1 ACB 1KG AFR
26053 1 ACB 1KG AFR
26058.45 1 ACB 1KG AFR
26063.75 1 ACB 1KG AFR
26069.4 1 ACB 1KG AFR
26074.95 1 ACB 1KG AFR
26081.25 1 ACB 1KG AFR
26086.8 1 ACB 1KG AFR
26092.1 1 ACB 1KG AFR
26097.2 1 ACB 1KG AFR
26100.2 1 ACB 1KG AFR
26104.3 1 ACB 1KG AFR
26109.1 1 ACB 1KG AFR
26112.65 1 ACB 1KG AFR
26116.45 1 ACB 1KG AFR
26121.25 1 ACB 1KG AFR
26124.95 1 ACB 1KG AFR
26128.05 1 ACB 1KG AFR
26133.35 1 ACB 1KG AFR
26139 1 ACB 1KG AFR
26143.45 1 ACB 1KG AFR
26147.6 1 ACB 1KG AFR
26152.7 1 ACB 1KG AFR
26157.9 1 ACB 1KG AFR
26162.15 1 ACB 1KG AFR
26167.85 1 ACB 1KG AFR
26174.15 1 ACB 1KG AFR
26179.25 1 ACB 1KG AFR
26184.3 1 ACB 1KG AFR
26190.95 1 ACB 1KG AFR
26196.25 1 ACB 1KG AFR
26199.75 1 ACB 1KG AFR
26203.95 1 ACB 1KG AFR
26207.55 1 ACB 1KG AFR
26211 1 ACB 1KG AFR
26215.7 1 ACB 1KG AFR
26220.2 1 ACB 1KG AFR
26223.4 1 ACB 1KG AFR
26226.35 1 ACB 1KG AFR
26231.05 1 ACB 1KG AFR
26236.3 1 ACB 1KG AFR
26240.9 1 ACB 1KG AFR
26244.8 1 ACB 1KG AFR
26248.45 1 ACB 1KG AFR
26253.1 1 ACB 1KG AFR
26258.4 1 ACB 1KG AFR
26263.7 1 ACB 1KG AFR
26268.1 1 ACB 1KG AFR
26272.95 1 ACB 1KG AFR
26278.1 1 ACB 1KG AFR
26281.95 1 ACB 1KG AFR
26287.95 1 ACB 1KG AFR
26295.75 1 ACB 1KG AFR
26301.2 1 ACB 1KG AFR
26305.7 1 ACB 1KG AFR
26312.1 1 ACB 1KG AFR
26317.6 1 ACB 1KG AFR
26321.95 1 ACB 1KG AFR
26328.7 1 ACB 1KG AFR
26335.9 1 ACB 1KG AFR
26341.7 1 ACB 1KG AFR
26346.45 1 ACB 1KG AFR
26351.9 1 ACB 1KG AFR
26356.95 1 ACB 1KG AFR
26360.3 1 ACB 1KG AFR
26363.35 1 ACB 1KG AFR
26368.2 1 ACB 1KG AFR
26373.4 1 ACB 1KG AFR
26378.15 1 ACB 1KG AFR
26384.15 1 ACB 1KG AFR
26390.3 1 ACB 1KG AFR
26395.9 1 ACB 1KG AFR
26400.65 1 ACB 1KG AFR
26405 1 ACB 1KG AFR
26409.05 1 ACB 1KG AFR
26413.4 1 ACB 1KG AFR
26419 1 ACB 1KG AFR
26423.05 1 ACB 1KG AFR
26426.45 1 ACB 1KG AFR
26431.35 1 ACB 1KG AFR
26437.4 1 ACB 1KG AFR
26442.65 1 ACB 1KG AFR
26446.45 1 ACB 1KG AFR
26450.5 1 ACB 1KG AFR
26456.75 1 ACB 1KG AFR
26465.65 1 ACB 1KG AFR
26472.5 1 ACB 1KG AFR
26477.75 1 ACB 1KG AFR
26483.3 1 ACB 1KG AFR
26487.75 1 ACB 1KG AFR
26492.95 1 ACB 1KG AFR
26498.3 1 ACB 1KG AFR
26502.15 1 ACB 1KG AFR
26506.2 1 ACB 1KG AFR
26510.3 1 ACB 1KG AFR
26514.05 1 ACB 1KG AFR
26517.25 1 ACB 1KG AFR
26520 1 ACB 1KG AFR
26523.55 1 ACB 1KG AFR
26526.8 1 ACB 1KG AFR
26530.95 1 ACB 1KG AFR
26536.35 1 ACB 1KG AFR
26541.1 1 ACB 1KG AFR
26548.15 1 ACB 1KG AFR
26554.9 1 ACB 1KG AFR
26559.7 1 ACB 1KG AFR
26563.4 1 ACB 1KG AFR
26566.05 1 ACB 1KG AFR
26569.75 1 ACB 1KG AFR
26573.3 1 ACB 1KG AFR
26576.1 1 ACB 1KG AFR
26579.7 1 ACB 1KG AFR
26585.6 1 ACB 1KG AFR
26591.2 1 ACB 1KG AFR
26595.5 1 ACB 1KG AFR
26600.15 1 ACB 1KG AFR
26605.2 1 ACB 1KG AFR
26610.05 1 ACB 1KG AFR
26614.15 1 ACB 1KG AFR
26620.15 1 ACB 1KG AFR
26626 1 ACB 1KG AFR
26629.9 1 ACB 1KG AFR
26635.8 1 ACB 1KG AFR
26642.5 1 ACB 1KG AFR
26647.3 1 ACB 1KG AFR
26650.75 1 ACB 1KG AFR
26654.05 1 ACB 1KG AFR
26657.8 1 ACB 1KG AFR
26662.2 1 ACB 1KG AFR
26668.6 1 ACB 1KG AFR
26676.1 1 ACB 1KG AFR
26681.4 1 ACB 1KG AFR
26685.35 1 ACB 1KG AFR
26689.85 1 ACB 1KG AFR
26694.8 1 ACB 1KG AFR
26701.3 1 ACB 1KG AFR
26707.45 1 ACB 1KG AFR
26713.3 1 ACB 1KG AFR
26720.85 1 ACB 1KG AFR
26728.65 1 ACB 1KG AFR
26735.5 1 ACB 1KG AFR
26741.3 1 ACB 1KG AFR
26746.95 1 ACB 1KG AFR
26751.9 1 ACB 1KG AFR
26756.2 1 ACB 1KG AFR
26760.25 1 ACB 1KG AFR
26764.65 1 ACB 1KG AFR
26768.65 1 ACB 1KG AFR
26773.3 1 ACB 1KG AFR
26779.9 1 ACB 1KG AFR
26786.35 1 ACB 1KG AFR
26792.1 1 ACB 1KG AFR
26800.15 1 ACB 1KG AFR
26808.5 1 ACB 1KG AFR
26813.75 1 ACB 1KG AFR
26818 1 ACB 1KG AFR
26822.1 1 ACB 1KG AFR
26826.3 1 ACB 1KG AFR
26830.9 1 ACB 1KG AFR
26834.8 1 ACB 1KG AFR
26838.4 1 ACB 1KG AFR
26842.85 1 ACB 1KG AFR
26847.9 1 ACB 1KG AFR
26853.15 1 ACB 1KG AFR
26857.65 1 ACB 1KG AFR
26862.75 1 ACB 1KG AFR
26868.2 1 ACB 1KG AFR
26873 1 ACB 1KG AFR
26877.7 1 ACB 1KG AFR
26882.9 1 ACB 1KG AFR
26887.25 1 ACB 1KG AFR
26891.7 1 ACB 1KG AFR
26897.7 1 ACB 1KG AFR
26902.6 1 ACB 1KG AFR
26905.95 1 ACB 1KG AFR
26909.05 1 ACB 1KG AFR
26913.6 1 ACB 1KG AFR
26918.65 1 ACB 1KG AFR
26922.75 1 ACB 1KG AFR
26925.85 1 ACB 1KG AFR
26930.05 1 ACB 1KG AFR
26935.65 1 ACB 1KG AFR
26939.85 1 ACB 1KG AFR
26943.35 1 ACB 1KG AFR
26947.05 1 ACB 1KG AFR
26951.6 1 ACB 1KG AFR
26957.55 1 ACB 1KG AFR
26964.8 1 ACB 1KG AFR
26972.5 1 ACB 1KG AFR
26978.5 1 ACB 1KG AFR
26982.2 1 ACB 1KG AFR
26985.15 1 ACB 1KG AFR
26989.7 1 ACB 1KG AFR
26996.45 1 ACB 1KG AFR
27003.55 1 ACB 1KG AFR
27009.6 1 ACB 1KG AFR
27015.5 1 ACB 1KG AFR
27021.95 1 ACB 1KG AFR
27027.6 1 ACB 1KG AFR
27031.8 1 ACB 1KG AFR
27036.85 1 ACB 1KG AFR
27043.7 1 ACB 1KG AFR
27051.05 1 ACB 1KG AFR
27057.95 1 ACB 1KG AFR
27064.1 1 ACB 1KG AFR
27068.85 1 ACB 1KG AFR
27071.9 1 ACB 1KG AFR
27075.6 1 ACB 1KG AFR
27080.6 1 ACB 1KG AFR
27085.2 1 ACB 1KG AFR
27090.25 1 ACB 1KG AFR
27096.25 1 ACB 1KG AFR
27102.15 1 ACB 1KG AFR
27109.9 1 ACB 1KG AFR
27118.1 1 ACB 1KG AFR
27123.85 1 ACB 1KG AFR
27129.55 1 ACB 1KG AFR
27135.55 1 ACB 1KG AFR
27141.4 1 ACB 1KG AFR
27147.25 1 ACB 1KG AFR
27154.05 1 ACB 1KG AFR
27161.8 1 ACB 1KG AFR
27168.5 1 ACB 1KG AFR
27173.1 1 ACB 1KG AFR
27176.35 1 ACB 1KG AFR
27179.75 1 ACB 1KG AFR
27183.85 1 ACB 1KG AFR
27190.2 1 ACB 1KG AFR
27197.4 1 ACB 1KG AFR
27203.7 1 ACB 1KG AFR
27209.35 1 ACB 1KG AFR
27213.15 1 ACB 1KG AFR
27215.4 1 ACB 1KG AFR
27219.1 1 ACB 1KG AFR
27224.1 1 ACB 1KG AFR
27228.6 1 ACB 1KG AFR
27232.55 1 ACB 1KG AFR
27235.7 1 ACB 1KG AFR
27238.6 1 ACB 1KG AFR
27242.5 1 ACB 1KG AFR
27248.05 1 ACB 1KG AFR
27253.35 1 ACB 1KG AFR
27259.6 1 ACB 1KG AFR
27265.75 1 ACB 1KG AFR
27269.25 1 ACB 1KG AFR
27273.65 1 ACB 1KG AFR
27278.85 1 ACB 1KG AFR
27284.45 1 ACB 1KG AFR
27291.1 1 ACB 1KG AFR
27296.8 1 ACB 1KG AFR
27302.55 1 ACB 1KG AFR
27307.7 1 ACB 1KG AFR
27311.35 1 ACB 1KG AFR
27316.2 1 ACB 1KG AFR
27320.75 1 ACB 1KG AFR
27324.95 1 ACB 1KG AFR
27330 1 ACB 1KG AFR
27335.1 1 ACB 1KG AFR
27341 1 ACB 1KG AFR
27347.2 1 ACB 1KG AFR
27352.15 1 ACB 1KG AFR
27357.25 1 ACB 1KG AFR
27364.4 1 ACB 1KG AFR
27371.25 1 ACB 1KG AFR
27376.05 1 ACB 1KG AFR
27380.35 1 ACB 1KG AFR
27384.6 1 ACB 1KG AFR
27390.15 1 ACB 1KG AFR
27396.1 1 ACB 1KG AFR
27401.65 1 ACB 1KG AFR
27406.85 1 ACB 1KG AFR
27410.85 1 ACB 1KG AFR
27415.35 1 ACB 1KG AFR
27419.4 1 ACB 1KG AFR
27423.25 1 ACB 1KG AFR
27427.45 1 ACB 1KG AFR
27430.6 1 ACB 1KG AFR
27434.35 1 ACB 1KG AFR
27439.2 1 ACB 1KG AFR
27444.2 1 ACB 1KG AFR
27449.4 1 ACB 1KG AFR
27454.25 1 ACB 1KG AFR
27458.6 1 ACB 1KG AFR
27462.45 1 ACB 1KG AFR
27467.5 1 ACB 1KG AFR
27474.25 1 ACB 1KG AFR
27480.25 1 ACB 1KG AFR
27484.9 1 ACB 1KG AFR
27489.85 1 ACB 1KG AFR
27495.15 1 ACB 1KG AFR
27499.55 1 ACB 1KG AFR
27503.85 1 ACB 1KG AFR
27509.35 1 ACB 1KG AFR
27515.85 1 ACB 1KG AFR
27521.8 1 ACB 1KG AFR
27527.8 1 ACB 1KG AFR
27533.9 1 ACB 1KG AFR
27538.35 1 ACB 1KG AFR
27542 1 ACB 1KG AFR
27545.65 1 ACB 1KG AFR
27549.95 1 ACB 1KG AFR
27554.55 1 ACB 1KG AFR
27558.5 1 ACB 1KG AFR
27561.7 1 ACB 1KG AFR
27564.7 1 ACB 1KG AFR
27567.45 1 ACB 1KG AFR
27570.45 1 ACB 1KG AFR
27574.95 1 ACB 1KG AFR
27580.05 1 ACB 1KG AFR
27585.5 1 ACB 1KG AFR
27591.3 1 ACB 1KG AFR
27595.95 1 ACB 1KG AFR
27599.65 1 ACB 1KG AFR
27603.8 1 ACB 1KG AFR
27608.95 1 ACB 1KG AFR
27613.9 1 ACB 1KG AFR
27618.65 1 ACB 1KG AFR
27622.65 1 ACB 1KG AFR
27626.15 1 ACB 1KG AFR
27631.3 1 ACB 1KG AFR
27636.35 1 ACB 1KG AFR
27641.3 1 ACB 1KG AFR
27647.5 1 ACB 1KG AFR
27654.35 1 ACB 1KG AFR
27659.85 1 ACB 1KG AFR
27664.05 1 ACB 1KG AFR
27668.6 1 ACB 1KG AFR
27673.8 1 ACB 1KG AFR
27678.75 1 ACB 1KG AFR
27683.6 1 ACB 1KG AFR
27689 1 ACB 1KG AFR
27693.65 1 ACB 1KG AFR
27696.25 1 ACB 1KG AFR
27700.45 1 ACB 1KG AFR
27706.05 1 ACB 1KG AFR
27709.9 1 ACB 1KG AFR
27715.1 1 ACB 1KG AFR
27720.3 1 ACB 1KG AFR
27725.25 1 ACB 1KG AFR
27732.15 1 ACB 1KG AFR
27738.5 1 ACB 1KG AFR
27742.45 1 ACB 1KG AFR
27745.55 1 ACB 1KG AFR
27750 1 ACB 1KG AFR
27755.25 1 ACB 1KG AFR
27760.95 1 ACB 1KG AFR
27766.75 1 ACB 1KG AFR
27771.95 1 ACB 1KG AFR
27776.25 1 ACB 1KG AFR
27779.75 1 ACB 1KG AFR
27784.25 1 ACB 1KG AFR
27789.65 1 ACB 1KG AFR
27793.95 1 ACB 1KG AFR
27796.8 1 ACB 1KG AFR
27799.95 1 ACB 1KG AFR
27804.25 1 ACB 1KG AFR
27809.25 1 ACB 1KG AFR
27814.5 1 ACB 1KG AFR
27818.9 1 ACB 1KG AFR
27822.95 1 ACB 1KG AFR
27827.15 1 ACB 1KG AFR
27831.4 1 ACB 1KG AFR
27835.55 1 ACB 1KG AFR
27839.1 1 ACB 1KG AFR
27842.85 1 ACB 1KG AFR
27848.4 1 ACB 1KG AFR
27853.85 1 ACB 1KG AFR
27857.85 1 ACB 1KG AFR
27863.15 1 ACB 1KG AFR
27869.1 1 ACB 1KG AFR
27874.55 1 ACB 1KG AFR
27879.55 1 ACB 1KG AFR
27884.35 1 ACB 1KG AFR
27889.35 1 ACB 1KG AFR
27896.05 1 ACB 1KG AFR
27903 1 ACB 1KG AFR
27909.35 1 ACB 1KG AFR
27916.55 1 ACB 1KG AFR
27922.25 1 ACB 1KG AFR
27928.5 1 ACB 1KG AFR
27934.7 1 ACB 1KG AFR
27939 1 ACB 1KG AFR
27945.6 1 ACB 1KG AFR
27952.1 1 ACB 1KG AFR
27956.5 1 ACB 1KG AFR
27961.3 1 ACB 1KG AFR
27965.85 1 ACB 1KG AFR
27969.8 1 ACB 1KG AFR
27973.55 1 ACB 1KG AFR
27978.55 1 ACB 1KG AFR
27984.35 1 ACB 1KG AFR
27990.3 1 ACB 1KG AFR
27995.9 1 ACB 1KG AFR
28000.5 1 ACB 1KG AFR
28005.75 1 ACB 1KG AFR
28010.1 1 ACB 1KG AFR
28013.35 1 ACB 1KG AFR
28018.15 1 ACB 1KG AFR
28024 1 ACB 1KG AFR
28028.6 1 ACB 1KG AFR
28033.05 1 ACB 1KG AFR
28038.85 1 ACB 1KG AFR
28044.1 1 ACB 1KG AFR
28048.25 1 ACB 1KG AFR
28052.2 1 ACB 1KG AFR
28055.7 1 ACB 1KG AFR
28060.05 1 ACB 1KG AFR
28065.6 1 ACB 1KG AFR
28070.75 1 ACB 1KG AFR
28077.15 1 ACB 1KG AFR
28083.7 1 ACB 1KG AFR
28088 1 ACB 1KG AFR
28092.35 1 ACB 1KG AFR
28096.4 1 ACB 1KG AFR
28100.45 1 ACB 1KG AFR
28105.15 1 ACB 1KG AFR
28108.9 1 ACB 1KG AFR
28112.5 1 ACB 1KG AFR
28117.55 1 ACB 1KG AFR
28122.05 1 ACB 1KG AFR
28126.4 1 ACB 1KG AFR
28132.5 1 ACB 1KG AFR
28138 1 ACB 1KG AFR
28141.95 1 ACB 1KG AFR
28145.35 1 ACB 1KG AFR
28150.2 1 ACB 1KG AFR
28156.7 1 ACB 1KG AFR
28163.75 1 ACB 1KG AFR
28171.1 1 ACB 1KG AFR
28177.9 1 ACB 1KG AFR
28183.5 1 ACB 1KG AFR
28189.3 1 ACB 1KG AFR
28195.2 1 ACB 1KG AFR
28200.15 1 ACB 1KG AFR
28206.15 1 ACB 1KG AFR
28212.85 1 ACB 1KG AFR
28218.05 1 ACB 1KG AFR
28222.3 1 ACB 1KG AFR
28227.65 1 ACB 1KG AFR
28235.1 1 ACB 1KG AFR
28241.5 1 ACB 1KG AFR
28245.45 1 ACB 1KG AFR
28248.1 1 ACB 1KG AFR
28250.6 1 ACB 1KG AFR
28254.45 1 ACB 1KG AFR
28259.2 1 ACB 1KG AFR
28265.5 1 ACB 1KG AFR
28272.3 1 ACB 1KG AFR
28277.05 1 ACB 1KG AFR
28281.4 1 ACB 1KG AFR
28286.35 1 ACB 1KG AFR
28291.6 1 ACB 1KG AFR
28296 1 ACB 1KG AFR
28299.85 1 ACB 1KG AFR
28304 1 ACB 1KG AFR
28308.6 1 ACB 1KG AFR
28313.8 1 ACB 1KG AFR
28318.5 1 ACB 1KG AFR
28323.1 1 ACB 1KG AFR
28327.65 1 ACB 1KG AFR
28331.6 1 ACB 1KG AFR
28335.65 1 ACB 1KG AFR
28339.85 1 ACB 1KG AFR
28343.75 1 ACB 1KG AFR
28347.4 1 ACB 1KG AFR
28351.3 1 ACB 1KG AFR
28355.45 1 ACB 1KG AFR
28361 1 ACB 1KG AFR
28367.65 1 ACB 1KG AFR
28372.45 1 ACB 1KG AFR
28378.25 1 ACB 1KG AFR
28384.9 1 ACB 1KG AFR
28391.4 1 ACB 1KG AFR
28398.25 1 ACB 1KG AFR
28403.4 1 ACB 1KG AFR
28407.4 1 ACB 1KG AFR
28410.4 1 ACB 1KG AFR
28414.2 1 ACB 1KG AFR
28419.25 1 ACB 1KG AFR
28423.6 1 ACB 1KG AFR
28426.8 1 ACB 1KG AFR
28430.45 1 ACB 1KG AFR
28434.65 1 ACB 1KG AFR
28438.65 1 ACB 1KG AFR
28442.2 1 ACB 1KG AFR
28445.45 1 ACB 1KG AFR
28449.7 1 ACB 1KG AFR
28454.7 1 ACB 1KG AFR
28460.5 1 ACB 1KG AFR
28465.95 1 ACB 1KG AFR
28471.15 1 ACB 1KG AFR
28476.8 1 ACB 1KG AFR
28481.45 1 ACB 1KG AFR
28486.6 1 ACB 1KG AFR
28492.65 1 ACB 1KG AFR
28498.25 1 ACB 1KG AFR
28503.9 1 ACB 1KG AFR
28508.5 1 ACB 1KG AFR
28512.1 1 ACB 1KG AFR
28516.25 1 ACB 1KG AFR
28520.55 1 ACB 1KG AFR
28525.4 1 ACB 1KG AFR
28530.15 1 ACB 1KG AFR
28533.7 1 ACB 1KG AFR
28537.15 1 ACB 1KG AFR
28541.6 1 ACB 1KG AFR
28545.75 1 ACB 1KG AFR
28549.4 1 ACB 1KG AFR
28552.9 1 ACB 1KG AFR
28556.7 1 ACB 1KG AFR
28562.2 1 ACB 1KG AFR
28570.8 1 ACB 1KG AFR
28578.95 1 ACB 1KG AFR
28583.75 1 ACB 1KG AFR
28588.65 1 ACB 1KG AFR
28594.3 1 ACB 1KG AFR
28598.95 1 ACB 1KG AFR
28602.65 1 ACB 1KG AFR
28607.7 1 ACB 1KG AFR
28613.5 1 ACB 1KG AFR
28617.85 1 ACB 1KG AFR
28622.05 1 ACB 1KG AFR
28626.7 1 ACB 1KG AFR
28631.35 1 ACB 1KG AFR
28635.5 1 ACB 1KG AFR
28638.95 1 ACB 1KG AFR
28642.9 1 ACB 1KG AFR
28647.65 1 ACB 1KG AFR
28653.4 1 ACB 1KG AFR
28659.65 1 ACB 1KG AFR
28666.7 1 ACB 1KG AFR
28672.9 1 ACB 1KG AFR
28677.35 1 ACB 1KG AFR
28681.7 1 ACB 1KG AFR
28685.9 1 ACB 1KG AFR
28691 1 ACB 1KG AFR
28696.6 1 ACB 1KG AFR
28701.75 1 ACB 1KG AFR
28707.65 1 ACB 1KG AFR
28712.85 1 ACB 1KG AFR
28718.2 1 ACB 1KG AFR
28723.95 1 ACB 1KG AFR
28728.8 1 ACB 1KG AFR
28733 1 ACB 1KG AFR
28736.5 1 ACB 1KG AFR
28740 1 ACB 1KG AFR
28744.15 1 ACB 1KG AFR
28748.85 1 ACB 1KG AFR
28754.1 1 ACB 1KG AFR
28759.35 1 ACB 1KG AFR
28763.9 1 ACB 1KG AFR
28767.8 1 ACB 1KG AFR
28771.7 1 ACB 1KG AFR
28776.3 1 ACB 1KG AFR
28780.3 1 ACB 1KG AFR
28783.35 1 ACB 1KG AFR
28787.85 1 ACB 1KG AFR
28793.65 1 ACB 1KG AFR
28798.45 1 ACB 1KG AFR
28802.75 1 ACB 1KG AFR
28806.85 1 ACB 1KG AFR
28811.35 1 ACB 1KG AFR
28816.6 1 ACB 1KG AFR
28822.05 1 ACB 1KG AFR
28826.6 1 ACB 1KG AFR
28831.2 1 ACB 1KG AFR
28837.95 1 ACB 1KG AFR
28844.35 1 ACB 1KG AFR
28850.1 1 ACB 1KG AFR
28855.65 1 ACB 1KG AFR
28860.25 1 ACB 1KG AFR
28865.5 1 ACB 1KG AFR
28871.15 1 ACB 1KG AFR
28876.1 1 ACB 1KG AFR
28881.3 1 ACB 1KG AFR
28886.1 1 ACB 1KG AFR
28889.35 1 ACB 1KG AFR
28893.2 1 ACB 1KG AFR
28898.7 1 ACB 1KG AFR
28904.4 1 ACB 1KG AFR
28909.5 1 ACB 1KG AFR
28915.05 1 ACB 1KG AFR
28920.3 1 ACB 1KG AFR
28924.4 1 ACB 1KG AFR
28929.25 1 ACB 1KG AFR
28935.5 1 ACB 1KG AFR
28941.45 1 ACB 1KG AFR
28946.15 1 ACB 1KG AFR
28951.25 1 ACB 1KG AFR
28956.2 1 ACB 1KG AFR
28960.45 1 ACB 1KG AFR
28965.75 1 ACB 1KG AFR
28970.65 1 ACB 1KG AFR
28975.9 1 ACB 1KG AFR
28982.65 1 ACB 1KG AFR
28990.45 1 ACB 1KG AFR
28997.35 1 ACB 1KG AFR
29002.85 1 ACB 1KG AFR
29007.95 1 ACB 1KG AFR
29013.6 1 ACB 1KG AFR
29019.15 1 ACB 1KG AFR
29024.75 1 ACB 1KG AFR
29031.75 1 ACB 1KG AFR
29037.25 1 ACB 1KG AFR
29041.35 1 ACB 1KG AFR
29044.9 1 ACB 1KG AFR
29048.8 1 ACB 1KG AFR
29053.8 1 ACB 1KG AFR
29059.85 1 ACB 1KG AFR
29066.2 1 ACB 1KG AFR
29071.4 1 ACB 1KG AFR
29074.95 1 ACB 1KG AFR
29077.1 1 ACB 1KG AFR
29079 1 ACB 1KG AFR
29083.15 1 ACB 1KG AFR
29088.55 1 ACB 1KG AFR
29092.55 1 ACB 1KG AFR
29096.15 1 ACB 1KG AFR
29099.2 1 ACB 1KG AFR
29102.1 1 ACB 1KG AFR
29106.4 1 ACB 1KG AFR
29110.4 1 ACB 1KG AFR
29113.15 1 ACB 1KG AFR
29116.15 1 ACB 1KG AFR
29120.15 1 ACB 1KG AFR
29126.4 1 ACB 1KG AFR
29133.9 1 ACB 1KG AFR
29140.3 1 ACB 1KG AFR
29145.35 1 ACB 1KG AFR
29149.2 1 ACB 1KG AFR
29153.95 1 ACB 1KG AFR
29160.9 1 ACB 1KG AFR
29167.3 1 ACB 1KG AFR
29171.45 1 ACB 1KG AFR
29175.1 1 ACB 1KG AFR
29180.8 1 ACB 1KG AFR
29187.5 1 ACB 1KG AFR
29193.2 1 ACB 1KG AFR
29197.6 1 ACB 1KG AFR
29202.45 1 ACB 1KG AFR
29209.25 1 ACB 1KG AFR
29216.35 1 ACB 1KG AFR
29222.35 1 ACB 1KG AFR
29228.35 1 ACB 1KG AFR
29235.25 1 ACB 1KG AFR
29240.5 1 ACB 1KG AFR
29244.75 1 ACB 1KG AFR
29249.7 1 ACB 1KG AFR
29255.5 1 ACB 1KG AFR
29262 1 ACB 1KG AFR
29267.15 1 ACB 1KG AFR
29273.6 1 ACB 1KG AFR
29281.65 1 ACB 1KG AFR
29287.65 1 ACB 1KG AFR
29292.55 1 ACB 1KG AFR
29297.2 1 ACB 1KG AFR
29303 1 ACB 1KG AFR
29309.3 1 ACB 1KG AFR
29314.8 1 ACB 1KG AFR
29320.05 1 ACB 1KG AFR
29325.5 1 ACB 1KG AFR
29331.75 1 ACB 1KG AFR
29336.5 1 ACB 1KG AFR
29340.05 1 ACB 1KG AFR
29344.05 1 ACB 1KG AFR
29348.4 1 ACB 1KG AFR
29353.8 1 ACB 1KG AFR
29359.4 1 ACB 1KG AFR
29363.45 1 ACB 1KG AFR
29366.85 1 ACB 1KG AFR
29370.35 1 ACB 1KG AFR
29374.85 1 ACB 1KG AFR
29380.65 1 ACB 1KG AFR
29385.85 1 ACB 1KG AFR
29390.4 1 ACB 1KG AFR
29395.85 1 ACB 1KG AFR
29402.5 1 ACB 1KG AFR
29409.8 1 ACB 1KG AFR
29417.1 1 ACB 1KG AFR
29423.25 1 ACB 1KG AFR
29427.8 1 ACB 1KG AFR
29432.7 1 ACB 1KG AFR
29438.5 1 ACB 1KG AFR
29443.9 1 ACB 1KG AFR
29448.55 1 ACB 1KG AFR
29454.65 1 ACB 1KG AFR
29460.3 1 ACB 1KG AFR
29463.65 1 ACB 1KG AFR
29467.65 1 ACB 1KG AFR
29472.6 1 ACB 1KG AFR
29477.7 1 ACB 1KG AFR
29481.35 1 ACB 1KG AFR
29484.7 1 ACB 1KG AFR
29490.1 1 ACB 1KG AFR
29495.6 1 ACB 1KG AFR
29500 1 ACB 1KG AFR
29504.15 1 ACB 1KG AFR
29507.8 1 ACB 1KG AFR
29511.3 1 ACB 1KG AFR
29515.45 1 ACB 1KG AFR
29519.8 1 ACB 1KG AFR
29523 1 ACB 1KG AFR
29525.55 1 ACB 1KG AFR
29529.75 1 ACB 1KG AFR
29534.45 1 ACB 1KG AFR
29538.5 1 ACB 1KG AFR
29542.45 1 ACB 1KG AFR
29546.5 1 ACB 1KG AFR
29553.65 1 ACB 1KG AFR
29560.4 1 ACB 1KG AFR
29564.15 1 ACB 1KG AFR
29568.1 1 ACB 1KG AFR
29572.25 1 ACB 1KG AFR
29576.1 1 ACB 1KG AFR
29579.65 1 ACB 1KG AFR
29582.8 1 ACB 1KG AFR
29586 1 ACB 1KG AFR
29589.6 1 ACB 1KG AFR
29593 1 ACB 1KG AFR
29596.1 1 ACB 1KG AFR
29600.2 1 ACB 1KG AFR
29605.5 1 ACB 1KG AFR
29610 1 ACB 1KG AFR
29614.35 1 ACB 1KG AFR
29618.3 1 ACB 1KG AFR
29621.15 1 ACB 1KG AFR
29625.75 1 ACB 1KG AFR
29632.7 1 ACB 1KG AFR
29639.2 1 ACB 1KG AFR
29644.05 1 ACB 1KG AFR
29648.25 1 ACB 1KG AFR
29652.35 1 ACB 1KG AFR
29656.8 1 ACB 1KG AFR
29662.35 1 ACB 1KG AFR
29667.45 1 ACB 1KG AFR
29671.7 1 ACB 1KG AFR
29676.65 1 ACB 1KG AFR
29681.25 1 ACB 1KG AFR
29686.85 1 ACB 1KG AFR
29692.3 1 ACB 1KG AFR
29696.5 1 ACB 1KG AFR
29701.5 1 ACB 1KG AFR
29706.7 1 ACB 1KG AFR
29710.85 1 ACB 1KG AFR
29714.1 1 ACB 1KG AFR
29718.2 1 ACB 1KG AFR
29723 1 ACB 1KG AFR
29727.6 1 ACB 1KG AFR
29731.75 1 ACB 1KG AFR
29734.95 1 ACB 1KG AFR
29737.65 1 ACB 1KG AFR
29741.5 1 ACB 1KG AFR
29746.95 1 ACB 1KG AFR
29753.7 1 ACB 1KG AFR
29760.85 1 ACB 1KG AFR
29767.5 1 ACB 1KG AFR
29772.8 1 ACB 1KG AFR
29776.55 1 ACB 1KG AFR
29779.85 1 ACB 1KG AFR
29784.15 1 ACB 1KG AFR
29789.05 1 ACB 1KG AFR
29792.95 1 ACB 1KG AFR
29796.25 1 ACB 1KG AFR
29799.55 1 ACB 1KG AFR
29803.05 1 ACB 1KG AFR
29807.05 1 ACB 1KG AFR
29811.5 1 ACB 1KG AFR
29817 1 ACB 1KG AFR
29822.65 1 ACB 1KG AFR
29827.85 1 ACB 1KG AFR
29833.2 1 ACB 1KG AFR
29838.75 1 ACB 1KG AFR
29843.4 1 ACB 1KG AFR
29847.5 1 ACB 1KG AFR
29852.6 1 ACB 1KG AFR
29857.95 1 ACB 1KG AFR
29863.35 1 ACB 1KG AFR
29868.45 1 ACB 1KG AFR
29872.35 1 ACB 1KG AFR
29877.05 1 ACB 1KG AFR
29882.4 1 ACB 1KG AFR
29886.95 1 ACB 1KG AFR
29891.8 1 ACB 1KG AFR
29896.55 1 ACB 1KG AFR
29900.85 1 ACB 1KG AFR
29905.75 1 ACB 1KG AFR
29911.35 1 ACB 1KG AFR
29916.95 1 ACB 1KG AFR
29922.45 1 ACB 1KG AFR
29927.85 1 ACB 1KG AFR
29934.6 1 ACB 1KG AFR
29942.1 1 ACB 1KG AFR
29947.85 1 ACB 1KG AFR
29952.7 1 ACB 1KG AFR
29956.9 1 ACB 1KG AFR
29961.75 1 ACB 1KG AFR
29966.85 1 ACB 1KG AFR
29971.35 1 ACB 1KG AFR
29976.35 1 ACB 1KG AFR
29981.15 1 ACB 1KG AFR
29986.05 1 ACB 1KG AFR
29990.35 1 ACB 1KG AFR
29994.65 1 ACB 1KG AFR
29999.35 1 ACB 1KG AFR
30004.85 1 ACB 1KG AFR
30011.15 1 ACB 1KG AFR
30015.55 1 ACB 1KG AFR
30018.85 1 ACB 1KG AFR
30023.55 1 ACB 1KG AFR
30028.45 1 ACB 1KG AFR
30032.2 1 ACB 1KG AFR
30037.35 1 ACB 1KG AFR
30043.05 1 ACB 1KG AFR
30047.2 1 ACB 1KG AFR
30051.65 1 ACB 1KG AFR
30056.8 1 ACB 1KG AFR
30061.95 1 ACB 1KG AFR
30067 1 ACB 1KG AFR
30072.2 1 ACB 1KG AFR
30076.8 1 ACB 1KG AFR
30081.25 1 ACB 1KG AFR
30086.05 1 ACB 1KG AFR
30090.6 1 ACB 1KG AFR
30095.95 1 ACB 1KG AFR
30102.15 1 ACB 1KG AFR
30107.35 1 ACB 1KG AFR
30111.6 1 ACB 1KG AFR
30115.95 1 ACB 1KG AFR
30121.2 1 ACB 1KG AFR
30126.25 1 ACB 1KG AFR
30130.75 1 ACB 1KG AFR
30135.25 1 ACB 1KG AFR
30139.5 1 ACB 1KG AFR
30144.55 1 ACB 1KG AFR
30149.45 1 ACB 1KG AFR
30153.15 1 ACB 1KG AFR
30156.2 1 ACB 1KG AFR
30159.55 1 ACB 1KG AFR
30164.15 1 ACB 1KG AFR
30169.6 1 ACB 1KG AFR
30174.45 1 ACB 1KG AFR
30178.5 1 ACB 1KG AFR
30182.6 1 ACB 1KG AFR
30187.5 1 ACB 1KG AFR
30192.55 1 ACB 1KG AFR
30196.9 1 ACB 1KG AFR
30201.3 1 ACB 1KG AFR
30205.2 1 ACB 1KG AFR
30208.5 1 ACB 1KG AFR
30211.3 1 ACB 1KG AFR
30214.1 1 ACB 1KG AFR
30217.65 1 ACB 1KG AFR
30222.05 1 ACB 1KG AFR
30227 1 ACB 1KG AFR
30233.45 1 ACB 1KG AFR
30239.8 1 ACB 1KG AFR
30245.55 1 ACB 1KG AFR
30252.5 1 ACB 1KG AFR
30257.8 1 ACB 1KG AFR
30261.45 1 ACB 1KG AFR
30267.25 1 ACB 1KG AFR
30273.55 1 ACB 1KG AFR
30277.7 1 ACB 1KG AFR
30281.45 1 ACB 1KG AFR
30285.25 1 ACB 1KG AFR
30289.15 1 ACB 1KG AFR
30292.55 1 ACB 1KG AFR
30296.75 1 ACB 1KG AFR
30302.25 1 ACB 1KG AFR
30307.3 1 ACB 1KG AFR
30311.15 1 ACB 1KG AFR
30314.8 1 ACB 1KG AFR
30318.85 1 ACB 1KG AFR
30322.65 1 ACB 1KG AFR
30327.5 1 ACB 1KG AFR
30332.55 1 ACB 1KG AFR
30337.55 1 ACB 1KG AFR
30343.05 1 ACB 1KG AFR
30347.3 1 ACB 1KG AFR
30351 1 ACB 1KG AFR
30355.4 1 ACB 1KG AFR
30359.45 1 ACB 1KG AFR
30363.9 1 ACB 1KG AFR
30369.35 1 ACB 1KG AFR
30374.4 1 ACB 1KG AFR
30379.1 1 ACB 1KG AFR
30383.6 1 ACB 1KG AFR
30388.65 1 ACB 1KG AFR
30393.55 1 ACB 1KG AFR
30397.7 1 ACB 1KG AFR
30402.5 1 ACB 1KG AFR
30408.4 1 ACB 1KG AFR
30414.5 1 ACB 1KG AFR
30419.35 1 ACB 1KG AFR
30423.35 1 ACB 1KG AFR
30427.5 1 ACB 1KG AFR
30432.3 1 ACB 1KG AFR
30436.75 1 ACB 1KG AFR
30441.25 1 ACB 1KG AFR
30446.55 1 ACB 1KG AFR
30450.8 1 ACB 1KG AFR
30454.5 1 ACB 1KG AFR
30459 1 ACB 1KG AFR
30463.1 1 ACB 1KG AFR
30466.85 1 ACB 1KG AFR
30471.15 1 ACB 1KG AFR
30476.25 1 ACB 1KG AFR
30481.85 1 ACB 1KG AFR
30486.2 1 ACB 1KG AFR
30490.25 1 ACB 1KG AFR
30496.7 1 ACB 1KG AFR
30502.3 1 ACB 1KG AFR
30506.65 1 ACB 1KG AFR
30511.25 1 ACB 1KG AFR
30514.45 1 ACB 1KG AFR
30517.4 1 ACB 1KG AFR
30521.3 1 ACB 1KG AFR
30526.4 1 ACB 1KG AFR
30532.1 1 ACB 1KG AFR
30537.3 1 ACB 1KG AFR
30541.8 1 ACB 1KG AFR
30545.9 1 ACB 1KG AFR
30552 1 ACB 1KG AFR
30559.95 1 ACB 1KG AFR
30566.05 1 ACB 1KG AFR
30570.7 1 ACB 1KG AFR
30575.65 1 ACB 1KG AFR
30580.85 1 ACB 1KG AFR
30584.6 1 ACB 1KG AFR
30588.05 1 ACB 1KG AFR
30591.9 1 ACB 1KG AFR
30595.75 1 ACB 1KG AFR
30600.85 1 ACB 1KG AFR
30606.7 1 ACB 1KG AFR
30612.2 1 ACB 1KG AFR
30617.65 1 ACB 1KG AFR
30623.4 1 ACB 1KG AFR
30628.55 1 ACB 1KG AFR
30633.3 1 ACB 1KG AFR
30638 1 ACB 1KG AFR
30641.6 1 ACB 1KG AFR
30645 1 ACB 1KG AFR
30649.45 1 ACB 1KG AFR
30654.2 1 ACB 1KG AFR
30658.1 1 ACB 1KG AFR
30661.35 1 ACB 1KG AFR
30664.15 1 ACB 1KG AFR
30666.95 1 ACB 1KG AFR
30670.5 1 ACB 1KG AFR
30675.55 1 ACB 1KG AFR
30681.9 1 ACB 1KG AFR
30687.75 1 ACB 1KG AFR
30691.9 1 ACB 1KG AFR
30695.25 1 ACB 1KG AFR
30699.1 1 ACB 1KG AFR
30702.45 1 ACB 1KG AFR
30706.7 1 ACB 1KG AFR
30713.4 1 ACB 1KG AFR
30719.85 1 ACB 1KG AFR
30724.35 1 ACB 1KG AFR
30727.9 1 ACB 1KG AFR
30731.45 1 ACB 1KG AFR
30734.8 1 ACB 1KG AFR
30738.65 1 ACB 1KG AFR
30743.8 1 ACB 1KG AFR
30749.05 1 ACB 1KG AFR
30754.25 1 ACB 1KG AFR
30760.05 1 ACB 1KG AFR
30766.15 1 ACB 1KG AFR
30771.95 1 ACB 1KG AFR
30777.25 1 ACB 1KG AFR
30781.65 1 ACB 1KG AFR
30785.35 1 ACB 1KG AFR
30789.1 1 ACB 1KG AFR
30793.85 1 ACB 1KG AFR
30798.05 1 ACB 1KG AFR
30801.95 1 ACB 1KG AFR
30805.95 1 ACB 1KG AFR
30810.15 1 ACB 1KG AFR
30816.4 1 ACB 1KG AFR
30821.55 1 ACB 1KG AFR
30825.35 1 ACB 1KG AFR
30829.15 1 ACB 1KG AFR
30832.85 1 ACB 1KG AFR
30836.6 1 ACB 1KG AFR
30840.95 1 ACB 1KG AFR
30846.1 1 ACB 1KG AFR
30850.45 1 ACB 1KG AFR
30853.8 1 ACB 1KG AFR
30857.2 1 ACB 1KG AFR
30862.2 1 ACB 1KG AFR
30866.85 1 ACB 1KG AFR
30871.3 1 ACB 1KG AFR
30875.6 1 ACB 1KG AFR
30879.2 1 ACB 1KG AFR
30882.65 1 ACB 1KG AFR
30886.25 1 ACB 1KG AFR
30890.15 1 ACB 1KG AFR
30894.9 1 ACB 1KG AFR
30902.05 1 ACB 1KG AFR
30908.85 1 ACB 1KG AFR
30913.15 1 ACB 1KG AFR
30917.85 1 ACB 1KG AFR
30924.2 1 ACB 1KG AFR
30929.75 1 ACB 1KG AFR
30934.9 1 ACB 1KG AFR
30939.75 1 ACB 1KG AFR
30943.25 1 ACB 1KG AFR
30947.85 1 ACB 1KG AFR
30953.35 1 ACB 1KG AFR
30957.6 1 ACB 1KG AFR
30961.5 1 ACB 1KG AFR
30964.9 1 ACB 1KG AFR
30968.45 1 ACB 1KG AFR
30974.75 1 ACB 1KG AFR
30980.1 1 ACB 1KG AFR
30983.8 1 ACB 1KG AFR
30987.75 1 ACB 1KG AFR
30991.05 1 ACB 1KG AFR
30995.75 1 ACB 1KG AFR
31001.95 1 ACB 1KG AFR
31008.25 1 ACB 1KG AFR
31013.25 1 ACB 1KG AFR
31017 1 ACB 1KG AFR
31021.35 1 ACB 1KG AFR
31027.2 1 ACB 1KG AFR
31033.2 1 ACB 1KG AFR
31038.75 1 ACB 1KG AFR
31044.1 1 ACB 1KG AFR
31049.1 1 ACB 1KG AFR
31054.5 1 ACB 1KG AFR
31061.05 1 ACB 1KG AFR
31066.75 1 ACB 1KG AFR
31070.7 1 ACB 1KG AFR
31074.1 1 ACB 1KG AFR
31078.45 1 ACB 1KG AFR
31083.45 1 ACB 1KG AFR
31087.9 1 ACB 1KG AFR
31091.5 1 ACB 1KG AFR
31094.4 1 ACB 1KG AFR
31097.75 1 ACB 1KG AFR
31100.8 1 ACB 1KG AFR
31104.25 1 ACB 1KG AFR
31108.15 1 ACB 1KG AFR
31112.2 1 ACB 1KG AFR
31116.1 1 ACB 1KG AFR
31119.85 1 ACB 1KG AFR
31124.85 1 ACB 1KG AFR
31130.6 1 ACB 1KG AFR
31135.5 1 ACB 1KG AFR
31138.7 1 ACB 1KG AFR
31142.1 1 ACB 1KG AFR
31148.25 1 ACB 1KG AFR
31155.4 1 ACB 1KG AFR
31160.95 1 ACB 1KG AFR
31165.6 1 ACB 1KG AFR
31171.5 1 ACB 1KG AFR
31178.4 1 ACB 1KG AFR
31183.8 1 ACB 1KG AFR
31190.1 1 ACB 1KG AFR
31197.35 1 ACB 1KG AFR
31201.75 1 ACB 1KG AFR
31203.9 1 ACB 1KG AFR
31206.3 1 ACB 1KG AFR
31209.6 1 ACB 1KG AFR
31214.05 1 ACB 1KG AFR
31219 1 ACB 1KG AFR
31222.85 1 ACB 1KG AFR
31226.35 1 ACB 1KG AFR
31231.3 1 ACB 1KG AFR
31235.15 1 ACB 1KG AFR
31238.55 1 ACB 1KG AFR
31244.15 1 ACB 1KG AFR
31249.35 1 ACB 1KG AFR
31254.15 1 ACB 1KG AFR
31258.65 1 ACB 1KG AFR
31262.4 1 ACB 1KG AFR
31265.6 1 ACB 1KG AFR
31269.05 1 ACB 1KG AFR
31273.7 1 ACB 1KG AFR
31278.15 1 ACB 1KG AFR
31281.75 1 ACB 1KG AFR
31285.55 1 ACB 1KG AFR
31289.8 1 ACB 1KG AFR
31293.85 1 ACB 1KG AFR
31298.7 1 ACB 1KG AFR
31303.1 1 ACB 1KG AFR
31306.4 1 ACB 1KG AFR
31310.4 1 ACB 1KG AFR
31315.65 1 ACB 1KG AFR
31320.35 1 ACB 1KG AFR
31325.35 1 ACB 1KG AFR
31332.05 1 ACB 1KG AFR
31338.6 1 ACB 1KG AFR
31343.8 1 ACB 1KG AFR
31348.4 1 ACB 1KG AFR
31352.8 1 ACB 1KG AFR
31356.5 1 ACB 1KG AFR
31361.4 1 ACB 1KG AFR
31366.9 1 ACB 1KG AFR
31371.8 1 ACB 1KG AFR
31376.45 1 ACB 1KG AFR
31382.2 1 ACB 1KG AFR
31389.3 1 ACB 1KG AFR
31395.2 1 ACB 1KG AFR
31400.2 1 ACB 1KG AFR
31404.45 1 ACB 1KG AFR
31408.35 1 ACB 1KG AFR
31413.15 1 ACB 1KG AFR
31418.55 1 ACB 1KG AFR
31424.3 1 ACB 1KG AFR
31428.95 1 ACB 1KG AFR
31433.05 1 ACB 1KG AFR
31439 1 ACB 1KG AFR
31445.8 1 ACB 1KG AFR
31451.75 1 ACB 1KG AFR
31456.65 1 ACB 1KG AFR
31460.65 1 ACB 1KG AFR
31464.15 1 ACB 1KG AFR
31468.2 1 ACB 1KG AFR
31472.4 1 ACB 1KG AFR
31477.35 1 ACB 1KG AFR
31483.2 1 ACB 1KG AFR
31488.95 1 ACB 1KG AFR
31495.1 1 ACB 1KG AFR
31501.1 1 ACB 1KG AFR
31506.3 1 ACB 1KG AFR
31510.25 1 ACB 1KG AFR
31514.6 1 ACB 1KG AFR
31520.6 1 ACB 1KG AFR
31526.2 1 ACB 1KG AFR
31530.7 1 ACB 1KG AFR
31536 1 ACB 1KG AFR
31541.7 1 ACB 1KG AFR
31547.75 1 ACB 1KG AFR
31553.95 1 ACB 1KG AFR
31559.25 1 ACB 1KG AFR
31564.4 1 ACB 1KG AFR
31568.85 1 ACB 1KG AFR
31572.35 1 ACB 1KG AFR
31576.5 1 ACB 1KG AFR
31581.55 1 ACB 1KG AFR
31586.8 1 ACB 1KG AFR
31590.65 1 ACB 1KG AFR
31593.6 1 ACB 1KG AFR
31596.75 1 ACB 1KG AFR
31599.65 1 ACB 1KG AFR
31602.7 1 ACB 1KG AFR
31607.45 1 ACB 1KG AFR
31612.85 1 ACB 1KG AFR
31617.8 1 ACB 1KG AFR
31622.9 1 ACB 1KG AFR
31627 1 ACB 1KG AFR
31631.6 1 ACB 1KG AFR
31636.85 1 ACB 1KG AFR
31640.55 1 ACB 1KG AFR
31643.4 1 ACB 1KG AFR
31646.7 1 ACB 1KG AFR
31651.75 1 ACB 1KG AFR
31658 1 ACB 1KG AFR
31663.45 1 ACB 1KG AFR
31669 1 ACB 1KG AFR
31674.55 1 ACB 1KG AFR
31679.1 1 ACB 1KG AFR
31683.9 1 ACB 1KG AFR
31689 1 ACB 1KG AFR
31693.15 1 ACB 1KG AFR
31696.45 1 ACB 1KG AFR
31699.95 1 ACB 1KG AFR
31705.1 1 ACB 1KG AFR
31710.8 1 ACB 1KG AFR
31715.15 1 ACB 1KG AFR
31718.8 1 ACB 1KG AFR
31722.05 1 ACB 1KG AFR
31725.15 1 ACB 1KG AFR
31728 1 ACB 1KG AFR
31732 1 ACB 1KG AFR
31737.55 1 ACB 1KG AFR
31742.4 1 ACB 1KG AFR
31746.6 1 ACB 1KG AFR
31750.9 1 ACB 1KG AFR
31754.7 1 ACB 1KG AFR
31758.25 1 ACB 1KG AFR
31762.6 1 ACB 1KG AFR
31766.9 1 ACB 1KG AFR
31769.95 1 ACB 1KG AFR
31773.2 1 ACB 1KG AFR
31777.95 1 ACB 1KG AFR
31782.7 1 ACB 1KG AFR
31786.55 1 ACB 1KG AFR
31789.9 1 ACB 1KG AFR
31793.55 1 ACB 1KG AFR
31797.55 1 ACB 1KG AFR
31802.4 1 ACB 1KG AFR
31807.6 1 ACB 1KG AFR
31811.3 1 ACB 1KG AFR
31814.6 1 ACB 1KG AFR
31818.85 1 ACB 1KG AFR
31823.1 1 ACB 1KG AFR
31827.2 1 ACB 1KG AFR
31831.8 1 ACB 1KG AFR
31836.5 1 ACB 1KG AFR
31841.15 1 ACB 1KG AFR
31846.4 1 ACB 1KG AFR
31852.4 1 ACB 1KG AFR
31858.85 1 ACB 1KG AFR
31864.35 1 ACB 1KG AFR
31867.45 1 ACB 1KG AFR
31870.1 1 ACB 1KG AFR
31874.1 1 ACB 1KG AFR
31878.5 1 ACB 1KG AFR
31882.9 1 ACB 1KG AFR
31887.45 1 ACB 1KG AFR
31891.75 1 ACB 1KG AFR
31896.1 1 ACB 1KG AFR
31901.05 1 ACB 1KG AFR
31905.45 1 ACB 1KG AFR
31909.8 1 ACB 1KG AFR
31914.3 1 ACB 1KG AFR
31919.85 1 ACB 1KG AFR
31926.05 1 ACB 1KG AFR
31930.65 1 ACB 1KG AFR
31934.65 1 ACB 1KG AFR
31938.05 1 ACB 1KG AFR
31942.1 1 ACB 1KG AFR
31946.3 1 ACB 1KG AFR
31950.4 1 ACB 1KG AFR
31956.65 1 ACB 1KG AFR
31963.45 1 ACB 1KG AFR
31969.6 1 ACB 1KG AFR
31974.25 1 ACB 1KG AFR
31978.95 1 ACB 1KG AFR
31984.45 1 ACB 1KG AFR
31989.15 1 ACB 1KG AFR
31993.4 1 ACB 1KG AFR
31998.45 1 ACB 1KG AFR
32003.55 1 ACB 1KG AFR
32006.95 1 ACB 1KG AFR
32009.7 1 ACB 1KG AFR
32012.45 1 ACB 1KG AFR
32016.7 1 ACB 1KG AFR
32021.8 1 ACB 1KG AFR
32025.6 1 ACB 1KG AFR
32029.3 1 ACB 1KG AFR
32034.35 1 ACB 1KG AFR
32040.7 1 ACB 1KG AFR
32046.25 1 ACB 1KG AFR
32049.85 1 ACB 1KG AFR
32054.4 1 ACB 1KG AFR
32060 1 ACB 1KG AFR
32064.3 1 ACB 1KG AFR
32067.9 1 ACB 1KG AFR
32072.75 1 ACB 1KG AFR
32077.85 1 ACB 1KG AFR
32081.3 1 ACB 1KG AFR
32085.5 1 ACB 1KG AFR
32090.9 1 ACB 1KG AFR
32095.95 1 ACB 1KG AFR
32101.35 1 ACB 1KG AFR
32106.2 1 ACB 1KG AFR
32110.9 1 ACB 1KG AFR
32115.2 1 ACB 1KG AFR
32118.05 1 ACB 1KG AFR
32122.05 1 ACB 1KG AFR
32126.1 1 ACB 1KG AFR
32128.85 1 ACB 1KG AFR
32132.65 1 ACB 1KG AFR
32138.2 1 ACB 1KG AFR
32144.5 1 ACB 1KG AFR
32149.1 1 ACB 1KG AFR
32152.7 1 ACB 1KG AFR
32157.05 1 ACB 1KG AFR
32160.75 1 ACB 1KG AFR
32164.7 1 ACB 1KG AFR
32169.4 1 ACB 1KG AFR
32173.2 1 ACB 1KG AFR
32177.15 1 ACB 1KG AFR
32181.05 1 ACB 1KG AFR
32184.5 1 ACB 1KG AFR
32189.1 1 ACB 1KG AFR
32194.95 1 ACB 1KG AFR
32202.3 1 ACB 1KG AFR
32209.05 1 ACB 1KG AFR
32213.2 1 ACB 1KG AFR
32215.65 1 ACB 1KG AFR
32217.85 1 ACB 1KG AFR
32221.25 1 ACB 1KG AFR
32225.65 1 ACB 1KG AFR
32230.15 1 ACB 1KG AFR
32234.05 1 ACB 1KG AFR
32238.6 1 ACB 1KG AFR
32245.75 1 ACB 1KG AFR
32252.5 1 ACB 1KG AFR
32256.75 1 ACB 1KG AFR
32260.45 1 ACB 1KG AFR
32264.65 1 ACB 1KG AFR
32269 1 ACB 1KG AFR
32272.6 1 ACB 1KG AFR
32276.1 1 ACB 1KG AFR
32280.2 1 ACB 1KG AFR
32284.85 1 ACB 1KG AFR
32289.75 1 ACB 1KG AFR
32293.9 1 ACB 1KG AFR
32297.2 1 ACB 1KG AFR
32301.8 1 ACB 1KG AFR
32308.1 1 ACB 1KG AFR
32313.75 1 ACB 1KG AFR
32318.8 1 ACB 1KG AFR
32323.75 1 ACB 1KG AFR
32328.55 1 ACB 1KG AFR
32333.15 1 ACB 1KG AFR
32336.8 1 ACB 1KG AFR
32341.6 1 ACB 1KG AFR
32347.7 1 ACB 1KG AFR
32352.35 1 ACB 1KG AFR
32357 1 ACB 1KG AFR
32361.45 1 ACB 1KG AFR
32365.75 1 ACB 1KG AFR
32371.05 1 ACB 1KG AFR
32376.05 1 ACB 1KG AFR
32380.8 1 ACB 1KG AFR
32384.5 1 ACB 1KG AFR
32388.7 1 ACB 1KG AFR
32393.5 1 ACB 1KG AFR
32397.85 1 ACB 1KG AFR
32403.4 1 ACB 1KG AFR
32410.25 1 ACB 1KG AFR
32417.25 1 ACB 1KG AFR
32422.85 1 ACB 1KG AFR
32427.95 1 ACB 1KG AFR
32433.45 1 ACB 1KG AFR
32439.1 1 ACB 1KG AFR
32444.3 1 ACB 1KG AFR
32448.95 1 ACB 1KG AFR
32453.75 1 ACB 1KG AFR
32458.7 1 ACB 1KG AFR
32463.5 1 ACB 1KG AFR
32467.65 1 ACB 1KG AFR
32471.85 1 ACB 1KG AFR
32476.65 1 ACB 1KG AFR
32480.65 1 ACB 1KG AFR
32484.2 1 ACB 1KG AFR
32489.5 1 ACB 1KG AFR
32496.05 1 ACB 1KG AFR
32501.3 1 ACB 1KG AFR
32505.2 1 ACB 1KG AFR
32510.05 1 ACB 1KG AFR
32516.45 1 ACB 1KG AFR
32521.9 1 ACB 1KG AFR
32525.4 1 ACB 1KG AFR
32529 1 ACB 1KG AFR
32533.15 1 ACB 1KG AFR
32537.6 1 ACB 1KG AFR
32542.2 1 ACB 1KG AFR
32546.3 1 ACB 1KG AFR
32550 1 ACB 1KG AFR
32554.05 1 ACB 1KG AFR
32558.35 1 ACB 1KG AFR
32562.55 1 ACB 1KG AFR
32566.05 1 ACB 1KG AFR
32569.95 1 ACB 1KG AFR
32575.1 1 ACB 1KG AFR
32581.45 1 ACB 1KG AFR
32587.5 1 ACB 1KG AFR
32592.1 1 ACB 1KG AFR
32596.4 1 ACB 1KG AFR
32600.05 1 ACB 1KG AFR
32603.15 1 ACB 1KG AFR
32606.25 1 ACB 1KG AFR
32609.4 1 ACB 1KG AFR
32613.55 1 ACB 1KG AFR
32618.05 1 ACB 1KG AFR
32621.95 1 ACB 1KG AFR
32625.35 1 ACB 1KG AFR
32629.25 1 ACB 1KG AFR
32634.6 1 ACB 1KG AFR
32639.6 1 ACB 1KG AFR
32644.5 1 ACB 1KG AFR
32649.85 1 ACB 1KG AFR
32654.65 1 ACB 1KG AFR
32659.2 1 ACB 1KG AFR
32663.7 1 ACB 1KG AFR
32668.25 1 ACB 1KG AFR
32672.5 1 ACB 1KG AFR
32676.5 1 ACB 1KG AFR
32680.5 1 ACB 1KG AFR
32684.4 1 ACB 1KG AFR
32688.05 1 ACB 1KG AFR
32691.55 1 ACB 1KG AFR
32696.1 1 ACB 1KG AFR
32701.5 1 ACB 1KG AFR
32706.8 1 ACB 1KG AFR
32711.5 1 ACB 1KG AFR
32714.95 1 ACB 1KG AFR
32718.1 1 ACB 1KG AFR
32721.45 1 ACB 1KG AFR
32725.1 1 ACB 1KG AFR
32729.4 1 ACB 1KG AFR
32734 1 ACB 1KG AFR
32738.55 1 ACB 1KG AFR
32742.25 1 ACB 1KG AFR
32746.45 1 ACB 1KG AFR
32751 1 ACB 1KG AFR
32754.8 1 ACB 1KG AFR
32758.85 1 ACB 1KG AFR
32764 1 ACB 1KG AFR
32768.95 1 ACB 1KG AFR
32772.2 1 ACB 1KG AFR
32776.5 1 ACB 1KG AFR
32781.9 1 ACB 1KG AFR
32786.35 1 ACB 1KG AFR
32790.05 1 ACB 1KG AFR
32793.05 1 ACB 1KG AFR
32797.1 1 ACB 1KG AFR
32802.65 1 ACB 1KG AFR
32810.15 1 ACB 1KG AFR
32817.6 1 ACB 1KG AFR
32823.8 1 ACB 1KG AFR
32830.55 1 ACB 1KG AFR
32835.95 1 ACB 1KG AFR
32840.7 1 ACB 1KG AFR
32846.35 1 ACB 1KG AFR
32852.45 1 ACB 1KG AFR
32858.3 1 ACB 1KG AFR
32863.25 1 ACB 1KG AFR
32867.85 1 ACB 1KG AFR
32873.05 1 ACB 1KG AFR
32877.15 1 ACB 1KG AFR
32879.85 1 ACB 1KG AFR
32882.35 1 ACB 1KG AFR
32885.55 1 ACB 1KG AFR
32890.6 1 ACB 1KG AFR
32898.45 1 ACB 1KG AFR
32905.75 1 ACB 1KG AFR
32911.05 1 ACB 1KG AFR
32916.55 1 ACB 1KG AFR
32921.4 1 ACB 1KG AFR
32925.4 1 ACB 1KG AFR
32930.4 1 ACB 1KG AFR
32937.1 1 ACB 1KG AFR
32942.25 1 ACB 1KG AFR
32947.1 1 ACB 1KG AFR
32953.65 1 ACB 1KG AFR
32959.8 1 ACB 1KG AFR
32964.3 1 ACB 1KG AFR
32967.65 1 ACB 1KG AFR
32973.2 1 ACB 1KG AFR
32980.7 1 ACB 1KG AFR
32986.3 1 ACB 1KG AFR
32989.9 1 ACB 1KG AFR
32993.1 1 ACB 1KG AFR
32996.55 1 ACB 1KG AFR
32999.85 1 ACB 1KG AFR
33003.05 1 ACB 1KG AFR
33006.2 1 ACB 1KG AFR
33010.05 1 ACB 1KG AFR
33015.2 1 ACB 1KG AFR
33020.75 1 ACB 1KG AFR
33027.55 1 ACB 1KG AFR
33033.95 1 ACB 1KG AFR
33038.45 1 ACB 1KG AFR
33043.55 1 ACB 1KG AFR
33049 1 ACB 1KG AFR
33053.75 1 ACB 1KG AFR
33058.3 1 ACB 1KG AFR
33063.75 1 ACB 1KG AFR
33070.05 1 ACB 1KG AFR
33075.3 1 ACB 1KG AFR
33080.25 1 ACB 1KG AFR
33085.8 1 ACB 1KG AFR
33090.6 1 ACB 1KG AFR
33095.75 1 ACB 1KG AFR
33101.2 1 ACB 1KG AFR
33104.9 1 ACB 1KG AFR
33107.85 1 ACB 1KG AFR
33111.7 1 ACB 1KG AFR
33116.8 1 ACB 1KG AFR
33122.3 1 ACB 1KG AFR
33127.3 1 ACB 1KG AFR
33131.45 1 ACB 1KG AFR
33134.95 1 ACB 1KG AFR
33138.15 1 ACB 1KG AFR
33140.5 1 ACB 1KG AFR
33143.15 1 ACB 1KG AFR
33146.8 1 ACB 1KG AFR
33151.4 1 ACB 1KG AFR
33157.4 1 ACB 1KG AFR
33163.2 1 ACB 1KG AFR
33168.65 1 ACB 1KG AFR
33174.65 1 ACB 1KG AFR
33179.8 1 ACB 1KG AFR
33184.9 1 ACB 1KG AFR
33190.3 1 ACB 1KG AFR
33194.75 1 ACB 1KG AFR
33199.55 1 ACB 1KG AFR
33205.35 1 ACB 1KG AFR
33211.1 1 ACB 1KG AFR
33215.55 1 ACB 1KG AFR
33220.45 1 ACB 1KG AFR
33226.1 1 ACB 1KG AFR
33229.9 1 ACB 1KG AFR
33232.8 1 ACB 1KG AFR
33237.3 1 ACB 1KG AFR
33242.65 1 ACB 1KG AFR
33246.8 1 ACB 1KG AFR
33250.85 1 ACB 1KG AFR
33255.7 1 ACB 1KG AFR
33260.15 1 ACB 1KG AFR
33263.85 1 ACB 1KG AFR
33267.6 1 ACB 1KG AFR
33270.9 1 ACB 1KG AFR
33274.2 1 ACB 1KG AFR
33279.3 1 ACB 1KG AFR
33284.35 1 ACB 1KG AFR
33288.35 1 ACB 1KG AFR
33292.9 1 ACB 1KG AFR
33297.8 1 ACB 1KG AFR
33302.6 1 ACB 1KG AFR
33307.15 1 ACB 1KG AFR
33311.95 1 ACB 1KG AFR
33316.7 1 ACB 1KG AFR
33321 1 ACB 1KG AFR
33325.8 1 ACB 1KG AFR
33330.55 1 ACB 1KG AFR
33335.15 1 ACB 1KG AFR
33339.95 1 ACB 1KG AFR
33344.1 1 ACB 1KG AFR
33348.05 1 ACB 1KG AFR
33351.25 1 ACB 1KG AFR
33355.05 1 ACB 1KG AFR
33360.6 1 ACB 1KG AFR
33365.2 1 ACB 1KG AFR
33368.95 1 ACB 1KG AFR
33373.1 1 ACB 1KG AFR
33377.95 1 ACB 1KG AFR
33383.1 1 ACB 1KG AFR
33388 1 ACB 1KG AFR
33392.85 1 ACB 1KG AFR
33396.95 1 ACB 1KG AFR
33400.25 1 ACB 1KG AFR
33404.1 1 ACB 1KG AFR
33409.1 1 ACB 1KG AFR
33414.4 1 ACB 1KG AFR
33420.45 1 ACB 1KG AFR
33426.5 1 ACB 1KG AFR
33430.65 1 ACB 1KG AFR
33434.3 1 ACB 1KG AFR
33438.35 1 ACB 1KG AFR
33443.1 1 ACB 1KG AFR
33448.2 1 ACB 1KG AFR
33453.65 1 ACB 1KG AFR
33459.15 1 ACB 1KG AFR
33463.85 1 ACB 1KG AFR
33467.95 1 ACB 1KG AFR
33472.6 1 ACB 1KG AFR
33479.8 1 ACB 1KG AFR
33486.85 1 ACB 1KG AFR
33491.8 1 ACB 1KG AFR
33496.8 1 ACB 1KG AFR
33502.15 1 ACB 1KG AFR
33507.6 1 ACB 1KG AFR
33512.55 1 ACB 1KG AFR
33518.05 1 ACB 1KG AFR
33524.5 1 ACB 1KG AFR
33529.25 1 ACB 1KG AFR
33532.35 1 ACB 1KG AFR
33536.05 1 ACB 1KG AFR
33540.45 1 ACB 1KG AFR
33545.05 1 ACB 1KG AFR
33550.05 1 ACB 1KG AFR
33554.75 1 ACB 1KG AFR
33559.8 1 ACB 1KG AFR
33565.15 1 ACB 1KG AFR
33570.35 1 ACB 1KG AFR
33575.05 1 ACB 1KG AFR
33578.15 1 ACB 1KG AFR
33582.3 1 ACB 1KG AFR
33587.7 1 ACB 1KG AFR
33591.95 1 ACB 1KG AFR
33596 1 ACB 1KG AFR
33600.5 1 ACB 1KG AFR
33605.05 1 ACB 1KG AFR
33609.5 1 ACB 1KG AFR
33613.95 1 ACB 1KG AFR
33619.85 1 ACB 1KG AFR
33625.5 1 ACB 1KG AFR
33632.1 1 ACB 1KG AFR
33640.25 1 ACB 1KG AFR
33645.55 1 ACB 1KG AFR
33649.4 1 ACB 1KG AFR
33653.45 1 ACB 1KG AFR
33656.8 1 ACB 1KG AFR
33661.75 1 ACB 1KG AFR
33667.55 1 ACB 1KG AFR
33671.95 1 ACB 1KG AFR
33675.75 1 ACB 1KG AFR
33679.2 1 ACB 1KG AFR
33683.2 1 ACB 1KG AFR
33686.95 1 ACB 1KG AFR
33691.2 1 ACB 1KG AFR
33696.3 1 ACB 1KG AFR
33701.5 1 ACB 1KG AFR
33706.45 1 ACB 1KG AFR
33710.15 1 ACB 1KG AFR
33714.85 1 ACB 1KG AFR
33720.9 1 ACB 1KG AFR
33725.85 1 ACB 1KG AFR
33730.7 1 ACB 1KG AFR
33735.45 1 ACB 1KG AFR
33739.6 1 ACB 1KG AFR
33743.2 1 ACB 1KG AFR
33746.3 1 ACB 1KG AFR
33750.7 1 ACB 1KG AFR
33755.1 1 ACB 1KG AFR
33759.85 1 ACB 1KG AFR
33765.2 1 ACB 1KG AFR
33768.4 1 ACB 1KG AFR
33771.9 1 ACB 1KG AFR
33776.3 1 ACB 1KG AFR
33780.2 1 ACB 1KG AFR
33784.3 1 ACB 1KG AFR
33788.55 1 ACB 1KG AFR
33793.65 1 ACB 1KG AFR
33799.8 1 ACB 1KG AFR
33806.3 1 ACB 1KG AFR
33813.45 1 ACB 1KG AFR
33818.95 1 ACB 1KG AFR
33822.45 1 ACB 1KG AFR
33825.85 1 ACB 1KG AFR
33828.8 1 ACB 1KG AFR
33833.25 1 ACB 1KG AFR
33838.85 1 ACB 1KG AFR
33844 1 ACB 1KG AFR
33848.65 1 ACB 1KG AFR
33852.15 1 ACB 1KG AFR
33855.75 1 ACB 1KG AFR
33860.9 1 ACB 1KG AFR
33866.6 1 ACB 1KG AFR
33872.45 1 ACB 1KG AFR
33878.25 1 ACB 1KG AFR
33883.9 1 ACB 1KG AFR
33889.5 1 ACB 1KG AFR
33894.8 1 ACB 1KG AFR
33900.25 1 ACB 1KG AFR
33906.6 1 ACB 1KG AFR
33912.35 1 ACB 1KG AFR
33917.6 1 ACB 1KG AFR
33922.75 1 ACB 1KG AFR
33928.35 1 ACB 1KG AFR
33934.7 1 ACB 1KG AFR
33940.05 1 ACB 1KG AFR
33944.85 1 ACB 1KG AFR
33950 1 ACB 1KG AFR
33956.6 1 ACB 1KG AFR
33962.15 1 ACB 1KG AFR
33965.05 1 ACB 1KG AFR
33968.35 1 ACB 1KG AFR
33973.2 1 ACB 1KG AFR
33977.8 1 ACB 1KG AFR
33981.55 1 ACB 1KG AFR
33987.15 1 ACB 1KG AFR
33993.25 1 ACB 1KG AFR
33997.2 1 ACB 1KG AFR
34001.3 1 ACB 1KG AFR
34005.9 1 ACB 1KG AFR
34009.85 1 ACB 1KG AFR
34014.4 1 ACB 1KG AFR
34019 1 ACB 1KG AFR
34022.6 1 ACB 1KG AFR
34026 1 ACB 1KG AFR
34029.1 1 ACB 1KG AFR
34032.5 1 ACB 1KG AFR
34036.95 1 ACB 1KG AFR
34041.3 1 ACB 1KG AFR
34047 1 ACB 1KG AFR
34053.95 1 ACB 1KG AFR
34060.7 1 ACB 1KG AFR
34066.55 1 ACB 1KG AFR
34072.5 1 ACB 1KG AFR
34078.95 1 ACB 1KG AFR
34083.95 1 ACB 1KG AFR
34088.55 1 ACB 1KG AFR
34092.35 1 ACB 1KG AFR
34095.95 1 ACB 1KG AFR
34100.85 1 ACB 1KG AFR
34105.2 1 ACB 1KG AFR
34108.4 1 ACB 1KG AFR
34111.75 1 ACB 1KG AFR
34116 1 ACB 1KG AFR
34120.35 1 ACB 1KG AFR
34123.65 1 ACB 1KG AFR
34127.15 1 ACB 1KG AFR
34130.25 1 ACB 1KG AFR
34133.15 1 ACB 1KG AFR
34136.45 1 ACB 1KG AFR
34140.85 1 ACB 1KG AFR
34145.85 1 ACB 1KG AFR
34149.95 1 ACB 1KG AFR
34153.55 1 ACB 1KG AFR
34157.95 1 ACB 1KG AFR
34162.3 1 ACB 1KG AFR
34166.55 1 ACB 1KG AFR
34171.1 1 ACB 1KG AFR
34174.6 1 ACB 1KG AFR
34178.1 1 ACB 1KG AFR
34181.9 1 ACB 1KG AFR
34185.5 1 ACB 1KG AFR
34189.5 1 ACB 1KG AFR
34194.6 1 ACB 1KG AFR
34199.15 1 ACB 1KG AFR
34202.5 1 ACB 1KG AFR
34205.65 1 ACB 1KG AFR
34209.65 1 ACB 1KG AFR
34215.05 1 ACB 1KG AFR
34221.8 1 ACB 1KG AFR
34228.35 1 ACB 1KG AFR
34233.65 1 ACB 1KG AFR
34237.9 1 ACB 1KG AFR
34242.85 1 ACB 1KG AFR
34247.85 1 ACB 1KG AFR
34251.4 1 ACB 1KG AFR
34256.05 1 ACB 1KG AFR
34261.65 1 ACB 1KG AFR
34266.25 1 ACB 1KG AFR
34270.1 1 ACB 1KG AFR
34274.4 1 ACB 1KG AFR
34279.05 1 ACB 1KG AFR
34283.6 1 ACB 1KG AFR
34288.05 1 ACB 1KG AFR
34291.55 1 ACB 1KG AFR
34295.75 1 ACB 1KG AFR
34301.95 1 ACB 1KG AFR
34307.4 1 ACB 1KG AFR
34311.55 1 ACB 1KG AFR
34315.2 1 ACB 1KG AFR
34319.7 1 ACB 1KG AFR
34325.75 1 ACB 1KG AFR
34331.4 1 ACB 1KG AFR
34337.75 1 ACB 1KG AFR
34342.7 1 ACB 1KG AFR
34347.05 1 ACB 1KG AFR
34353.9 1 ACB 1KG AFR
34359.7 1 ACB 1KG AFR
34365.15 1 ACB 1KG AFR
34371.05 1 ACB 1KG AFR
34375.4 1 ACB 1KG AFR
34378.6 1 ACB 1KG AFR
34381.35 1 ACB 1KG AFR
34384.75 1 ACB 1KG AFR
34389.35 1 ACB 1KG AFR
34394.8 1 ACB 1KG AFR
34401.9 1 ACB 1KG AFR
34407.95 1 ACB 1KG AFR
34411.35 1 ACB 1KG AFR
34415.05 1 ACB 1KG AFR
34419.35 1 ACB 1KG AFR
34423.95 1 ACB 1KG AFR
34429.2 1 ACB 1KG AFR
34434.1 1 ACB 1KG AFR
34439.15 1 ACB 1KG AFR
34444.75 1 ACB 1KG AFR
34449.3 1 ACB 1KG AFR
34453.55 1 ACB 1KG AFR
34457.95 1 ACB 1KG AFR
34461.05 1 ACB 1KG AFR
34464.2 1 ACB 1KG AFR
34468.05 1 ACB 1KG AFR
34472.15 1 ACB 1KG AFR
34475.8 1 ACB 1KG AFR
34478.65 1 ACB 1KG AFR
34482.6 1 ACB 1KG AFR
34487.55 1 ACB 1KG AFR
34491.45 1 ACB 1KG AFR
34494.35 1 ACB 1KG AFR
34499.35 1 ACB 1KG AFR
34506.85 1 ACB 1KG AFR
34514.1 1 ACB 1KG AFR
34521.65 1 ACB 1KG AFR
34528.45 1 ACB 1KG AFR
34534.4 1 ACB 1KG AFR
34540.05 1 ACB 1KG AFR
34543.95 1 ACB 1KG AFR
34547.8 1 ACB 1KG AFR
34552.35 1 ACB 1KG AFR
34557.45 1 ACB 1KG AFR
34562.35 1 ACB 1KG AFR
34566 1 ACB 1KG AFR
34569.4 1 ACB 1KG AFR
34574.8 1 ACB 1KG AFR
34582.15 1 ACB 1KG AFR
34587.65 1 ACB 1KG AFR
34591.85 1 ACB 1KG AFR
34596.4 1 ACB 1KG AFR
34600.35 1 ACB 1KG AFR
34604.55 1 ACB 1KG AFR
34609.4 1 ACB 1KG AFR
34615.25 1 ACB 1KG AFR
34620.75 1 ACB 1KG AFR
34624.65 1 ACB 1KG AFR
34628.35 1 ACB 1KG AFR
34631.8 1 ACB 1KG AFR
34634.45 1 ACB 1KG AFR
34637.05 1 ACB 1KG AFR
34640.75 1 ACB 1KG AFR
34644.8 1 ACB 1KG AFR
34647.75 1 ACB 1KG AFR
34650.15 1 ACB 1KG AFR
34652.6 1 ACB 1KG AFR
34656 1 ACB 1KG AFR
34660.1 1 ACB 1KG AFR
34663.45 1 ACB 1KG AFR
34668.35 1 ACB 1KG AFR
34674.65 1 ACB 1KG AFR
34678.35 1 ACB 1KG AFR
34681 1 ACB 1KG AFR
34684.45 1 ACB 1KG AFR
34688 1 ACB 1KG AFR
34692.2 1 ACB 1KG AFR
34697.25 1 ACB 1KG AFR
34702.35 1 ACB 1KG AFR
34706.5 1 ACB 1KG AFR
34711.05 1 ACB 1KG AFR
34716.4 1 ACB 1KG AFR
34720.5 1 ACB 1KG AFR
34724.2 1 ACB 1KG AFR
34729.65 1 ACB 1KG AFR
34735.4 1 ACB 1KG AFR
34740.25 1 ACB 1KG AFR
34746.15 1 ACB 1KG AFR
34752.25 1 ACB 1KG AFR
34757.3 1 ACB 1KG AFR
34762.3 1 ACB 1KG AFR
34767.25 1 ACB 1KG AFR
34771.15 1 ACB 1KG AFR
34774.6 1 ACB 1KG AFR
34778.05 1 ACB 1KG AFR
34782.05 1 ACB 1KG AFR
34787.4 1 ACB 1KG AFR
34793 1 ACB 1KG AFR
34798.45 1 ACB 1KG AFR
34804.45 1 ACB 1KG AFR
34810.95 1 ACB 1KG AFR
34816.5 1 ACB 1KG AFR
34820.7 1 ACB 1KG AFR
34826.15 1 ACB 1KG AFR
34832.4 1 ACB 1KG AFR
34836.65 1 ACB 1KG AFR
34840.45 1 ACB 1KG AFR
34845.35 1 ACB 1KG AFR
34850.8 1 ACB 1KG AFR
34855.7 1 ACB 1KG AFR
34861.35 1 ACB 1KG AFR
34868.55 1 ACB 1KG AFR
34873.7 1 ACB 1KG AFR
34877.25 1 ACB 1KG AFR
34881.65 1 ACB 1KG AFR
34886.7 1 ACB 1KG AFR
34890.9 1 ACB 1KG AFR
34893.9 1 ACB 1KG AFR
34898.1 1 ACB 1KG AFR
34903.45 1 ACB 1KG AFR
34908.4 1 ACB 1KG AFR
34912.55 1 ACB 1KG AFR
34917.7 1 ACB 1KG AFR
34924.2 1 ACB 1KG AFR
34929.3 1 ACB 1KG AFR
34933.75 1 ACB 1KG AFR
34939.2 1 ACB 1KG AFR
34943.75 1 ACB 1KG AFR
34947.55 1 ACB 1KG AFR
34951.45 1 ACB 1KG AFR
34954.45 1 ACB 1KG AFR
34957.5 1 ACB 1KG AFR
34960.7 1 ACB 1KG AFR
34963.65 1 ACB 1KG AFR
34966.45 1 ACB 1KG AFR
34968.9 1 ACB 1KG AFR
34971.55 1 ACB 1KG AFR
34974.5 1 ACB 1KG AFR
34978.75 1 ACB 1KG AFR
34983.75 1 ACB 1KG AFR
34987.85 1 ACB 1KG AFR
34993.55 1 ACB 1KG AFR
35001 1 ACB 1KG AFR
35007.65 1 ACB 1KG AFR
35012.45 1 ACB 1KG AFR
35016.1 1 ACB 1KG AFR
35020.35 1 ACB 1KG AFR
35026.55 1 ACB 1KG AFR
35033.15 1 ACB 1KG AFR
35038.2 1 ACB 1KG AFR
35042.6 1 ACB 1KG AFR
35047.5 1 ACB 1KG AFR
35054.4 1 ACB 1KG AFR
35060.8 1 ACB 1KG AFR
35064.25 1 ACB 1KG AFR
35067.4 1 ACB 1KG AFR
35072.65 1 ACB 1KG AFR
35077.45 1 ACB 1KG AFR
35080.6 1 ACB 1KG AFR
35084.85 1 ACB 1KG AFR
35090.6 1 ACB 1KG AFR
35095.95 1 ACB 1KG AFR
35099.95 1 ACB 1KG AFR
35104.5 1 ACB 1KG AFR
35109.7 1 ACB 1KG AFR
35114.7 1 ACB 1KG AFR
35119 1 ACB 1KG AFR
35121.8 1 ACB 1KG AFR
35125.45 1 ACB 1KG AFR
35129.85 1 ACB 1KG AFR
35133.95 1 ACB 1KG AFR
35138.4 1 ACB 1KG AFR
35143.4 1 ACB 1KG AFR
35148.75 1 ACB 1KG AFR
35153.35 1 ACB 1KG AFR
35157.25 1 ACB 1KG AFR
35160.6 1 ACB 1KG AFR
35164.8 1 ACB 1KG AFR
35169.85 1 ACB 1KG AFR
35174.4 1 ACB 1KG AFR
35179.35 1 ACB 1KG AFR
35184.35 1 ACB 1KG AFR
35189.35 1 ACB 1KG AFR
35194.55 1 ACB 1KG AFR
35198.9 1 ACB 1KG AFR
35203.35 1 ACB 1KG AFR
35208.8 1 ACB 1KG AFR
35214.4 1 ACB 1KG AFR
35219.85 1 ACB 1KG AFR
35224.1 1 ACB 1KG AFR
35227.35 1 ACB 1KG AFR
35231.7 1 ACB 1KG AFR
35237 1 ACB 1KG AFR
35240.9 1 ACB 1KG AFR
35243.8 1 ACB 1KG AFR
35247.55 1 ACB 1KG AFR
35252.45 1 ACB 1KG AFR
35257.2 1 ACB 1KG AFR
35261.2 1 ACB 1KG AFR
35265.95 1 ACB 1KG AFR
35270.15 1 ACB 1KG AFR
35273.2 1 ACB 1KG AFR
35276.6 1 ACB 1KG AFR
35280.7 1 ACB 1KG AFR
35285.75 1 ACB 1KG AFR
35290.45 1 ACB 1KG AFR
35294.95 1 ACB 1KG AFR
35300.1 1 ACB 1KG AFR
35304.9 1 ACB 1KG AFR
35310.35 1 ACB 1KG AFR
35315.15 1 ACB 1KG AFR
35318.35 1 ACB 1KG AFR
35321.25 1 ACB 1KG AFR
35324.35 1 ACB 1KG AFR
35327.65 1 ACB 1KG AFR
35331.05 1 ACB 1KG AFR
35334.75 1 ACB 1KG AFR
35338.75 1 ACB 1KG AFR
35342.5 1 ACB 1KG AFR
35346.3 1 ACB 1KG AFR
35350.3 1 ACB 1KG AFR
35353.4 1 ACB 1KG AFR
35356.5 1 ACB 1KG AFR
35361.7 1 ACB 1KG AFR
35367.9 1 ACB 1KG AFR
35372.95 1 ACB 1KG AFR
35377.35 1 ACB 1KG AFR
35381.55 1 ACB 1KG AFR
35385.8 1 ACB 1KG AFR
35390.9 1 ACB 1KG AFR
35396.5 1 ACB 1KG AFR
35402.35 1 ACB 1KG AFR
35407.85 1 ACB 1KG AFR
35413.25 1 ACB 1KG AFR
35418.65 1 ACB 1KG AFR
35423.05 1 ACB 1KG AFR
35427.15 1 ACB 1KG AFR
35431.2 1 ACB 1KG AFR
35435.25 1 ACB 1KG AFR
35439.3 1 ACB 1KG AFR
35444.25 1 ACB 1KG AFR
35450.8 1 ACB 1KG AFR
35457.25 1 ACB 1KG AFR
35461.7 1 ACB 1KG AFR
35465.35 1 ACB 1KG AFR
35470 1 ACB 1KG AFR
35475.65 1 ACB 1KG AFR
35480.9 1 ACB 1KG AFR
35485.5 1 ACB 1KG AFR
35491.65 1 ACB 1KG AFR
35497.25 1 ACB 1KG AFR
35501.55 1 ACB 1KG AFR
35506.3 1 ACB 1KG AFR
35511.45 1 ACB 1KG AFR
35516.8 1 ACB 1KG AFR
35522.15 1 ACB 1KG AFR
35527.25 1 ACB 1KG AFR
35531.6 1 ACB 1KG AFR
35535.7 1 ACB 1KG AFR
35539.6 1 ACB 1KG AFR
35543.8 1 ACB 1KG AFR
35548.25 1 ACB 1KG AFR
35552.8 1 ACB 1KG AFR
35556.95 1 ACB 1KG AFR
35561.05 1 ACB 1KG AFR
35565.2 1 ACB 1KG AFR
35569.7 1 ACB 1KG AFR
35574.6 1 ACB 1KG AFR
35580.55 1 ACB 1KG AFR
35587.2 1 ACB 1KG AFR
35592.25 1 ACB 1KG AFR
35597.4 1 ACB 1KG AFR
35603.8 1 ACB 1KG AFR
35610.55 1 ACB 1KG AFR
35616.35 1 ACB 1KG AFR
35620.75 1 ACB 1KG AFR
35625.6 1 ACB 1KG AFR
35630.85 1 ACB 1KG AFR
35636.1 1 ACB 1KG AFR
35641.3 1 ACB 1KG AFR
35645.95 1 ACB 1KG AFR
35649.6 1 ACB 1KG AFR
35652.75 1 ACB 1KG AFR
35656.4 1 ACB 1KG AFR
35659.95 1 ACB 1KG AFR
35664.6 1 ACB 1KG AFR
35669.45 1 ACB 1KG AFR
35672.9 1 ACB 1KG AFR
35677.1 1 ACB 1KG AFR
35681.65 1 ACB 1KG AFR
35685.3 1 ACB 1KG AFR
35690.25 1 ACB 1KG AFR
35696.6 1 ACB 1KG AFR
35702.25 1 ACB 1KG AFR
35706.25 1 ACB 1KG AFR
35710.15 1 ACB 1KG AFR
35714.1 1 ACB 1KG AFR
35716.9 1 ACB 1KG AFR
35719.9 1 ACB 1KG AFR
35723.35 1 ACB 1KG AFR
35726.7 1 ACB 1KG AFR
35730.7 1 ACB 1KG AFR
35735.75 1 ACB 1KG AFR
35741.05 1 ACB 1KG AFR
35745.8 1 ACB 1KG AFR
35750.1 1 ACB 1KG AFR
35754.45 1 ACB 1KG AFR
35758.15 1 ACB 1KG AFR
35761.25 1 ACB 1KG AFR
35765.05 1 ACB 1KG AFR
35769.2 1 ACB 1KG AFR
35775 1 ACB 1KG AFR
35781.15 1 ACB 1KG AFR
35786.5 1 ACB 1KG AFR
35792.7 1 ACB 1KG AFR
35798.85 1 ACB 1KG AFR
35803.5 1 ACB 1KG AFR
35807.3 1 ACB 1KG AFR
35811.4 1 ACB 1KG AFR
35816.45 1 ACB 1KG AFR
35821.2 1 ACB 1KG AFR
35824.35 1 ACB 1KG AFR
35827.5 1 ACB 1KG AFR
35831 1 ACB 1KG AFR
35834.55 1 ACB 1KG AFR
35837.95 1 ACB 1KG AFR
35842.2 1 ACB 1KG AFR
35847.3 1 ACB 1KG AFR
35852.15 1 ACB 1KG AFR
35856.65 1 ACB 1KG AFR
35861.4 1 ACB 1KG AFR
35865.9 1 ACB 1KG AFR
35870.1 1 ACB 1KG AFR
35874.45 1 ACB 1KG AFR
35878.4 1 ACB 1KG AFR
35881.3 1 ACB 1KG AFR
35883.9 1 ACB 1KG AFR
35887.1 1 ACB 1KG AFR
35890.4 1 ACB 1KG AFR
35894.8 1 ACB 1KG AFR
35900.2 1 ACB 1KG AFR
35905.55 1 ACB 1KG AFR
35910.6 1 ACB 1KG AFR
35914.6 1 ACB 1KG AFR
35919.05 1 ACB 1KG AFR
35924.2 1 ACB 1KG AFR
35928.75 1 ACB 1KG AFR
35932.9 1 ACB 1KG AFR
35937.35 1 ACB 1KG AFR
35942.9 1 ACB 1KG AFR
35948.5 1 ACB 1KG AFR
35954.05 1 ACB 1KG AFR
35959.7 1 ACB 1KG AFR
35965.65 1 ACB 1KG AFR
35971.65 1 ACB 1KG AFR
35977.2 1 ACB 1KG AFR
35981.65 1 ACB 1KG AFR
35986.05 1 ACB 1KG AFR
35990.6 1 ACB 1KG AFR
35994.1 1 ACB 1KG AFR
35998.35 1 ACB 1KG AFR
36003.2 1 ACB 1KG AFR
36007.15 1 ACB 1KG AFR
36012.3 1 ACB 1KG AFR
36017.5 1 ACB 1KG AFR
36020.9 1 ACB 1KG AFR
36024.9 1 ACB 1KG AFR
36028.8 1 ACB 1KG AFR
36032.8 1 ACB 1KG AFR
36038 1 ACB 1KG AFR
36043.7 1 ACB 1KG AFR
36049.95 1 ACB 1KG AFR
36055.85 1 ACB 1KG AFR
36059.95 1 ACB 1KG AFR
36062.95 1 ACB 1KG AFR
36066.2 1 ACB 1KG AFR
36070.6 1 ACB 1KG AFR
36075.35 1 ACB 1KG AFR
36080.05 1 ACB 1KG AFR
36085.4 1 ACB 1KG AFR
36090.45 1 ACB 1KG AFR
36095.35 1 ACB 1KG AFR
36100.2 1 ACB 1KG AFR
36104.75 1 ACB 1KG AFR
36109.35 1 ACB 1KG AFR
36113.4 1 ACB 1KG AFR
36117.65 1 ACB 1KG AFR
36123.2 1 ACB 1KG AFR
36129 1 ACB 1KG AFR
36134.95 1 ACB 1KG AFR
36139.75 1 ACB 1KG AFR
36143.35 1 ACB 1KG AFR
36147.3 1 ACB 1KG AFR
36152.1 1 ACB 1KG AFR
36157.1 1 ACB 1KG AFR
36161.7 1 ACB 1KG AFR
36167.05 1 ACB 1KG AFR
36172.1 1 ACB 1KG AFR
36177.8 1 ACB 1KG AFR
36183.85 1 ACB 1KG AFR
36189.85 1 ACB 1KG AFR
36196.05 1 ACB 1KG AFR
36200.25 1 ACB 1KG AFR
36203.1 1 ACB 1KG AFR
36206.1 1 ACB 1KG AFR
36209.1 1 ACB 1KG AFR
36211.75 1 ACB 1KG AFR
36215.1 1 ACB 1KG AFR
36219.7 1 ACB 1KG AFR
36224.55 1 ACB 1KG AFR
36228.55 1 ACB 1KG AFR
36232.7 1 ACB 1KG AFR
36237.25 1 ACB 1KG AFR
36241.05 1 ACB 1KG AFR
36244.95 1 ACB 1KG AFR
36249.55 1 ACB 1KG AFR
36254.15 1 ACB 1KG AFR
36258.95 1 ACB 1KG AFR
36264.15 1 ACB 1KG AFR
36270.25 1 ACB 1KG AFR
36277.6 1 ACB 1KG AFR
36283.8 1 ACB 1KG AFR
36288.25 1 ACB 1KG AFR
36294.65 1 ACB 1KG AFR
36301.85 1 ACB 1KG AFR
36306.35 1 ACB 1KG AFR
36310.75 1 ACB 1KG AFR
36315.65 1 ACB 1KG AFR
36319.05 1 ACB 1KG AFR
36322.3 1 ACB 1KG AFR
36327 1 ACB 1KG AFR
36333.15 1 ACB 1KG AFR
36338.55 1 ACB 1KG AFR
36343.3 1 ACB 1KG AFR
36347.7 1 ACB 1KG AFR
36350.65 1 ACB 1KG AFR
36353.95 1 ACB 1KG AFR
36359.05 1 ACB 1KG AFR
36365.3 1 ACB 1KG AFR
36370.6 1 ACB 1KG AFR
36374.65 1 ACB 1KG AFR
36378.75 1 ACB 1KG AFR
36383.75 1 ACB 1KG AFR
36388.5 1 ACB 1KG AFR
36392.6 1 ACB 1KG AFR
36396.85 1 ACB 1KG AFR
36402.8 1 ACB 1KG AFR
36409 1 ACB 1KG AFR
36413.65 1 ACB 1KG AFR
36418.15 1 ACB 1KG AFR
36423.55 1 ACB 1KG AFR
36429.3 1 ACB 1KG AFR
36434.45 1 ACB 1KG AFR
36439.55 1 ACB 1KG AFR
36444.45 1 ACB 1KG AFR
36448.4 1 ACB 1KG AFR
36452.3 1 ACB 1KG AFR
36457.4 1 ACB 1KG AFR
36463.1 1 ACB 1KG AFR
36468.1 1 ACB 1KG AFR
36472.95 1 ACB 1KG AFR
36478.05 1 ACB 1KG AFR
36482.7 1 ACB 1KG AFR
36487.1 1 ACB 1KG AFR
36489.85 1 ACB 1KG AFR
36491.8 1 ACB 1KG AFR
36494.9 1 ACB 1KG AFR
36498.9 1 ACB 1KG AFR
36503.4 1 ACB 1KG AFR
36507.8 1 ACB 1KG AFR
36511.3 1 ACB 1KG AFR
36514.75 1 ACB 1KG AFR
36518.9 1 ACB 1KG AFR
36523.85 1 ACB 1KG AFR
36529 1 ACB 1KG AFR
36535.05 1 ACB 1KG AFR
36540.3 1 ACB 1KG AFR
36543.65 1 ACB 1KG AFR
36547.95 1 ACB 1KG AFR
36554.5 1 ACB 1KG AFR
36561.55 1 ACB 1KG AFR
36565.75 1 ACB 1KG AFR
36568.95 1 ACB 1KG AFR
36572.75 1 ACB 1KG AFR
36576 1 ACB 1KG AFR
36579.75 1 ACB 1KG AFR
36584.7 1 ACB 1KG AFR
36589.85 1 ACB 1KG AFR
36595.35 1 ACB 1KG AFR
36600.35 1 ACB 1KG AFR
36604.35 1 ACB 1KG AFR
36608.3 1 ACB 1KG AFR
36613.85 1 ACB 1KG AFR
36619.85 1 ACB 1KG AFR
36625.2 1 ACB 1KG AFR
36630.95 1 ACB 1KG AFR
36635.75 1 ACB 1KG AFR
36638.05 1 ACB 1KG AFR
36640.25 1 ACB 1KG AFR
36645.1 1 ACB 1KG AFR
36650.15 1 ACB 1KG AFR
36654.8 1 ACB 1KG AFR
36660 1 ACB 1KG AFR
36663.65 1 ACB 1KG AFR
36666.15 1 ACB 1KG AFR
36668.65 1 ACB 1KG AFR
36672.6 1 ACB 1KG AFR
36677.45 1 ACB 1KG AFR
36680.8 1 ACB 1KG AFR
36684.3 1 ACB 1KG AFR
36688.55 1 ACB 1KG AFR
36692.65 1 ACB 1KG AFR
36697.2 1 ACB 1KG AFR
36701.8 1 ACB 1KG AFR
36706.25 1 ACB 1KG AFR
36711.8 1 ACB 1KG AFR
36716.8 1 ACB 1KG AFR
36720.25 1 ACB 1KG AFR
36724.45 1 ACB 1KG AFR
36728.65 1 ACB 1KG AFR
36731.5 1 ACB 1KG AFR
36734.55 1 ACB 1KG AFR
36738.65 1 ACB 1KG AFR
36742.8 1 ACB 1KG AFR
36746.55 1 ACB 1KG AFR
36751.3 1 ACB 1KG AFR
36756.8 1 ACB 1KG AFR
36761.45 1 ACB 1KG AFR
36765.05 1 ACB 1KG AFR
36768.05 1 ACB 1KG AFR
36771.4 1 ACB 1KG AFR
36777 1 ACB 1KG AFR
36783.25 1 ACB 1KG AFR
36788.05 1 ACB 1KG AFR
36792.9 1 ACB 1KG AFR
36797.55 1 ACB 1KG AFR
36801.6 1 ACB 1KG AFR
36806.9 1 ACB 1KG AFR
36811.9 1 ACB 1KG AFR
36817.3 1 ACB 1KG AFR
36822.85 1 ACB 1KG AFR
36827.2 1 ACB 1KG AFR
36832.05 1 ACB 1KG AFR
36837.65 1 ACB 1KG AFR
36844.4 1 ACB 1KG AFR
36850.7 1 ACB 1KG AFR
36856.3 1 ACB 1KG AFR
36861.7 1 ACB 1KG AFR
36866.15 1 ACB 1KG AFR
36869.95 1 ACB 1KG AFR
36873.6 1 ACB 1KG AFR
36877.55 1 ACB 1KG AFR
36881.85 1 ACB 1KG AFR
36886 1 ACB 1KG AFR
36890.4 1 ACB 1KG AFR
36895.45 1 ACB 1KG AFR
36900.9 1 ACB 1KG AFR
36904.9 1 ACB 1KG AFR
36907.1 1 ACB 1KG AFR
36910.65 1 ACB 1KG AFR
36915.1 1 ACB 1KG AFR
36919.2 1 ACB 1KG AFR
36923.9 1 ACB 1KG AFR
36928.85 1 ACB 1KG AFR
36934.25 1 ACB 1KG AFR
36938.85 1 ACB 1KG AFR
36942.3 1 ACB 1KG AFR
36946.35 1 ACB 1KG AFR
36951.15 1 ACB 1KG AFR
36954.9 1 ACB 1KG AFR
36958.15 1 ACB 1KG AFR
36961.25 1 ACB 1KG AFR
36963.65 1 ACB 1KG AFR
36967.2 1 ACB 1KG AFR
36971.4 1 ACB 1KG AFR
36975.45 1 ACB 1KG AFR
36980.6 1 ACB 1KG AFR
36985.4 1 ACB 1KG AFR
36988.95 1 ACB 1KG AFR
36992.35 1 ACB 1KG AFR
36995.45 1 ACB 1KG AFR
36998.9 1 ACB 1KG AFR
37004.75 1 ACB 1KG AFR
37012.8 1 ACB 1KG AFR
37019.05 1 ACB 1KG AFR
37022.5 1 ACB 1KG AFR
37026.5 1 ACB 1KG AFR
37031.3 1 ACB 1KG AFR
37034.95 1 ACB 1KG AFR
37039.45 1 ACB 1KG AFR
37045.45 1 ACB 1KG AFR
37050.9 1 ACB 1KG AFR
37055.15 1 ACB 1KG AFR
37060 1 ACB 1KG AFR
37064.95 1 ACB 1KG AFR
37069.2 1 ACB 1KG AFR
37073.9 1 ACB 1KG AFR
37078.25 1 ACB 1KG AFR
37082.45 1 ACB 1KG AFR
37087.15 1 ACB 1KG AFR
37091.6 1 ACB 1KG AFR
37095.65 1 ACB 1KG AFR
37101.1 1 ACB 1KG AFR
37107.4 1 ACB 1KG AFR
37112.15 1 ACB 1KG AFR
37115.5 1 ACB 1KG AFR
37118.55 1 ACB 1KG AFR
37121.7 1 ACB 1KG AFR
37124.4 1 ACB 1KG AFR
37126.95 1 ACB 1KG AFR
37130.35 1 ACB 1KG AFR
37134.85 1 ACB 1KG AFR
37139.15 1 ACB 1KG AFR
37144.15 1 ACB 1KG AFR
37150.35 1 ACB 1KG AFR
37154.8 1 ACB 1KG AFR
37158.3 1 ACB 1KG AFR
37162.8 1 ACB 1KG AFR
37167.05 1 ACB 1KG AFR
37170.85 1 ACB 1KG AFR
37176.45 1 ACB 1KG AFR
37181.55 1 ACB 1KG AFR
37184.9 1 ACB 1KG AFR
37188.5 1 ACB 1KG AFR
37193.85 1 ACB 1KG AFR
37198.65 1 ACB 1KG AFR
37202.05 1 ACB 1KG AFR
37206.75 1 ACB 1KG AFR
37211.95 1 ACB 1KG AFR
37216.85 1 ACB 1KG AFR
37221.95 1 ACB 1KG AFR
37227.2 1 ACB 1KG AFR
37232.55 1 ACB 1KG AFR
37238.75 1 ACB 1KG AFR
37244.75 1 ACB 1KG AFR
37250.8 1 ACB 1KG AFR
37256.2 1 ACB 1KG AFR
37260.2 1 ACB 1KG AFR
37264.65 1 ACB 1KG AFR
37270.35 1 ACB 1KG AFR
37275.95 1 ACB 1KG AFR
37280.65 1 ACB 1KG AFR
37285.2 1 ACB 1KG AFR
37289.75 1 ACB 1KG AFR
37294.4 1 ACB 1KG AFR
37299 1 ACB 1KG AFR
37303.65 1 ACB 1KG AFR
37308.65 1 ACB 1KG AFR
37313.95 1 ACB 1KG AFR
37318.55 1 ACB 1KG AFR
37322.65 1 ACB 1KG AFR
37327.05 1 ACB 1KG AFR
37332.35 1 ACB 1KG AFR
37337.4 1 ACB 1KG AFR
37341.7 1 ACB 1KG AFR
37346.45 1 ACB 1KG AFR
37350.95 1 ACB 1KG AFR
37355.25 1 ACB 1KG AFR
37359.7 1 ACB 1KG AFR
37364.9 1 ACB 1KG AFR
37370.55 1 ACB 1KG AFR
37375.45 1 ACB 1KG AFR
37379.65 1 ACB 1KG AFR
37385.55 1 ACB 1KG AFR
37391.3 1 ACB 1KG AFR
37396.7 1 ACB 1KG AFR
37402.4 1 ACB 1KG AFR
37405.8 1 ACB 1KG AFR
37409.6 1 ACB 1KG AFR
37414.15 1 ACB 1KG AFR
37417.5 1 ACB 1KG AFR
37421.25 1 ACB 1KG AFR
37427.35 1 ACB 1KG AFR
37433.55 1 ACB 1KG AFR
37438.3 1 ACB 1KG AFR
37442.75 1 ACB 1KG AFR
37446.9 1 ACB 1KG AFR
37450.75 1 ACB 1KG AFR
37454.7 1 ACB 1KG AFR
37459.1 1 ACB 1KG AFR
37463.55 1 ACB 1KG AFR
37467.55 1 ACB 1KG AFR
37473.8 1 ACB 1KG AFR
37479.9 1 ACB 1KG AFR
37483.55 1 ACB 1KG AFR
37487.5 1 ACB 1KG AFR
37491 1 ACB 1KG AFR
37494.1 1 ACB 1KG AFR
37497.75 1 ACB 1KG AFR
37501.3 1 ACB 1KG AFR
37504.9 1 ACB 1KG AFR
37509.5 1 ACB 1KG AFR
37514.35 1 ACB 1KG AFR
37520.3 1 ACB 1KG AFR
37526.15 1 ACB 1KG AFR
37530.1 1 ACB 1KG AFR
37533.9 1 ACB 1KG AFR
37538.15 1 ACB 1KG AFR
37541.8 1 ACB 1KG AFR
37545.35 1 ACB 1KG AFR
37549.65 1 ACB 1KG AFR
37554.55 1 ACB 1KG AFR
37559.35 1 ACB 1KG AFR
37563.65 1 ACB 1KG AFR
37568.3 1 ACB 1KG AFR
37572.3 1 ACB 1KG AFR
37575.2 1 ACB 1KG AFR
37578.4 1 ACB 1KG AFR
37582.1 1 ACB 1KG AFR
37586.1 1 ACB 1KG AFR
37591.15 1 ACB 1KG AFR
37596.75 1 ACB 1KG AFR
37601.15 1 ACB 1KG AFR
37605.7 1 ACB 1KG AFR
37610.5 1 ACB 1KG AFR
37614.5 1 ACB 1KG AFR
37618.95 1 ACB 1KG AFR
37623.25 1 ACB 1KG AFR
37627.25 1 ACB 1KG AFR
37632 1 ACB 1KG AFR
37637.15 1 ACB 1KG AFR
37642.1 1 ACB 1KG AFR
37647.15 1 ACB 1KG AFR
37652.5 1 ACB 1KG AFR
37657.85 1 ACB 1KG AFR
37662.75 1 ACB 1KG AFR
37667.7 1 ACB 1KG AFR
37672.3 1 ACB 1KG AFR
37675.85 1 ACB 1KG AFR
37679.7 1 ACB 1KG AFR
37684.35 1 ACB 1KG AFR
37689.55 1 ACB 1KG AFR
37694 1 ACB 1KG AFR
37697.55 1 ACB 1KG AFR
37701.45 1 ACB 1KG AFR
37706.3 1 ACB 1KG AFR
37710.65 1 ACB 1KG AFR
37714.9 1 ACB 1KG AFR
37719.7 1 ACB 1KG AFR
37724.3 1 ACB 1KG AFR
37730.2 1 ACB 1KG AFR
37737 1 ACB 1KG AFR
37742.85 1 ACB 1KG AFR
37748.2 1 ACB 1KG AFR
37752.45 1 ACB 1KG AFR
37757.95 1 ACB 1KG AFR
37765 1 ACB 1KG AFR
37771.35 1 ACB 1KG AFR
37778 1 ACB 1KG AFR
37783.05 1 ACB 1KG AFR
37786.35 1 ACB 1KG AFR
37789.45 1 ACB 1KG AFR
37792.4 1 ACB 1KG AFR
37796.45 1 ACB 1KG AFR
37801.1 1 ACB 1KG AFR
37806.3 1 ACB 1KG AFR
37811.9 1 ACB 1KG AFR
37816.5 1 ACB 1KG AFR
37822.65 1 ACB 1KG AFR
37828.9 1 ACB 1KG AFR
37833.3 1 ACB 1KG AFR
37836.65 1 ACB 1KG AFR
37839.6 1 ACB 1KG AFR
37842.5 1 ACB 1KG AFR
37846.2 1 ACB 1KG AFR
37851.5 1 ACB 1KG AFR
37856.3 1 ACB 1KG AFR
37859.65 1 ACB 1KG AFR
37863.7 1 ACB 1KG AFR
37868.65 1 ACB 1KG AFR
37873.6 1 ACB 1KG AFR
37878.3 1 ACB 1KG AFR
37882.35 1 ACB 1KG AFR
37887.05 1 ACB 1KG AFR
37891.45 1 ACB 1KG AFR
37894.9 1 ACB 1KG AFR
37898.45 1 ACB 1KG AFR
37902.4 1 ACB 1KG AFR
37907.1 1 ACB 1KG AFR
37912.3 1 ACB 1KG AFR
37916.75 1 ACB 1KG AFR
37920.55 1 ACB 1KG AFR
37924.95 1 ACB 1KG AFR
37930.65 1 ACB 1KG AFR
37936.5 1 ACB 1KG AFR
37940.05 1 ACB 1KG AFR
37943.15 1 ACB 1KG AFR
37948.75 1 ACB 1KG AFR
37955.05 1 ACB 1KG AFR
37959.2 1 ACB 1KG AFR
37962.1 1 ACB 1KG AFR
37965.05 1 ACB 1KG AFR
37968.3 1 ACB 1KG AFR
37972.65 1 ACB 1KG AFR
37977.65 1 ACB 1KG AFR
37983.7 1 ACB 1KG AFR
37989.5 1 ACB 1KG AFR
37996 1 ACB 1KG AFR
38001.85 1 ACB 1KG AFR
38005.35 1 ACB 1KG AFR
38009.2 1 ACB 1KG AFR
38013.25 1 ACB 1KG AFR
38016.7 1 ACB 1KG AFR
38019.75 1 ACB 1KG AFR
38024.3 1 ACB 1KG AFR
38029.8 1 ACB 1KG AFR
38034.75 1 ACB 1KG AFR
38038.8 1 ACB 1KG AFR
38044.35 1 ACB 1KG AFR
38050.05 1 ACB 1KG AFR
38053.35 1 ACB 1KG AFR
38057.15 1 ACB 1KG AFR
38062.75 1 ACB 1KG AFR
38068.5 1 ACB 1KG AFR
38072.4 1 ACB 1KG AFR
38075.15 1 ACB 1KG AFR
38079.05 1 ACB 1KG AFR
38083.2 1 ACB 1KG AFR
38086.5 1 ACB 1KG AFR
38089.85 1 ACB 1KG AFR
38093.75 1 ACB 1KG AFR
38098.4 1 ACB 1KG AFR
38102.95 1 ACB 1KG AFR
38107.5 1 ACB 1KG AFR
38112.3 1 ACB 1KG AFR
38116.4 1 ACB 1KG AFR
38121.05 1 ACB 1KG AFR
38126.45 1 ACB 1KG AFR
38131.75 1 ACB 1KG AFR
38136.65 1 ACB 1KG AFR
38140.95 1 ACB 1KG AFR
38145.7 1 ACB 1KG AFR
38149.7 1 ACB 1KG AFR
38154 1 ACB 1KG AFR
38158.3 1 ACB 1KG AFR
38161.35 1 ACB 1KG AFR
38165.35 1 ACB 1KG AFR
38170.3 1 ACB 1KG AFR
38175.3 1 ACB 1KG AFR
38179.6 1 ACB 1KG AFR
38185.1 1 ACB 1KG AFR
38192.3 1 ACB 1KG AFR
38198.25 1 ACB 1KG AFR
38202.75 1 ACB 1KG AFR
38206.4 1 ACB 1KG AFR
38209.85 1 ACB 1KG AFR
38213.35 1 ACB 1KG AFR
38215.95 1 ACB 1KG AFR
38219.2 1 ACB 1KG AFR
38224.65 1 ACB 1KG AFR
38230.35 1 ACB 1KG AFR
38235.75 1 ACB 1KG AFR
38242.3 1 ACB 1KG AFR
38248.3 1 ACB 1KG AFR
38253.1 1 ACB 1KG AFR
38257.05 1 ACB 1KG AFR
38262.2 1 ACB 1KG AFR
38267.4 1 ACB 1KG AFR
38270.95 1 ACB 1KG AFR
38275.75 1 ACB 1KG AFR
38280.3 1 ACB 1KG AFR
38283.8 1 ACB 1KG AFR
38288.2 1 ACB 1KG AFR
38293.55 1 ACB 1KG AFR
38297.75 1 ACB 1KG AFR
38300.7 1 ACB 1KG AFR
38304.3 1 ACB 1KG AFR
38308.1 1 ACB 1KG AFR
38312.3 1 ACB 1KG AFR
38317.25 1 ACB 1KG AFR
38321.6 1 ACB 1KG AFR
38325.15 1 ACB 1KG AFR
38329.2 1 ACB 1KG AFR
38334.25 1 ACB 1KG AFR
38338.6 1 ACB 1KG AFR
38341.2 1 ACB 1KG AFR
38345 1 ACB 1KG AFR
38351 1 ACB 1KG AFR
38355.75 1 ACB 1KG AFR
38358.75 1 ACB 1KG AFR
38363.45 1 ACB 1KG AFR
38369.2 1 ACB 1KG AFR
38373.85 1 ACB 1KG AFR
38378.7 1 ACB 1KG AFR
38383.4 1 ACB 1KG AFR
38388.95 1 ACB 1KG AFR
38395.55 1 ACB 1KG AFR
38401.75 1 ACB 1KG AFR
38407.05 1 ACB 1KG AFR
38411.85 1 ACB 1KG AFR
38417.4 1 ACB 1KG AFR
38422.55 1 ACB 1KG AFR
38426.7 1 ACB 1KG AFR
38431.25 1 ACB 1KG AFR
38435.4 1 ACB 1KG AFR
38438.75 1 ACB 1KG AFR
38442.1 1 ACB 1KG AFR
38446.4 1 ACB 1KG AFR
38451.95 1 ACB 1KG AFR
38457.25 1 ACB 1KG AFR
38462 1 ACB 1KG AFR
38466.7 1 ACB 1KG AFR
38472.45 1 ACB 1KG AFR
38477.75 1 ACB 1KG AFR
38482.45 1 ACB 1KG AFR
38487.15 1 ACB 1KG AFR
38491.1 1 ACB 1KG AFR
38496.85 1 ACB 1KG AFR
38502.15 1 ACB 1KG AFR
38507.3 1 ACB 1KG AFR
38513.05 1 ACB 1KG AFR
38516.65 1 ACB 1KG AFR
38519.85 1 ACB 1KG AFR
38523.95 1 ACB 1KG AFR
38528.5 1 ACB 1KG AFR
38532.6 1 ACB 1KG AFR
38537.45 1 ACB 1KG AFR
38542.8 1 ACB 1KG AFR
38548.95 1 ACB 1KG AFR
38554.45 1 ACB 1KG AFR
38557.9 1 ACB 1KG AFR
38561.1 1 ACB 1KG AFR
38566.95 1 ACB 1KG AFR
38574.8 1 ACB 1KG AFR
38581.85 1 ACB 1KG AFR
38587.95 1 ACB 1KG AFR
38593.45 1 ACB 1KG AFR
38598.85 1 ACB 1KG AFR
38603.85 1 ACB 1KG AFR
38608.85 1 ACB 1KG AFR
38613.4 1 ACB 1KG AFR
38617.3 1 ACB 1KG AFR
38620.8 1 ACB 1KG AFR
38624.55 1 ACB 1KG AFR
38628.35 1 ACB 1KG AFR
38632.05 1 ACB 1KG AFR
38637.7 1 ACB 1KG AFR
38644.9 1 ACB 1KG AFR
38650.2 1 ACB 1KG AFR
38653.7 1 ACB 1KG AFR
38658.25 1 ACB 1KG AFR
38663.4 1 ACB 1KG AFR
38668.8 1 ACB 1KG AFR
38674.5 1 ACB 1KG AFR
38679.35 1 ACB 1KG AFR
38683.9 1 ACB 1KG AFR
38690.65 1 ACB 1KG AFR
38697.45 1 ACB 1KG AFR
38701.8 1 ACB 1KG AFR
38705.35 1 ACB 1KG AFR
38708.85 1 ACB 1KG AFR
38713.55 1 ACB 1KG AFR
38717.85 1 ACB 1KG AFR
38720.4 1 ACB 1KG AFR
38723.65 1 ACB 1KG AFR
38728.35 1 ACB 1KG AFR
38734.65 1 ACB 1KG AFR
38741.05 1 ACB 1KG AFR
38745.7 1 ACB 1KG AFR
38749.95 1 ACB 1KG AFR
38754.2 1 ACB 1KG AFR
38757.55 1 ACB 1KG AFR
38761.25 1 ACB 1KG AFR
38765.5 1 ACB 1KG AFR
38769.1 1 ACB 1KG AFR
38773.35 1 ACB 1KG AFR
38779.4 1 ACB 1KG AFR
38786.5 1 ACB 1KG AFR
38793.35 1 ACB 1KG AFR
38798.45 1 ACB 1KG AFR
38801.6 1 ACB 1KG AFR
38804.45 1 ACB 1KG AFR
38807.3 1 ACB 1KG AFR
38810.55 1 ACB 1KG AFR
38814.95 1 ACB 1KG AFR
38820 1 ACB 1KG AFR
38824.1 1 ACB 1KG AFR
38827.4 1 ACB 1KG AFR
38830.35 1 ACB 1KG AFR
38833.15 1 ACB 1KG AFR
38837 1 ACB 1KG AFR
38841.35 1 ACB 1KG AFR
38846.2 1 ACB 1KG AFR
38851.75 1 ACB 1KG AFR
38856.25 1 ACB 1KG AFR
38859.5 1 ACB 1KG AFR
38862.25 1 ACB 1KG AFR
38866.05 1 ACB 1KG AFR
38871.45 1 ACB 1KG AFR
38875.65 1 ACB 1KG AFR
38879.25 1 ACB 1KG AFR
38884.65 1 ACB 1KG AFR
38889.25 1 ACB 1KG AFR
38892.95 1 ACB 1KG AFR
38897.3 1 ACB 1KG AFR
38901.05 1 ACB 1KG AFR
38904.1 1 ACB 1KG AFR
38906.75 1 ACB 1KG AFR
38909.35 1 ACB 1KG AFR
38912.55 1 ACB 1KG AFR
38916.8 1 ACB 1KG AFR
38921 1 ACB 1KG AFR
38925.5 1 ACB 1KG AFR
38929.95 1 ACB 1KG AFR
38934.15 1 ACB 1KG AFR
38939 1 ACB 1KG AFR
38943.25 1 ACB 1KG AFR
38947 1 ACB 1KG AFR
38951.2 1 ACB 1KG AFR
38956.4 1 ACB 1KG AFR
38962.15 1 ACB 1KG AFR
38968.5 1 ACB 1KG AFR
38974.25 1 ACB 1KG AFR
38978.55 1 ACB 1KG AFR
38982.4 1 ACB 1KG AFR
38986.45 1 ACB 1KG AFR
38991.8 1 ACB 1KG AFR
38997.05 1 ACB 1KG AFR
39001.25 1 ACB 1KG AFR
39006.65 1 ACB 1KG AFR
39012.8 1 ACB 1KG AFR
39017.8 1 ACB 1KG AFR
39021.95 1 ACB 1KG AFR
39026.05 1 ACB 1KG AFR
39029.85 1 ACB 1KG AFR
39033.05 1 ACB 1KG AFR
39036.4 1 ACB 1KG AFR
39040.9 1 ACB 1KG AFR
39046.3 1 ACB 1KG AFR
39050.95 1 ACB 1KG AFR
39054.7 1 ACB 1KG AFR
39057.65 1 ACB 1KG AFR
39060.2 1 ACB 1KG AFR
39063.75 1 ACB 1KG AFR
39068.65 1 ACB 1KG AFR
39073.7 1 ACB 1KG AFR
39077.6 1 ACB 1KG AFR
39082.35 1 ACB 1KG AFR
39087.95 1 ACB 1KG AFR
39092.9 1 ACB 1KG AFR
39098.4 1 ACB 1KG AFR
39103.75 1 ACB 1KG AFR
39109.5 1 ACB 1KG AFR
39115.3 1 ACB 1KG AFR
39120.7 1 ACB 1KG AFR
39126.2 1 ACB 1KG AFR
39131.3 1 ACB 1KG AFR
39135.85 1 ACB 1KG AFR
39140.15 1 ACB 1KG AFR
39144 1 ACB 1KG AFR
39149.2 1 ACB 1KG AFR
39156.6 1 ACB 1KG AFR
39162.45 1 ACB 1KG AFR
39165.75 1 ACB 1KG AFR
39170.2 1 ACB 1KG AFR
39177.25 1 ACB 1KG AFR
39183 1 ACB 1KG AFR
39187.75 1 ACB 1KG AFR
39192.7 1 ACB 1KG AFR
39195.95 1 ACB 1KG AFR
39199.25 1 ACB 1KG AFR
39203.65 1 ACB 1KG AFR
39207.5 1 ACB 1KG AFR
39211.65 1 ACB 1KG AFR
39216.2 1 ACB 1KG AFR
39220.2 1 ACB 1KG AFR
39224.25 1 ACB 1KG AFR
39229.2 1 ACB 1KG AFR
39234.8 1 ACB 1KG AFR
39239.55 1 ACB 1KG AFR
39243.65 1 ACB 1KG AFR
39247.5 1 ACB 1KG AFR
39250.9 1 ACB 1KG AFR
39254.05 1 ACB 1KG AFR
39258.15 1 ACB 1KG AFR
39263.2 1 ACB 1KG AFR
39267.85 1 ACB 1KG AFR
39271.45 1 ACB 1KG AFR
39274.95 1 ACB 1KG AFR
39281.25 1 ACB 1KG AFR
39288.35 1 ACB 1KG AFR
39293.6 1 ACB 1KG AFR
39297.1 1 ACB 1KG AFR
39299.35 1 ACB 1KG AFR
39302.65 1 ACB 1KG AFR
39307.35 1 ACB 1KG AFR
39314.55 1 ACB 1KG AFR
39321.85 1 ACB 1KG AFR
39327.1 1 ACB 1KG AFR
39332.8 1 ACB 1KG AFR
39336.7 1 ACB 1KG AFR
39338.95 1 ACB 1KG AFR
39343.1 1 ACB 1KG AFR
39347.7 1 ACB 1KG AFR
39352.2 1 ACB 1KG AFR
39356.9 1 ACB 1KG AFR
39361.7 1 ACB 1KG AFR
39366.9 1 ACB 1KG AFR
39371.8 1 ACB 1KG AFR
39376.5 1 ACB 1KG AFR
39380.65 1 ACB 1KG AFR
39385.85 1 ACB 1KG AFR
39391.95 1 ACB 1KG AFR
39396.75 1 ACB 1KG AFR
39401.9 1 ACB 1KG AFR
39407.7 1 ACB 1KG AFR
39412.1 1 ACB 1KG AFR
39416 1 ACB 1KG AFR
39422.25 1 ACB 1KG AFR
39428.45 1 ACB 1KG AFR
39432.35 1 ACB 1KG AFR
39436.4 1 ACB 1KG AFR
39440.95 1 ACB 1KG AFR
39446.3 1 ACB 1KG AFR
39451.35 1 ACB 1KG AFR
39457.4 1 ACB 1KG AFR
39464 1 ACB 1KG AFR
39468.05 1 ACB 1KG AFR
39471.2 1 ACB 1KG AFR
39474.5 1 ACB 1KG AFR
39477.85 1 ACB 1KG AFR
39481.4 1 ACB 1KG AFR
39485.95 1 ACB 1KG AFR
39491.3 1 ACB 1KG AFR
39496.3 1 ACB 1KG AFR
39501.4 1 ACB 1KG AFR
39506.45 1 ACB 1KG AFR
39510.3 1 ACB 1KG AFR
39513.75 1 ACB 1KG AFR
39517.8 1 ACB 1KG AFR
39521.6 1 ACB 1KG AFR
39525.25 1 ACB 1KG AFR
39529.3 1 ACB 1KG AFR
39533 1 ACB 1KG AFR
39536.2 1 ACB 1KG AFR
39541.55 1 ACB 1KG AFR
39549.2 1 ACB 1KG AFR
39554.8 1 ACB 1KG AFR
39558.3 1 ACB 1KG AFR
39562.5 1 ACB 1KG AFR
39566.65 1 ACB 1KG AFR
39569.75 1 ACB 1KG AFR
39572.75 1 ACB 1KG AFR
39577.5 1 ACB 1KG AFR
39582.5 1 ACB 1KG AFR
39586.2 1 ACB 1KG AFR
39589.8 1 ACB 1KG AFR
39593.45 1 ACB 1KG AFR
39596.55 1 ACB 1KG AFR
39600.1 1 ACB 1KG AFR
39605.55 1 ACB 1KG AFR
39612.2 1 ACB 1KG AFR
39618.05 1 ACB 1KG AFR
39622.05 1 ACB 1KG AFR
39625.4 1 ACB 1KG AFR
39629.3 1 ACB 1KG AFR
39633.35 1 ACB 1KG AFR
39636.3 1 ACB 1KG AFR
39639.55 1 ACB 1KG AFR
39643.75 1 ACB 1KG AFR
39647.5 1 ACB 1KG AFR
39651.35 1 ACB 1KG AFR
39655.2 1 ACB 1KG AFR
39659.3 1 ACB 1KG AFR
39664.4 1 ACB 1KG AFR
39669.1 1 ACB 1KG AFR
39672.95 1 ACB 1KG AFR
39677.55 1 ACB 1KG AFR
39682.65 1 ACB 1KG AFR
39687.1 1 ACB 1KG AFR
39691.8 1 ACB 1KG AFR
39697.2 1 ACB 1KG AFR
39702.65 1 ACB 1KG AFR
39707.3 1 ACB 1KG AFR
39712.1 1 ACB 1KG AFR
39716.95 1 ACB 1KG AFR
39720.2 1 ACB 1KG AFR
39724.6 1 ACB 1KG AFR
39730.9 1 ACB 1KG AFR
39736.65 1 ACB 1KG AFR
39741.6 1 ACB 1KG AFR
39745.8 1 ACB 1KG AFR
39749.1 1 ACB 1KG AFR
39753.1 1 ACB 1KG AFR
39759.15 1 ACB 1KG AFR
39765.2 1 ACB 1KG AFR
39769.55 1 ACB 1KG AFR
39774.4 1 ACB 1KG AFR
39779.45 1 ACB 1KG AFR
39783.75 1 ACB 1KG AFR
39789.4 1 ACB 1KG AFR
39794.3 1 ACB 1KG AFR
39797.6 1 ACB 1KG AFR
39801.15 1 ACB 1KG AFR
39806.05 1 ACB 1KG AFR
39811.2 1 ACB 1KG AFR
39814.95 1 ACB 1KG AFR
39819 1 ACB 1KG AFR
39823.9 1 ACB 1KG AFR
39828.75 1 ACB 1KG AFR
39833.4 1 ACB 1KG AFR
39838.45 1 ACB 1KG AFR
39844.2 1 ACB 1KG AFR
39849.5 1 ACB 1KG AFR
39853.6 1 ACB 1KG AFR
39857 1 ACB 1KG AFR
39860.25 1 ACB 1KG AFR
39863.55 1 ACB 1KG AFR
39867.5 1 ACB 1KG AFR
39872.1 1 ACB 1KG AFR
39876.4 1 ACB 1KG AFR
39880.6 1 ACB 1KG AFR
39884.65 1 ACB 1KG AFR
39888 1 ACB 1KG AFR
39891.35 1 ACB 1KG AFR
39894.35 1 ACB 1KG AFR
39897.9 1 ACB 1KG AFR
39903.45 1 ACB 1KG AFR
39908.8 1 ACB 1KG AFR
39913 1 ACB 1KG AFR
39918.65 1 ACB 1KG AFR
39925.5 1 ACB 1KG AFR
39931.05 1 ACB 1KG AFR
39936 1 ACB 1KG AFR
39942.25 1 ACB 1KG AFR
39948.95 1 ACB 1KG AFR
39955.05 1 ACB 1KG AFR
39962.1 1 ACB 1KG AFR
39968 1 ACB 1KG AFR
39972.65 1 ACB 1KG AFR
39978.15 1 ACB 1KG AFR
39983.55 1 ACB 1KG AFR
39988.95 1 ACB 1KG AFR
39993.65 1 ACB 1KG AFR
39997.85 1 ACB 1KG AFR
40003.45 1 ACB 1KG AFR
40009.7 1 ACB 1KG AFR
40014.8 1 ACB 1KG AFR
40018.35 1 ACB 1KG AFR
40021.35 1 ACB 1KG AFR
40026.8 1 ACB 1KG AFR
40032.9 1 ACB 1KG AFR
40037.9 1 ACB 1KG AFR
40043.2 1 ACB 1KG AFR
40048.6 1 ACB 1KG AFR
40054.3 1 ACB 1KG AFR
40059.2 1 ACB 1KG AFR
40062.45 1 ACB 1KG AFR
40065.65 1 ACB 1KG AFR
40069.35 1 ACB 1KG AFR
40073.25 1 ACB 1KG AFR
40077.35 1 ACB 1KG AFR
40081.15 1 ACB 1KG AFR
40083.9 1 ACB 1KG AFR
40087.8 1 ACB 1KG AFR
40093.9 1 ACB 1KG AFR
40099.65 1 ACB 1KG AFR
40104.15 1 ACB 1KG AFR
40107.9 1 ACB 1KG AFR
40112.3 1 ACB 1KG AFR
40117.35 1 ACB 1KG AFR
40122.1 1 ACB 1KG AFR
40125.1 1 ACB 1KG AFR
40127.5 1 ACB 1KG AFR
40131.45 1 ACB 1KG AFR
40136.4 1 ACB 1KG AFR
40140.65 1 ACB 1KG AFR
40145 1 ACB 1KG AFR
40149.75 1 ACB 1KG AFR
40154.1 1 ACB 1KG AFR
40158.05 1 ACB 1KG AFR
40162.15 1 ACB 1KG AFR
40166.85 1 ACB 1KG AFR
40171.75 1 ACB 1KG AFR
40177.5 1 ACB 1KG AFR
40181.55 1 ACB 1KG AFR
40183.65 1 ACB 1KG AFR
40187.3 1 ACB 1KG AFR
40192.15 1 ACB 1KG AFR
40196.7 1 ACB 1KG AFR
40200.35 1 ACB 1KG AFR
40204 1 ACB 1KG AFR
40208.95 1 ACB 1KG AFR
40213.6 1 ACB 1KG AFR
40217.55 1 ACB 1KG AFR
40222.35 1 ACB 1KG AFR
40226.5 1 ACB 1KG AFR
40230 1 ACB 1KG AFR
40234.25 1 ACB 1KG AFR
40237.8 1 ACB 1KG AFR
40241.3 1 ACB 1KG AFR
40246.15 1 ACB 1KG AFR
40250.6 1 ACB 1KG AFR
40253.9 1 ACB 1KG AFR
40257.1 1 ACB 1KG AFR
40260.7 1 ACB 1KG AFR
40264.8 1 ACB 1KG AFR
40269.4 1 ACB 1KG AFR
40274.2 1 ACB 1KG AFR
40278.65 1 ACB 1KG AFR
40283.3 1 ACB 1KG AFR
40287.3 1 ACB 1KG AFR
40291.25 1 ACB 1KG AFR
40295.8 1 ACB 1KG AFR
40301.2 1 ACB 1KG AFR
40307.55 1 ACB 1KG AFR
40314.25 1 ACB 1KG AFR
40319.6 1 ACB 1KG AFR
40323 1 ACB 1KG AFR
40327.05 1 ACB 1KG AFR
40332.35 1 ACB 1KG AFR
40337.15 1 ACB 1KG AFR
40340.9 1 ACB 1KG AFR
40344.75 1 ACB 1KG AFR
40349.45 1 ACB 1KG AFR
40354.45 1 ACB 1KG AFR
40358.5 1 ACB 1KG AFR
40362.75 1 ACB 1KG AFR
40369 1 ACB 1KG AFR
40375.55 1 ACB 1KG AFR
40379.85 1 ACB 1KG AFR
40382.95 1 ACB 1KG AFR
40386.7 1 ACB 1KG AFR
40389.8 1 ACB 1KG AFR
40393 1 ACB 1KG AFR
40397.65 1 ACB 1KG AFR
40401.7 1 ACB 1KG AFR
40404.55 1 ACB 1KG AFR
40407.8 1 ACB 1KG AFR
40411.9 1 ACB 1KG AFR
40416.05 1 ACB 1KG AFR
40420.7 1 ACB 1KG AFR
40425.1 1 ACB 1KG AFR
40429.8 1 ACB 1KG AFR
40435 1 ACB 1KG AFR
40440.1 1 ACB 1KG AFR
40445.15 1 ACB 1KG AFR
40449.7 1 ACB 1KG AFR
40455.6 1 ACB 1KG AFR
40462.85 1 ACB 1KG AFR
40468.4 1 ACB 1KG AFR
40472.45 1 ACB 1KG AFR
40476.75 1 ACB 1KG AFR
40481.7 1 ACB 1KG AFR
40487.75 1 ACB 1KG AFR
40493.75 1 ACB 1KG AFR
40498.5 1 ACB 1KG AFR
40502.6 1 ACB 1KG AFR
40506.2 1 ACB 1KG AFR
40509.65 1 ACB 1KG AFR
40512.95 1 ACB 1KG AFR
40516.35 1 ACB 1KG AFR
40522.25 1 ACB 1KG AFR
40529.1 1 ACB 1KG AFR
40534.55 1 ACB 1KG AFR
40539.05 1 ACB 1KG AFR
40543.05 1 ACB 1KG AFR
40547.95 1 ACB 1KG AFR
40553.75 1 ACB 1KG AFR
40559.2 1 ACB 1KG AFR
40563.45 1 ACB 1KG AFR
40567.55 1 ACB 1KG AFR
40572.35 1 ACB 1KG AFR
40577.25 1 ACB 1KG AFR
40581.65 1 ACB 1KG AFR
40585.3 1 ACB 1KG AFR
40589.65 1 ACB 1KG AFR
40594 1 ACB 1KG AFR
40599.3 1 ACB 1KG AFR
40604.45 1 ACB 1KG AFR
40608.8 1 ACB 1KG AFR
40614.45 1 ACB 1KG AFR
40618.55 1 ACB 1KG AFR
40621.65 1 ACB 1KG AFR
40625.3 1 ACB 1KG AFR
40629.6 1 ACB 1KG AFR
40635.1 1 ACB 1KG AFR
40640.3 1 ACB 1KG AFR
40644.75 1 ACB 1KG AFR
40649.15 1 ACB 1KG AFR
40654.1 1 ACB 1KG AFR
40658.45 1 ACB 1KG AFR
40661.7 1 ACB 1KG AFR
40666.1 1 ACB 1KG AFR
40671.1 1 ACB 1KG AFR
40676.2 1 ACB 1KG AFR
40681.55 1 ACB 1KG AFR
40686.15 1 ACB 1KG AFR
40690.7 1 ACB 1KG AFR
40696.3 1 ACB 1KG AFR
40701.7 1 ACB 1KG AFR
40706.35 1 ACB 1KG AFR
40710.65 1 ACB 1KG AFR
40714.25 1 ACB 1KG AFR
40717.55 1 ACB 1KG AFR
40721.8 1 ACB 1KG AFR
40725.95 1 ACB 1KG AFR
40729.25 1 ACB 1KG AFR
40733.85 1 ACB 1KG AFR
40738.55 1 ACB 1KG AFR
40742.15 1 ACB 1KG AFR
40746.1 1 ACB 1KG AFR
40752.5 1 ACB 1KG AFR
40758.2 1 ACB 1KG AFR
40761.7 1 ACB 1KG AFR
40766.25 1 ACB 1KG AFR
40772.75 1 ACB 1KG AFR
40779.3 1 ACB 1KG AFR
40784.4 1 ACB 1KG AFR
40789.5 1 ACB 1KG AFR
40794.2 1 ACB 1KG AFR
40798.15 1 ACB 1KG AFR
40802.6 1 ACB 1KG AFR
40807.2 1 ACB 1KG AFR
40814.25 1 ACB 1KG AFR
40821.9 1 ACB 1KG AFR
40827.1 1 ACB 1KG AFR
40831.9 1 ACB 1KG AFR
40836.4 1 ACB 1KG AFR
40840.4 1 ACB 1KG AFR
40843.85 1 ACB 1KG AFR
40847 1 ACB 1KG AFR
40849.65 1 ACB 1KG AFR
40852.9 1 ACB 1KG AFR
40857.9 1 ACB 1KG AFR
40862.65 1 ACB 1KG AFR
40867.05 1 ACB 1KG AFR
40871.4 1 ACB 1KG AFR
40874.95 1 ACB 1KG AFR
40878.55 1 ACB 1KG AFR
40883.2 1 ACB 1KG AFR
40888.35 1 ACB 1KG AFR
40893 1 ACB 1KG AFR
40896.85 1 ACB 1KG AFR
40900.35 1 ACB 1KG AFR
40903.7 1 ACB 1KG AFR
40907.2 1 ACB 1KG AFR
40912.25 1 ACB 1KG AFR
40916.9 1 ACB 1KG AFR
40921.05 1 ACB 1KG AFR
40926.2 1 ACB 1KG AFR
40931.4 1 ACB 1KG AFR
40936.45 1 ACB 1KG AFR
40940.7 1 ACB 1KG AFR
40944.45 1 ACB 1KG AFR
40949.05 1 ACB 1KG AFR
40953.9 1 ACB 1KG AFR
40957.8 1 ACB 1KG AFR
40961.05 1 ACB 1KG AFR
40965.45 1 ACB 1KG AFR
40970.15 1 ACB 1KG AFR
40974.4 1 ACB 1KG AFR
40978.35 1 ACB 1KG AFR
40981.95 1 ACB 1KG AFR
40985.25 1 ACB 1KG AFR
40988.5 1 ACB 1KG AFR
40993.6 1 ACB 1KG AFR
40999.65 1 ACB 1KG AFR
41005.35 1 ACB 1KG AFR
41010.25 1 ACB 1KG AFR
41015.15 1 ACB 1KG AFR
41020.3 1 ACB 1KG AFR
41023.85 1 ACB 1KG AFR
41027.95 1 ACB 1KG AFR
41032.25 1 ACB 1KG AFR
41035.65 1 ACB 1KG AFR
41039.45 1 ACB 1KG AFR
41043.3 1 ACB 1KG AFR
41046.95 1 ACB 1KG AFR
41050.95 1 ACB 1KG AFR
41054.8 1 ACB 1KG AFR
41059.4 1 ACB 1KG AFR
41065.25 1 ACB 1KG AFR
41070.9 1 ACB 1KG AFR
41075.45 1 ACB 1KG AFR
41078.6 1 ACB 1KG AFR
41081.85 1 ACB 1KG AFR
41085.85 1 ACB 1KG AFR
41089.55 1 ACB 1KG AFR
41093.15 1 ACB 1KG AFR
41097.8 1 ACB 1KG AFR
41102.35 1 ACB 1KG AFR
41106.6 1 ACB 1KG AFR
41111.1 1 ACB 1KG AFR
41115.4 1 ACB 1KG AFR
41119.15 1 ACB 1KG AFR
41122.2 1 ACB 1KG AFR
41125.35 1 ACB 1KG AFR
41130.4 1 ACB 1KG AFR
41135.45 1 ACB 1KG AFR
41139 1 ACB 1KG AFR
41144.25 1 ACB 1KG AFR
41150.2 1 ACB 1KG AFR
41155.05 1 ACB 1KG AFR
41161.3 1 ACB 1KG AFR
41168.3 1 ACB 1KG AFR
41173.8 1 ACB 1KG AFR
41177.75 1 ACB 1KG AFR
41181.2 1 ACB 1KG AFR
41185.4 1 ACB 1KG AFR
41190.15 1 ACB 1KG AFR
41196.2 1 ACB 1KG AFR
41202.4 1 ACB 1KG AFR
41206.95 1 ACB 1KG AFR
41211.25 1 ACB 1KG AFR
41216.2 1 ACB 1KG AFR
41221 1 ACB 1KG AFR
41225.6 1 ACB 1KG AFR
41229.8 1 ACB 1KG AFR
41234.3 1 ACB 1KG AFR
41238.6 1 ACB 1KG AFR
41241.25 1 ACB 1KG AFR
41244.45 1 ACB 1KG AFR
41248.45 1 ACB 1KG AFR
41252.7 1 ACB 1KG AFR
41257.3 1 ACB 1KG AFR
41262.05 1 ACB 1KG AFR
41266.55 1 ACB 1KG AFR
41270.5 1 ACB 1KG AFR
41274.3 1 ACB 1KG AFR
41278.25 1 ACB 1KG AFR
41282.35 1 ACB 1KG AFR
41285.8 1 ACB 1KG AFR
41289.4 1 ACB 1KG AFR
41292.9 1 ACB 1KG AFR
41297.55 1 ACB 1KG AFR
41303 1 ACB 1KG AFR
41307.55 1 ACB 1KG AFR
41312.7 1 ACB 1KG AFR
41318.25 1 ACB 1KG AFR
41323.05 1 ACB 1KG AFR
41326.8 1 ACB 1KG AFR
41331.3 1 ACB 1KG AFR
41336.6 1 ACB 1KG AFR
41341.35 1 ACB 1KG AFR
41345.65 1 ACB 1KG AFR
41349.9 1 ACB 1KG AFR
41353.85 1 ACB 1KG AFR
41358.15 1 ACB 1KG AFR
41362.45 1 ACB 1KG AFR
41365.7 1 ACB 1KG AFR
41369.65 1 ACB 1KG AFR
41374.5 1 ACB 1KG AFR
41378.65 1 ACB 1KG AFR
41383.5 1 ACB 1KG AFR
41389.25 1 ACB 1KG AFR
41393.3 1 ACB 1KG AFR
41396.8 1 ACB 1KG AFR
41401.55 1 ACB 1KG AFR
41407 1 ACB 1KG AFR
41412.55 1 ACB 1KG AFR
41417.4 1 ACB 1KG AFR
41420.95 1 ACB 1KG AFR
41424.2 1 ACB 1KG AFR
41428.55 1 ACB 1KG AFR
41433.4 1 ACB 1KG AFR
41437.9 1 ACB 1KG AFR
41442.45 1 ACB 1KG AFR
41447.6 1 ACB 1KG AFR
41452.4 1 ACB 1KG AFR
41456.6 1 ACB 1KG AFR
41462.95 1 ACB 1KG AFR
41468.95 1 ACB 1KG AFR
41472.9 1 ACB 1KG AFR
41477.5 1 ACB 1KG AFR
41481.25 1 ACB 1KG AFR
41484.8 1 ACB 1KG AFR
41489.35 1 ACB 1KG AFR
41493 1 ACB 1KG AFR
41497.5 1 ACB 1KG AFR
41504.05 1 ACB 1KG AFR
41511.6 1 ACB 1KG AFR
41517.75 1 ACB 1KG AFR
41521.9 1 ACB 1KG AFR
41527 1 ACB 1KG AFR
41533.35 1 ACB 1KG AFR
41539.05 1 ACB 1KG AFR
41543.7 1 ACB 1KG AFR
41549.5 1 ACB 1KG AFR
41554.55 1 ACB 1KG AFR
41558.95 1 ACB 1KG AFR
41565.2 1 ACB 1KG AFR
41572 1 ACB 1KG AFR
41577.45 1 ACB 1KG AFR
41583.6 1 ACB 1KG AFR
41589.8 1 ACB 1KG AFR
41593.65 1 ACB 1KG AFR
41597.8 1 ACB 1KG AFR
41602.65 1 ACB 1KG AFR
41607.4 1 ACB 1KG AFR
41612.75 1 ACB 1KG AFR
41618.25 1 ACB 1KG AFR
41622.8 1 ACB 1KG AFR
41627.4 1 ACB 1KG AFR
41632.8 1 ACB 1KG AFR
41637.95 1 ACB 1KG AFR
41642.2 1 ACB 1KG AFR
41645.85 1 ACB 1KG AFR
41649.45 1 ACB 1KG AFR
41653.1 1 ACB 1KG AFR
41656.3 1 ACB 1KG AFR
41660.55 1 ACB 1KG AFR
41665.5 1 ACB 1KG AFR
41668.9 1 ACB 1KG AFR
41671.9 1 ACB 1KG AFR
41676.75 1 ACB 1KG AFR
41682.2 1 ACB 1KG AFR
41686.2 1 ACB 1KG AFR
41690.75 1 ACB 1KG AFR
41695.45 1 ACB 1KG AFR
41699.4 1 ACB 1KG AFR
41703.9 1 ACB 1KG AFR
41709.25 1 ACB 1KG AFR
41713.85 1 ACB 1KG AFR
41718.25 1 ACB 1KG AFR
41722.95 1 ACB 1KG AFR
41726.3 1 ACB 1KG AFR
41729.15 1 ACB 1KG AFR
41733.4 1 ACB 1KG AFR
41738.25 1 ACB 1KG AFR
41743.15 1 ACB 1KG AFR
41747.85 1 ACB 1KG AFR
41750.95 1 ACB 1KG AFR
41755.05 1 ACB 1KG AFR
41759.6 1 ACB 1KG AFR
41764.35 1 ACB 1KG AFR
41769.05 1 ACB 1KG AFR
41773.25 1 ACB 1KG AFR
41778.35 1 ACB 1KG AFR
41783.45 1 ACB 1KG AFR
41787.95 1 ACB 1KG AFR
41792.85 1 ACB 1KG AFR
41798.6 1 ACB 1KG AFR
41803.35 1 ACB 1KG AFR
41806.9 1 ACB 1KG AFR
41810.6 1 ACB 1KG AFR
41815.45 1 ACB 1KG AFR
41820.9 1 ACB 1KG AFR
41826.35 1 ACB 1KG AFR
41832.3 1 ACB 1KG AFR
41838.55 1 ACB 1KG AFR
41842.75 1 ACB 1KG AFR
41845.85 1 ACB 1KG AFR
41850.65 1 ACB 1KG AFR
41855.3 1 ACB 1KG AFR
41860.1 1 ACB 1KG AFR
41864.6 1 ACB 1KG AFR
41868.8 1 ACB 1KG AFR
41873.15 1 ACB 1KG AFR
41876.8 1 ACB 1KG AFR
41879.65 1 ACB 1KG AFR
41882.4 1 ACB 1KG AFR
41885.65 1 ACB 1KG AFR
41889.45 1 ACB 1KG AFR
41894.2 1 ACB 1KG AFR
41898.75 1 ACB 1KG AFR
41904.1 1 ACB 1KG AFR
41908.85 1 ACB 1KG AFR
41912.7 1 ACB 1KG AFR
41917.7 1 ACB 1KG AFR
41922.45 1 ACB 1KG AFR
41927.4 1 ACB 1KG AFR
41932.35 1 ACB 1KG AFR
41936.75 1 ACB 1KG AFR
41940.75 1 ACB 1KG AFR
41944.5 1 ACB 1KG AFR
41948.75 1 ACB 1KG AFR
41953.8 1 ACB 1KG AFR
41959.5 1 ACB 1KG AFR
41964.85 1 ACB 1KG AFR
41969.3 1 ACB 1KG AFR
41973.05 1 ACB 1KG AFR
41977.95 1 ACB 1KG AFR
41984.45 1 ACB 1KG AFR
41990.7 1 ACB 1KG AFR
41995.5 1 ACB 1KG AFR
41999.35 1 ACB 1KG AFR
42003.05 1 ACB 1KG AFR
42006.55 1 ACB 1KG AFR
42010.2 1 ACB 1KG AFR
42014.6 1 ACB 1KG AFR
42018.8 1 ACB 1KG AFR
42022.45 1 ACB 1KG AFR
42026.4 1 ACB 1KG AFR
42030.75 1 ACB 1KG AFR
42035.15 1 ACB 1KG AFR
42039.3 1 ACB 1KG AFR
42043.15 1 ACB 1KG AFR
42049 1 ACB 1KG AFR
42055.35 1 ACB 1KG AFR
42059.6 1 ACB 1KG AFR
42062.95 1 ACB 1KG AFR
42067.4 1 ACB 1KG AFR
42073.15 1 ACB 1KG AFR
42078.7 1 ACB 1KG AFR
42084.1 1 ACB 1KG AFR
42089.25 1 ACB 1KG AFR
42093.95 1 ACB 1KG AFR
42099.2 1 ACB 1KG AFR
42105.15 1 ACB 1KG AFR
42111.45 1 ACB 1KG AFR
42116.95 1 ACB 1KG AFR
42121.8 1 ACB 1KG AFR
42127.95 1 ACB 1KG AFR
42134.35 1 ACB 1KG AFR
42140.05 1 ACB 1KG AFR
42145.45 1 ACB 1KG AFR
42149.75 1 ACB 1KG AFR
42153.2 1 ACB 1KG AFR
42156.65 1 ACB 1KG AFR
42162.2 1 ACB 1KG AFR
42168.6 1 ACB 1KG AFR
42173.9 1 ACB 1KG AFR
42179.3 1 ACB 1KG AFR
42183.9 1 ACB 1KG AFR
42187.35 1 ACB 1KG AFR
42191 1 ACB 1KG AFR
42195.9 1 ACB 1KG AFR
42201.3 1 ACB 1KG AFR
42207.2 1 ACB 1KG AFR
42212.45 1 ACB 1KG AFR
42216.8 1 ACB 1KG AFR
42220.45 1 ACB 1KG AFR
42223.95 1 ACB 1KG AFR
42228.05 1 ACB 1KG AFR
42231.35 1 ACB 1KG AFR
42234.1 1 ACB 1KG AFR
42237.15 1 ACB 1KG AFR
42240.35 1 ACB 1KG AFR
42244.7 1 ACB 1KG AFR
42249.6 1 ACB 1KG AFR
42253.1 1 ACB 1KG AFR
42256.05 1 ACB 1KG AFR
42259.55 1 ACB 1KG AFR
42263 1 ACB 1KG AFR
42267.6 1 ACB 1KG AFR
42273.1 1 ACB 1KG AFR
42277.7 1 ACB 1KG AFR
42282.75 1 ACB 1KG AFR
42288.15 1 ACB 1KG AFR
42293.95 1 ACB 1KG AFR
42299.3 1 ACB 1KG AFR
42303.45 1 ACB 1KG AFR
42307.95 1 ACB 1KG AFR
42312.4 1 ACB 1KG AFR
42316.9 1 ACB 1KG AFR
42322.15 1 ACB 1KG AFR
42328.2 1 ACB 1KG AFR
42333.95 1 ACB 1KG AFR
42339.2 1 ACB 1KG AFR
42343.55 1 ACB 1KG AFR
42347.5 1 ACB 1KG AFR
42352.5 1 ACB 1KG AFR
42357.95 1 ACB 1KG AFR
42363.8 1 ACB 1KG AFR
42369 1 ACB 1KG AFR
42373.3 1 ACB 1KG AFR
42377.85 1 ACB 1KG AFR
42383 1 ACB 1KG AFR
42387.1 1 ACB 1KG AFR
42389.85 1 ACB 1KG AFR
42393.4 1 ACB 1KG AFR
42397.8 1 ACB 1KG AFR
42402.75 1 ACB 1KG AFR
42407.1 1 ACB 1KG AFR
42411.7 1 ACB 1KG AFR
42417 1 ACB 1KG AFR
42421.6 1 ACB 1KG AFR
42425.4 1 ACB 1KG AFR
42429.65 1 ACB 1KG AFR
42434.65 1 ACB 1KG AFR
42439.1 1 ACB 1KG AFR
42443.4 1 ACB 1KG AFR
42447.65 1 ACB 1KG AFR
42452.25 1 ACB 1KG AFR
42456.85 1 ACB 1KG AFR
42463.7 1 ACB 1KG AFR
42471.9 1 ACB 1KG AFR
42478.55 1 ACB 1KG AFR
42484.35 1 ACB 1KG AFR
42488.25 1 ACB 1KG AFR
42492.4 1 ACB 1KG AFR
42497.55 1 ACB 1KG AFR
42502.2 1 ACB 1KG AFR
42506.1 1 ACB 1KG AFR
42509.3 1 ACB 1KG AFR
42514 1 ACB 1KG AFR
42519.9 1 ACB 1KG AFR
42525.05 1 ACB 1KG AFR
42529.95 1 ACB 1KG AFR
42534.95 1 ACB 1KG AFR
42539.4 1 ACB 1KG AFR
42544.65 1 ACB 1KG AFR
42552 1 ACB 1KG AFR
42558.65 1 ACB 1KG AFR
42562.95 1 ACB 1KG AFR
42566.35 1 ACB 1KG AFR
42570.55 1 ACB 1KG AFR
42576.15 1 ACB 1KG AFR
42583.25 1 ACB 1KG AFR
42589.2 1 ACB 1KG AFR
42593.35 1 ACB 1KG AFR
42597.8 1 ACB 1KG AFR
42602.35 1 ACB 1KG AFR
42606.55 1 ACB 1KG AFR
42611 1 ACB 1KG AFR
42615.25 1 ACB 1KG AFR
42619.35 1 ACB 1KG AFR
42624.25 1 ACB 1KG AFR
42629.3 1 ACB 1KG AFR
42635.45 1 ACB 1KG AFR
42641.1 1 ACB 1KG AFR
42644.9 1 ACB 1KG AFR
42648.5 1 ACB 1KG AFR
42652.55 1 ACB 1KG AFR
42657.45 1 ACB 1KG AFR
42661.85 1 ACB 1KG AFR
42665.25 1 ACB 1KG AFR
42669.2 1 ACB 1KG AFR
42673.65 1 ACB 1KG AFR
42678 1 ACB 1KG AFR
42681.95 1 ACB 1KG AFR
42685.95 1 ACB 1KG AFR
42690.35 1 ACB 1KG AFR
42694.65 1 ACB 1KG AFR
42698.95 1 ACB 1KG AFR
42703.1 1 ACB 1KG AFR
42706.55 1 ACB 1KG AFR
42709.7 1 ACB 1KG AFR
42714 1 ACB 1KG AFR
42719.15 1 ACB 1KG AFR
42723.1 1 ACB 1KG AFR
42725.95 1 ACB 1KG AFR
42728.9 1 ACB 1KG AFR
42733.4 1 ACB 1KG AFR
42738.85 1 ACB 1KG AFR
42743.3 1 ACB 1KG AFR
42747.1 1 ACB 1KG AFR
42751.25 1 ACB 1KG AFR
42756.5 1 ACB 1KG AFR
42764.35 1 ACB 1KG AFR
42772.1 1 ACB 1KG AFR
42777.9 1 ACB 1KG AFR
42784.45 1 ACB 1KG AFR
42791.55 1 ACB 1KG AFR
42797.45 1 ACB 1KG AFR
42801.9 1 ACB 1KG AFR
42805.65 1 ACB 1KG AFR
42809.45 1 ACB 1KG AFR
42813.25 1 ACB 1KG AFR
42816.85 1 ACB 1KG AFR
42820.9 1 ACB 1KG AFR
42825.5 1 ACB 1KG AFR
42830.1 1 ACB 1KG AFR
42833.8 1 ACB 1KG AFR
42837.5 1 ACB 1KG AFR
42841.2 1 ACB 1KG AFR
42844.75 1 ACB 1KG AFR
42849.1 1 ACB 1KG AFR
42852.4 1 ACB 1KG AFR
42855.4 1 ACB 1KG AFR
42859 1 ACB 1KG AFR
42862.75 1 ACB 1KG AFR
42867.75 1 ACB 1KG AFR
42874.9 1 ACB 1KG AFR
42881.75 1 ACB 1KG AFR
42886.05 1 ACB 1KG AFR
42889.65 1 ACB 1KG AFR
42893.8 1 ACB 1KG AFR
42898.5 1 ACB 1KG AFR
42902.35 1 ACB 1KG AFR
42905.85 1 ACB 1KG AFR
42909.15 1 ACB 1KG AFR
42912.9 1 ACB 1KG AFR
42918.55 1 ACB 1KG AFR
42923.6 1 ACB 1KG AFR
42928.15 1 ACB 1KG AFR
42932.4 1 ACB 1KG AFR
42935.8 1 ACB 1KG AFR
42940 1 ACB 1KG AFR
42944.55 1 ACB 1KG AFR
42948.55 1 ACB 1KG AFR
42953.5 1 ACB 1KG AFR
42959.05 1 ACB 1KG AFR
42964.15 1 ACB 1KG AFR
42969 1 ACB 1KG AFR
42974.95 1 ACB 1KG AFR
42982 1 ACB 1KG AFR
42986.75 1 ACB 1KG AFR
42990.3 1 ACB 1KG AFR
42994.45 1 ACB 1KG AFR
42999.7 1 ACB 1KG AFR
43005.85 1 ACB 1KG AFR
43011 1 ACB 1KG AFR
43014.75 1 ACB 1KG AFR
43019.8 1 ACB 1KG AFR
43025.7 1 ACB 1KG AFR
43030 1 ACB 1KG AFR
43034.45 1 ACB 1KG AFR
43038.95 1 ACB 1KG AFR
43042.3 1 ACB 1KG AFR
43045.25 1 ACB 1KG AFR
43049.05 1 ACB 1KG AFR
43053 1 ACB 1KG AFR
43056.35 1 ACB 1KG AFR
43060.15 1 ACB 1KG AFR
43065.35 1 ACB 1KG AFR
43071.3 1 ACB 1KG AFR
43076.25 1 ACB 1KG AFR
43080.8 1 ACB 1KG AFR
43086.25 1 ACB 1KG AFR
43091.75 1 ACB 1KG AFR
43097.1 1 ACB 1KG AFR
43102.65 1 ACB 1KG AFR
43106.7 1 ACB 1KG AFR
43109.2 1 ACB 1KG AFR
43112.05 1 ACB 1KG AFR
43115.4 1 ACB 1KG AFR
43119.05 1 ACB 1KG AFR
43123.7 1 ACB 1KG AFR
43128.5 1 ACB 1KG AFR
43132.55 1 ACB 1KG AFR
43136.1 1 ACB 1KG AFR
43140.25 1 ACB 1KG AFR
43145.15 1 ACB 1KG AFR
43150.35 1 ACB 1KG AFR
43155.05 1 ACB 1KG AFR
43159.25 1 ACB 1KG AFR
43163.3 1 ACB 1KG AFR
43166.3 1 ACB 1KG AFR
43169.4 1 ACB 1KG AFR
43173.3 1 ACB 1KG AFR
43176.9 1 ACB 1KG AFR
43180.9 1 ACB 1KG AFR
43186.1 1 ACB 1KG AFR
43191.55 1 ACB 1KG AFR
43196 1 ACB 1KG AFR
43199.9 1 ACB 1KG AFR
43206 1 ACB 1KG AFR
43213 1 ACB 1KG AFR
43218.75 1 ACB 1KG AFR
43224.5 1 ACB 1KG AFR
43229.85 1 ACB 1KG AFR
43235.05 1 ACB 1KG AFR
43239.85 1 ACB 1KG AFR
43243.7 1 ACB 1KG AFR
43247.25 1 ACB 1KG AFR
43251.7 1 ACB 1KG AFR
43257.85 1 ACB 1KG AFR
43264.1 1 ACB 1KG AFR
43269.05 1 ACB 1KG AFR
43273.15 1 ACB 1KG AFR
43277.55 1 ACB 1KG AFR
43282.35 1 ACB 1KG AFR
43286.95 1 ACB 1KG AFR
43290.9 1 ACB 1KG AFR
43294.7 1 ACB 1KG AFR
43299.05 1 ACB 1KG AFR
43302.7 1 ACB 1KG AFR
43305.4 1 ACB 1KG AFR
43309.75 1 ACB 1KG AFR
43315.65 1 ACB 1KG AFR
43321.5 1 ACB 1KG AFR
43327.25 1 ACB 1KG AFR
43333.1 1 ACB 1KG AFR
43339.6 1 ACB 1KG AFR
43346.2 1 ACB 1KG AFR
43351.4 1 ACB 1KG AFR
43356.35 1 ACB 1KG AFR
43361.65 1 ACB 1KG AFR
43367.1 1 ACB 1KG AFR
43372.05 1 ACB 1KG AFR
43376.15 1 ACB 1KG AFR
43381.2 1 ACB 1KG AFR
43385.75 1 ACB 1KG AFR
43390.6 1 ACB 1KG AFR
43396.2 1 ACB 1KG AFR
43401.65 1 ACB 1KG AFR
43406.55 1 ACB 1KG AFR
43409.5 1 ACB 1KG AFR
43414.4 1 ACB 1KG AFR
43420.85 1 ACB 1KG AFR
43426.35 1 ACB 1KG AFR
43431.8 1 ACB 1KG AFR
43436.35 1 ACB 1KG AFR
43439.95 1 ACB 1KG AFR
43443.7 1 ACB 1KG AFR
43447.3 1 ACB 1KG AFR
43450.6 1 ACB 1KG AFR
43453.8 1 ACB 1KG AFR
43458 1 ACB 1KG AFR
43464.35 1 ACB 1KG AFR
43469.9 1 ACB 1KG AFR
43473.45 1 ACB 1KG AFR
43476.45 1 ACB 1KG AFR
43480.4 1 ACB 1KG AFR
43485.3 1 ACB 1KG AFR
43490.1 1 ACB 1KG AFR
43495.3 1 ACB 1KG AFR
43500.35 1 ACB 1KG AFR
43505.65 1 ACB 1KG AFR
43511.1 1 ACB 1KG AFR
43515.95 1 ACB 1KG AFR
43519.85 1 ACB 1KG AFR
43522.6 1 ACB 1KG AFR
43527.5 1 ACB 1KG AFR
43534.3 1 ACB 1KG AFR
43539.9 1 ACB 1KG AFR
43544.45 1 ACB 1KG AFR
43548.25 1 ACB 1KG AFR
43552.95 1 ACB 1KG AFR
43558.1 1 ACB 1KG AFR
43562.85 1 ACB 1KG AFR
43568.05 1 ACB 1KG AFR
43571.7 1 ACB 1KG AFR
43574.3 1 ACB 1KG AFR
43579.3 1 ACB 1KG AFR
43584.8 1 ACB 1KG AFR
43589.3 1 ACB 1KG AFR
43593.55 1 ACB 1KG AFR
43597.65 1 ACB 1KG AFR
43601.4 1 ACB 1KG AFR
43604.7 1 ACB 1KG AFR
43609.05 1 ACB 1KG AFR
43613.55 1 ACB 1KG AFR
43618 1 ACB 1KG AFR
43622.65 1 ACB 1KG AFR
43627.75 1 ACB 1KG AFR
43632.6 1 ACB 1KG AFR
43637.5 1 ACB 1KG AFR
43642.5 1 ACB 1KG AFR
43645.9 1 ACB 1KG AFR
43649.4 1 ACB 1KG AFR
43652.85 1 ACB 1KG AFR
43656.85 1 ACB 1KG AFR
43662.5 1 ACB 1KG AFR
43668.15 1 ACB 1KG AFR
43673.65 1 ACB 1KG AFR
43679.9 1 ACB 1KG AFR
43685.55 1 ACB 1KG AFR
43691.1 1 ACB 1KG AFR
43697.55 1 ACB 1KG AFR
43702.35 1 ACB 1KG AFR
43705.45 1 ACB 1KG AFR
43708.3 1 ACB 1KG AFR
43711.3 1 ACB 1KG AFR
43715.05 1 ACB 1KG AFR
43719.3 1 ACB 1KG AFR
43723.2 1 ACB 1KG AFR
43726.8 1 ACB 1KG AFR
43730.85 1 ACB 1KG AFR
43735.05 1 ACB 1KG AFR
43738.55 1 ACB 1KG AFR
43742.65 1 ACB 1KG AFR
43747.25 1 ACB 1KG AFR
43751.65 1 ACB 1KG AFR
43757.1 1 ACB 1KG AFR
43762.65 1 ACB 1KG AFR
43767.8 1 ACB 1KG AFR
43771.9 1 ACB 1KG AFR
43775.95 1 ACB 1KG AFR
43780.25 1 ACB 1KG AFR
43783 1 ACB 1KG AFR
43785.85 1 ACB 1KG AFR
43789.25 1 ACB 1KG AFR
43793.3 1 ACB 1KG AFR
43798 1 ACB 1KG AFR
43803.45 1 ACB 1KG AFR
43808.4 1 ACB 1KG AFR
43812.65 1 ACB 1KG AFR
43818.55 1 ACB 1KG AFR
43823.8 1 ACB 1KG AFR
43827.1 1 ACB 1KG AFR
43831.75 1 ACB 1KG AFR
43836.85 1 ACB 1KG AFR
43840.85 1 ACB 1KG AFR
43844.9 1 ACB 1KG AFR
43848.5 1 ACB 1KG AFR
43851.7 1 ACB 1KG AFR
43855.8 1 ACB 1KG AFR
43861 1 ACB 1KG AFR
43866.6 1 ACB 1KG AFR
43872.6 1 ACB 1KG AFR
43878 1 ACB 1KG AFR
43883.2 1 ACB 1KG AFR
43889.45 1 ACB 1KG AFR
43894.5 1 ACB 1KG AFR
43897.65 1 ACB 1KG AFR
43901.05 1 ACB 1KG AFR
43905.15 1 ACB 1KG AFR
43910.15 1 ACB 1KG AFR
43914.45 1 ACB 1KG AFR
43918.55 1 ACB 1KG AFR
43923.4 1 ACB 1KG AFR
43927.25 1 ACB 1KG AFR
43932.85 1 ACB 1KG AFR
43939.15 1 ACB 1KG AFR
43943.55 1 ACB 1KG AFR
43948.4 1 ACB 1KG AFR
43954.1 1 ACB 1KG AFR
43960.1 1 ACB 1KG AFR
43966.05 1 ACB 1KG AFR
43971.2 1 ACB 1KG AFR
43975.25 1 ACB 1KG AFR
43979.25 1 ACB 1KG AFR
43983.1 1 ACB 1KG AFR
43986.05 1 ACB 1KG AFR
43988.85 1 ACB 1KG AFR
43991.95 1 ACB 1KG AFR
43995.05 1 ACB 1KG AFR
43998.85 1 ACB 1KG AFR
44002.6 1 ACB 1KG AFR
44006.35 1 ACB 1KG AFR
44010.55 1 ACB 1KG AFR
44014.45 1 ACB 1KG AFR
44019.05 1 ACB 1KG AFR
44024.65 1 ACB 1KG AFR
44029.7 1 ACB 1KG AFR
44035.1 1 ACB 1KG AFR
44040.7 1 ACB 1KG AFR
44045.3 1 ACB 1KG AFR
44050.75 1 ACB 1KG AFR
44056.05 1 ACB 1KG AFR
44059.6 1 ACB 1KG AFR
44062.1 1 ACB 1KG AFR
44066.4 1 ACB 1KG AFR
44071.45 1 ACB 1KG AFR
44076.1 1 ACB 1KG AFR
44081.1 1 ACB 1KG AFR
44085.3 1 ACB 1KG AFR
44089.95 1 ACB 1KG AFR
44095.7 1 ACB 1KG AFR
44101.95 1 ACB 1KG AFR
44106.8 1 ACB 1KG AFR
44111.6 1 ACB 1KG AFR
44117.2 1 ACB 1KG AFR
44121.7 1 ACB 1KG AFR
44124.95 1 ACB 1KG AFR
44127.8 1 ACB 1KG AFR
44131.4 1 ACB 1KG AFR
44135.25 1 ACB 1KG AFR
44139.6 1 ACB 1KG AFR
44143.55 1 ACB 1KG AFR
44149.45 1 ACB 1KG AFR
44156.4 1 ACB 1KG AFR
44160.35 1 ACB 1KG AFR
44163.7 1 ACB 1KG AFR
44168.05 1 ACB 1KG AFR
44172.25 1 ACB 1KG AFR
44177.05 1 ACB 1KG AFR
44181.95 1 ACB 1KG AFR
44185.95 1 ACB 1KG AFR
44190.9 1 ACB 1KG AFR
44196 1 ACB 1KG AFR
44199.95 1 ACB 1KG AFR
44203.45 1 ACB 1KG AFR
44207.4 1 ACB 1KG AFR
44211.3 1 ACB 1KG AFR
44215.2 1 ACB 1KG AFR
44219.45 1 ACB 1KG AFR
44223.3 1 ACB 1KG AFR
44228.1 1 ACB 1KG AFR
44233.05 1 ACB 1KG AFR
44238.3 1 ACB 1KG AFR
44243.35 1 ACB 1KG AFR
44245.65 1 ACB 1KG AFR
44247.45 1 ACB 1KG AFR
44250.75 1 ACB 1KG AFR
44255.2 1 ACB 1KG AFR
44260.15 1 ACB 1KG AFR
44264.75 1 ACB 1KG AFR
44268.6 1 ACB 1KG AFR
44272.25 1 ACB 1KG AFR
44276.4 1 ACB 1KG AFR
44280.95 1 ACB 1KG AFR
44285.8 1 ACB 1KG AFR
44290.5 1 ACB 1KG AFR
44294.5 1 ACB 1KG AFR
44298.15 1 ACB 1KG AFR
44302.05 1 ACB 1KG AFR
44306.2 1 ACB 1KG AFR
44311.45 1 ACB 1KG AFR
44316.55 1 ACB 1KG AFR
44319.8 1 ACB 1KG AFR
44323.55 1 ACB 1KG AFR
44328.9 1 ACB 1KG AFR
44333.6 1 ACB 1KG AFR
44337.7 1 ACB 1KG AFR
44342.35 1 ACB 1KG AFR
44346.3 1 ACB 1KG AFR
44349.35 1 ACB 1KG AFR
44353.1 1 ACB 1KG AFR
44358.25 1 ACB 1KG AFR
44362.5 1 ACB 1KG AFR
44365.5 1 ACB 1KG AFR
44369.8 1 ACB 1KG AFR
44375.65 1 ACB 1KG AFR
44381.6 1 ACB 1KG AFR
44386.35 1 ACB 1KG AFR
44390.15 1 ACB 1KG AFR
44395 1 ACB 1KG AFR
44401.6 1 ACB 1KG AFR
44408.3 1 ACB 1KG AFR
44415.2 1 ACB 1KG AFR
44421.65 1 ACB 1KG AFR
44426.95 1 ACB 1KG AFR
44432.55 1 ACB 1KG AFR
44436.75 1 ACB 1KG AFR
44440.35 1 ACB 1KG AFR
44444.05 1 ACB 1KG AFR
44447.3 1 ACB 1KG AFR
44451.85 1 ACB 1KG AFR
44457.5 1 ACB 1KG AFR
44462.45 1 ACB 1KG AFR
44467.05 1 ACB 1KG AFR
44472.5 1 ACB 1KG AFR
44478.35 1 ACB 1KG AFR
44483.1 1 ACB 1KG AFR
44487.6 1 ACB 1KG AFR
44494.4 1 ACB 1KG AFR
44501 1 ACB 1KG AFR
44505.75 1 ACB 1KG AFR
44510.95 1 ACB 1KG AFR
44516.2 1 ACB 1KG AFR
44521.5 1 ACB 1KG AFR
44528.1 1 ACB 1KG AFR
44534.2 1 ACB 1KG AFR
44538.6 1 ACB 1KG AFR
44543.6 1 ACB 1KG AFR
44550.25 1 ACB 1KG AFR
44556.25 1 ACB 1KG AFR
44560.65 1 ACB 1KG AFR
44563.95 1 ACB 1KG AFR
44567.85 1 ACB 1KG AFR
44573.1 1 ACB 1KG AFR
44578.1 1 ACB 1KG AFR
44583.2 1 ACB 1KG AFR
44588.4 1 ACB 1KG AFR
44592.85 1 ACB 1KG AFR
44597.1 1 ACB 1KG AFR
44601.25 1 ACB 1KG AFR
44606.7 1 ACB 1KG AFR
44612.45 1 ACB 1KG AFR
44616.8 1 ACB 1KG AFR
44621.55 1 ACB 1KG AFR
44626.65 1 ACB 1KG AFR
44632.4 1 ACB 1KG AFR
44639.2 1 ACB 1KG AFR
44645.55 1 ACB 1KG AFR
44649.6 1 ACB 1KG AFR
44654.55 1 ACB 1KG AFR
44661.9 1 ACB 1KG AFR
44667.65 1 ACB 1KG AFR
44673.3 1 ACB 1KG AFR
44679.2 1 ACB 1KG AFR
44683.65 1 ACB 1KG AFR
44688.6 1 ACB 1KG AFR
44693.75 1 ACB 1KG AFR
44697.85 1 ACB 1KG AFR
44702.45 1 ACB 1KG AFR
44707.3 1 ACB 1KG AFR
44711.2 1 ACB 1KG AFR
44715.3 1 ACB 1KG AFR
44718.75 1 ACB 1KG AFR
44721.4 1 ACB 1KG AFR
44725.6 1 ACB 1KG AFR
44730.05 1 ACB 1KG AFR
44734.1 1 ACB 1KG AFR
44739.1 1 ACB 1KG AFR
44744.1 1 ACB 1KG AFR
44748.95 1 ACB 1KG AFR
44753.65 1 ACB 1KG AFR
44759.35 1 ACB 1KG AFR
44765.2 1 ACB 1KG AFR
44770.55 1 ACB 1KG AFR
44776.25 1 ACB 1KG AFR
44781.4 1 ACB 1KG AFR
44785.9 1 ACB 1KG AFR
44790 1 ACB 1KG AFR
44794.75 1 ACB 1KG AFR
44800.3 1 ACB 1KG AFR
44805.8 1 ACB 1KG AFR
44809.9 1 ACB 1KG AFR
44813.15 1 ACB 1KG AFR
44817.45 1 ACB 1KG AFR
44823 1 ACB 1KG AFR
44828.7 1 ACB 1KG AFR
44835.7 1 ACB 1KG AFR
44843.1 1 ACB 1KG AFR
44848.1 1 ACB 1KG AFR
44851.8 1 ACB 1KG AFR
44855.5 1 ACB 1KG AFR
44860.1 1 ACB 1KG AFR
44866 1 ACB 1KG AFR
44872.15 1 ACB 1KG AFR
44877.95 1 ACB 1KG AFR
44883.3 1 ACB 1KG AFR
44888.2 1 ACB 1KG AFR
44893.55 1 ACB 1KG AFR
44899.05 1 ACB 1KG AFR
44903.7 1 ACB 1KG AFR
44908.25 1 ACB 1KG AFR
44912.45 1 ACB 1KG AFR
44917.75 1 ACB 1KG AFR
44924.3 1 ACB 1KG AFR
44929.7 1 ACB 1KG AFR
44935.05 1 ACB 1KG AFR
44940.15 1 ACB 1KG AFR
44943.95 1 ACB 1KG AFR
44947.8 1 ACB 1KG AFR
44952.3 1 ACB 1KG AFR
44956.25 1 ACB 1KG AFR
44960 1 ACB 1KG AFR
44964.1 1 ACB 1KG AFR
44967.55 1 ACB 1KG AFR
44971.4 1 ACB 1KG AFR
44976.9 1 ACB 1KG AFR
44982.1 1 ACB 1KG AFR
44986.95 1 ACB 1KG AFR
44991.9 1 ACB 1KG AFR
44996.3 1 ACB 1KG AFR
45000.85 1 ACB 1KG AFR
45005.4 1 ACB 1KG AFR
45010.05 1 ACB 1KG AFR
45015.25 1 ACB 1KG AFR
45020.75 1 ACB 1KG AFR
45024.85 1 ACB 1KG AFR
45029.4 1 ACB 1KG AFR
45035.6 1 ACB 1KG AFR
45040.95 1 ACB 1KG AFR
45045.05 1 ACB 1KG AFR
45048.85 1 ACB 1KG AFR
45052.4 1 ACB 1KG AFR
45056.55 1 ACB 1KG AFR
45061.25 1 ACB 1KG AFR
45065.45 1 ACB 1KG AFR
45069.5 1 ACB 1KG AFR
45074.1 1 ACB 1KG AFR
45078.85 1 ACB 1KG AFR
45083.2 1 ACB 1KG AFR
45087.8 1 ACB 1KG AFR
45092.7 1 ACB 1KG AFR
45098.25 1 ACB 1KG AFR
45104.1 1 ACB 1KG AFR
45108 1 ACB 1KG AFR
45110.9 1 ACB 1KG AFR
45115.2 1 ACB 1KG AFR
45120.65 1 ACB 1KG AFR
45125.55 1 ACB 1KG AFR
45130.3 1 ACB 1KG AFR
45136 1 ACB 1KG AFR
45141.1 1 ACB 1KG AFR
45146.4 1 ACB 1KG AFR
45152.55 1 ACB 1KG AFR
45159.5 1 ACB 1KG AFR
45165.65 1 ACB 1KG AFR
45169.55 1 ACB 1KG AFR
45173.9 1 ACB 1KG AFR
45179.2 1 ACB 1KG AFR
45183.65 1 ACB 1KG AFR
45187.65 1 ACB 1KG AFR
45192.2 1 ACB 1KG AFR
45198.85 1 ACB 1KG AFR
45206.4 1 ACB 1KG AFR
45211.75 1 ACB 1KG AFR
45216.1 1 ACB 1KG AFR
45221.45 1 ACB 1KG AFR
45226.35 1 ACB 1KG AFR
45230.15 1 ACB 1KG AFR
45234.2 1 ACB 1KG AFR
45239.1 1 ACB 1KG AFR
45245.1 1 ACB 1KG AFR
45250.95 1 ACB 1KG AFR
45256.05 1 ACB 1KG AFR
45261.2 1 ACB 1KG AFR
45266.15 1 ACB 1KG AFR
45270.9 1 ACB 1KG AFR
45276.15 1 ACB 1KG AFR
45281.65 1 ACB 1KG AFR
45286.3 1 ACB 1KG AFR
45290.7 1 ACB 1KG AFR
45295.25 1 ACB 1KG AFR
45300.15 1 ACB 1KG AFR
45304.7 1 ACB 1KG AFR
45307.8 1 ACB 1KG AFR
45311.3 1 ACB 1KG AFR
45315.95 1 ACB 1KG AFR
45320.8 1 ACB 1KG AFR
45325.9 1 ACB 1KG AFR
45331.15 1 ACB 1KG AFR
45335.85 1 ACB 1KG AFR
45340.85 1 ACB 1KG AFR
45347.3 1 ACB 1KG AFR
45354.05 1 ACB 1KG AFR
45359.9 1 ACB 1KG AFR
45365.55 1 ACB 1KG AFR
45371.55 1 ACB 1KG AFR
45376.7 1 ACB 1KG AFR
45380.8 1 ACB 1KG AFR
45384.45 1 ACB 1KG AFR
45387.85 1 ACB 1KG AFR
45391.7 1 ACB 1KG AFR
45396 1 ACB 1KG AFR
45400.3 1 ACB 1KG AFR
45403.75 1 ACB 1KG AFR
45407.35 1 ACB 1KG AFR
45412.85 1 ACB 1KG AFR
45419.4 1 ACB 1KG AFR
45425.05 1 ACB 1KG AFR
45430 1 ACB 1KG AFR
45434.05 1 ACB 1KG AFR
45437.75 1 ACB 1KG AFR
45442.25 1 ACB 1KG AFR
45446.8 1 ACB 1KG AFR
45451.3 1 ACB 1KG AFR
45456.25 1 ACB 1KG AFR
45460.55 1 ACB 1KG AFR
45463.6 1 ACB 1KG AFR
45466.85 1 ACB 1KG AFR
45471.15 1 ACB 1KG AFR
45476.1 1 ACB 1KG AFR
45480.75 1 ACB 1KG AFR
45484.95 1 ACB 1KG AFR
45488.65 1 ACB 1KG AFR
45492.9 1 ACB 1KG AFR
45497.55 1 ACB 1KG AFR
45502.85 1 ACB 1KG AFR
45508.3 1 ACB 1KG AFR
45514.4 1 ACB 1KG AFR
45521.1 1 ACB 1KG AFR
45526.95 1 ACB 1KG AFR
45532.6 1 ACB 1KG AFR
45537.55 1 ACB 1KG AFR
45542.6 1 ACB 1KG AFR
45549.1 1 ACB 1KG AFR
45555.3 1 ACB 1KG AFR
45560.2 1 ACB 1KG AFR
45566 1 ACB 1KG AFR
45572.5 1 ACB 1KG AFR
45577.9 1 ACB 1KG AFR
45582.55 1 ACB 1KG AFR
45586.85 1 ACB 1KG AFR
45591.2 1 ACB 1KG AFR
45595.3 1 ACB 1KG AFR
45599.05 1 ACB 1KG AFR
45602.8 1 ACB 1KG AFR
45606.05 1 ACB 1KG AFR
45609.55 1 ACB 1KG AFR
45614.2 1 ACB 1KG AFR
45619.65 1 ACB 1KG AFR
45623.9 1 ACB 1KG AFR
45627.65 1 ACB 1KG AFR
45632.35 1 ACB 1KG AFR
45636.8 1 ACB 1KG AFR
45640.05 1 ACB 1KG AFR
45643.4 1 ACB 1KG AFR
45648.9 1 ACB 1KG AFR
45655.25 1 ACB 1KG AFR
45659.8 1 ACB 1KG AFR
45662.85 1 ACB 1KG AFR
45667.15 1 ACB 1KG AFR
45672.2 1 ACB 1KG AFR
45678.35 1 ACB 1KG AFR
45685 1 ACB 1KG AFR
45689.3 1 ACB 1KG AFR
45692.5 1 ACB 1KG AFR
45697.2 1 ACB 1KG AFR
45703.6 1 ACB 1KG AFR
45708.25 1 ACB 1KG AFR
45710.85 1 ACB 1KG AFR
45714.05 1 ACB 1KG AFR
45718.8 1 ACB 1KG AFR
45724.55 1 ACB 1KG AFR
45729.4 1 ACB 1KG AFR
45734.15 1 ACB 1KG AFR
45740.1 1 ACB 1KG AFR
45746.35 1 ACB 1KG AFR
45751.4 1 ACB 1KG AFR
45755.6 1 ACB 1KG AFR
45760.7 1 ACB 1KG AFR
45765.8 1 ACB 1KG AFR
45770.45 1 ACB 1KG AFR
45775.4 1 ACB 1KG AFR
45780.85 1 ACB 1KG AFR
45785.85 1 ACB 1KG AFR
45789.5 1 ACB 1KG AFR
45793.05 1 ACB 1KG AFR
45797.9 1 ACB 1KG AFR
45803.4 1 ACB 1KG AFR
45807.9 1 ACB 1KG AFR
45811.75 1 ACB 1KG AFR
45815.9 1 ACB 1KG AFR
45819.5 1 ACB 1KG AFR
45823.6 1 ACB 1KG AFR
45829.2 1 ACB 1KG AFR
45834.15 1 ACB 1KG AFR
45838.85 1 ACB 1KG AFR
45843.25 1 ACB 1KG AFR
45846.65 1 ACB 1KG AFR
45851.6 1 ACB 1KG AFR
45857.5 1 ACB 1KG AFR
45862.6 1 ACB 1KG AFR
45866.9 1 ACB 1KG AFR
45871.1 1 ACB 1KG AFR
45875.2 1 ACB 1KG AFR
45878.65 1 ACB 1KG AFR
45881.55 1 ACB 1KG AFR
45884.9 1 ACB 1KG AFR
45889.65 1 ACB 1KG AFR
45894.4 1 ACB 1KG AFR
45898.55 1 ACB 1KG AFR
45902.65 1 ACB 1KG AFR
45908.8 1 ACB 1KG AFR
45915.65 1 ACB 1KG AFR
45920.95 1 ACB 1KG AFR
45925.55 1 ACB 1KG AFR
45930.25 1 ACB 1KG AFR
45936.05 1 ACB 1KG AFR
45941.75 1 ACB 1KG AFR
45947.4 1 ACB 1KG AFR
45953.65 1 ACB 1KG AFR
45959.8 1 ACB 1KG AFR
45964.95 1 ACB 1KG AFR
45970.25 1 ACB 1KG AFR
45976.8 1 ACB 1KG AFR
45983.5 1 ACB 1KG AFR
45988.35 1 ACB 1KG AFR
45991.8 1 ACB 1KG AFR
45997.05 1 ACB 1KG AFR
46003.2 1 ACB 1KG AFR
46007.25 1 ACB 1KG AFR
46012.5 1 ACB 1KG AFR
46019.3 1 ACB 1KG AFR
46024.15 1 ACB 1KG AFR
46027.85 1 ACB 1KG AFR
46030.9 1 ACB 1KG AFR
46034.05 1 ACB 1KG AFR
46037.65 1 ACB 1KG AFR
46042.1 1 ACB 1KG AFR
46046.65 1 ACB 1KG AFR
46050.4 1 ACB 1KG AFR
46054.7 1 ACB 1KG AFR
46060.55 1 ACB 1KG AFR
46066.4 1 ACB 1KG AFR
46070.05 1 ACB 1KG AFR
46072.5 1 ACB 1KG AFR
46075.5 1 ACB 1KG AFR
46079.25 1 ACB 1KG AFR
46084.25 1 ACB 1KG AFR
46091.05 1 ACB 1KG AFR
46097 1 ACB 1KG AFR
46100.6 1 ACB 1KG AFR
46104.3 1 ACB 1KG AFR
46110.2 1 ACB 1KG AFR
46116.8 1 ACB 1KG AFR
46121.1 1 ACB 1KG AFR
46124.55 1 ACB 1KG AFR
46128.85 1 ACB 1KG AFR
46133.45 1 ACB 1KG AFR
46138 1 ACB 1KG AFR
46144.85 1 ACB 1KG AFR
46152.05 1 ACB 1KG AFR
46156.2 1 ACB 1KG AFR
46159.55 1 ACB 1KG AFR
46165.5 1 ACB 1KG AFR
46172.2 1 ACB 1KG AFR
46176.05 1 ACB 1KG AFR
46179.7 1 ACB 1KG AFR
46185.15 1 ACB 1KG AFR
46191.8 1 ACB 1KG AFR
46197.15 1 ACB 1KG AFR
46201.1 1 ACB 1KG AFR
46205.05 1 ACB 1KG AFR
46208.75 1 ACB 1KG AFR
46212.9 1 ACB 1KG AFR
46216.9 1 ACB 1KG AFR
46220.1 1 ACB 1KG AFR
46225.6 1 ACB 1KG AFR
46232.6 1 ACB 1KG AFR
46237.3 1 ACB 1KG AFR
46241.75 1 ACB 1KG AFR
46246.55 1 ACB 1KG AFR
46249.9 1 ACB 1KG AFR
46253.65 1 ACB 1KG AFR
46259.2 1 ACB 1KG AFR
46266.45 1 ACB 1KG AFR
46274.5 1 ACB 1KG AFR
46280.5 1 ACB 1KG AFR
46285.6 1 ACB 1KG AFR
46291 1 ACB 1KG AFR
46294.75 1 ACB 1KG AFR
46298.15 1 ACB 1KG AFR
46302.35 1 ACB 1KG AFR
46307.15 1 ACB 1KG AFR
46311.65 1 ACB 1KG AFR
46314.85 1 ACB 1KG AFR
46317.85 1 ACB 1KG AFR
46321.25 1 ACB 1KG AFR
46324.5 1 ACB 1KG AFR
46327.5 1 ACB 1KG AFR
46331 1 ACB 1KG AFR
46336.7 1 ACB 1KG AFR
46342.25 1 ACB 1KG AFR
46345.9 1 ACB 1KG AFR
46349.5 1 ACB 1KG AFR
46354.4 1 ACB 1KG AFR
46361.35 1 ACB 1KG AFR
46367.6 1 ACB 1KG AFR
46372.35 1 ACB 1KG AFR
46377.1 1 ACB 1KG AFR
46381.7 1 ACB 1KG AFR
46386.2 1 ACB 1KG AFR
46391.15 1 ACB 1KG AFR
46396.5 1 ACB 1KG AFR
46401.15 1 ACB 1KG AFR
46406.3 1 ACB 1KG AFR
46412.6 1 ACB 1KG AFR
46418.1 1 ACB 1KG AFR
46423.65 1 ACB 1KG AFR
46429.55 1 ACB 1KG AFR
46434.45 1 ACB 1KG AFR
46439.35 1 ACB 1KG AFR
46443.95 1 ACB 1KG AFR
46447.7 1 ACB 1KG AFR
46451.3 1 ACB 1KG AFR
46455.8 1 ACB 1KG AFR
46460.9 1 ACB 1KG AFR
46466.1 1 ACB 1KG AFR
46472.25 1 ACB 1KG AFR
46477.3 1 ACB 1KG AFR
46482.4 1 ACB 1KG AFR
46488 1 ACB 1KG AFR
46492.45 1 ACB 1KG AFR
46497.1 1 ACB 1KG AFR
46501.9 1 ACB 1KG AFR
46506 1 ACB 1KG AFR
46509.55 1 ACB 1KG AFR
46512.7 1 ACB 1KG AFR
46516.45 1 ACB 1KG AFR
46521.15 1 ACB 1KG AFR
46525.05 1 ACB 1KG AFR
46527.95 1 ACB 1KG AFR
46531.1 1 ACB 1KG AFR
46535.8 1 ACB 1KG AFR
46540.95 1 ACB 1KG AFR
46545.85 1 ACB 1KG AFR
46550.9 1 ACB 1KG AFR
46555.3 1 ACB 1KG AFR
46559.9 1 ACB 1KG AFR
46564.9 1 ACB 1KG AFR
46569.85 1 ACB 1KG AFR
46575.9 1 ACB 1KG AFR
46582.3 1 ACB 1KG AFR
46587.15 1 ACB 1KG AFR
46591.35 1 ACB 1KG AFR
46596.65 1 ACB 1KG AFR
46603.35 1 ACB 1KG AFR
46609.5 1 ACB 1KG AFR
46614.4 1 ACB 1KG AFR
46618.45 1 ACB 1KG AFR
46622.55 1 ACB 1KG AFR
46628.2 1 ACB 1KG AFR
46633.15 1 ACB 1KG AFR
46636.4 1 ACB 1KG AFR
46639.65 1 ACB 1KG AFR
46643.55 1 ACB 1KG AFR
46647.55 1 ACB 1KG AFR
46652.05 1 ACB 1KG AFR
46657.1 1 ACB 1KG AFR
46663 1 ACB 1KG AFR
46668.15 1 ACB 1KG AFR
46672.1 1 ACB 1KG AFR
46676.55 1 ACB 1KG AFR
46680.85 1 ACB 1KG AFR
46684.65 1 ACB 1KG AFR
46687.8 1 ACB 1KG AFR
46691.65 1 ACB 1KG AFR
46696.75 1 ACB 1KG AFR
46703 1 ACB 1KG AFR
46708.25 1 ACB 1KG AFR
46712.2 1 ACB 1KG AFR
46716.25 1 ACB 1KG AFR
46719.8 1 ACB 1KG AFR
46722.9 1 ACB 1KG AFR
46727 1 ACB 1KG AFR
46732 1 ACB 1KG AFR
46736.9 1 ACB 1KG AFR
46741.05 1 ACB 1KG AFR
46744.25 1 ACB 1KG AFR
46747.55 1 ACB 1KG AFR
46751.8 1 ACB 1KG AFR
46757.5 1 ACB 1KG AFR
46762.55 1 ACB 1KG AFR
46766.45 1 ACB 1KG AFR
46770.1 1 ACB 1KG AFR
46773.7 1 ACB 1KG AFR
46777.2 1 ACB 1KG AFR
46781.5 1 ACB 1KG AFR
46787.5 1 ACB 1KG AFR
46792.8 1 ACB 1KG AFR
46797.5 1 ACB 1KG AFR
46801.5 1 ACB 1KG AFR
46804 1 ACB 1KG AFR
46806.95 1 ACB 1KG AFR
46812.5 1 ACB 1KG AFR
46818.9 1 ACB 1KG AFR
46823.35 1 ACB 1KG AFR
46827.6 1 ACB 1KG AFR
46831.75 1 ACB 1KG AFR
46835.1 1 ACB 1KG AFR
46838.3 1 ACB 1KG AFR
46843 1 ACB 1KG AFR
46848.9 1 ACB 1KG AFR
46854.2 1 ACB 1KG AFR
46858.7 1 ACB 1KG AFR
46864 1 ACB 1KG AFR
46869.45 1 ACB 1KG AFR
46873.6 1 ACB 1KG AFR
46877.8 1 ACB 1KG AFR
46882.7 1 ACB 1KG AFR
46889.25 1 ACB 1KG AFR
46896.45 1 ACB 1KG AFR
46901.45 1 ACB 1KG AFR
46905.5 1 ACB 1KG AFR
46910.7 1 ACB 1KG AFR
46917.2 1 ACB 1KG AFR
46922.8 1 ACB 1KG AFR
46926.05 1 ACB 1KG AFR
46928.95 1 ACB 1KG AFR
46931.85 1 ACB 1KG AFR
46935.05 1 ACB 1KG AFR
46938.55 1 ACB 1KG AFR
46941.5 1 ACB 1KG AFR
46944.7 1 ACB 1KG AFR
46948.2 1 ACB 1KG AFR
46951.25 1 ACB 1KG AFR
46954.6 1 ACB 1KG AFR
46958.55 1 ACB 1KG AFR
46962.5 1 ACB 1KG AFR
46967.35 1 ACB 1KG AFR
46973.6 1 ACB 1KG AFR
46980.55 1 ACB 1KG AFR
46986.8 1 ACB 1KG AFR
46990.65 1 ACB 1KG AFR
46994.5 1 ACB 1KG AFR
47000.05 1 ACB 1KG AFR
47005.35 1 ACB 1KG AFR
47011.15 1 ACB 1KG AFR
47017.55 1 ACB 1KG AFR
47022.85 1 ACB 1KG AFR
47027.45 1 ACB 1KG AFR
47032.55 1 ACB 1KG AFR
47037.05 1 ACB 1KG AFR
47040.4 1 ACB 1KG AFR
47044.8 1 ACB 1KG AFR
47050.65 1 ACB 1KG AFR
47056 1 ACB 1KG AFR
47059.6 1 ACB 1KG AFR
47063.65 1 ACB 1KG AFR
47067.95 1 ACB 1KG AFR
47072.2 1 ACB 1KG AFR
47077.6 1 ACB 1KG AFR
47081.9 1 ACB 1KG AFR
47084.8 1 ACB 1KG AFR
47087.6 1 ACB 1KG AFR
47091.3 1 ACB 1KG AFR
47095.8 1 ACB 1KG AFR
47101 1 ACB 1KG AFR
47105.95 1 ACB 1KG AFR
47110.05 1 ACB 1KG AFR
47113.4 1 ACB 1KG AFR
47117.25 1 ACB 1KG AFR
47121.7 1 ACB 1KG AFR
47127.1 1 ACB 1KG AFR
47133.3 1 ACB 1KG AFR
47138.8 1 ACB 1KG AFR
47143.35 1 ACB 1KG AFR
47146.9 1 ACB 1KG AFR
47150 1 ACB 1KG AFR
47153.3 1 ACB 1KG AFR
47158 1 ACB 1KG AFR
47163 1 ACB 1KG AFR
47168 1 ACB 1KG AFR
47171.95 1 ACB 1KG AFR
47174.85 1 ACB 1KG AFR
47178.4 1 ACB 1KG AFR
47182.5 1 ACB 1KG AFR
47187 1 ACB 1KG AFR
47191.9 1 ACB 1KG AFR
47196.7 1 ACB 1KG AFR
47200.65 1 ACB 1KG AFR
47204.75 1 ACB 1KG AFR
47209.8 1 ACB 1KG AFR
47214.9 1 ACB 1KG AFR
47219.7 1 ACB 1KG AFR
47225.1 1 ACB 1KG AFR
47230.5 1 ACB 1KG AFR
47235.65 1 ACB 1KG AFR
47240.8 1 ACB 1KG AFR
47245.7 1 ACB 1KG AFR
47250.45 1 ACB 1KG AFR
47255.6 1 ACB 1KG AFR
47262.5 1 ACB 1KG AFR
47270.35 1 ACB 1KG AFR
47276 1 ACB 1KG AFR
47280.25 1 ACB 1KG AFR
47285.1 1 ACB 1KG AFR
47289.4 1 ACB 1KG AFR
47294.9 1 ACB 1KG AFR
47302.7 1 ACB 1KG AFR
47309.75 1 ACB 1KG AFR
47314.65 1 ACB 1KG AFR
47319.3 1 ACB 1KG AFR
47324.85 1 ACB 1KG AFR
47329.55 1 ACB 1KG AFR
47333.25 1 ACB 1KG AFR
47337.3 1 ACB 1KG AFR
47341.45 1 ACB 1KG AFR
47346.2 1 ACB 1KG AFR
47351.05 1 ACB 1KG AFR
47356.1 1 ACB 1KG AFR
47361.55 1 ACB 1KG AFR
47367.5 1 ACB 1KG AFR
47373.2 1 ACB 1KG AFR
47377.5 1 ACB 1KG AFR
47381.55 1 ACB 1KG AFR
47386.1 1 ACB 1KG AFR
47391.05 1 ACB 1KG AFR
47395.65 1 ACB 1KG AFR
47398.65 1 ACB 1KG AFR
47402.15 1 ACB 1KG AFR
47406.9 1 ACB 1KG AFR
47413.2 1 ACB 1KG AFR
47421.25 1 ACB 1KG AFR
47427.95 1 ACB 1KG AFR
47433.1 1 ACB 1KG AFR
47440 1 ACB 1KG AFR
47447 1 ACB 1KG AFR
47451.35 1 ACB 1KG AFR
47456.85 1 ACB 1KG AFR
47463.7 1 ACB 1KG AFR
47470.85 1 ACB 1KG AFR
47477.6 1 ACB 1KG AFR
47482.8 1 ACB 1KG AFR
47487.75 1 ACB 1KG AFR
47493.4 1 ACB 1KG AFR
47499.05 1 ACB 1KG AFR
47502.9 1 ACB 1KG AFR
47506.1 1 ACB 1KG AFR
47510.15 1 ACB 1KG AFR
47513.95 1 ACB 1KG AFR
47517.95 1 ACB 1KG AFR
47523.3 1 ACB 1KG AFR
47528.55 1 ACB 1KG AFR
47532.4 1 ACB 1KG AFR
47536.4 1 ACB 1KG AFR
47541.7 1 ACB 1KG AFR
47546 1 ACB 1KG AFR
47548.9 1 ACB 1KG AFR
47552.8 1 ACB 1KG AFR
47557.05 1 ACB 1KG AFR
47561.4 1 ACB 1KG AFR
47567.7 1 ACB 1KG AFR
47575.5 1 ACB 1KG AFR
47583.55 1 ACB 1KG AFR
47590.1 1 ACB 1KG AFR
47594.9 1 ACB 1KG AFR
47599 1 ACB 1KG AFR
47603.05 1 ACB 1KG AFR
47610.4 1 ACB 1KG AFR
47617.75 1 ACB 1KG AFR
47621.8 1 ACB 1KG AFR
47626.25 1 ACB 1KG AFR
47632.9 1 ACB 1KG AFR
47640.1 1 ACB 1KG AFR
47645.2 1 ACB 1KG AFR
47649.15 1 ACB 1KG AFR
47653.35 1 ACB 1KG AFR
47658.5 1 ACB 1KG AFR
47663.65 1 ACB 1KG AFR
47668.2 1 ACB 1KG AFR
47672.8 1 ACB 1KG AFR
47677.55 1 ACB 1KG AFR
47682.3 1 ACB 1KG AFR
47686 1 ACB 1KG AFR
47690.2 1 ACB 1KG AFR
47694.95 1 ACB 1KG AFR
47698.75 1 ACB 1KG AFR
47702.65 1 ACB 1KG AFR
47706.5 1 ACB 1KG AFR
47711 1 ACB 1KG AFR
47716.6 1 ACB 1KG AFR
47723.5 1 ACB 1KG AFR
47731.8 1 ACB 1KG AFR
47738.05 1 ACB 1KG AFR
47743.4 1 ACB 1KG AFR
47751.1 1 ACB 1KG AFR
47759.4 1 ACB 1KG AFR
47765.4 1 ACB 1KG AFR
47770.7 1 ACB 1KG AFR
47777 1 ACB 1KG AFR
47782.4 1 ACB 1KG AFR
47787.7 1 ACB 1KG AFR
47794.15 1 ACB 1KG AFR
47799.4 1 ACB 1KG AFR
47802.65 1 ACB 1KG AFR
47807.05 1 ACB 1KG AFR
47813.55 1 ACB 1KG AFR
47819.8 1 ACB 1KG AFR
47825.6 1 ACB 1KG AFR
47832.35 1 ACB 1KG AFR
47839.5 1 ACB 1KG AFR
47844.8 1 ACB 1KG AFR
47848.4 1 ACB 1KG AFR
47852.45 1 ACB 1KG AFR
47857.45 1 ACB 1KG AFR
47862.5 1 ACB 1KG AFR
47867.25 1 ACB 1KG AFR
47872.25 1 ACB 1KG AFR
47877.15 1 ACB 1KG AFR
47881.85 1 ACB 1KG AFR
47886.35 1 ACB 1KG AFR
47890.6 1 ACB 1KG AFR
47895.9 1 ACB 1KG AFR
47901.25 1 ACB 1KG AFR
47905.45 1 ACB 1KG AFR
47909.4 1 ACB 1KG AFR
47913.35 1 ACB 1KG AFR
47918.25 1 ACB 1KG AFR
47922.75 1 ACB 1KG AFR
47927.3 1 ACB 1KG AFR
47932.2 1 ACB 1KG AFR
47935.25 1 ACB 1KG AFR
47938.05 1 ACB 1KG AFR
47942.05 1 ACB 1KG AFR
47946.35 1 ACB 1KG AFR
47951.25 1 ACB 1KG AFR
47956.55 1 ACB 1KG AFR
47960.7 1 ACB 1KG AFR
47965.35 1 ACB 1KG AFR
47971.15 1 ACB 1KG AFR
47975.9 1 ACB 1KG AFR
47981.05 1 ACB 1KG AFR
47987.25 1 ACB 1KG AFR
47993.5 1 ACB 1KG AFR
47999.5 1 ACB 1KG AFR
48004.9 1 ACB 1KG AFR
48009.9 1 ACB 1KG AFR
48013.75 1 ACB 1KG AFR
48017.3 1 ACB 1KG AFR
48021.85 1 ACB 1KG AFR
48026.6 1 ACB 1KG AFR
48031.05 1 ACB 1KG AFR
48036.05 1 ACB 1KG AFR
48040.8 1 ACB 1KG AFR
48044.9 1 ACB 1KG AFR
48048.3 1 ACB 1KG AFR
48050.4 1 ACB 1KG AFR
48053.45 1 ACB 1KG AFR
48059.55 1 ACB 1KG AFR
48065.9 1 ACB 1KG AFR
48070.55 1 ACB 1KG AFR
48075 1 ACB 1KG AFR
48079.85 1 ACB 1KG AFR
48084.35 1 ACB 1KG AFR
48088.85 1 ACB 1KG AFR
48093.45 1 ACB 1KG AFR
48096.95 1 ACB 1KG AFR
48100.85 1 ACB 1KG AFR
48106.25 1 ACB 1KG AFR
48111.7 1 ACB 1KG AFR
48117.3 1 ACB 1KG AFR
48122.5 1 ACB 1KG AFR
48126.95 1 ACB 1KG AFR
48131.35 1 ACB 1KG AFR
48135.15 1 ACB 1KG AFR
48138.75 1 ACB 1KG AFR
48142.4 1 ACB 1KG AFR
48146.2 1 ACB 1KG AFR
48150.65 1 ACB 1KG AFR
48155 1 ACB 1KG AFR
48158.25 1 ACB 1KG AFR
48161.45 1 ACB 1KG AFR
48164.8 1 ACB 1KG AFR
48167.9 1 ACB 1KG AFR
48170.4 1 ACB 1KG AFR
48173.05 1 ACB 1KG AFR
48176.75 1 ACB 1KG AFR
48181.3 1 ACB 1KG AFR
48186.5 1 ACB 1KG AFR
48191.4 1 ACB 1KG AFR
48195.65 1 ACB 1KG AFR
48200 1 ACB 1KG AFR
48204.15 1 ACB 1KG AFR
48207.8 1 ACB 1KG AFR
48211.35 1 ACB 1KG AFR
48215 1 ACB 1KG AFR
48219.4 1 ACB 1KG AFR
48225.15 1 ACB 1KG AFR
48230.75 1 ACB 1KG AFR
48234.65 1 ACB 1KG AFR
48238.1 1 ACB 1KG AFR
48241.9 1 ACB 1KG AFR
48246.65 1 ACB 1KG AFR
48250.9 1 ACB 1KG AFR
48255.6 1 ACB 1KG AFR
48261.1 1 ACB 1KG AFR
48266.25 1 ACB 1KG AFR
48272.8 1 ACB 1KG AFR
48278.95 1 ACB 1KG AFR
48282.95 1 ACB 1KG AFR
48286.2 1 ACB 1KG AFR
48290.5 1 ACB 1KG AFR
48296.5 1 ACB 1KG AFR
48302.15 1 ACB 1KG AFR
48305.9 1 ACB 1KG AFR
48309.2 1 ACB 1KG AFR
48313.35 1 ACB 1KG AFR
48319.2 1 ACB 1KG AFR
48324.4 1 ACB 1KG AFR
48328.2 1 ACB 1KG AFR
48334.5 1 ACB 1KG AFR
48342.5 1 ACB 1KG AFR
48349.35 1 ACB 1KG AFR
48354.6 1 ACB 1KG AFR
48358.65 1 ACB 1KG AFR
48362.95 1 ACB 1KG AFR
48367.75 1 ACB 1KG AFR
48373.4 1 ACB 1KG AFR
48378.5 1 ACB 1KG AFR
48381.45 1 ACB 1KG AFR
48384.7 1 ACB 1KG AFR
48389.05 1 ACB 1KG AFR
48394.2 1 ACB 1KG AFR
48398.8 1 ACB 1KG AFR
48403.1 1 ACB 1KG AFR
48408.1 1 ACB 1KG AFR
48412.5 1 ACB 1KG AFR
48415.9 1 ACB 1KG AFR
48420.55 1 ACB 1KG AFR
48427.05 1 ACB 1KG AFR
48432.2 1 ACB 1KG AFR
48435.75 1 ACB 1KG AFR
48439.25 1 ACB 1KG AFR
48442.9 1 ACB 1KG AFR
48448 1 ACB 1KG AFR
48453.75 1 ACB 1KG AFR
48457.9 1 ACB 1KG AFR
48461.35 1 ACB 1KG AFR
48465.15 1 ACB 1KG AFR
48470.6 1 ACB 1KG AFR
48475.85 1 ACB 1KG AFR
48479.8 1 ACB 1KG AFR
48484.4 1 ACB 1KG AFR
48490.8 1 ACB 1KG AFR
48497.2 1 ACB 1KG AFR
48502.8 1 ACB 1KG AFR
48508.6 1 ACB 1KG AFR
48513.9 1 ACB 1KG AFR
48519.2 1 ACB 1KG AFR
48524.95 1 ACB 1KG AFR
48529.8 1 ACB 1KG AFR
48532.7 1 ACB 1KG AFR
48536.15 1 ACB 1KG AFR
48540.65 1 ACB 1KG AFR
48544.6 1 ACB 1KG AFR
48549.35 1 ACB 1KG AFR
48554.15 1 ACB 1KG AFR
48558.9 1 ACB 1KG AFR
48563.85 1 ACB 1KG AFR
48568.35 1 ACB 1KG AFR
48573.55 1 ACB 1KG AFR
48578.85 1 ACB 1KG AFR
48583.35 1 ACB 1KG AFR
48588.05 1 ACB 1KG AFR
48593.7 1 ACB 1KG AFR
48599.8 1 ACB 1KG AFR
48606.6 1 ACB 1KG AFR
48612.7 1 ACB 1KG AFR
48617.15 1 ACB 1KG AFR
48621.1 1 ACB 1KG AFR
48624.55 1 ACB 1KG AFR
48627.45 1 ACB 1KG AFR
48631.25 1 ACB 1KG AFR
48635.65 1 ACB 1KG AFR
48639.8 1 ACB 1KG AFR
48644.65 1 ACB 1KG AFR
48649.95 1 ACB 1KG AFR
48655.35 1 ACB 1KG AFR
48661.05 1 ACB 1KG AFR
48666.05 1 ACB 1KG AFR
48670.45 1 ACB 1KG AFR
48675.35 1 ACB 1KG AFR
48679.95 1 ACB 1KG AFR
48686.25 1 ACB 1KG AFR
48694.15 1 ACB 1KG AFR
48700.25 1 ACB 1KG AFR
48705.05 1 ACB 1KG AFR
48709.9 1 ACB 1KG AFR
48715.25 1 ACB 1KG AFR
48719.65 1 ACB 1KG AFR
48724.1 1 ACB 1KG AFR
48729.85 1 ACB 1KG AFR
48735.7 1 ACB 1KG AFR
48741.05 1 ACB 1KG AFR
48746.05 1 ACB 1KG AFR
48750.2 1 ACB 1KG AFR
48753.75 1 ACB 1KG AFR
48757.75 1 ACB 1KG AFR
48763.9 1 ACB 1KG AFR
48771.15 1 ACB 1KG AFR
48776.25 1 ACB 1KG AFR
48781.15 1 ACB 1KG AFR
48786.25 1 ACB 1KG AFR
48792.2 1 ACB 1KG AFR
48799.45 1 ACB 1KG AFR
48806.6 1 ACB 1KG AFR
48812.2 1 ACB 1KG AFR
48815.35 1 ACB 1KG AFR
48819.45 1 ACB 1KG AFR
48824.8 1 ACB 1KG AFR
48829.15 1 ACB 1KG AFR
48833.7 1 ACB 1KG AFR
48838.9 1 ACB 1KG AFR
48843.55 1 ACB 1KG AFR
48847.6 1 ACB 1KG AFR
48851 1 ACB 1KG AFR
48856.05 1 ACB 1KG AFR
48862.1 1 ACB 1KG AFR
48866.25 1 ACB 1KG AFR
48870.3 1 ACB 1KG AFR
48875.45 1 ACB 1KG AFR
48880.45 1 ACB 1KG AFR
48884.65 1 ACB 1KG AFR
48889.75 1 ACB 1KG AFR
48895 1 ACB 1KG AFR
48898.75 1 ACB 1KG AFR
48904.5 1 ACB 1KG AFR
48911.65 1 ACB 1KG AFR
48918.75 1 ACB 1KG AFR
48924.55 1 ACB 1KG AFR
48928.95 1 ACB 1KG AFR
48933.95 1 ACB 1KG AFR
48938.95 1 ACB 1KG AFR
48943.55 1 ACB 1KG AFR
48948.1 1 ACB 1KG AFR
48952.1 1 ACB 1KG AFR
48955.2 1 ACB 1KG AFR
48959.15 1 ACB 1KG AFR
48964.7 1 ACB 1KG AFR
48970.55 1 ACB 1KG AFR
48976.05 1 ACB 1KG AFR
48981.85 1 ACB 1KG AFR
48986.75 1 ACB 1KG AFR
48990.2 1 ACB 1KG AFR
48993.25 1 ACB 1KG AFR
48997.25 1 ACB 1KG AFR
49002.4 1 ACB 1KG AFR
49008.4 1 ACB 1KG AFR
49014.1 1 ACB 1KG AFR
49019.05 1 ACB 1KG AFR
49023.2 1 ACB 1KG AFR
49026.5 1 ACB 1KG AFR
49030.1 1 ACB 1KG AFR
49034.95 1 ACB 1KG AFR
49039.8 1 ACB 1KG AFR
49044.15 1 ACB 1KG AFR
49048.05 1 ACB 1KG AFR
49051.15 1 ACB 1KG AFR
49054.95 1 ACB 1KG AFR
49059.05 1 ACB 1KG AFR
49063.4 1 ACB 1KG AFR
49069.4 1 ACB 1KG AFR
49076.45 1 ACB 1KG AFR
49082 1 ACB 1KG AFR
49085.7 1 ACB 1KG AFR
49090.1 1 ACB 1KG AFR
49095.3 1 ACB 1KG AFR
49100.4 1 ACB 1KG AFR
49105.25 1 ACB 1KG AFR
49110.15 1 ACB 1KG AFR
49114.15 1 ACB 1KG AFR
49118.3 1 ACB 1KG AFR
49122.7 1 ACB 1KG AFR
49126.85 1 ACB 1KG AFR
49130.9 1 ACB 1KG AFR
49135.3 1 ACB 1KG AFR
49140.65 1 ACB 1KG AFR
49145.85 1 ACB 1KG AFR
49150.55 1 ACB 1KG AFR
49154.6 1 ACB 1KG AFR
49159.25 1 ACB 1KG AFR
49164.8 1 ACB 1KG AFR
49172.3 1 ACB 1KG AFR
49178.65 1 ACB 1KG AFR
49182.1 1 ACB 1KG AFR
49185.85 1 ACB 1KG AFR
49190.05 1 ACB 1KG AFR
49194.2 1 ACB 1KG AFR
49198.95 1 ACB 1KG AFR
49203.5 1 ACB 1KG AFR
49207.85 1 ACB 1KG AFR
49211.7 1 ACB 1KG AFR
49216.4 1 ACB 1KG AFR
49222.8 1 ACB 1KG AFR
49228.5 1 ACB 1KG AFR
49233.6 1 ACB 1KG AFR
49238.45 1 ACB 1KG AFR
49243.1 1 ACB 1KG AFR
49248.05 1 ACB 1KG AFR
49252.05 1 ACB 1KG AFR
49255.55 1 ACB 1KG AFR
49262.1 1 ACB 1KG AFR
49269.25 1 ACB 1KG AFR
49274.85 1 ACB 1KG AFR
49280.2 1 ACB 1KG AFR
49285.3 1 ACB 1KG AFR
49290.05 1 ACB 1KG AFR
49293.95 1 ACB 1KG AFR
49297.95 1 ACB 1KG AFR
49302.3 1 ACB 1KG AFR
49306.15 1 ACB 1KG AFR
49310.45 1 ACB 1KG AFR
49316.25 1 ACB 1KG AFR
49322.2 1 ACB 1KG AFR
49328.15 1 ACB 1KG AFR
49333.9 1 ACB 1KG AFR
49338.55 1 ACB 1KG AFR
49342.85 1 ACB 1KG AFR
49347.4 1 ACB 1KG AFR
49352.8 1 ACB 1KG AFR
49359.75 1 ACB 1KG AFR
49366.45 1 ACB 1KG AFR
49372.45 1 ACB 1KG AFR
49378.6 1 ACB 1KG AFR
49383.45 1 ACB 1KG AFR
49387.9 1 ACB 1KG AFR
49392.65 1 ACB 1KG AFR
49397.85 1 ACB 1KG AFR
49405.3 1 ACB 1KG AFR
49412.6 1 ACB 1KG AFR
49417.55 1 ACB 1KG AFR
49422.55 1 ACB 1KG AFR
49428.2 1 ACB 1KG AFR
49432.7 1 ACB 1KG AFR
49437 1 ACB 1KG AFR
49441.3 1 ACB 1KG AFR
49444.85 1 ACB 1KG AFR
49449.95 1 ACB 1KG AFR
49455.6 1 ACB 1KG AFR
49460.35 1 ACB 1KG AFR
49464.05 1 ACB 1KG AFR
49467 1 ACB 1KG AFR
49470.15 1 ACB 1KG AFR
49473.7 1 ACB 1KG AFR
49477.8 1 ACB 1KG AFR
49482.05 1 ACB 1KG AFR
49486.25 1 ACB 1KG AFR
49490.35 1 ACB 1KG AFR
49495.6 1 ACB 1KG AFR
49500.8 1 ACB 1KG AFR
49506.45 1 ACB 1KG AFR
49512.2 1 ACB 1KG AFR
49517.95 1 ACB 1KG AFR
49524.5 1 ACB 1KG AFR
49529.5 1 ACB 1KG AFR
49533.1 1 ACB 1KG AFR
49537.4 1 ACB 1KG AFR
49542.65 1 ACB 1KG AFR
49547.95 1 ACB 1KG AFR
49554.6 1 ACB 1KG AFR
49561.55 1 ACB 1KG AFR
49566.45 1 ACB 1KG AFR
49570.75 1 ACB 1KG AFR
49575.95 1 ACB 1KG AFR
49580.95 1 ACB 1KG AFR
49586.45 1 ACB 1KG AFR
49591.85 1 ACB 1KG AFR
49596.8 1 ACB 1KG AFR
49602 1 ACB 1KG AFR
49607.6 1 ACB 1KG AFR
49613.1 1 ACB 1KG AFR
49618.4 1 ACB 1KG AFR
49624.85 1 ACB 1KG AFR
49631.6 1 ACB 1KG AFR
49637.55 1 ACB 1KG AFR
49643.3 1 ACB 1KG AFR
49648.1 1 ACB 1KG AFR
49652.85 1 ACB 1KG AFR
49657.95 1 ACB 1KG AFR
49662.3 1 ACB 1KG AFR
49667.2 1 ACB 1KG AFR
49672.35 1 ACB 1KG AFR
49677 1 ACB 1KG AFR
49680.3 1 ACB 1KG AFR
49683 1 ACB 1KG AFR
49687.7 1 ACB 1KG AFR
49693.35 1 ACB 1KG AFR
49699.35 1 ACB 1KG AFR
49704.7 1 ACB 1KG AFR
49709.4 1 ACB 1KG AFR
49715.2 1 ACB 1KG AFR
49720.6 1 ACB 1KG AFR
49724.95 1 ACB 1KG AFR
49729.4 1 ACB 1KG AFR
49735.55 1 ACB 1KG AFR
49742.85 1 ACB 1KG AFR
49748.75 1 ACB 1KG AFR
49753.65 1 ACB 1KG AFR
49758.45 1 ACB 1KG AFR
49764 1 ACB 1KG AFR
49770.4 1 ACB 1KG AFR
49775.85 1 ACB 1KG AFR
49780.75 1 ACB 1KG AFR
49786.25 1 ACB 1KG AFR
49792 1 ACB 1KG AFR
49798.15 1 ACB 1KG AFR
49805 1 ACB 1KG AFR
49811.65 1 ACB 1KG AFR
49817.55 1 ACB 1KG AFR
49822.6 1 ACB 1KG AFR
49827.3 1 ACB 1KG AFR
49833.6 1 ACB 1KG AFR
49841.8 1 ACB 1KG AFR
49848.3 1 ACB 1KG AFR
49852.75 1 ACB 1KG AFR
49858.2 1 ACB 1KG AFR
49864.2 1 ACB 1KG AFR
49869.2 1 ACB 1KG AFR
49874.45 1 ACB 1KG AFR
49879.8 1 ACB 1KG AFR
49884.6 1 ACB 1KG AFR
49888.75 1 ACB 1KG AFR
49892.65 1 ACB 1KG AFR
49896.75 1 ACB 1KG AFR
49900.35 1 ACB 1KG AFR
49905.05 1 ACB 1KG AFR
49910.8 1 ACB 1KG AFR
49915.75 1 ACB 1KG AFR
49921.3 1 ACB 1KG AFR
49927.2 1 ACB 1KG AFR
49932.45 1 ACB 1KG AFR
49936.55 1 ACB 1KG AFR
49939.95 1 ACB 1KG AFR
49943.6 1 ACB 1KG AFR
49947.9 1 ACB 1KG AFR
49951.9 1 ACB 1KG AFR
49957 1 ACB 1KG AFR
49962.7 1 ACB 1KG AFR
49966.55 1 ACB 1KG AFR
49971.1 1 ACB 1KG AFR
49975.2 1 ACB 1KG AFR
49978.05 1 ACB 1KG AFR
49982.2 1 ACB 1KG AFR
49986.8 1 ACB 1KG AFR
49992.15 1 ACB 1KG AFR
49997.9 1 ACB 1KG AFR
50002.5 1 ACB 1KG AFR
50007 1 ACB 1KG AFR
50011.8 1 ACB 1KG AFR
50016.95 1 ACB 1KG AFR
50022.25 1 ACB 1KG AFR
50028.35 1 ACB 1KG AFR
50034.6 1 ACB 1KG AFR
50040.6 1 ACB 1KG AFR
50045.4 1 ACB 1KG AFR
50049.05 1 ACB 1KG AFR
50053.5 1 ACB 1KG AFR
50058.4 1 ACB 1KG AFR
50062.55 1 ACB 1KG AFR
50066.9 1 ACB 1KG AFR
50072.5 1 ACB 1KG AFR
50077.75 1 ACB 1KG AFR
50081.6 1 ACB 1KG AFR
50085.55 1 ACB 1KG AFR
50090.65 1 ACB 1KG AFR
50095.4 1 ACB 1KG AFR
50099.2 1 ACB 1KG AFR
50103.75 1 ACB 1KG AFR
50108.8 1 ACB 1KG AFR
50113.2 1 ACB 1KG AFR
50118.1 1 ACB 1KG AFR
50122.9 1 ACB 1KG AFR
50127.05 1 ACB 1KG AFR
50131.75 1 ACB 1KG AFR
50136.9 1 ACB 1KG AFR
50142.8 1 ACB 1KG AFR
50148.35 1 ACB 1KG AFR
50153.15 1 ACB 1KG AFR
50157.35 1 ACB 1KG AFR
50161.5 1 ACB 1KG AFR
50167.5 1 ACB 1KG AFR
50173.45 1 ACB 1KG AFR
50180.2 1 ACB 1KG AFR
50186.8 1 ACB 1KG AFR
50191.25 1 ACB 1KG AFR
50196.4 1 ACB 1KG AFR
50201.4 1 ACB 1KG AFR
50204.8 1 ACB 1KG AFR
50208.7 1 ACB 1KG AFR
50213.65 1 ACB 1KG AFR
50219.25 1 ACB 1KG AFR
50224.6 1 ACB 1KG AFR
50228.55 1 ACB 1KG AFR
50232.4 1 ACB 1KG AFR
50236.45 1 ACB 1KG AFR
50241 1 ACB 1KG AFR
50246.25 1 ACB 1KG AFR
50251.35 1 ACB 1KG AFR
50256.25 1 ACB 1KG AFR
50261.35 1 ACB 1KG AFR
50266.3 1 ACB 1KG AFR
50270.55 1 ACB 1KG AFR
50274.6 1 ACB 1KG AFR
50277.35 1 ACB 1KG AFR
50280.3 1 ACB 1KG AFR
50284.5 1 ACB 1KG AFR
50289.85 1 ACB 1KG AFR
50296.2 1 ACB 1KG AFR
50302.5 1 ACB 1KG AFR
50308.65 1 ACB 1KG AFR
50313.8 1 ACB 1KG AFR
50319.75 1 ACB 1KG AFR
50326.4 1 ACB 1KG AFR
50332 1 ACB 1KG AFR
50337.5 1 ACB 1KG AFR
50343.65 1 ACB 1KG AFR
50349.3 1 ACB 1KG AFR
50355.05 1 ACB 1KG AFR
50360.15 1 ACB 1KG AFR
50363.65 1 ACB 1KG AFR
50367.95 1 ACB 1KG AFR
50374.15 1 ACB 1KG AFR
50379.55 1 ACB 1KG AFR
50383.35 1 ACB 1KG AFR
50387.3 1 ACB 1KG AFR
50391 1 ACB 1KG AFR
50395.5 1 ACB 1KG AFR
50403.25 1 ACB 1KG AFR
50410.65 1 ACB 1KG AFR
50416.75 1 ACB 1KG AFR
50422.8 1 ACB 1KG AFR
50427.35 1 ACB 1KG AFR
50431.5 1 ACB 1KG AFR
50435.15 1 ACB 1KG AFR
50438.95 1 ACB 1KG AFR
50442.8 1 ACB 1KG AFR
50447.2 1 ACB 1KG AFR
50452.35 1 ACB 1KG AFR
50457 1 ACB 1KG AFR
50461.55 1 ACB 1KG AFR
50467.65 1 ACB 1KG AFR
50473.75 1 ACB 1KG AFR
50478 1 ACB 1KG AFR
50481.75 1 ACB 1KG AFR
50487.15 1 ACB 1KG AFR
50493.2 1 ACB 1KG AFR
50497.5 1 ACB 1KG AFR
50502.75 1 ACB 1KG AFR
50508.9 1 ACB 1KG AFR
50514.3 1 ACB 1KG AFR
50521.85 1 ACB 1KG AFR
50528.85 1 ACB 1KG AFR
50532.65 1 ACB 1KG AFR
50535.5 1 ACB 1KG AFR
50539 1 ACB 1KG AFR
50544.1 1 ACB 1KG AFR
50550.1 1 ACB 1KG AFR
50554.9 1 ACB 1KG AFR
50558.25 1 ACB 1KG AFR
50562.05 1 ACB 1KG AFR
50566.65 1 ACB 1KG AFR
50572.15 1 ACB 1KG AFR
50576.6 1 ACB 1KG AFR
50579.9 1 ACB 1KG AFR
50584.4 1 ACB 1KG AFR
50589.8 1 ACB 1KG AFR
50593.75 1 ACB 1KG AFR
50598.05 1 ACB 1KG AFR
50603.65 1 ACB 1KG AFR
50608.95 1 ACB 1KG AFR
50615 1 ACB 1KG AFR
50622.75 1 ACB 1KG AFR
50629.75 1 ACB 1KG AFR
50634.5 1 ACB 1KG AFR
50639.1 1 ACB 1KG AFR
50643.5 1 ACB 1KG AFR
50648.7 1 ACB 1KG AFR
50654.6 1 ACB 1KG AFR
50659.5 1 ACB 1KG AFR
50663.45 1 ACB 1KG AFR
50667 1 ACB 1KG AFR
50671.85 1 ACB 1KG AFR
50676.4 1 ACB 1KG AFR
50680.45 1 ACB 1KG AFR
50685 1 ACB 1KG AFR
50689.45 1 ACB 1KG AFR
50695.15 1 ACB 1KG AFR
50701 1 ACB 1KG AFR
50707.35 1 ACB 1KG AFR
50714.8 1 ACB 1KG AFR
50720.3 1 ACB 1KG AFR
50723.85 1 ACB 1KG AFR
50727.2 1 ACB 1KG AFR
50732.7 1 ACB 1KG AFR
50740.4 1 ACB 1KG AFR
50747.05 1 ACB 1KG AFR
50752.5 1 ACB 1KG AFR
50757.75 1 ACB 1KG AFR
50763.15 1 ACB 1KG AFR
50767.55 1 ACB 1KG AFR
50772.6 1 ACB 1KG AFR
50779.3 1 ACB 1KG AFR
50785.2 1 ACB 1KG AFR
50791.25 1 ACB 1KG AFR
50797.4 1 ACB 1KG AFR
50801.55 1 ACB 1KG AFR
50805.3 1 ACB 1KG AFR
50809.8 1 ACB 1KG AFR
50815.35 1 ACB 1KG AFR
50820.55 1 ACB 1KG AFR
50824.35 1 ACB 1KG AFR
50828.8 1 ACB 1KG AFR
50833.9 1 ACB 1KG AFR
50839.15 1 ACB 1KG AFR
50843.4 1 ACB 1KG AFR
50846.6 1 ACB 1KG AFR
50850.2 1 ACB 1KG AFR
50854.8 1 ACB 1KG AFR
50860.4 1 ACB 1KG AFR
50864.65 1 ACB 1KG AFR
50867.7 1 ACB 1KG AFR
50872.75 1 ACB 1KG AFR
50879.5 1 ACB 1KG AFR
50885.85 1 ACB 1KG AFR
50890.4 1 ACB 1KG AFR
50895.95 1 ACB 1KG AFR
50902.35 1 ACB 1KG AFR
50907.45 1 ACB 1KG AFR
50911.45 1 ACB 1KG AFR
50914.95 1 ACB 1KG AFR
50918.55 1 ACB 1KG AFR
50922.8 1 ACB 1KG AFR
50926.9 1 ACB 1KG AFR
50931.4 1 ACB 1KG AFR
50937.15 1 ACB 1KG AFR
50942.35 1 ACB 1KG AFR
50947.5 1 ACB 1KG AFR
50952.2 1 ACB 1KG AFR
50956.05 1 ACB 1KG AFR
50960.65 1 ACB 1KG AFR
50966.1 1 ACB 1KG AFR
50970.6 1 ACB 1KG AFR
50974.05 1 ACB 1KG AFR
50977.6 1 ACB 1KG AFR
50981.5 1 ACB 1KG AFR
50984.95 1 ACB 1KG AFR
50988.65 1 ACB 1KG AFR
50992.9 1 ACB 1KG AFR
50998.35 1 ACB 1KG AFR
51004.6 1 ACB 1KG AFR
51009.95 1 ACB 1KG AFR
51014.25 1 ACB 1KG AFR
51019.05 1 ACB 1KG AFR
51024.35 1 ACB 1KG AFR
51030.55 1 ACB 1KG AFR
51036.25 1 ACB 1KG AFR
51041.05 1 ACB 1KG AFR
51046.1 1 ACB 1KG AFR
51050.45 1 ACB 1KG AFR
51054.05 1 ACB 1KG AFR
51056.05 1 ACB 1KG AFR
51059.95 1 ACB 1KG AFR
51065.85 1 ACB 1KG AFR
51070.6 1 ACB 1KG AFR
51075.9 1 ACB 1KG AFR
51081.6 1 ACB 1KG AFR
51087 1 ACB 1KG AFR
51092.15 1 ACB 1KG AFR
51097.4 1 ACB 1KG AFR
51101.8 1 ACB 1KG AFR
51105.6 1 ACB 1KG AFR
51110.05 1 ACB 1KG AFR
51115.15 1 ACB 1KG AFR
51120.15 1 ACB 1KG AFR
51124.4 1 ACB 1KG AFR
51129.8 1 ACB 1KG AFR
51136 1 ACB 1KG AFR
51141.45 1 ACB 1KG AFR
51145.65 1 ACB 1KG AFR
51149.05 1 ACB 1KG AFR
51154.65 1 ACB 1KG AFR
51162.1 1 ACB 1KG AFR
51167.4 1 ACB 1KG AFR
51173.2 1 ACB 1KG AFR
51180.3 1 ACB 1KG AFR
51185.95 1 ACB 1KG AFR
51190.9 1 ACB 1KG AFR
51196.65 1 ACB 1KG AFR
51202.45 1 ACB 1KG AFR
51207.65 1 ACB 1KG AFR
51213 1 ACB 1KG AFR
51217.5 1 ACB 1KG AFR
51222.15 1 ACB 1KG AFR
51227.85 1 ACB 1KG AFR
51233.2 1 ACB 1KG AFR
51237.8 1 ACB 1KG AFR
51242.95 1 ACB 1KG AFR
51248.35 1 ACB 1KG AFR
51252.4 1 ACB 1KG AFR
51257.35 1 ACB 1KG AFR
51263.45 1 ACB 1KG AFR
51267.85 1 ACB 1KG AFR
51271.75 1 ACB 1KG AFR
51276.75 1 ACB 1KG AFR
51282.25 1 ACB 1KG AFR
51287.2 1 ACB 1KG AFR
51291.6 1 ACB 1KG AFR
51296.65 1 ACB 1KG AFR
51301.15 1 ACB 1KG AFR
51304.8 1 ACB 1KG AFR
51309.4 1 ACB 1KG AFR
51314.55 1 ACB 1KG AFR
51320.1 1 ACB 1KG AFR
51327.2 1 ACB 1KG AFR
51333.3 1 ACB 1KG AFR
51337.1 1 ACB 1KG AFR
51341.25 1 ACB 1KG AFR
51345.25 1 ACB 1KG AFR
51349.2 1 ACB 1KG AFR
51354.65 1 ACB 1KG AFR
51360.2 1 ACB 1KG AFR
51364.8 1 ACB 1KG AFR
51368.5 1 ACB 1KG AFR
51372.5 1 ACB 1KG AFR
51377.3 1 ACB 1KG AFR
51382.3 1 ACB 1KG AFR
51387.85 1 ACB 1KG AFR
51393.9 1 ACB 1KG AFR
51399.55 1 ACB 1KG AFR
51404.5 1 ACB 1KG AFR
51410.2 1 ACB 1KG AFR
51416.15 1 ACB 1KG AFR
51420.7 1 ACB 1KG AFR
51425.1 1 ACB 1KG AFR
51430.8 1 ACB 1KG AFR
51436.4 1 ACB 1KG AFR
51441.4 1 ACB 1KG AFR
51445.95 1 ACB 1KG AFR
51449.9 1 ACB 1KG AFR
51454.3 1 ACB 1KG AFR
51457.6 1 ACB 1KG AFR
51460.8 1 ACB 1KG AFR
51466.25 1 ACB 1KG AFR
51472.6 1 ACB 1KG AFR
51478.95 1 ACB 1KG AFR
51485.45 1 ACB 1KG AFR
51490.9 1 ACB 1KG AFR
51495.55 1 ACB 1KG AFR
51500.2 1 ACB 1KG AFR
51505.55 1 ACB 1KG AFR
51511.55 1 ACB 1KG AFR
51515.55 1 ACB 1KG AFR
51519.65 1 ACB 1KG AFR
51524.9 1 ACB 1KG AFR
51529.3 1 ACB 1KG AFR
51533.8 1 ACB 1KG AFR
51540.2 1 ACB 1KG AFR
51546.35 1 ACB 1KG AFR
51550.85 1 ACB 1KG AFR
51554.7 1 ACB 1KG AFR
51558.45 1 ACB 1KG AFR
51563.15 1 ACB 1KG AFR
51567.55 1 ACB 1KG AFR
51571.9 1 ACB 1KG AFR
51576.8 1 ACB 1KG AFR
51581.95 1 ACB 1KG AFR
51586.75 1 ACB 1KG AFR
51590.95 1 ACB 1KG AFR
51595.85 1 ACB 1KG AFR
51601.55 1 ACB 1KG AFR
51607.2 1 ACB 1KG AFR
51613.15 1 ACB 1KG AFR
51619.2 1 ACB 1KG AFR
51624.75 1 ACB 1KG AFR
51628.75 1 ACB 1KG AFR
51631.75 1 ACB 1KG AFR
51636.7 1 ACB 1KG AFR
51641.7 1 ACB 1KG AFR
51646.8 1 ACB 1KG AFR
51652.55 1 ACB 1KG AFR
51659.6 1 ACB 1KG AFR
51666.5 1 ACB 1KG AFR
51670.45 1 ACB 1KG AFR
51674.25 1 ACB 1KG AFR
51678.9 1 ACB 1KG AFR
51684.2 1 ACB 1KG AFR
51688.35 1 ACB 1KG AFR
51692.45 1 ACB 1KG AFR
51699.3 1 ACB 1KG AFR
51705.45 1 ACB 1KG AFR
51710.1 1 ACB 1KG AFR
51715.2 1 ACB 1KG AFR
51719.85 1 ACB 1KG AFR
51724.15 1 ACB 1KG AFR
51728.3 1 ACB 1KG AFR
51731.95 1 ACB 1KG AFR
51737.15 1 ACB 1KG AFR
51743.85 1 ACB 1KG AFR
51749.85 1 ACB 1KG AFR
51754.8 1 ACB 1KG AFR
51758.5 1 ACB 1KG AFR
51762.2 1 ACB 1KG AFR
51766.8 1 ACB 1KG AFR
51772.3 1 ACB 1KG AFR
51778.85 1 ACB 1KG AFR
51784.7 1 ACB 1KG AFR
51788.55 1 ACB 1KG AFR
51792.7 1 ACB 1KG AFR
51797.3 1 ACB 1KG AFR
51800.7 1 ACB 1KG AFR
51804.85 1 ACB 1KG AFR
51809.75 1 ACB 1KG AFR
51812.9 1 ACB 1KG AFR
51815.4 1 ACB 1KG AFR
51819.75 1 ACB 1KG AFR
51827.1 1 ACB 1KG AFR
51832.55 1 ACB 1KG AFR
51835.9 1 ACB 1KG AFR
51842 1 ACB 1KG AFR
51847.6 1 ACB 1KG AFR
51851.4 1 ACB 1KG AFR
51856.85 1 ACB 1KG AFR
51861.9 1 ACB 1KG AFR
51865.55 1 ACB 1KG AFR
51869.95 1 ACB 1KG AFR
51874.75 1 ACB 1KG AFR
51879.4 1 ACB 1KG AFR
51884.7 1 ACB 1KG AFR
51890.2 1 ACB 1KG AFR
51895.95 1 ACB 1KG AFR
51902.6 1 ACB 1KG AFR
51909.55 1 ACB 1KG AFR
51915.65 1 ACB 1KG AFR
51920.65 1 ACB 1KG AFR
51926.15 1 ACB 1KG AFR
51932.15 1 ACB 1KG AFR
51939.7 1 ACB 1KG AFR
51946.6 1 ACB 1KG AFR
51951.55 1 ACB 1KG AFR
51956.75 1 ACB 1KG AFR
51962.45 1 ACB 1KG AFR
51969.45 1 ACB 1KG AFR
51976.95 1 ACB 1KG AFR
51982.65 1 ACB 1KG AFR
51986.65 1 ACB 1KG AFR
51990.15 1 ACB 1KG AFR
51993.8 1 ACB 1KG AFR
51997.65 1 ACB 1KG AFR
52002.3 1 ACB 1KG AFR
52007.6 1 ACB 1KG AFR
52012.2 1 ACB 1KG AFR
52016.35 1 ACB 1KG AFR
52021.65 1 ACB 1KG AFR
52027 1 ACB 1KG AFR
52031.3 1 ACB 1KG AFR
52035.6 1 ACB 1KG AFR
52039.4 1 ACB 1KG AFR
52043.25 1 ACB 1KG AFR
52047.7 1 ACB 1KG AFR
52054.1 1 ACB 1KG AFR
52060.15 1 ACB 1KG AFR
52064.05 1 ACB 1KG AFR
52067.9 1 ACB 1KG AFR
52071.55 1 ACB 1KG AFR
52076.05 1 ACB 1KG AFR
52083.7 1 ACB 1KG AFR
52092.05 1 ACB 1KG AFR
52097.45 1 ACB 1KG AFR
52102.05 1 ACB 1KG AFR
52107.5 1 ACB 1KG AFR
52112.55 1 ACB 1KG AFR
52117.65 1 ACB 1KG AFR
52122.4 1 ACB 1KG AFR
52126.4 1 ACB 1KG AFR
52130.9 1 ACB 1KG AFR
52135.75 1 ACB 1KG AFR
52141.4 1 ACB 1KG AFR
52147.2 1 ACB 1KG AFR
52153.1 1 ACB 1KG AFR
52159.8 1 ACB 1KG AFR
52166.05 1 ACB 1KG AFR
52170.55 1 ACB 1KG AFR
52174.75 1 ACB 1KG AFR
52179.8 1 ACB 1KG AFR
52185.15 1 ACB 1KG AFR
52190.65 1 ACB 1KG AFR
52195.7 1 ACB 1KG AFR
52200.35 1 ACB 1KG AFR
52204.75 1 ACB 1KG AFR
52209 1 ACB 1KG AFR
52213.25 1 ACB 1KG AFR
52219.7 1 ACB 1KG AFR
52227.25 1 ACB 1KG AFR
52232.65 1 ACB 1KG AFR
52236.85 1 ACB 1KG AFR
52241.45 1 ACB 1KG AFR
52246.1 1 ACB 1KG AFR
52250.65 1 ACB 1KG AFR
52255.4 1 ACB 1KG AFR
52260.3 1 ACB 1KG AFR
52265.65 1 ACB 1KG AFR
52269.85 1 ACB 1KG AFR
52273.05 1 ACB 1KG AFR
52276.55 1 ACB 1KG AFR
52280 1 ACB 1KG AFR
52285.15 1 ACB 1KG AFR
52291.8 1 ACB 1KG AFR
52298 1 ACB 1KG AFR
52303.3 1 ACB 1KG AFR
52308.5 1 ACB 1KG AFR
52313.1 1 ACB 1KG AFR
52317 1 ACB 1KG AFR
52321.85 1 ACB 1KG AFR
52327.45 1 ACB 1KG AFR
52332.85 1 ACB 1KG AFR
52338.4 1 ACB 1KG AFR
52344.2 1 ACB 1KG AFR
52349.4 1 ACB 1KG AFR
52355.05 1 ACB 1KG AFR
52362.35 1 ACB 1KG AFR
52370.3 1 ACB 1KG AFR
52377 1 ACB 1KG AFR
52382.3 1 ACB 1KG AFR
52386.55 1 ACB 1KG AFR
52390.85 1 ACB 1KG AFR
52395.8 1 ACB 1KG AFR
52400.55 1 ACB 1KG AFR
52405 1 ACB 1KG AFR
52410 1 ACB 1KG AFR
52414.85 1 ACB 1KG AFR
52419.65 1 ACB 1KG AFR
52426.6 1 ACB 1KG AFR
52434.9 1 ACB 1KG AFR
52441.15 1 ACB 1KG AFR
52446.3 1 ACB 1KG AFR
52452.85 1 ACB 1KG AFR
52458.85 1 ACB 1KG AFR
52464.05 1 ACB 1KG AFR
52470.05 1 ACB 1KG AFR
52475.35 1 ACB 1KG AFR
52480.3 1 ACB 1KG AFR
52484.85 1 ACB 1KG AFR
52488.4 1 ACB 1KG AFR
52493.35 1 ACB 1KG AFR
52498.9 1 ACB 1KG AFR
52503.95 1 ACB 1KG AFR
52509.25 1 ACB 1KG AFR
52514.75 1 ACB 1KG AFR
52519.9 1 ACB 1KG AFR
52524.3 1 ACB 1KG AFR
52528.9 1 ACB 1KG AFR
52534.9 1 ACB 1KG AFR
52541.45 1 ACB 1KG AFR
52546.8 1 ACB 1KG AFR
52552.3 1 ACB 1KG AFR
52559 1 ACB 1KG AFR
52565.7 1 ACB 1KG AFR
52572.3 1 ACB 1KG AFR
52578.95 1 ACB 1KG AFR
52584.85 1 ACB 1KG AFR
52589.35 1 ACB 1KG AFR
52593.45 1 ACB 1KG AFR
52599.25 1 ACB 1KG AFR
52604.3 1 ACB 1KG AFR
52608.45 1 ACB 1KG AFR
52613.5 1 ACB 1KG AFR
52620.05 1 ACB 1KG AFR
52626.5 1 ACB 1KG AFR
52630.65 1 ACB 1KG AFR
52634.75 1 ACB 1KG AFR
52639.15 1 ACB 1KG AFR
52644.65 1 ACB 1KG AFR
52650.25 1 ACB 1KG AFR
52654.75 1 ACB 1KG AFR
52659.4 1 ACB 1KG AFR
52665.15 1 ACB 1KG AFR
52671.55 1 ACB 1KG AFR
52676.7 1 ACB 1KG AFR
52681.65 1 ACB 1KG AFR
52687.5 1 ACB 1KG AFR
52691.5 1 ACB 1KG AFR
52693.65 1 ACB 1KG AFR
52697 1 ACB 1KG AFR
52701.85 1 ACB 1KG AFR
52708.55 1 ACB 1KG AFR
52715.45 1 ACB 1KG AFR
52721.85 1 ACB 1KG AFR
52727.3 1 ACB 1KG AFR
52733 1 ACB 1KG AFR
52739.1 1 ACB 1KG AFR
52744.85 1 ACB 1KG AFR
52751.35 1 ACB 1KG AFR
52756.55 1 ACB 1KG AFR
52762.05 1 ACB 1KG AFR
52768.35 1 ACB 1KG AFR
52774.2 1 ACB 1KG AFR
52779.1 1 ACB 1KG AFR
52782.9 1 ACB 1KG AFR
52787.55 1 ACB 1KG AFR
52792.4 1 ACB 1KG AFR
52795.95 1 ACB 1KG AFR
52799.9 1 ACB 1KG AFR
52806.25 1 ACB 1KG AFR
52812.8 1 ACB 1KG AFR
52818.15 1 ACB 1KG AFR
52823.9 1 ACB 1KG AFR
52829.1 1 ACB 1KG AFR
52833.55 1 ACB 1KG AFR
52838.6 1 ACB 1KG AFR
52843.5 1 ACB 1KG AFR
52848.2 1 ACB 1KG AFR
52852.85 1 ACB 1KG AFR
52858.15 1 ACB 1KG AFR
52864.05 1 ACB 1KG AFR
52869.65 1 ACB 1KG AFR
52875.85 1 ACB 1KG AFR
52881.4 1 ACB 1KG AFR
52886.6 1 ACB 1KG AFR
52891.75 1 ACB 1KG AFR
52896.1 1 ACB 1KG AFR
52901.4 1 ACB 1KG AFR
52906.7 1 ACB 1KG AFR
52910.35 1 ACB 1KG AFR
52913.8 1 ACB 1KG AFR
52917.75 1 ACB 1KG AFR
52922.85 1 ACB 1KG AFR
52928.15 1 ACB 1KG AFR
52933.15 1 ACB 1KG AFR
52939.65 1 ACB 1KG AFR
52945.8 1 ACB 1KG AFR
52950.75 1 ACB 1KG AFR
52956.65 1 ACB 1KG AFR
52963 1 ACB 1KG AFR
52968.5 1 ACB 1KG AFR
52973.8 1 ACB 1KG AFR
52980.05 1 ACB 1KG AFR
52985.55 1 ACB 1KG AFR
52990.2 1 ACB 1KG AFR
52995 1 ACB 1KG AFR
53000.35 1 ACB 1KG AFR
53006.7 1 ACB 1KG AFR
53012.45 1 ACB 1KG AFR
53017.55 1 ACB 1KG AFR
53022.45 1 ACB 1KG AFR
53028.6 1 ACB 1KG AFR
53034.15 1 ACB 1KG AFR
53037.9 1 ACB 1KG AFR
53044.95 1 ACB 1KG AFR
53052.85 1 ACB 1KG AFR
53058.1 1 ACB 1KG AFR
53062.75 1 ACB 1KG AFR
53067.1 1 ACB 1KG AFR
53073 1 ACB 1KG AFR
53080.3 1 ACB 1KG AFR
53086.25 1 ACB 1KG AFR
53090.55 1 ACB 1KG AFR
53093.9 1 ACB 1KG AFR
53097.65 1 ACB 1KG AFR
53101.7 1 ACB 1KG AFR
53106.85 1 ACB 1KG AFR
53112.4 1 ACB 1KG AFR
53115.55 1 ACB 1KG AFR
53118.45 1 ACB 1KG AFR
53123.75 1 ACB 1KG AFR
53130.1 1 ACB 1KG AFR
53135.15 1 ACB 1KG AFR
53138.95 1 ACB 1KG AFR
53142.65 1 ACB 1KG AFR
53146.5 1 ACB 1KG AFR
53150.65 1 ACB 1KG AFR
53155.35 1 ACB 1KG AFR
53159.75 1 ACB 1KG AFR
53164.05 1 ACB 1KG AFR
53169.35 1 ACB 1KG AFR
53174.9 1 ACB 1KG AFR
53180.4 1 ACB 1KG AFR
53185.9 1 ACB 1KG AFR
53190.35 1 ACB 1KG AFR
53194.2 1 ACB 1KG AFR
53198.55 1 ACB 1KG AFR
53203.25 1 ACB 1KG AFR
53208.9 1 ACB 1KG AFR
53215.2 1 ACB 1KG AFR
53220.4 1 ACB 1KG AFR
53225.15 1 ACB 1KG AFR
53231 1 ACB 1KG AFR
53236.8 1 ACB 1KG AFR
53241.7 1 ACB 1KG AFR
53246.9 1 ACB 1KG AFR
53251.7 1 ACB 1KG AFR
53256 1 ACB 1KG AFR
53260.55 1 ACB 1KG AFR
53265.55 1 ACB 1KG AFR
53271.9 1 ACB 1KG AFR
53277.25 1 ACB 1KG AFR
53281.75 1 ACB 1KG AFR
53288.6 1 ACB 1KG AFR
53295.4 1 ACB 1KG AFR
53301 1 ACB 1KG AFR
53306.65 1 ACB 1KG AFR
53312.7 1 ACB 1KG AFR
53317.85 1 ACB 1KG AFR
53322.75 1 ACB 1KG AFR
53328.95 1 ACB 1KG AFR
53333.8 1 ACB 1KG AFR
53337.75 1 ACB 1KG AFR
53342.2 1 ACB 1KG AFR
53347.05 1 ACB 1KG AFR
53351.6 1 ACB 1KG AFR
53354.85 1 ACB 1KG AFR
53358.05 1 ACB 1KG AFR
53361.95 1 ACB 1KG AFR
53366.5 1 ACB 1KG AFR
53371.65 1 ACB 1KG AFR
53376.3 1 ACB 1KG AFR
53381.65 1 ACB 1KG AFR
53388.5 1 ACB 1KG AFR
53395.75 1 ACB 1KG AFR
53401.55 1 ACB 1KG AFR
53405.1 1 ACB 1KG AFR
53409.1 1 ACB 1KG AFR
53413.7 1 ACB 1KG AFR
53418.2 1 ACB 1KG AFR
53423.15 1 ACB 1KG AFR
53429.15 1 ACB 1KG AFR
53436.65 1 ACB 1KG AFR
53443.45 1 ACB 1KG AFR
53448.95 1 ACB 1KG AFR
53454.45 1 ACB 1KG AFR
53458.9 1 ACB 1KG AFR
53462.65 1 ACB 1KG AFR
53467.65 1 ACB 1KG AFR
53474.1 1 ACB 1KG AFR
53480.75 1 ACB 1KG AFR
53486.9 1 ACB 1KG AFR
53492.8 1 ACB 1KG AFR
53498.75 1 ACB 1KG AFR
53505.3 1 ACB 1KG AFR
53511.35 1 ACB 1KG AFR
53516.65 1 ACB 1KG AFR
53521.9 1 ACB 1KG AFR
53527.05 1 ACB 1KG AFR
53532.8 1 ACB 1KG AFR
53538.5 1 ACB 1KG AFR
53544.05 1 ACB 1KG AFR
53550.75 1 ACB 1KG AFR
53557.2 1 ACB 1KG AFR
53562.6 1 ACB 1KG AFR
53567.3 1 ACB 1KG AFR
53571.6 1 ACB 1KG AFR
53577.85 1 ACB 1KG AFR
53584.3 1 ACB 1KG AFR
53589.6 1 ACB 1KG AFR
53594.9 1 ACB 1KG AFR
53600.45 1 ACB 1KG AFR
53606 1 ACB 1KG AFR
53610.8 1 ACB 1KG AFR
53615.2 1 ACB 1KG AFR
53619.5 1 ACB 1KG AFR
53626.05 1 ACB 1KG AFR
53635.1 1 ACB 1KG AFR
53643.3 1 ACB 1KG AFR
53648.25 1 ACB 1KG AFR
53651.35 1 ACB 1KG AFR
53655.1 1 ACB 1KG AFR
53659.65 1 ACB 1KG AFR
53663.45 1 ACB 1KG AFR
53667.05 1 ACB 1KG AFR
53671.8 1 ACB 1KG AFR
53676.65 1 ACB 1KG AFR
53680.55 1 ACB 1KG AFR
53684.9 1 ACB 1KG AFR
53691.1 1 ACB 1KG AFR
53696.9 1 ACB 1KG AFR
53701.55 1 ACB 1KG AFR
53706.45 1 ACB 1KG AFR
53711 1 ACB 1KG AFR
53715.1 1 ACB 1KG AFR
53719.15 1 ACB 1KG AFR
53722.75 1 ACB 1KG AFR
53726.4 1 ACB 1KG AFR
53731.2 1 ACB 1KG AFR
53736.6 1 ACB 1KG AFR
53742.9 1 ACB 1KG AFR
53748.65 1 ACB 1KG AFR
53752.65 1 ACB 1KG AFR
53757.15 1 ACB 1KG AFR
53761.2 1 ACB 1KG AFR
53764.4 1 ACB 1KG AFR
53768.1 1 ACB 1KG AFR
53772.6 1 ACB 1KG AFR
53777.9 1 ACB 1KG AFR
53783.25 1 ACB 1KG AFR
53787.5 1 ACB 1KG AFR
53792.2 1 ACB 1KG AFR
53796.85 1 ACB 1KG AFR
53801 1 ACB 1KG AFR
53806.3 1 ACB 1KG AFR
53812.7 1 ACB 1KG AFR
53819.3 1 ACB 1KG AFR
53824.45 1 ACB 1KG AFR
53829.95 1 ACB 1KG AFR
53837.2 1 ACB 1KG AFR
53843.05 1 ACB 1KG AFR
53848.3 1 ACB 1KG AFR
53854.95 1 ACB 1KG AFR
53861.15 1 ACB 1KG AFR
53866.15 1 ACB 1KG AFR
53871.35 1 ACB 1KG AFR
53875.75 1 ACB 1KG AFR
53878.75 1 ACB 1KG AFR
53882.15 1 ACB 1KG AFR
53885.65 1 ACB 1KG AFR
53889.5 1 ACB 1KG AFR
53893.7 1 ACB 1KG AFR
53897.7 1 ACB 1KG AFR
53901.45 1 ACB 1KG AFR
53906.7 1 ACB 1KG AFR
53913.45 1 ACB 1KG AFR
53920.6 1 ACB 1KG AFR
53926.5 1 ACB 1KG AFR
53929.95 1 ACB 1KG AFR
53933.15 1 ACB 1KG AFR
53936.95 1 ACB 1KG AFR
53940.6 1 ACB 1KG AFR
53943.65 1 ACB 1KG AFR
53946.6 1 ACB 1KG AFR
53950.95 1 ACB 1KG AFR
53956 1 ACB 1KG AFR
53961.35 1 ACB 1KG AFR
53967.7 1 ACB 1KG AFR
53973.3 1 ACB 1KG AFR
53977.4 1 ACB 1KG AFR
53981.35 1 ACB 1KG AFR
53985.7 1 ACB 1KG AFR
53991.35 1 ACB 1KG AFR
53997.6 1 ACB 1KG AFR
54002.4 1 ACB 1KG AFR
54007.1 1 ACB 1KG AFR
54012.2 1 ACB 1KG AFR
54017.4 1 ACB 1KG AFR
54023.55 1 ACB 1KG AFR
54029.25 1 ACB 1KG AFR
54034.85 1 ACB 1KG AFR
54044.5 1 ACB 1KG AFR
54053.3 1 ACB 1KG AFR
54059.65 1 ACB 1KG AFR
54067.55 1 ACB 1KG AFR
54074.15 1 ACB 1KG AFR
54079.75 1 ACB 1KG AFR
54085.85 1 ACB 1KG AFR
54092.65 1 ACB 1KG AFR
54099.4 1 ACB 1KG AFR
54105.8 1 ACB 1KG AFR
54111.75 1 ACB 1KG AFR
54116.65 1 ACB 1KG AFR
54120.6 1 ACB 1KG AFR
54124.85 1 ACB 1KG AFR
54130.9 1 ACB 1KG AFR
54137.55 1 ACB 1KG AFR
54142.2 1 ACB 1KG AFR
54145.15 1 ACB 1KG AFR
54148.95 1 ACB 1KG AFR
54152.9 1 ACB 1KG AFR
54157 1 ACB 1KG AFR
54162.35 1 ACB 1KG AFR
54167.55 1 ACB 1KG AFR
54172.7 1 ACB 1KG AFR
54179.35 1 ACB 1KG AFR
54186.85 1 ACB 1KG AFR
54193.5 1 ACB 1KG AFR
54199.25 1 ACB 1KG AFR
54204.55 1 ACB 1KG AFR
54210.65 1 ACB 1KG AFR
54218.05 1 ACB 1KG AFR
54224.05 1 ACB 1KG AFR
54228.5 1 ACB 1KG AFR
54232.25 1 ACB 1KG AFR
54235.85 1 ACB 1KG AFR
54239.2 1 ACB 1KG AFR
54242.6 1 ACB 1KG AFR
54246.1 1 ACB 1KG AFR
54248.95 1 ACB 1KG AFR
54253 1 ACB 1KG AFR
54257.35 1 ACB 1KG AFR
54261.9 1 ACB 1KG AFR
54269.05 1 ACB 1KG AFR
54276.15 1 ACB 1KG AFR
54280.45 1 ACB 1KG AFR
54285.3 1 ACB 1KG AFR
54293.15 1 ACB 1KG AFR
54302.2 1 ACB 1KG AFR
54308 1 ACB 1KG AFR
54311.9 1 ACB 1KG AFR
54318.55 1 ACB 1KG AFR
54327.65 1 ACB 1KG AFR
54336.65 1 ACB 1KG AFR
54342.25 1 ACB 1KG AFR
54346.3 1 ACB 1KG AFR
54351.65 1 ACB 1KG AFR
54356.85 1 ACB 1KG AFR
54361.25 1 ACB 1KG AFR
54366.75 1 ACB 1KG AFR
54371.9 1 ACB 1KG AFR
54375.2 1 ACB 1KG AFR
54379.2 1 ACB 1KG AFR
54384.95 1 ACB 1KG AFR
54390.8 1 ACB 1KG AFR
54395.05 1 ACB 1KG AFR
54398.8 1 ACB 1KG AFR
54403.25 1 ACB 1KG AFR
54409.1 1 ACB 1KG AFR
54415.75 1 ACB 1KG AFR
54422.15 1 ACB 1KG AFR
54427.7 1 ACB 1KG AFR
54432.05 1 ACB 1KG AFR
54438.1 1 ACB 1KG AFR
54444.55 1 ACB 1KG AFR
54449 1 ACB 1KG AFR
54452.55 1 ACB 1KG AFR
54455.85 1 ACB 1KG AFR
54460.05 1 ACB 1KG AFR
54465.1 1 ACB 1KG AFR
54469.4 1 ACB 1KG AFR
54472.35 1 ACB 1KG AFR
54475.9 1 ACB 1KG AFR
54480.55 1 ACB 1KG AFR
54485.35 1 ACB 1KG AFR
54489.15 1 ACB 1KG AFR
54491.95 1 ACB 1KG AFR
54495.2 1 ACB 1KG AFR
54499.1 1 ACB 1KG AFR
54502.85 1 ACB 1KG AFR
54506.1 1 ACB 1KG AFR
54510.3 1 ACB 1KG AFR
54516.4 1 ACB 1KG AFR
54522.6 1 ACB 1KG AFR
54527.55 1 ACB 1KG AFR
54531.95 1 ACB 1KG AFR
54537.5 1 ACB 1KG AFR
54543.4 1 ACB 1KG AFR
54547.75 1 ACB 1KG AFR
54551.9 1 ACB 1KG AFR
54556.75 1 ACB 1KG AFR
54561.55 1 ACB 1KG AFR
54566.15 1 ACB 1KG AFR
54571.35 1 ACB 1KG AFR
54577.4 1 ACB 1KG AFR
54583.2 1 ACB 1KG AFR
54587.7 1 ACB 1KG AFR
54592.9 1 ACB 1KG AFR
54600 1 ACB 1KG AFR
54606.65 1 ACB 1KG AFR
54612.9 1 ACB 1KG AFR
54618.45 1 ACB 1KG AFR
54623.15 1 ACB 1KG AFR
54626.8 1 ACB 1KG AFR
54629.3 1 ACB 1KG AFR
54633.35 1 ACB 1KG AFR
54638 1 ACB 1KG AFR
54641.45 1 ACB 1KG AFR
54645.4 1 ACB 1KG AFR
54651.15 1 ACB 1KG AFR
54657.95 1 ACB 1KG AFR
54663.7 1 ACB 1KG AFR
54668.75 1 ACB 1KG AFR
54676.2 1 ACB 1KG AFR
54683.45 1 ACB 1KG AFR
54688.75 1 ACB 1KG AFR
54693.2 1 ACB 1KG AFR
54695.95 1 ACB 1KG AFR
54698.85 1 ACB 1KG AFR
54702.85 1 ACB 1KG AFR
54708.15 1 ACB 1KG AFR
54713.75 1 ACB 1KG AFR
54718.75 1 ACB 1KG AFR
54723.95 1 ACB 1KG AFR
54729.6 1 ACB 1KG AFR
54737.65 1 ACB 1KG AFR
54745.5 1 ACB 1KG AFR
54750.35 1 ACB 1KG AFR
54755.85 1 ACB 1KG AFR
54763.15 1 ACB 1KG AFR
54769.95 1 ACB 1KG AFR
54776.45 1 ACB 1KG AFR
54782.6 1 ACB 1KG AFR
54786.9 1 ACB 1KG AFR
54792 1 ACB 1KG AFR
54798.15 1 ACB 1KG AFR
54802.9 1 ACB 1KG AFR
54807.75 1 ACB 1KG AFR
54813.55 1 ACB 1KG AFR
54819.1 1 ACB 1KG AFR
54823.75 1 ACB 1KG AFR
54829.25 1 ACB 1KG AFR
54834.35 1 ACB 1KG AFR
54840.3 1 ACB 1KG AFR
54847.75 1 ACB 1KG AFR
54856.4 1 ACB 1KG AFR
54864.25 1 ACB 1KG AFR
54869.45 1 ACB 1KG AFR
54874.95 1 ACB 1KG AFR
54880.6 1 ACB 1KG AFR
54886.3 1 ACB 1KG AFR
54890.85 1 ACB 1KG AFR
54895.05 1 ACB 1KG AFR
54901.85 1 ACB 1KG AFR
54909.25 1 ACB 1KG AFR
54915.05 1 ACB 1KG AFR
54920.85 1 ACB 1KG AFR
54927.1 1 ACB 1KG AFR
54933.9 1 ACB 1KG AFR
54940.85 1 ACB 1KG AFR
54946.35 1 ACB 1KG AFR
54949.75 1 ACB 1KG AFR
54953.75 1 ACB 1KG AFR
54958.45 1 ACB 1KG AFR
54962.75 1 ACB 1KG AFR
54968.4 1 ACB 1KG AFR
54973.25 1 ACB 1KG AFR
54977.25 1 ACB 1KG AFR
54983.05 1 ACB 1KG AFR
54988.6 1 ACB 1KG AFR
54993.15 1 ACB 1KG AFR
54998.7 1 ACB 1KG AFR
55005.05 1 ACB 1KG AFR
55011.1 1 ACB 1KG AFR
55016.6 1 ACB 1KG AFR
55021.2 1 ACB 1KG AFR
55025.2 1 ACB 1KG AFR
55029.45 1 ACB 1KG AFR
55035.6 1 ACB 1KG AFR
55042.35 1 ACB 1KG AFR
55046.75 1 ACB 1KG AFR
55051.3 1 ACB 1KG AFR
55058.75 1 ACB 1KG AFR
55065.75 1 ACB 1KG AFR
55070.65 1 ACB 1KG AFR
55074.9 1 ACB 1KG AFR
55078.1 1 ACB 1KG AFR
55082 1 ACB 1KG AFR
55087.6 1 ACB 1KG AFR
55092.75 1 ACB 1KG AFR
55096.8 1 ACB 1KG AFR
55101.1 1 ACB 1KG AFR
55106.95 1 ACB 1KG AFR
55114.2 1 ACB 1KG AFR
55120.55 1 ACB 1KG AFR
55125.55 1 ACB 1KG AFR
55129.75 1 ACB 1KG AFR
55133.95 1 ACB 1KG AFR
55138.8 1 ACB 1KG AFR
55144.3 1 ACB 1KG AFR
55149.65 1 ACB 1KG AFR
55154.7 1 ACB 1KG AFR
55160.85 1 ACB 1KG AFR
55167.25 1 ACB 1KG AFR
55173.35 1 ACB 1KG AFR
55179.25 1 ACB 1KG AFR
55185.75 1 ACB 1KG AFR
55192.5 1 ACB 1KG AFR
55197.8 1 ACB 1KG AFR
55205.2 1 ACB 1KG AFR
55212.9 1 ACB 1KG AFR
55219.25 1 ACB 1KG AFR
55226.4 1 ACB 1KG AFR
55231.35 1 ACB 1KG AFR
55235 1 ACB 1KG AFR
55240.45 1 ACB 1KG AFR
55246.25 1 ACB 1KG AFR
55250.9 1 ACB 1KG AFR
55256.55 1 ACB 1KG AFR
55262.55 1 ACB 1KG AFR
55268.05 1 ACB 1KG AFR
55273.8 1 ACB 1KG AFR
55278.55 1 ACB 1KG AFR
55283.4 1 ACB 1KG AFR
55288.8 1 ACB 1KG AFR
55293.8 1 ACB 1KG AFR
55298 1 ACB 1KG AFR
55301.55 1 ACB 1KG AFR
55305.85 1 ACB 1KG AFR
55310.3 1 ACB 1KG AFR
55313.55 1 ACB 1KG AFR
55316.45 1 ACB 1KG AFR
55320.35 1 ACB 1KG AFR
55324.75 1 ACB 1KG AFR
55328.8 1 ACB 1KG AFR
55333.4 1 ACB 1KG AFR
55339.15 1 ACB 1KG AFR
55344.3 1 ACB 1KG AFR
55349.2 1 ACB 1KG AFR
55354.05 1 ACB 1KG AFR
55359.65 1 ACB 1KG AFR
55367.65 1 ACB 1KG AFR
55374.45 1 ACB 1KG AFR
55379.15 1 ACB 1KG AFR
55383.95 1 ACB 1KG AFR
55388.55 1 ACB 1KG AFR
55392.35 1 ACB 1KG AFR
55396.95 1 ACB 1KG AFR
55402.4 1 ACB 1KG AFR
55406.3 1 ACB 1KG AFR
55410.75 1 ACB 1KG AFR
55415.5 1 ACB 1KG AFR
55419.7 1 ACB 1KG AFR
55425.25 1 ACB 1KG AFR
55429.9 1 ACB 1KG AFR
55433.1 1 ACB 1KG AFR
55437.55 1 ACB 1KG AFR
55443.1 1 ACB 1KG AFR
55449 1 ACB 1KG AFR
55454.45 1 ACB 1KG AFR
55459.1 1 ACB 1KG AFR
55464.1 1 ACB 1KG AFR
55469.8 1 ACB 1KG AFR
55474.25 1 ACB 1KG AFR
55478.45 1 ACB 1KG AFR
55483.9 1 ACB 1KG AFR
55489.9 1 ACB 1KG AFR
55496.85 1 ACB 1KG AFR
55505.05 1 ACB 1KG AFR
55514.15 1 ACB 1KG AFR
55522.1 1 ACB 1KG AFR
55528.75 1 ACB 1KG AFR
55535.3 1 ACB 1KG AFR
55542.25 1 ACB 1KG AFR
55549.5 1 ACB 1KG AFR
55556.35 1 ACB 1KG AFR
55562.4 1 ACB 1KG AFR
55570.05 1 ACB 1KG AFR
55578.95 1 ACB 1KG AFR
55585.8 1 ACB 1KG AFR
55590.75 1 ACB 1KG AFR
55595.7 1 ACB 1KG AFR
55602.2 1 ACB 1KG AFR
55608.2 1 ACB 1KG AFR
55613.75 1 ACB 1KG AFR
55619.55 1 ACB 1KG AFR
55625.5 1 ACB 1KG AFR
55631.1 1 ACB 1KG AFR
55637.1 1 ACB 1KG AFR
55644.85 1 ACB 1KG AFR
55651.3 1 ACB 1KG AFR
55656 1 ACB 1KG AFR
55660.7 1 ACB 1KG AFR
55665.45 1 ACB 1KG AFR
55670.45 1 ACB 1KG AFR
55675.05 1 ACB 1KG AFR
55678.25 1 ACB 1KG AFR
55681.8 1 ACB 1KG AFR
55685.7 1 ACB 1KG AFR
55689.8 1 ACB 1KG AFR
55694.7 1 ACB 1KG AFR
55700.1 1 ACB 1KG AFR
55705.75 1 ACB 1KG AFR
55711.15 1 ACB 1KG AFR
55715.8 1 ACB 1KG AFR
55720.6 1 ACB 1KG AFR
55725.75 1 ACB 1KG AFR
55730.1 1 ACB 1KG AFR
55734.25 1 ACB 1KG AFR
55738.35 1 ACB 1KG AFR
55742.4 1 ACB 1KG AFR
55747 1 ACB 1KG AFR
55752.45 1 ACB 1KG AFR
55757.4 1 ACB 1KG AFR
55761.2 1 ACB 1KG AFR
55764.55 1 ACB 1KG AFR
55767.85 1 ACB 1KG AFR
55772.5 1 ACB 1KG AFR
55779.5 1 ACB 1KG AFR
55785.45 1 ACB 1KG AFR
55789.1 1 ACB 1KG AFR
55794.25 1 ACB 1KG AFR
55801.55 1 ACB 1KG AFR
55807.75 1 ACB 1KG AFR
55812.65 1 ACB 1KG AFR
55817.25 1 ACB 1KG AFR
55821 1 ACB 1KG AFR
55825 1 ACB 1KG AFR
55829.75 1 ACB 1KG AFR
55835.35 1 ACB 1KG AFR
55839.8 1 ACB 1KG AFR
55842.6 1 ACB 1KG AFR
55845.6 1 ACB 1KG AFR
55849.65 1 ACB 1KG AFR
55854.85 1 ACB 1KG AFR
55860.3 1 ACB 1KG AFR
55865.4 1 ACB 1KG AFR
55871.3 1 ACB 1KG AFR
55876 1 ACB 1KG AFR
55879.05 1 ACB 1KG AFR
55882.3 1 ACB 1KG AFR
55885.9 1 ACB 1KG AFR
55890.4 1 ACB 1KG AFR
55894.85 1 ACB 1KG AFR
55900.25 1 ACB 1KG AFR
55908.85 1 ACB 1KG AFR
55917.7 1 ACB 1KG AFR
55924.85 1 ACB 1KG AFR
55931.15 1 ACB 1KG AFR
55936.6 1 ACB 1KG AFR
55942.25 1 ACB 1KG AFR
55947.05 1 ACB 1KG AFR
55951.1 1 ACB 1KG AFR
55956.5 1 ACB 1KG AFR
55963.1 1 ACB 1KG AFR
55969 1 ACB 1KG AFR
55975.75 1 ACB 1KG AFR
55983.3 1 ACB 1KG AFR
55989.6 1 ACB 1KG AFR
55995 1 ACB 1KG AFR
55999.5 1 ACB 1KG AFR
56004.05 1 ACB 1KG AFR
56008.85 1 ACB 1KG AFR
56014.7 1 ACB 1KG AFR
56022.25 1 ACB 1KG AFR
56029.35 1 ACB 1KG AFR
56033.6 1 ACB 1KG AFR
56037.1 1 ACB 1KG AFR
56042.55 1 ACB 1KG AFR
56048.5 1 ACB 1KG AFR
56054.4 1 ACB 1KG AFR
56059.75 1 ACB 1KG AFR
56064.8 1 ACB 1KG AFR
56069.65 1 ACB 1KG AFR
56075.35 1 ACB 1KG AFR
56082.25 1 ACB 1KG AFR
56088.35 1 ACB 1KG AFR
56093.7 1 ACB 1KG AFR
56099.55 1 ACB 1KG AFR
56105.85 1 ACB 1KG AFR
56110.85 1 ACB 1KG AFR
56114.6 1 ACB 1KG AFR
56118.85 1 ACB 1KG AFR
56123.3 1 ACB 1KG AFR
56127.3 1 ACB 1KG AFR
56131.95 1 ACB 1KG AFR
56137.7 1 ACB 1KG AFR
56142.9 1 ACB 1KG AFR
56147.05 1 ACB 1KG AFR
56152.5 1 ACB 1KG AFR
56159.65 1 ACB 1KG AFR
56165.95 1 ACB 1KG AFR
56170.95 1 ACB 1KG AFR
56175.2 1 ACB 1KG AFR
56178.95 1 ACB 1KG AFR
56183.15 1 ACB 1KG AFR
56188.5 1 ACB 1KG AFR
56194.3 1 ACB 1KG AFR
56200.25 1 ACB 1KG AFR
56205.85 1 ACB 1KG AFR
56209.85 1 ACB 1KG AFR
56213.85 1 ACB 1KG AFR
56218.95 1 ACB 1KG AFR
56223.7 1 ACB 1KG AFR
56228.85 1 ACB 1KG AFR
56234.4 1 ACB 1KG AFR
56239.3 1 ACB 1KG AFR
56244 1 ACB 1KG AFR
56249.85 1 ACB 1KG AFR
56257.35 1 ACB 1KG AFR
56262.45 1 ACB 1KG AFR
56266.15 1 ACB 1KG AFR
56271.2 1 ACB 1KG AFR
56276.45 1 ACB 1KG AFR
56281.6 1 ACB 1KG AFR
56287.15 1 ACB 1KG AFR
56292.7 1 ACB 1KG AFR
56298.6 1 ACB 1KG AFR
56304.7 1 ACB 1KG AFR
56310.6 1 ACB 1KG AFR
56317.05 1 ACB 1KG AFR
56322.45 1 ACB 1KG AFR
56327.55 1 ACB 1KG AFR
56332.3 1 ACB 1KG AFR
56336.9 1 ACB 1KG AFR
56342.6 1 ACB 1KG AFR
56350.4 1 ACB 1KG AFR
56358.15 1 ACB 1KG AFR
56362.45 1 ACB 1KG AFR
56366.35 1 ACB 1KG AFR
56371.95 1 ACB 1KG AFR
56377.45 1 ACB 1KG AFR
56382.9 1 ACB 1KG AFR
56388.4 1 ACB 1KG AFR
56392.2 1 ACB 1KG AFR
56395.85 1 ACB 1KG AFR
56399.85 1 ACB 1KG AFR
56403.65 1 ACB 1KG AFR
56410.4 1 ACB 1KG AFR
56419.3 1 ACB 1KG AFR
56424.9 1 ACB 1KG AFR
56428.6 1 ACB 1KG AFR
56434.4 1 ACB 1KG AFR
56440.65 1 ACB 1KG AFR
56446.4 1 ACB 1KG AFR
56452.55 1 ACB 1KG AFR
56459.15 1 ACB 1KG AFR
56466.55 1 ACB 1KG AFR
56472.4 1 ACB 1KG AFR
56476.3 1 ACB 1KG AFR
56481.1 1 ACB 1KG AFR
56485.9 1 ACB 1KG AFR
56490.25 1 ACB 1KG AFR
56497.8 1 ACB 1KG AFR
56506.45 1 ACB 1KG AFR
56511.65 1 ACB 1KG AFR
56517.3 1 ACB 1KG AFR
56523.85 1 ACB 1KG AFR
56528.1 1 ACB 1KG AFR
56531.55 1 ACB 1KG AFR
56535.5 1 ACB 1KG AFR
56539.5 1 ACB 1KG AFR
56544.4 1 ACB 1KG AFR
56550.2 1 ACB 1KG AFR
56554.8 1 ACB 1KG AFR
56559.7 1 ACB 1KG AFR
56566.5 1 ACB 1KG AFR
56574.3 1 ACB 1KG AFR
56582.35 1 ACB 1KG AFR
56589.9 1 ACB 1KG AFR
56595.5 1 ACB 1KG AFR
56599.55 1 ACB 1KG AFR
56603.9 1 ACB 1KG AFR
56608.65 1 ACB 1KG AFR
56613.55 1 ACB 1KG AFR
56618.6 1 ACB 1KG AFR
56624.2 1 ACB 1KG AFR
56629.95 1 ACB 1KG AFR
56635.9 1 ACB 1KG AFR
56643.4 1 ACB 1KG AFR
56650.7 1 ACB 1KG AFR
56654.85 1 ACB 1KG AFR
56658.25 1 ACB 1KG AFR
56662.8 1 ACB 1KG AFR
56667.75 1 ACB 1KG AFR
56672.9 1 ACB 1KG AFR
56678.65 1 ACB 1KG AFR
56686.4 1 ACB 1KG AFR
56694.75 1 ACB 1KG AFR
56701.95 1 ACB 1KG AFR
56710 1 ACB 1KG AFR
56717.55 1 ACB 1KG AFR
56723.75 1 ACB 1KG AFR
56729.2 1 ACB 1KG AFR
56734.25 1 ACB 1KG AFR
56741.4 1 ACB 1KG AFR
56750.05 1 ACB 1KG AFR
56758.35 1 ACB 1KG AFR
56766.55 1 ACB 1KG AFR
56774.2 1 ACB 1KG AFR
56781 1 ACB 1KG AFR
56787.6 1 ACB 1KG AFR
56794.05 1 ACB 1KG AFR
56799.85 1 ACB 1KG AFR
56805.05 1 ACB 1KG AFR
56811.5 1 ACB 1KG AFR
56819.2 1 ACB 1KG AFR
56825.9 1 ACB 1KG AFR
56831.2 1 ACB 1KG AFR
56836.1 1 ACB 1KG AFR
56840.35 1 ACB 1KG AFR
56844.65 1 ACB 1KG AFR
56849.6 1 ACB 1KG AFR
56854.15 1 ACB 1KG AFR
56858.55 1 ACB 1KG AFR
56863.05 1 ACB 1KG AFR
56869.4 1 ACB 1KG AFR
56877.2 1 ACB 1KG AFR
56884.7 1 ACB 1KG AFR
56892 1 ACB 1KG AFR
56898.05 1 ACB 1KG AFR
56902.9 1 ACB 1KG AFR
56905.75 1 ACB 1KG AFR
56907.8 1 ACB 1KG AFR
56911.45 1 ACB 1KG AFR
56916.2 1 ACB 1KG AFR
56921.4 1 ACB 1KG AFR
56926.6 1 ACB 1KG AFR
56931.15 1 ACB 1KG AFR
56935.75 1 ACB 1KG AFR
56940.9 1 ACB 1KG AFR
56947.45 1 ACB 1KG AFR
56953.05 1 ACB 1KG AFR
56958.3 1 ACB 1KG AFR
56964.35 1 ACB 1KG AFR
56969.35 1 ACB 1KG AFR
56975.2 1 ACB 1KG AFR
56981.7 1 ACB 1KG AFR
56987.15 1 ACB 1KG AFR
56991.8 1 ACB 1KG AFR
56996.55 1 ACB 1KG AFR
57002.35 1 ACB 1KG AFR
57009.1 1 ACB 1KG AFR
57014.35 1 ACB 1KG AFR
57018.75 1 ACB 1KG AFR
57023.9 1 ACB 1KG AFR
57029.95 1 ACB 1KG AFR
57035.75 1 ACB 1KG AFR
57040.2 1 ACB 1KG AFR
57045.85 1 ACB 1KG AFR
57053.15 1 ACB 1KG AFR
57059.05 1 ACB 1KG AFR
57062.95 1 ACB 1KG AFR
57067.1 1 ACB 1KG AFR
57072.65 1 ACB 1KG AFR
57078.8 1 ACB 1KG AFR
57085.45 1 ACB 1KG AFR
57091.75 1 ACB 1KG AFR
57096.1 1 ACB 1KG AFR
57099.25 1 ACB 1KG AFR
57102.65 1 ACB 1KG AFR
57107.75 1 ACB 1KG AFR
57114.8 1 ACB 1KG AFR
57122.75 1 ACB 1KG AFR
57130.55 1 ACB 1KG AFR
57137.3 1 ACB 1KG AFR
57143.05 1 ACB 1KG AFR
57148.15 1 ACB 1KG AFR
57151.85 1 ACB 1KG AFR
57156 1 ACB 1KG AFR
57161.15 1 ACB 1KG AFR
57166.1 1 ACB 1KG AFR
57172.5 1 ACB 1KG AFR
57179.4 1 ACB 1KG AFR
57185.15 1 ACB 1KG AFR
57192.5 1 ACB 1KG AFR
57201.6 1 ACB 1KG AFR
57209.3 1 ACB 1KG AFR
57215.7 1 ACB 1KG AFR
57221.5 1 ACB 1KG AFR
57226.15 1 ACB 1KG AFR
57230.15 1 ACB 1KG AFR
57234.6 1 ACB 1KG AFR
57240.1 1 ACB 1KG AFR
57246.3 1 ACB 1KG AFR
57251.85 1 ACB 1KG AFR
57256.75 1 ACB 1KG AFR
57262.4 1 ACB 1KG AFR
57268.45 1 ACB 1KG AFR
57274.55 1 ACB 1KG AFR
57280 1 ACB 1KG AFR
57285 1 ACB 1KG AFR
57290.1 1 ACB 1KG AFR
57294.7 1 ACB 1KG AFR
57300.5 1 ACB 1KG AFR
57306.75 1 ACB 1KG AFR
57311.75 1 ACB 1KG AFR
57316.45 1 ACB 1KG AFR
57320.65 1 ACB 1KG AFR
57324.9 1 ACB 1KG AFR
57329.65 1 ACB 1KG AFR
57333.7 1 ACB 1KG AFR
57338.7 1 ACB 1KG AFR
57344.95 1 ACB 1KG AFR
57351.55 1 ACB 1KG AFR
57357.5 1 ACB 1KG AFR
57361.75 1 ACB 1KG AFR
57366.65 1 ACB 1KG AFR
57372.35 1 ACB 1KG AFR
57378.05 1 ACB 1KG AFR
57383.25 1 ACB 1KG AFR
57387.85 1 ACB 1KG AFR
57393.9 1 ACB 1KG AFR
57400.1 1 ACB 1KG AFR
57405.55 1 ACB 1KG AFR
57412.7 1 ACB 1KG AFR
57420.5 1 ACB 1KG AFR
57426.6 1 ACB 1KG AFR
57431.95 1 ACB 1KG AFR
57436.6 1 ACB 1KG AFR
57440.25 1 ACB 1KG AFR
57444.7 1 ACB 1KG AFR
57450.3 1 ACB 1KG AFR
57456.1 1 ACB 1KG AFR
57461.45 1 ACB 1KG AFR
57465.65 1 ACB 1KG AFR
57469.6 1 ACB 1KG AFR
57473.65 1 ACB 1KG AFR
57478.05 1 ACB 1KG AFR
57483.1 1 ACB 1KG AFR
57487.95 1 ACB 1KG AFR
57492.55 1 ACB 1KG AFR
57497.85 1 ACB 1KG AFR
57503.05 1 ACB 1KG AFR
57508.3 1 ACB 1KG AFR
57514.8 1 ACB 1KG AFR
57521.4 1 ACB 1KG AFR
57526 1 ACB 1KG AFR
57529.05 1 ACB 1KG AFR
57533.9 1 ACB 1KG AFR
57541.9 1 ACB 1KG AFR
57549.55 1 ACB 1KG AFR
57555.2 1 ACB 1KG AFR
57561.1 1 ACB 1KG AFR
57566.15 1 ACB 1KG AFR
57571.1 1 ACB 1KG AFR
57576.6 1 ACB 1KG AFR
57583.15 1 ACB 1KG AFR
57589.1 1 ACB 1KG AFR
57595.4 1 ACB 1KG AFR
57602.25 1 ACB 1KG AFR
57607.65 1 ACB 1KG AFR
57612.35 1 ACB 1KG AFR
57618.05 1 ACB 1KG AFR
57625.5 1 ACB 1KG AFR
57632.1 1 ACB 1KG AFR
57637.2 1 ACB 1KG AFR
57640.7 1 ACB 1KG AFR
57644.75 1 ACB 1KG AFR
57650.4 1 ACB 1KG AFR
57656.95 1 ACB 1KG AFR
57665.7 1 ACB 1KG AFR
57673.35 1 ACB 1KG AFR
57677.25 1 ACB 1KG AFR
57681 1 ACB 1KG AFR
57685.2 1 ACB 1KG AFR
57690.1 1 ACB 1KG AFR
57696.3 1 ACB 1KG AFR
57702.75 1 ACB 1KG AFR
57708.95 1 ACB 1KG AFR
57714.9 1 ACB 1KG AFR
57721 1 ACB 1KG AFR
57727.05 1 ACB 1KG AFR
57732.05 1 ACB 1KG AFR
57736.6 1 ACB 1KG AFR
57740.8 1 ACB 1KG AFR
57744.6 1 ACB 1KG AFR
57749.5 1 ACB 1KG AFR
57756.25 1 ACB 1KG AFR
57763.35 1 ACB 1KG AFR
57768.45 1 ACB 1KG AFR
57771.75 1 ACB 1KG AFR
57776.35 1 ACB 1KG AFR
57782.65 1 ACB 1KG AFR
57788.55 1 ACB 1KG AFR
57794.95 1 ACB 1KG AFR
57800.85 1 ACB 1KG AFR
57805.25 1 ACB 1KG AFR
57809.75 1 ACB 1KG AFR
57814.75 1 ACB 1KG AFR
57821.7 1 ACB 1KG AFR
57828.2 1 ACB 1KG AFR
57831.85 1 ACB 1KG AFR
57835 1 ACB 1KG AFR
57839.9 1 ACB 1KG AFR
57845.75 1 ACB 1KG AFR
57851.5 1 ACB 1KG AFR
57858 1 ACB 1KG AFR
57864.3 1 ACB 1KG AFR
57871.15 1 ACB 1KG AFR
57875.85 1 ACB 1KG AFR
57879.2 1 ACB 1KG AFR
57883.25 1 ACB 1KG AFR
57887.1 1 ACB 1KG AFR
57892.15 1 ACB 1KG AFR
57897.45 1 ACB 1KG AFR
57904.05 1 ACB 1KG AFR
57911.2 1 ACB 1KG AFR
57917 1 ACB 1KG AFR
57923.35 1 ACB 1KG AFR
57930.7 1 ACB 1KG AFR
57937.1 1 ACB 1KG AFR
57944.7 1 ACB 1KG AFR
57954.15 1 ACB 1KG AFR
57961.05 1 ACB 1KG AFR
57966.05 1 ACB 1KG AFR
57972.2 1 ACB 1KG AFR
57978.8 1 ACB 1KG AFR
57984.8 1 ACB 1KG AFR
57991.25 1 ACB 1KG AFR
57997.15 1 ACB 1KG AFR
58003.3 1 ACB 1KG AFR
58010.2 1 ACB 1KG AFR
58014.75 1 ACB 1KG AFR
58018.3 1 ACB 1KG AFR
58022.95 1 ACB 1KG AFR
58028.05 1 ACB 1KG AFR
58034 1 ACB 1KG AFR
58041.2 1 ACB 1KG AFR
58048.3 1 ACB 1KG AFR
58053.4 1 ACB 1KG AFR
58057.35 1 ACB 1KG AFR
58061.25 1 ACB 1KG AFR
58064.75 1 ACB 1KG AFR
58068.75 1 ACB 1KG AFR
58073.7 1 ACB 1KG AFR
58078.65 1 ACB 1KG AFR
58083.55 1 ACB 1KG AFR
58089 1 ACB 1KG AFR
58093.95 1 ACB 1KG AFR
58099.15 1 ACB 1KG AFR
58104.4 1 ACB 1KG AFR
58109 1 ACB 1KG AFR
58113.65 1 ACB 1KG AFR
58118.4 1 ACB 1KG AFR
58123.6 1 ACB 1KG AFR
58130.15 1 ACB 1KG AFR
58137.1 1 ACB 1KG AFR
58143.75 1 ACB 1KG AFR
58150.75 1 ACB 1KG AFR
58160.4 1 ACB 1KG AFR
58168.25 1 ACB 1KG AFR
58171.1 1 ACB 1KG AFR
58174.95 1 ACB 1KG AFR
58179.9 1 ACB 1KG AFR
58186.45 1 ACB 1KG AFR
58193.95 1 ACB 1KG AFR
58200.55 1 ACB 1KG AFR
58206.65 1 ACB 1KG AFR
58212.6 1 ACB 1KG AFR
58218.65 1 ACB 1KG AFR
58225.8 1 ACB 1KG AFR
58233.2 1 ACB 1KG AFR
58239.5 1 ACB 1KG AFR
58248.9 1 ACB 1KG AFR
58258.5 1 ACB 1KG AFR
58264.1 1 ACB 1KG AFR
58268.75 1 ACB 1KG AFR
58273.15 1 ACB 1KG AFR
58276.95 1 ACB 1KG AFR
58281.75 1 ACB 1KG AFR
58288.05 1 ACB 1KG AFR
58293.6 1 ACB 1KG AFR
58297.9 1 ACB 1KG AFR
58302.2 1 ACB 1KG AFR
58307.15 1 ACB 1KG AFR
58313.05 1 ACB 1KG AFR
58319.05 1 ACB 1KG AFR
58327.25 1 ACB 1KG AFR
58337.35 1 ACB 1KG AFR
58345.8 1 ACB 1KG AFR
58351.9 1 ACB 1KG AFR
58357.75 1 ACB 1KG AFR
58363.95 1 ACB 1KG AFR
58370 1 ACB 1KG AFR
58375.2 1 ACB 1KG AFR
58379.9 1 ACB 1KG AFR
58385.55 1 ACB 1KG AFR
58390.65 1 ACB 1KG AFR
58395.9 1 ACB 1KG AFR
58401.4 1 ACB 1KG AFR
58407 1 ACB 1KG AFR
58412.3 1 ACB 1KG AFR
58418.65 1 ACB 1KG AFR
58426.55 1 ACB 1KG AFR
58432.6 1 ACB 1KG AFR
58436.2 1 ACB 1KG AFR
58439 1 ACB 1KG AFR
58443.6 1 ACB 1KG AFR
58449.35 1 ACB 1KG AFR
58455.55 1 ACB 1KG AFR
58463.75 1 ACB 1KG AFR
58472.15 1 ACB 1KG AFR
58478.35 1 ACB 1KG AFR
58482.45 1 ACB 1KG AFR
58485.95 1 ACB 1KG AFR
58490.25 1 ACB 1KG AFR
58495.8 1 ACB 1KG AFR
58501.25 1 ACB 1KG AFR
58506.6 1 ACB 1KG AFR
58511.65 1 ACB 1KG AFR
58515.55 1 ACB 1KG AFR
58520.65 1 ACB 1KG AFR
58526.75 1 ACB 1KG AFR
58532.85 1 ACB 1KG AFR
58541.05 1 ACB 1KG AFR
58548.75 1 ACB 1KG AFR
58554.75 1 ACB 1KG AFR
58561.35 1 ACB 1KG AFR
58568.1 1 ACB 1KG AFR
58573.7 1 ACB 1KG AFR
58578.95 1 ACB 1KG AFR
58585.25 1 ACB 1KG AFR
58591.3 1 ACB 1KG AFR
58597 1 ACB 1KG AFR
58601.75 1 ACB 1KG AFR
58606.5 1 ACB 1KG AFR
58613 1 ACB 1KG AFR
58621.05 1 ACB 1KG AFR
58628.25 1 ACB 1KG AFR
58635.4 1 ACB 1KG AFR
58643.8 1 ACB 1KG AFR
58649.95 1 ACB 1KG AFR
58655.05 1 ACB 1KG AFR
58660.8 1 ACB 1KG AFR
58666.6 1 ACB 1KG AFR
58671.55 1 ACB 1KG AFR
58675.8 1 ACB 1KG AFR
58680.75 1 ACB 1KG AFR
58685.4 1 ACB 1KG AFR
58690.2 1 ACB 1KG AFR
58696.1 1 ACB 1KG AFR
58703 1 ACB 1KG AFR
58709.65 1 ACB 1KG AFR
58715.3 1 ACB 1KG AFR
58720.1 1 ACB 1KG AFR
58724.1 1 ACB 1KG AFR
58728.35 1 ACB 1KG AFR
58733.25 1 ACB 1KG AFR
58738.9 1 ACB 1KG AFR
58744.55 1 ACB 1KG AFR
58749.55 1 ACB 1KG AFR
58755.9 1 ACB 1KG AFR
58762.1 1 ACB 1KG AFR
58766.35 1 ACB 1KG AFR
58771.15 1 ACB 1KG AFR
58777.25 1 ACB 1KG AFR
58782.75 1 ACB 1KG AFR
58786.55 1 ACB 1KG AFR
58791.9 1 ACB 1KG AFR
58799.6 1 ACB 1KG AFR
58808.65 1 ACB 1KG AFR
58815.85 1 ACB 1KG AFR
58819.35 1 ACB 1KG AFR
58822.6 1 ACB 1KG AFR
58827.4 1 ACB 1KG AFR
58833.75 1 ACB 1KG AFR
58839.9 1 ACB 1KG AFR
58845.7 1 ACB 1KG AFR
58852.75 1 ACB 1KG AFR
58859.5 1 ACB 1KG AFR
58865.7 1 ACB 1KG AFR
58871.85 1 ACB 1KG AFR
58877.55 1 ACB 1KG AFR
58882.95 1 ACB 1KG AFR
58890 1 ACB 1KG AFR
58898.1 1 ACB 1KG AFR
58906.7 1 ACB 1KG AFR
58915.25 1 ACB 1KG AFR
58921.2 1 ACB 1KG AFR
58926 1 ACB 1KG AFR
58930 1 ACB 1KG AFR
58933.55 1 ACB 1KG AFR
58938.2 1 ACB 1KG AFR
58945.75 1 ACB 1KG AFR
58953.25 1 ACB 1KG AFR
58959.65 1 ACB 1KG AFR
58964.8 1 ACB 1KG AFR
58969.25 1 ACB 1KG AFR
58975 1 ACB 1KG AFR
58980.25 1 ACB 1KG AFR
58986.3 1 ACB 1KG AFR
58993.45 1 ACB 1KG AFR
58999.05 1 ACB 1KG AFR
59003.45 1 ACB 1KG AFR
59008.7 1 ACB 1KG AFR
59014.9 1 ACB 1KG AFR
59020.55 1 ACB 1KG AFR
59025.2 1 ACB 1KG AFR
59030.15 1 ACB 1KG AFR
59035.35 1 ACB 1KG AFR
59041.05 1 ACB 1KG AFR
59047.6 1 ACB 1KG AFR
59053.6 1 ACB 1KG AFR
59059.4 1 ACB 1KG AFR
59065.2 1 ACB 1KG AFR
59070.6 1 ACB 1KG AFR
59075.9 1 ACB 1KG AFR
59081.35 1 ACB 1KG AFR
59087.9 1 ACB 1KG AFR
59093.85 1 ACB 1KG AFR
59099.2 1 ACB 1KG AFR
59106.75 1 ACB 1KG AFR
59113.4 1 ACB 1KG AFR
59120.4 1 ACB 1KG AFR
59129.2 1 ACB 1KG AFR
59136.3 1 ACB 1KG AFR
59142.55 1 ACB 1KG AFR
59147.85 1 ACB 1KG AFR
59151.95 1 ACB 1KG AFR
59158.15 1 ACB 1KG AFR
59165.95 1 ACB 1KG AFR
59172.3 1 ACB 1KG AFR
59177.2 1 ACB 1KG AFR
59181.05 1 ACB 1KG AFR
59186.5 1 ACB 1KG AFR
59193.05 1 ACB 1KG AFR
59198.4 1 ACB 1KG AFR
59203.4 1 ACB 1KG AFR
59207.9 1 ACB 1KG AFR
59213.1 1 ACB 1KG AFR
59218.85 1 ACB 1KG AFR
59223.5 1 ACB 1KG AFR
59227.9 1 ACB 1KG AFR
59233.4 1 ACB 1KG AFR
59239.3 1 ACB 1KG AFR
59243.85 1 ACB 1KG AFR
59248.2 1 ACB 1KG AFR
59254.6 1 ACB 1KG AFR
59262.15 1 ACB 1KG AFR
59268.65 1 ACB 1KG AFR
59274.65 1 ACB 1KG AFR
59280.6 1 ACB 1KG AFR
59286.35 1 ACB 1KG AFR
59293 1 ACB 1KG AFR
59299.85 1 ACB 1KG AFR
59305.45 1 ACB 1KG AFR
59310.4 1 ACB 1KG AFR
59314.85 1 ACB 1KG AFR
59320.45 1 ACB 1KG AFR
59327.2 1 ACB 1KG AFR
59333.75 1 ACB 1KG AFR
59339.8 1 ACB 1KG AFR
59344.8 1 ACB 1KG AFR
59351 1 ACB 1KG AFR
59359.75 1 ACB 1KG AFR
59366.85 1 ACB 1KG AFR
59371.9 1 ACB 1KG AFR
59376.55 1 ACB 1KG AFR
59381.45 1 ACB 1KG AFR
59386.5 1 ACB 1KG AFR
59390.6 1 ACB 1KG AFR
59395.45 1 ACB 1KG AFR
59400.65 1 ACB 1KG AFR
59406.2 1 ACB 1KG AFR
59411.7 1 ACB 1KG AFR
59416.5 1 ACB 1KG AFR
59421.85 1 ACB 1KG AFR
59427.15 1 ACB 1KG AFR
59432.15 1 ACB 1KG AFR
59436.65 1 ACB 1KG AFR
59440.55 1 ACB 1KG AFR
59444.6 1 ACB 1KG AFR
59448.7 1 ACB 1KG AFR
59453.3 1 ACB 1KG AFR
59458.25 1 ACB 1KG AFR
59462.8 1 ACB 1KG AFR
59468.3 1 ACB 1KG AFR
59475.1 1 ACB 1KG AFR
59482.35 1 ACB 1KG AFR
59488.85 1 ACB 1KG AFR
59494.5 1 ACB 1KG AFR
59500.95 1 ACB 1KG AFR
59507.2 1 ACB 1KG AFR
59511.5 1 ACB 1KG AFR
59514.8 1 ACB 1KG AFR
59518.65 1 ACB 1KG AFR
59522.4 1 ACB 1KG AFR
59526.35 1 ACB 1KG AFR
59532 1 ACB 1KG AFR
59538.35 1 ACB 1KG AFR
59543.8 1 ACB 1KG AFR
59550.7 1 ACB 1KG AFR
59559.1 1 ACB 1KG AFR
59565 1 ACB 1KG AFR
59568.35 1 ACB 1KG AFR
59571.7 1 ACB 1KG AFR
59576.9 1 ACB 1KG AFR
59583.35 1 ACB 1KG AFR
59588.5 1 ACB 1KG AFR
59592.4 1 ACB 1KG AFR
59596.8 1 ACB 1KG AFR
59601.8 1 ACB 1KG AFR
59607.15 1 ACB 1KG AFR
59612.2 1 ACB 1KG AFR
59616.15 1 ACB 1KG AFR
59620.2 1 ACB 1KG AFR
59625.55 1 ACB 1KG AFR
59632.25 1 ACB 1KG AFR
59638.85 1 ACB 1KG AFR
59645.75 1 ACB 1KG AFR
59651.9 1 ACB 1KG AFR
59656.15 1 ACB 1KG AFR
59662.55 1 ACB 1KG AFR
59670.95 1 ACB 1KG AFR
59678.65 1 ACB 1KG AFR
59684.6 1 ACB 1KG AFR
59689.35 1 ACB 1KG AFR
59696.5 1 ACB 1KG AFR
59706.2 1 ACB 1KG AFR
59712.9 1 ACB 1KG AFR
59717.35 1 ACB 1KG AFR
59724.2 1 ACB 1KG AFR
59730.65 1 ACB 1KG AFR
59736 1 ACB 1KG AFR
59744.15 1 ACB 1KG AFR
59753.6 1 ACB 1KG AFR
59761.95 1 ACB 1KG AFR
59769.8 1 ACB 1KG AFR
59776.75 1 ACB 1KG AFR
59782.4 1 ACB 1KG AFR
59786.85 1 ACB 1KG AFR
59791.3 1 ACB 1KG AFR
59796.1 1 ACB 1KG AFR
59800.7 1 ACB 1KG AFR
59806.25 1 ACB 1KG AFR
59812.75 1 ACB 1KG AFR
59818.65 1 ACB 1KG AFR
59823.4 1 ACB 1KG AFR
59828.55 1 ACB 1KG AFR
59833.25 1 ACB 1KG AFR
59838.15 1 ACB 1KG AFR
59845.4 1 ACB 1KG AFR
59852.05 1 ACB 1KG AFR
59857.25 1 ACB 1KG AFR
59863.4 1 ACB 1KG AFR
59869.8 1 ACB 1KG AFR
59875.75 1 ACB 1KG AFR
59881.1 1 ACB 1KG AFR
59885.25 1 ACB 1KG AFR
59889.5 1 ACB 1KG AFR
59894.95 1 ACB 1KG AFR
59901.7 1 ACB 1KG AFR
59907.4 1 ACB 1KG AFR
59912.3 1 ACB 1KG AFR
59919.1 1 ACB 1KG AFR
59926.45 1 ACB 1KG AFR
59933.3 1 ACB 1KG AFR
59939.5 1 ACB 1KG AFR
59943.95 1 ACB 1KG AFR
59948.1 1 ACB 1KG AFR
59953.8 1 ACB 1KG AFR
59960.8 1 ACB 1KG AFR
59967.9 1 ACB 1KG AFR
59974.5 1 ACB 1KG AFR
59980 1 ACB 1KG AFR
59984.5 1 ACB 1KG AFR
59989.9 1 ACB 1KG AFR
59997.25 1 ACB 1KG AFR
60004.45 1 ACB 1KG AFR
60010.6 1 ACB 1KG AFR
60017.3 1 ACB 1KG AFR
60023.85 1 ACB 1KG AFR
60029.45 1 ACB 1KG AFR
60034.6 1 ACB 1KG AFR
60040.8 1 ACB 1KG AFR
60047.7 1 ACB 1KG AFR
60053.5 1 ACB 1KG AFR
60058.5 1 ACB 1KG AFR
60064.1 1 ACB 1KG AFR
60070.45 1 ACB 1KG AFR
60075.6 1 ACB 1KG AFR
60078.85 1 ACB 1KG AFR
60083.95 1 ACB 1KG AFR
60092.25 1 ACB 1KG AFR
60100 1 ACB 1KG AFR
60106.65 1 ACB 1KG AFR
60113.5 1 ACB 1KG AFR
60118.9 1 ACB 1KG AFR
60122.9 1 ACB 1KG AFR
60128.4 1 ACB 1KG AFR
60136.9 1 ACB 1KG AFR
60145.85 1 ACB 1KG AFR
60152.2 1 ACB 1KG AFR
60158.5 1 ACB 1KG AFR
60165.05 1 ACB 1KG AFR
60170.4 1 ACB 1KG AFR
60176.8 1 ACB 1KG AFR
60183.35 1 ACB 1KG AFR
60188.6 1 ACB 1KG AFR
60193.45 1 ACB 1KG AFR
60197.7 1 ACB 1KG AFR
60201.85 1 ACB 1KG AFR
60206.4 1 ACB 1KG AFR
60212.05 1 ACB 1KG AFR
60217.85 1 ACB 1KG AFR
60222.75 1 ACB 1KG AFR
60230.2 1 ACB 1KG AFR
60238.85 1 ACB 1KG AFR
60245.95 1 ACB 1KG AFR
60253.55 1 ACB 1KG AFR
60259.85 1 ACB 1KG AFR
60266.45 1 ACB 1KG AFR
60273.15 1 ACB 1KG AFR
60278.1 1 ACB 1KG AFR
60284.2 1 ACB 1KG AFR
60290.55 1 ACB 1KG AFR
60296.8 1 ACB 1KG AFR
60302.15 1 ACB 1KG AFR
60307.95 1 ACB 1KG AFR
60314.1 1 ACB 1KG AFR
60319.15 1 ACB 1KG AFR
60324.6 1 ACB 1KG AFR
60330.3 1 ACB 1KG AFR
60337.3 1 ACB 1KG AFR
60343.75 1 ACB 1KG AFR
60348.15 1 ACB 1KG AFR
60352.2 1 ACB 1KG AFR
60357.65 1 ACB 1KG AFR
60363.85 1 ACB 1KG AFR
60369.15 1 ACB 1KG AFR
60373.65 1 ACB 1KG AFR
60378.75 1 ACB 1KG AFR
60385.75 1 ACB 1KG AFR
60392.2 1 ACB 1KG AFR
60398.7 1 ACB 1KG AFR
60406.7 1 ACB 1KG AFR
60413.05 1 ACB 1KG AFR
60417.7 1 ACB 1KG AFR
60423.15 1 ACB 1KG AFR
60429.4 1 ACB 1KG AFR
60436.7 1 ACB 1KG AFR
60445.05 1 ACB 1KG AFR
60451.7 1 ACB 1KG AFR
60457.05 1 ACB 1KG AFR
60461.45 1 ACB 1KG AFR
60465 1 ACB 1KG AFR
60470.4 1 ACB 1KG AFR
60476.2 1 ACB 1KG AFR
60481.35 1 ACB 1KG AFR
60488.1 1 ACB 1KG AFR
60495.15 1 ACB 1KG AFR
60502.35 1 ACB 1KG AFR
60510.25 1 ACB 1KG AFR
60516.9 1 ACB 1KG AFR
60522.5 1 ACB 1KG AFR
60527.1 1 ACB 1KG AFR
60531.95 1 ACB 1KG AFR
60537.8 1 ACB 1KG AFR
60543.6 1 ACB 1KG AFR
60548.75 1 ACB 1KG AFR
60553.35 1 ACB 1KG AFR
60558.1 1 ACB 1KG AFR
60563.65 1 ACB 1KG AFR
60572.5 1 ACB 1KG AFR
60582.15 1 ACB 1KG AFR
60591.55 1 ACB 1KG AFR
60600.65 1 ACB 1KG AFR
60607.5 1 ACB 1KG AFR
60612 1 ACB 1KG AFR
60615.4 1 ACB 1KG AFR
60620.3 1 ACB 1KG AFR
60626.7 1 ACB 1KG AFR
60633.25 1 ACB 1KG AFR
60639.1 1 ACB 1KG AFR
60644.4 1 ACB 1KG AFR
60648.9 1 ACB 1KG AFR
60653 1 ACB 1KG AFR
60658 1 ACB 1KG AFR
60663.45 1 ACB 1KG AFR
60668.35 1 ACB 1KG AFR
60673.6 1 ACB 1KG AFR
60680.65 1 ACB 1KG AFR
60688.45 1 ACB 1KG AFR
60696.2 1 ACB 1KG AFR
60703.7 1 ACB 1KG AFR
60709.15 1 ACB 1KG AFR
60712.85 1 ACB 1KG AFR
60716.05 1 ACB 1KG AFR
60719.85 1 ACB 1KG AFR
60725.2 1 ACB 1KG AFR
60730.8 1 ACB 1KG AFR
60735.1 1 ACB 1KG AFR
60739.5 1 ACB 1KG AFR
60745.3 1 ACB 1KG AFR
60753.4 1 ACB 1KG AFR
60762.55 1 ACB 1KG AFR
60769.1 1 ACB 1KG AFR
60774.35 1 ACB 1KG AFR
60780.05 1 ACB 1KG AFR
60784.65 1 ACB 1KG AFR
60788.25 1 ACB 1KG AFR
60791.95 1 ACB 1KG AFR
60795.5 1 ACB 1KG AFR
60800.1 1 ACB 1KG AFR
60806.7 1 ACB 1KG AFR
60812.25 1 ACB 1KG AFR
60817.6 1 ACB 1KG AFR
60825.7 1 ACB 1KG AFR
60833.35 1 ACB 1KG AFR
60841.35 1 ACB 1KG AFR
60849.2 1 ACB 1KG AFR
60854.85 1 ACB 1KG AFR
60861.35 1 ACB 1KG AFR
60867.85 1 ACB 1KG AFR
60874.6 1 ACB 1KG AFR
60882.8 1 ACB 1KG AFR
60889.3 1 ACB 1KG AFR
60892.95 1 ACB 1KG AFR
60897.7 1 ACB 1KG AFR
60904.1 1 ACB 1KG AFR
60910.15 1 ACB 1KG AFR
60917.05 1 ACB 1KG AFR
60924.4 1 ACB 1KG AFR
60930.35 1 ACB 1KG AFR
60935 1 ACB 1KG AFR
60939.3 1 ACB 1KG AFR
60943.3 1 ACB 1KG AFR
60946.85 1 ACB 1KG AFR
60951.5 1 ACB 1KG AFR
60956.5 1 ACB 1KG AFR
60961.85 1 ACB 1KG AFR
60967.6 1 ACB 1KG AFR
60972.6 1 ACB 1KG AFR
60978.7 1 ACB 1KG AFR
60986.25 1 ACB 1KG AFR
60993.35 1 ACB 1KG AFR
61000.05 1 ACB 1KG AFR
61006.4 1 ACB 1KG AFR
61010.75 1 ACB 1KG AFR
61013.75 1 ACB 1KG AFR
61017.7 1 ACB 1KG AFR
61023.9 1 ACB 1KG AFR
61031.85 1 ACB 1KG AFR
61038.4 1 ACB 1KG AFR
61042.6 1 ACB 1KG AFR
61047.75 1 ACB 1KG AFR
61053.85 1 ACB 1KG AFR
61058.45 1 ACB 1KG AFR
61064.8 1 ACB 1KG AFR
61074.4 1 ACB 1KG AFR
61082.7 1 ACB 1KG AFR
61089.35 1 ACB 1KG AFR
61095.15 1 ACB 1KG AFR
61099.6 1 ACB 1KG AFR
61104.4 1 ACB 1KG AFR
61109.6 1 ACB 1KG AFR
61114.35 1 ACB 1KG AFR
61119.15 1 ACB 1KG AFR
61125.4 1 ACB 1KG AFR
61132.25 1 ACB 1KG AFR
61139.7 1 ACB 1KG AFR
61147.1 1 ACB 1KG AFR
61152.4 1 ACB 1KG AFR
61158.35 1 ACB 1KG AFR
61164.25 1 ACB 1KG AFR
61169 1 ACB 1KG AFR
61174.65 1 ACB 1KG AFR
61180.7 1 ACB 1KG AFR
61186.25 1 ACB 1KG AFR
61191.8 1 ACB 1KG AFR
61199.5 1 ACB 1KG AFR
61208.15 1 ACB 1KG AFR
61214.55 1 ACB 1KG AFR
61219.85 1 ACB 1KG AFR
61223.85 1 ACB 1KG AFR
61228.25 1 ACB 1KG AFR
61234.95 1 ACB 1KG AFR
61241 1 ACB 1KG AFR
61246.65 1 ACB 1KG AFR
61253.55 1 ACB 1KG AFR
61260.35 1 ACB 1KG AFR
61267.35 1 ACB 1KG AFR
61274 1 ACB 1KG AFR
61279.15 1 ACB 1KG AFR
61284.4 1 ACB 1KG AFR
61289.7 1 ACB 1KG AFR
61295.85 1 ACB 1KG AFR
61302.85 1 ACB 1KG AFR
61310.15 1 ACB 1KG AFR
61316.75 1 ACB 1KG AFR
61322.45 1 ACB 1KG AFR
61327.7 1 ACB 1KG AFR
61333.4 1 ACB 1KG AFR
61339.9 1 ACB 1KG AFR
61345.55 1 ACB 1KG AFR
61351.45 1 ACB 1KG AFR
61357.95 1 ACB 1KG AFR
61366 1 ACB 1KG AFR
61374.7 1 ACB 1KG AFR
61382.3 1 ACB 1KG AFR
61387.6 1 ACB 1KG AFR
61391.8 1 ACB 1KG AFR
61398.95 1 ACB 1KG AFR
61407.7 1 ACB 1KG AFR
61414.4 1 ACB 1KG AFR
61419.6 1 ACB 1KG AFR
61425.55 1 ACB 1KG AFR
61432.1 1 ACB 1KG AFR
61437.55 1 ACB 1KG AFR
61442.95 1 ACB 1KG AFR
61449.9 1 ACB 1KG AFR
61457.15 1 ACB 1KG AFR
61464.3 1 ACB 1KG AFR
61470.3 1 ACB 1KG AFR
61475.55 1 ACB 1KG AFR
61480.3 1 ACB 1KG AFR
61485.15 1 ACB 1KG AFR
61490.85 1 ACB 1KG AFR
61496 1 ACB 1KG AFR
61500.1 1 ACB 1KG AFR
61503.65 1 ACB 1KG AFR
61508.65 1 ACB 1KG AFR
61514.15 1 ACB 1KG AFR
61519.2 1 ACB 1KG AFR
61525.3 1 ACB 1KG AFR
61530.7 1 ACB 1KG AFR
61535.45 1 ACB 1KG AFR
61540.05 1 ACB 1KG AFR
61545.65 1 ACB 1KG AFR
61552.2 1 ACB 1KG AFR
61558.1 1 ACB 1KG AFR
61564.15 1 ACB 1KG AFR
61569.8 1 ACB 1KG AFR
61575 1 ACB 1KG AFR
61579.8 1 ACB 1KG AFR
61585.35 1 ACB 1KG AFR
61591.95 1 ACB 1KG AFR
61597.85 1 ACB 1KG AFR
61603.2 1 ACB 1KG AFR
61607.95 1 ACB 1KG AFR
61611.75 1 ACB 1KG AFR
61616.1 1 ACB 1KG AFR
61621.5 1 ACB 1KG AFR
61626.75 1 ACB 1KG AFR
61631.85 1 ACB 1KG AFR
61636.95 1 ACB 1KG AFR
61641.9 1 ACB 1KG AFR
61647.85 1 ACB 1KG AFR
61654.3 1 ACB 1KG AFR
61659.3 1 ACB 1KG AFR
61664.05 1 ACB 1KG AFR
61669.7 1 ACB 1KG AFR
61675.45 1 ACB 1KG AFR
61681.45 1 ACB 1KG AFR
61687.55 1 ACB 1KG AFR
61694.05 1 ACB 1KG AFR
61700.55 1 ACB 1KG AFR
61706.6 1 ACB 1KG AFR
61712.95 1 ACB 1KG AFR
61720.05 1 ACB 1KG AFR
61728.25 1 ACB 1KG AFR
61735.5 1 ACB 1KG AFR
61742.45 1 ACB 1KG AFR
61748.85 1 ACB 1KG AFR
61754.35 1 ACB 1KG AFR
61761.15 1 ACB 1KG AFR
61768.3 1 ACB 1KG AFR
61775.7 1 ACB 1KG AFR
61783.6 1 ACB 1KG AFR
61790.85 1 ACB 1KG AFR
61797.2 1 ACB 1KG AFR
61802.85 1 ACB 1KG AFR
61808.5 1 ACB 1KG AFR
61814.5 1 ACB 1KG AFR
61821.95 1 ACB 1KG AFR
61828.8 1 ACB 1KG AFR
61834.05 1 ACB 1KG AFR
61840.05 1 ACB 1KG AFR
61845.7 1 ACB 1KG AFR
61851.3 1 ACB 1KG AFR
61857.9 1 ACB 1KG AFR
61863.9 1 ACB 1KG AFR
61869.5 1 ACB 1KG AFR
61875.05 1 ACB 1KG AFR
61880 1 ACB 1KG AFR
61884.1 1 ACB 1KG AFR
61888.35 1 ACB 1KG AFR
61894.2 1 ACB 1KG AFR
61900.4 1 ACB 1KG AFR
61908.15 1 ACB 1KG AFR
61916.15 1 ACB 1KG AFR
61922 1 ACB 1KG AFR
61926.65 1 ACB 1KG AFR
61933.45 1 ACB 1KG AFR
61941.15 1 ACB 1KG AFR
61946.45 1 ACB 1KG AFR
61951.4 1 ACB 1KG AFR
61957.65 1 ACB 1KG AFR
61964.2 1 ACB 1KG AFR
61970.55 1 ACB 1KG AFR
61976.95 1 ACB 1KG AFR
61983.25 1 ACB 1KG AFR
61991.45 1 ACB 1KG AFR
61999.75 1 ACB 1KG AFR
62006.05 1 ACB 1KG AFR
62011.45 1 ACB 1KG AFR
62016.95 1 ACB 1KG AFR
62024.35 1 ACB 1KG AFR
62032.5 1 ACB 1KG AFR
62038.25 1 ACB 1KG AFR
62043.9 1 ACB 1KG AFR
62050.9 1 ACB 1KG AFR
62058.25 1 ACB 1KG AFR
62066.75 1 ACB 1KG AFR
62077.45 1 ACB 1KG AFR
62086.95 1 ACB 1KG AFR
62091.65 1 ACB 1KG AFR
62095.8 1 ACB 1KG AFR
62101.5 1 ACB 1KG AFR
62106.35 1 ACB 1KG AFR
62112.2 1 ACB 1KG AFR
62120.1 1 ACB 1KG AFR
62125.5 1 ACB 1KG AFR
62128.95 1 ACB 1KG AFR
62132.75 1 ACB 1KG AFR
62137.45 1 ACB 1KG AFR
62142.8 1 ACB 1KG AFR
62147.1 1 ACB 1KG AFR
62151.25 1 ACB 1KG AFR
62155.95 1 ACB 1KG AFR
62160.85 1 ACB 1KG AFR
62166.75 1 ACB 1KG AFR
62172.45 1 ACB 1KG AFR
62177.85 1 ACB 1KG AFR
62184.6 1 ACB 1KG AFR
62190.6 1 ACB 1KG AFR
62194.35 1 ACB 1KG AFR
62198.5 1 ACB 1KG AFR
62202.95 1 ACB 1KG AFR
62208.95 1 ACB 1KG AFR
62217.05 1 ACB 1KG AFR
62224.2 1 ACB 1KG AFR
62229.9 1 ACB 1KG AFR
62235 1 ACB 1KG AFR
62240.25 1 ACB 1KG AFR
62246.25 1 ACB 1KG AFR
62252.75 1 ACB 1KG AFR
62259.05 1 ACB 1KG AFR
62265.05 1 ACB 1KG AFR
62270.25 1 ACB 1KG AFR
62275.55 1 ACB 1KG AFR
62280.75 1 ACB 1KG AFR
62285.25 1 ACB 1KG AFR
62290.1 1 ACB 1KG AFR
62296.2 1 ACB 1KG AFR
62301.45 1 ACB 1KG AFR
62308.15 1 ACB 1KG AFR
62317.15 1 ACB 1KG AFR
62324.35 1 ACB 1KG AFR
62333.2 1 ACB 1KG AFR
62342.6 1 ACB 1KG AFR
62349.2 1 ACB 1KG AFR
62354.6 1 ACB 1KG AFR
62360.5 1 ACB 1KG AFR
62366.4 1 ACB 1KG AFR
62370.7 1 ACB 1KG AFR
62375.1 1 ACB 1KG AFR
62380.75 1 ACB 1KG AFR
62386.2 1 ACB 1KG AFR
62390.75 1 ACB 1KG AFR
62396.55 1 ACB 1KG AFR
62403.55 1 ACB 1KG AFR
62408.45 1 ACB 1KG AFR
62412.25 1 ACB 1KG AFR
62417.45 1 ACB 1KG AFR
62423.8 1 ACB 1KG AFR
62430.05 1 ACB 1KG AFR
62436.9 1 ACB 1KG AFR
62445 1 ACB 1KG AFR
62451.3 1 ACB 1KG AFR
62456.85 1 ACB 1KG AFR
62463.15 1 ACB 1KG AFR
62468.55 1 ACB 1KG AFR
62473.55 1 ACB 1KG AFR
62478.25 1 ACB 1KG AFR
62483.6 1 ACB 1KG AFR
62491.65 1 ACB 1KG AFR
62500.7 1 ACB 1KG AFR
62507.05 1 ACB 1KG AFR
62511.35 1 ACB 1KG AFR
62516.75 1 ACB 1KG AFR
62522.7 1 ACB 1KG AFR
62529.5 1 ACB 1KG AFR
62536.55 1 ACB 1KG AFR
62542.7 1 ACB 1KG AFR
62548.5 1 ACB 1KG AFR
62552.85 1 ACB 1KG AFR
62556.7 1 ACB 1KG AFR
62561.2 1 ACB 1KG AFR
62566.55 1 ACB 1KG AFR
62572.15 1 ACB 1KG AFR
62577.6 1 ACB 1KG AFR
62585 1 ACB 1KG AFR
62593.25 1 ACB 1KG AFR
62600.5 1 ACB 1KG AFR
62608.35 1 ACB 1KG AFR
62616.8 1 ACB 1KG AFR
62625.05 1 ACB 1KG AFR
62631.75 1 ACB 1KG AFR
62637.7 1 ACB 1KG AFR
62644.25 1 ACB 1KG AFR
62650.75 1 ACB 1KG AFR
62657.25 1 ACB 1KG AFR
62662.55 1 ACB 1KG AFR
62667.65 1 ACB 1KG AFR
62673.6 1 ACB 1KG AFR
62678.65 1 ACB 1KG AFR
62684.95 1 ACB 1KG AFR
62692.75 1 ACB 1KG AFR
62699.9 1 ACB 1KG AFR
62705.7 1 ACB 1KG AFR
62711.35 1 ACB 1KG AFR
62719.55 1 ACB 1KG AFR
62727.85 1 ACB 1KG AFR
62734.9 1 ACB 1KG AFR
62741.2 1 ACB 1KG AFR
62747.25 1 ACB 1KG AFR
62754.2 1 ACB 1KG AFR
62762.65 1 ACB 1KG AFR
62771.45 1 ACB 1KG AFR
62780.95 1 ACB 1KG AFR
62790 1 ACB 1KG AFR
62796.95 1 ACB 1KG AFR
62803.55 1 ACB 1KG AFR
62809.35 1 ACB 1KG AFR
62813.75 1 ACB 1KG AFR
62819.4 1 ACB 1KG AFR
62826.1 1 ACB 1KG AFR
62832.55 1 ACB 1KG AFR
62839.1 1 ACB 1KG AFR
62845.1 1 ACB 1KG AFR
62851.75 1 ACB 1KG AFR
62857.8 1 ACB 1KG AFR
62863.55 1 ACB 1KG AFR
62870.1 1 ACB 1KG AFR
62875.65 1 ACB 1KG AFR
62880.75 1 ACB 1KG AFR
62886.35 1 ACB 1KG AFR
62892.8 1 ACB 1KG AFR
62902.2 1 ACB 1KG AFR
62912.45 1 ACB 1KG AFR
62920.35 1 ACB 1KG AFR
62925.55 1 ACB 1KG AFR
62929.6 1 ACB 1KG AFR
62934.65 1 ACB 1KG AFR
62939.55 1 ACB 1KG AFR
62945.05 1 ACB 1KG AFR
62952.5 1 ACB 1KG AFR
62959.6 1 ACB 1KG AFR
62967.4 1 ACB 1KG AFR
62975.3 1 ACB 1KG AFR
62982.3 1 ACB 1KG AFR
62988.4 1 ACB 1KG AFR
62994.25 1 ACB 1KG AFR
63000.9 1 ACB 1KG AFR
63006.75 1 ACB 1KG AFR
63012.65 1 ACB 1KG AFR
63019.05 1 ACB 1KG AFR
63025.5 1 ACB 1KG AFR
63031.65 1 ACB 1KG AFR
63037.2 1 ACB 1KG AFR
63042 1 ACB 1KG AFR
63046.75 1 ACB 1KG AFR
63052.25 1 ACB 1KG AFR
63059.75 1 ACB 1KG AFR
63066.95 1 ACB 1KG AFR
63072.55 1 ACB 1KG AFR
63080.2 1 ACB 1KG AFR
63087.85 1 ACB 1KG AFR
63092.5 1 ACB 1KG AFR
63096.95 1 ACB 1KG AFR
63103.35 1 ACB 1KG AFR
63110.65 1 ACB 1KG AFR
63116.8 1 ACB 1KG AFR
63121.9 1 ACB 1KG AFR
63127.1 1 ACB 1KG AFR
63132.8 1 ACB 1KG AFR
63140.05 1 ACB 1KG AFR
63146.55 1 ACB 1KG AFR
63150.9 1 ACB 1KG AFR
63154.6 1 ACB 1KG AFR
63158.05 1 ACB 1KG AFR
63162.95 1 ACB 1KG AFR
63169.55 1 ACB 1KG AFR
63175.75 1 ACB 1KG AFR
63180.6 1 ACB 1KG AFR
63185.3 1 ACB 1KG AFR
63189.95 1 ACB 1KG AFR
63194.3 1 ACB 1KG AFR
63199.3 1 ACB 1KG AFR
63204.75 1 ACB 1KG AFR
63211.15 1 ACB 1KG AFR
63217.05 1 ACB 1KG AFR
63221.15 1 ACB 1KG AFR
63226.65 1 ACB 1KG AFR
63233.9 1 ACB 1KG AFR
63239.85 1 ACB 1KG AFR
63246.55 1 ACB 1KG AFR
63253.85 1 ACB 1KG AFR
63259 1 ACB 1KG AFR
63263.6 1 ACB 1KG AFR
63269 1 ACB 1KG AFR
63274.4 1 ACB 1KG AFR
63278.8 1 ACB 1KG AFR
63283.65 1 ACB 1KG AFR
63288.5 1 ACB 1KG AFR
63293.7 1 ACB 1KG AFR
63299.9 1 ACB 1KG AFR
63305.7 1 ACB 1KG AFR
63311.65 1 ACB 1KG AFR
63317.75 1 ACB 1KG AFR
63323.55 1 ACB 1KG AFR
63328.5 1 ACB 1KG AFR
63332.15 1 ACB 1KG AFR
63336.55 1 ACB 1KG AFR
63341.95 1 ACB 1KG AFR
63348.95 1 ACB 1KG AFR
63355.8 1 ACB 1KG AFR
63362.45 1 ACB 1KG AFR
63369.65 1 ACB 1KG AFR
63375.15 1 ACB 1KG AFR
63379.6 1 ACB 1KG AFR
63383.3 1 ACB 1KG AFR
63387.3 1 ACB 1KG AFR
63392.45 1 ACB 1KG AFR
63398.5 1 ACB 1KG AFR
63403.6 1 ACB 1KG AFR
63408 1 ACB 1KG AFR
63413.9 1 ACB 1KG AFR
63419.25 1 ACB 1KG AFR
63424.75 1 ACB 1KG AFR
63431.05 1 ACB 1KG AFR
63436.9 1 ACB 1KG AFR
63442.8 1 ACB 1KG AFR
63447.2 1 ACB 1KG AFR
63451.85 1 ACB 1KG AFR
63458.3 1 ACB 1KG AFR
63463.75 1 ACB 1KG AFR
63467.5 1 ACB 1KG AFR
63471.65 1 ACB 1KG AFR
63476.8 1 ACB 1KG AFR
63482.1 1 ACB 1KG AFR
63488.2 1 ACB 1KG AFR
63494.8 1 ACB 1KG AFR
63500.5 1 ACB 1KG AFR
63505.8 1 ACB 1KG AFR
63511 1 ACB 1KG AFR
63515.7 1 ACB 1KG AFR
63519.35 1 ACB 1KG AFR
63523.7 1 ACB 1KG AFR
63529.1 1 ACB 1KG AFR
63534.05 1 ACB 1KG AFR
63538.35 1 ACB 1KG AFR
63543.2 1 ACB 1KG AFR
63547.85 1 ACB 1KG AFR
63552.55 1 ACB 1KG AFR
63558.4 1 ACB 1KG AFR
63564.45 1 ACB 1KG AFR
63570.55 1 ACB 1KG AFR
63577.4 1 ACB 1KG AFR
63583.95 1 ACB 1KG AFR
63588 1 ACB 1KG AFR
63591.15 1 ACB 1KG AFR
63595.45 1 ACB 1KG AFR
63602.4 1 ACB 1KG AFR
63609.15 1 ACB 1KG AFR
63613.95 1 ACB 1KG AFR
63619.75 1 ACB 1KG AFR
63626.75 1 ACB 1KG AFR
63633.35 1 ACB 1KG AFR
63640.15 1 ACB 1KG AFR
63648.4 1 ACB 1KG AFR
63655.8 1 ACB 1KG AFR
63662.1 1 ACB 1KG AFR
63667.45 1 ACB 1KG AFR
63671.1 1 ACB 1KG AFR
63675.45 1 ACB 1KG AFR
63681.6 1 ACB 1KG AFR
63688.65 1 ACB 1KG AFR
63694.65 1 ACB 1KG AFR
63699.2 1 ACB 1KG AFR
63704.15 1 ACB 1KG AFR
63711.45 1 ACB 1KG AFR
63720.7 1 ACB 1KG AFR
63728.55 1 ACB 1KG AFR
63733.55 1 ACB 1KG AFR
63738.2 1 ACB 1KG AFR
63744.2 1 ACB 1KG AFR
63749.75 1 ACB 1KG AFR
63754.75 1 ACB 1KG AFR
63761.2 1 ACB 1KG AFR
63767.6 1 ACB 1KG AFR
63772.85 1 ACB 1KG AFR
63778.95 1 ACB 1KG AFR
63785.6 1 ACB 1KG AFR
63790.1 1 ACB 1KG AFR
63793.9 1 ACB 1KG AFR
63799.55 1 ACB 1KG AFR
63805.6 1 ACB 1KG AFR
63811.8 1 ACB 1KG AFR
63819.35 1 ACB 1KG AFR
63825.05 1 ACB 1KG AFR
63829.4 1 ACB 1KG AFR
63835.2 1 ACB 1KG AFR
63840.95 1 ACB 1KG AFR
63846.8 1 ACB 1KG AFR
63852.95 1 ACB 1KG AFR
63860.1 1 ACB 1KG AFR
63867.9 1 ACB 1KG AFR
63873.55 1 ACB 1KG AFR
63879.05 1 ACB 1KG AFR
63887.6 1 ACB 1KG AFR
63894.85 1 ACB 1KG AFR
63900.65 1 ACB 1KG AFR
63905.75 1 ACB 1KG AFR
63908.65 1 ACB 1KG AFR
63912.6 1 ACB 1KG AFR
63918 1 ACB 1KG AFR
63922.95 1 ACB 1KG AFR
63927.4 1 ACB 1KG AFR
63931.65 1 ACB 1KG AFR
63936 1 ACB 1KG AFR
63940.8 1 ACB 1KG AFR
63946.4 1 ACB 1KG AFR
63952.85 1 ACB 1KG AFR
63959 1 ACB 1KG AFR
63964.9 1 ACB 1KG AFR
63970.85 1 ACB 1KG AFR
63976.5 1 ACB 1KG AFR
63982.1 1 ACB 1KG AFR
63987.35 1 ACB 1KG AFR
63993.4 1 ACB 1KG AFR
64000.4 1 ACB 1KG AFR
64007.55 1 ACB 1KG AFR
64014.1 1 ACB 1KG AFR
64018.7 1 ACB 1KG AFR
64023.05 1 ACB 1KG AFR
64029.7 1 ACB 1KG AFR
64037.1 1 ACB 1KG AFR
64043.55 1 ACB 1KG AFR
64049.55 1 ACB 1KG AFR
64054.45 1 ACB 1KG AFR
64060.1 1 ACB 1KG AFR
64067.55 1 ACB 1KG AFR
64075.65 1 ACB 1KG AFR
64083 1 ACB 1KG AFR
64089 1 ACB 1KG AFR
64093.55 1 ACB 1KG AFR
64098.5 1 ACB 1KG AFR
64104.6 1 ACB 1KG AFR
64110.85 1 ACB 1KG AFR
64116.8 1 ACB 1KG AFR
64123.55 1 ACB 1KG AFR
64130.25 1 ACB 1KG AFR
64135.45 1 ACB 1KG AFR
64141.15 1 ACB 1KG AFR
64146.15 1 ACB 1KG AFR
64151.75 1 ACB 1KG AFR
64158.8 1 ACB 1KG AFR
64164.85 1 ACB 1KG AFR
64170.05 1 ACB 1KG AFR
64175.75 1 ACB 1KG AFR
64180.9 1 ACB 1KG AFR
64186.45 1 ACB 1KG AFR
64192.2 1 ACB 1KG AFR
64197.8 1 ACB 1KG AFR
64203.85 1 ACB 1KG AFR
64209.05 1 ACB 1KG AFR
64213.55 1 ACB 1KG AFR
64217.75 1 ACB 1KG AFR
64222.75 1 ACB 1KG AFR
64228.65 1 ACB 1KG AFR
64235.85 1 ACB 1KG AFR
64241.95 1 ACB 1KG AFR
64246 1 ACB 1KG AFR
64250.6 1 ACB 1KG AFR
64255.65 1 ACB 1KG AFR
64261.5 1 ACB 1KG AFR
64266.8 1 ACB 1KG AFR
64270.4 1 ACB 1KG AFR
64275.25 1 ACB 1KG AFR
64281.05 1 ACB 1KG AFR
64286.35 1 ACB 1KG AFR
64291.5 1 ACB 1KG AFR
64297.2 1 ACB 1KG AFR
64303.4 1 ACB 1KG AFR
64309.7 1 ACB 1KG AFR
64316.9 1 ACB 1KG AFR
64325.9 1 ACB 1KG AFR
64335.65 1 ACB 1KG AFR
64344.2 1 ACB 1KG AFR
64351.05 1 ACB 1KG AFR
64357.45 1 ACB 1KG AFR
64362.55 1 ACB 1KG AFR
64366.6 1 ACB 1KG AFR
64371.65 1 ACB 1KG AFR
64376.85 1 ACB 1KG AFR
64381.75 1 ACB 1KG AFR
64386.8 1 ACB 1KG AFR
64392.1 1 ACB 1KG AFR
64398 1 ACB 1KG AFR
64403.9 1 ACB 1KG AFR
64409.4 1 ACB 1KG AFR
64416.35 1 ACB 1KG AFR
64423.4 1 ACB 1KG AFR
64429.15 1 ACB 1KG AFR
64434.45 1 ACB 1KG AFR
64438.9 1 ACB 1KG AFR
64444.1 1 ACB 1KG AFR
64450.45 1 ACB 1KG AFR
64455.9 1 ACB 1KG AFR
64461.6 1 ACB 1KG AFR
64467.75 1 ACB 1KG AFR
64473.1 1 ACB 1KG AFR
64478.9 1 ACB 1KG AFR
64485.65 1 ACB 1KG AFR
64491.5 1 ACB 1KG AFR
64496.2 1 ACB 1KG AFR
64501.75 1 ACB 1KG AFR
64507.9 1 ACB 1KG AFR
64515.2 1 ACB 1KG AFR
64524.5 1 ACB 1KG AFR
64534.2 1 ACB 1KG AFR
64542.05 1 ACB 1KG AFR
64547.95 1 ACB 1KG AFR
64554.65 1 ACB 1KG AFR
64561.65 1 ACB 1KG AFR
64568.3 1 ACB 1KG AFR
64575.2 1 ACB 1KG AFR
64581.6 1 ACB 1KG AFR
64587.4 1 ACB 1KG AFR
64593.1 1 ACB 1KG AFR
64599.95 1 ACB 1KG AFR
64608.35 1 ACB 1KG AFR
64615.7 1 ACB 1KG AFR
64621.9 1 ACB 1KG AFR
64627.8 1 ACB 1KG AFR
64633.75 1 ACB 1KG AFR
64640.8 1 ACB 1KG AFR
64648.05 1 ACB 1KG AFR
64655.15 1 ACB 1KG AFR
64662.45 1 ACB 1KG AFR
64669.4 1 ACB 1KG AFR
64674.6 1 ACB 1KG AFR
64679.75 1 ACB 1KG AFR
64685.55 1 ACB 1KG AFR
64691.15 1 ACB 1KG AFR
64698.05 1 ACB 1KG AFR
64705.35 1 ACB 1KG AFR
64711.1 1 ACB 1KG AFR
64715.45 1 ACB 1KG AFR
64720.65 1 ACB 1KG AFR
64727.35 1 ACB 1KG AFR
64732.6 1 ACB 1KG AFR
64737.9 1 ACB 1KG AFR
64745.9 1 ACB 1KG AFR
64753.8 1 ACB 1KG AFR
64760.1 1 ACB 1KG AFR
64767.8 1 ACB 1KG AFR
64776.3 1 ACB 1KG AFR
64783.15 1 ACB 1KG AFR
64790.85 1 ACB 1KG AFR
64798.75 1 ACB 1KG AFR
64806.8 1 ACB 1KG AFR
64815.35 1 ACB 1KG AFR
64821.25 1 ACB 1KG AFR
64825.15 1 ACB 1KG AFR
64830.7 1 ACB 1KG AFR
64838.35 1 ACB 1KG AFR
64844.3 1 ACB 1KG AFR
64848.15 1 ACB 1KG AFR
64853.3 1 ACB 1KG AFR
64858.55 1 ACB 1KG AFR
64863.05 1 ACB 1KG AFR
64867.9 1 ACB 1KG AFR
64872.85 1 ACB 1KG AFR
64879 1 ACB 1KG AFR
64886.95 1 ACB 1KG AFR
64893.65 1 ACB 1KG AFR
64899.4 1 ACB 1KG AFR
64906.3 1 ACB 1KG AFR
64913.85 1 ACB 1KG AFR
64921.25 1 ACB 1KG AFR
64928.1 1 ACB 1KG AFR
64933.6 1 ACB 1KG AFR
64938.6 1 ACB 1KG AFR
64943.3 1 ACB 1KG AFR
64947.5 1 ACB 1KG AFR
64952.55 1 ACB 1KG AFR
64957.15 1 ACB 1KG AFR
64961.7 1 ACB 1KG AFR
64966.5 1 ACB 1KG AFR
64971.8 1 ACB 1KG AFR
64977.6 1 ACB 1KG AFR
64981.95 1 ACB 1KG AFR
64984.85 1 ACB 1KG AFR
64988.4 1 ACB 1KG AFR
64992.8 1 ACB 1KG AFR
64997.95 1 ACB 1KG AFR
65004.9 1 ACB 1KG AFR
65013.05 1 ACB 1KG AFR
65020.75 1 ACB 1KG AFR
65027.85 1 ACB 1KG AFR
65033.65 1 ACB 1KG AFR
65037.6 1 ACB 1KG AFR
65042.25 1 ACB 1KG AFR
65048.3 1 ACB 1KG AFR
65053.85 1 ACB 1KG AFR
65059.25 1 ACB 1KG AFR
65065.45 1 ACB 1KG AFR
65072 1 ACB 1KG AFR
65077.5 1 ACB 1KG AFR
65083.5 1 ACB 1KG AFR
65090.25 1 ACB 1KG AFR
65096.1 1 ACB 1KG AFR
65102.05 1 ACB 1KG AFR
65110 1 ACB 1KG AFR
65117.2 1 ACB 1KG AFR
65122 1 ACB 1KG AFR
65128 1 ACB 1KG AFR
65135 1 ACB 1KG AFR
65141.5 1 ACB 1KG AFR
65148 1 ACB 1KG AFR
65154.1 1 ACB 1KG AFR
65160.7 1 ACB 1KG AFR
65168.2 1 ACB 1KG AFR
65174.4 1 ACB 1KG AFR
65181 1 ACB 1KG AFR
65188.3 1 ACB 1KG AFR
65194.75 1 ACB 1KG AFR
65201.5 1 ACB 1KG AFR
65207.55 1 ACB 1KG AFR
65213.75 1 ACB 1KG AFR
65221.8 1 ACB 1KG AFR
65230.45 1 ACB 1KG AFR
65237.9 1 ACB 1KG AFR
65243.95 1 ACB 1KG AFR
65249.6 1 ACB 1KG AFR
65255.3 1 ACB 1KG AFR
65261.2 1 ACB 1KG AFR
65268 1 ACB 1KG AFR
65275.7 1 ACB 1KG AFR
65282.1 1 ACB 1KG AFR
65288.25 1 ACB 1KG AFR
65295.1 1 ACB 1KG AFR
65300.4 1 ACB 1KG AFR
65306.25 1 ACB 1KG AFR
65315.75 1 ACB 1KG AFR
65323.25 1 ACB 1KG AFR
65326.9 1 ACB 1KG AFR
65330.95 1 ACB 1KG AFR
65335.25 1 ACB 1KG AFR
65341.7 1 ACB 1KG AFR
65351.6 1 ACB 1KG AFR
65359.8 1 ACB 1KG AFR
65366.65 1 ACB 1KG AFR
65374.95 1 ACB 1KG AFR
65382.85 1 ACB 1KG AFR
65389.55 1 ACB 1KG AFR
65395.2 1 ACB 1KG AFR
65400.25 1 ACB 1KG AFR
65405.8 1 ACB 1KG AFR
65410.9 1 ACB 1KG AFR
65415.8 1 ACB 1KG AFR
65421.6 1 ACB 1KG AFR
65426.95 1 ACB 1KG AFR
65433.35 1 ACB 1KG AFR
65440.35 1 ACB 1KG AFR
65445.95 1 ACB 1KG AFR
65451.6 1 ACB 1KG AFR
65458.2 1 ACB 1KG AFR
65463.8 1 ACB 1KG AFR
65469.65 1 ACB 1KG AFR
65475.95 1 ACB 1KG AFR
65482.65 1 ACB 1KG AFR
65491.1 1 ACB 1KG AFR
65497.5 1 ACB 1KG AFR
65502.95 1 ACB 1KG AFR
65508.6 1 ACB 1KG AFR
65514 1 ACB 1KG AFR
65521.2 1 ACB 1KG AFR
65528.25 1 ACB 1KG AFR
65533.5 1 ACB 1KG AFR
65538.1 1 ACB 1KG AFR
65542.3 1 ACB 1KG AFR
65546.9 1 ACB 1KG AFR
65553.85 1 ACB 1KG AFR
65561.8 1 ACB 1KG AFR
65569.45 1 ACB 1KG AFR
65577.35 1 ACB 1KG AFR
65584.25 1 ACB 1KG AFR
65589.95 1 ACB 1KG AFR
65595.9 1 ACB 1KG AFR
65602.75 1 ACB 1KG AFR
65611 1 ACB 1KG AFR
65618.7 1 ACB 1KG AFR
65624.1 1 ACB 1KG AFR
65629.45 1 ACB 1KG AFR
65636.5 1 ACB 1KG AFR
65643.1 1 ACB 1KG AFR
65648.1 1 ACB 1KG AFR
65652.8 1 ACB 1KG AFR
65657.75 1 ACB 1KG AFR
65662.35 1 ACB 1KG AFR
65669.05 1 ACB 1KG AFR
65678 1 ACB 1KG AFR
65685.9 1 ACB 1KG AFR
65694.7 1 ACB 1KG AFR
65702 1 ACB 1KG AFR
65705.45 1 ACB 1KG AFR
65708.75 1 ACB 1KG AFR
65713.45 1 ACB 1KG AFR
65718.65 1 ACB 1KG AFR
65724.4 1 ACB 1KG AFR
65730.55 1 ACB 1KG AFR
65737.55 1 ACB 1KG AFR
65746.2 1 ACB 1KG AFR
65755.8 1 ACB 1KG AFR
65764.7 1 ACB 1KG AFR
65771.95 1 ACB 1KG AFR
65778.3 1 ACB 1KG AFR
65784.45 1 ACB 1KG AFR
65791.95 1 ACB 1KG AFR
65798.85 1 ACB 1KG AFR
65804.2 1 ACB 1KG AFR
65810.45 1 ACB 1KG AFR
65818.25 1 ACB 1KG AFR
65826.8 1 ACB 1KG AFR
65834 1 ACB 1KG AFR
65838.7 1 ACB 1KG AFR
65842.55 1 ACB 1KG AFR
65846.95 1 ACB 1KG AFR
65852.6 1 ACB 1KG AFR
65859.65 1 ACB 1KG AFR
65865.9 1 ACB 1KG AFR
65871.85 1 ACB 1KG AFR
65879.1 1 ACB 1KG AFR
65885.45 1 ACB 1KG AFR
65890.8 1 ACB 1KG AFR
65897 1 ACB 1KG AFR
65902.45 1 ACB 1KG AFR
65907.95 1 ACB 1KG AFR
65917.4 1 ACB 1KG AFR
65928.85 1 ACB 1KG AFR
65936.1 1 ACB 1KG AFR
65941.2 1 ACB 1KG AFR
65948.85 1 ACB 1KG AFR
65956.4 1 ACB 1KG AFR
65961.65 1 ACB 1KG AFR
65968.7 1 ACB 1KG AFR
65977.15 1 ACB 1KG AFR
65983.8 1 ACB 1KG AFR
65990.35 1 ACB 1KG AFR
65995.7 1 ACB 1KG AFR
66001.65 1 ACB 1KG AFR
66009.25 1 ACB 1KG AFR
66015.65 1 ACB 1KG AFR
66022.05 1 ACB 1KG AFR
66029.65 1 ACB 1KG AFR
66038.35 1 ACB 1KG AFR
66046.45 1 ACB 1KG AFR
66052.7 1 ACB 1KG AFR
66059.45 1 ACB 1KG AFR
66066.3 1 ACB 1KG AFR
66072.25 1 ACB 1KG AFR
66077.35 1 ACB 1KG AFR
66081.95 1 ACB 1KG AFR
66087.5 1 ACB 1KG AFR
66093.35 1 ACB 1KG AFR
66098.35 1 ACB 1KG AFR
66104.35 1 ACB 1KG AFR
66111 1 ACB 1KG AFR
66116.4 1 ACB 1KG AFR
66120.75 1 ACB 1KG AFR
66124.95 1 ACB 1KG AFR
66129.75 1 ACB 1KG AFR
66136.3 1 ACB 1KG AFR
66144.95 1 ACB 1KG AFR
66153.3 1 ACB 1KG AFR
66161.65 1 ACB 1KG AFR
66171.55 1 ACB 1KG AFR
66181.15 1 ACB 1KG AFR
66187.65 1 ACB 1KG AFR
66193.1 1 ACB 1KG AFR
66200.1 1 ACB 1KG AFR
66210.25 1 ACB 1KG AFR
66219.85 1 ACB 1KG AFR
66225.85 1 ACB 1KG AFR
66232.25 1 ACB 1KG AFR
66239.6 1 ACB 1KG AFR
66247.45 1 ACB 1KG AFR
66255.95 1 ACB 1KG AFR
66263.35 1 ACB 1KG AFR
66269.85 1 ACB 1KG AFR
66276.5 1 ACB 1KG AFR
66282.55 1 ACB 1KG AFR
66289.3 1 ACB 1KG AFR
66295.15 1 ACB 1KG AFR
66298.9 1 ACB 1KG AFR
66303.8 1 ACB 1KG AFR
66308.95 1 ACB 1KG AFR
66313.5 1 ACB 1KG AFR
66319.2 1 ACB 1KG AFR
66325.95 1 ACB 1KG AFR
66332.4 1 ACB 1KG AFR
66338.5 1 ACB 1KG AFR
66344.35 1 ACB 1KG AFR
66349.35 1 ACB 1KG AFR
66357 1 ACB 1KG AFR
66365.6 1 ACB 1KG AFR
66371.95 1 ACB 1KG AFR
66378.45 1 ACB 1KG AFR
66384.3 1 ACB 1KG AFR
66390.1 1 ACB 1KG AFR
66395.25 1 ACB 1KG AFR
66398.75 1 ACB 1KG AFR
66403.4 1 ACB 1KG AFR
66408 1 ACB 1KG AFR
66411.95 1 ACB 1KG AFR
66416.95 1 ACB 1KG AFR
66422.65 1 ACB 1KG AFR
66430.2 1 ACB 1KG AFR
66438.5 1 ACB 1KG AFR
66446.05 1 ACB 1KG AFR
66453.6 1 ACB 1KG AFR
66460.2 1 ACB 1KG AFR
66465.7 1 ACB 1KG AFR
66471.15 1 ACB 1KG AFR
66478.3 1 ACB 1KG AFR
66485.45 1 ACB 1KG AFR
66490.5 1 ACB 1KG AFR
66495.65 1 ACB 1KG AFR
66504.65 1 ACB 1KG AFR
66514.4 1 ACB 1KG AFR
66520.55 1 ACB 1KG AFR
66526.4 1 ACB 1KG AFR
66532.15 1 ACB 1KG AFR
66538.15 1 ACB 1KG AFR
66544.95 1 ACB 1KG AFR
66550.05 1 ACB 1KG AFR
66555.15 1 ACB 1KG AFR
66562.85 1 ACB 1KG AFR
66569.95 1 ACB 1KG AFR
66575.85 1 ACB 1KG AFR
66583.65 1 ACB 1KG AFR
66591.45 1 ACB 1KG AFR
66599.65 1 ACB 1KG AFR
66606.95 1 ACB 1KG AFR
66611.35 1 ACB 1KG AFR
66615.4 1 ACB 1KG AFR
66620.4 1 ACB 1KG AFR
66627.55 1 ACB 1KG AFR
66634.25 1 ACB 1KG AFR
66640.4 1 ACB 1KG AFR
66647.35 1 ACB 1KG AFR
66653.2 1 ACB 1KG AFR
66658.1 1 ACB 1KG AFR
66662.8 1 ACB 1KG AFR
66668.15 1 ACB 1KG AFR
66674.35 1 ACB 1KG AFR
66681.1 1 ACB 1KG AFR
66687 1 ACB 1KG AFR
66692.6 1 ACB 1KG AFR
66700.35 1 ACB 1KG AFR
66707.85 1 ACB 1KG AFR
66715 1 ACB 1KG AFR
66722.5 1 ACB 1KG AFR
66728.7 1 ACB 1KG AFR
66733.6 1 ACB 1KG AFR
66738.5 1 ACB 1KG AFR
66745.3 1 ACB 1KG AFR
66752.5 1 ACB 1KG AFR
66759.6 1 ACB 1KG AFR
66766.7 1 ACB 1KG AFR
66773.5 1 ACB 1KG AFR
66780.05 1 ACB 1KG AFR
66787.05 1 ACB 1KG AFR
66796.1 1 ACB 1KG AFR
66803.6 1 ACB 1KG AFR
66808.2 1 ACB 1KG AFR
66812.65 1 ACB 1KG AFR
66818.75 1 ACB 1KG AFR
66826.45 1 ACB 1KG AFR
66833.85 1 ACB 1KG AFR
66840 1 ACB 1KG AFR
66847.35 1 ACB 1KG AFR
66856.85 1 ACB 1KG AFR
66866.3 1 ACB 1KG AFR
66873.55 1 ACB 1KG AFR
66878.05 1 ACB 1KG AFR
66883.8 1 ACB 1KG AFR
66890.75 1 ACB 1KG AFR
66896.1 1 ACB 1KG AFR
66902.65 1 ACB 1KG AFR
66910.1 1 ACB 1KG AFR
66915.4 1 ACB 1KG AFR
66920.85 1 ACB 1KG AFR
66928 1 ACB 1KG AFR
66934.05 1 ACB 1KG AFR
66939.8 1 ACB 1KG AFR
66947.25 1 ACB 1KG AFR
66954.1 1 ACB 1KG AFR
66960.1 1 ACB 1KG AFR
66968.25 1 ACB 1KG AFR
66976.8 1 ACB 1KG AFR
66983.1 1 ACB 1KG AFR
66989.8 1 ACB 1KG AFR
66996.4 1 ACB 1KG AFR
67001.75 1 ACB 1KG AFR
67009.6 1 ACB 1KG AFR
67018.15 1 ACB 1KG AFR
67025.95 1 ACB 1KG AFR
67033.7 1 ACB 1KG AFR
67040.15 1 ACB 1KG AFR
67046.75 1 ACB 1KG AFR
67053.3 1 ACB 1KG AFR
67060.05 1 ACB 1KG AFR
67067.75 1 ACB 1KG AFR
67074.95 1 ACB 1KG AFR
67082.1 1 ACB 1KG AFR
67089.75 1 ACB 1KG AFR
67097.1 1 ACB 1KG AFR
67107.25 1 ACB 1KG AFR
67117.9 1 ACB 1KG AFR
67124 1 ACB 1KG AFR
67128.15 1 ACB 1KG AFR
67132.7 1 ACB 1KG AFR
67139.85 1 ACB 1KG AFR
67148.85 1 ACB 1KG AFR
67155.75 1 ACB 1KG AFR
67162.05 1 ACB 1KG AFR
67167.75 1 ACB 1KG AFR
67172.1 1 ACB 1KG AFR
67177.7 1 ACB 1KG AFR
67184.65 1 ACB 1KG AFR
67190.15 1 ACB 1KG AFR
67194.65 1 ACB 1KG AFR
67199.6 1 ACB 1KG AFR
67205.6 1 ACB 1KG AFR
67212 1 ACB 1KG AFR
67218.1 1 ACB 1KG AFR
67225.25 1 ACB 1KG AFR
67231.95 1 ACB 1KG AFR
67237.9 1 ACB 1KG AFR
67244.8 1 ACB 1KG AFR
67251.4 1 ACB 1KG AFR
67257.1 1 ACB 1KG AFR
67264.1 1 ACB 1KG AFR
67270.5 1 ACB 1KG AFR
67275 1 ACB 1KG AFR
67279.4 1 ACB 1KG AFR
67284.8 1 ACB 1KG AFR
67291.1 1 ACB 1KG AFR
67297.05 1 ACB 1KG AFR
67301.7 1 ACB 1KG AFR
67306.3 1 ACB 1KG AFR
67312.8 1 ACB 1KG AFR
67319 1 ACB 1KG AFR
67324.65 1 ACB 1KG AFR
67330.45 1 ACB 1KG AFR
67336.2 1 ACB 1KG AFR
67341 1 ACB 1KG AFR
67344.4 1 ACB 1KG AFR
67349.35 1 ACB 1KG AFR
67356.3 1 ACB 1KG AFR
67362.4 1 ACB 1KG AFR
67369 1 ACB 1KG AFR
67375.8 1 ACB 1KG AFR
67382.4 1 ACB 1KG AFR
67390.35 1 ACB 1KG AFR
67399.05 1 ACB 1KG AFR
67406.7 1 ACB 1KG AFR
67412.95 1 ACB 1KG AFR
67419 1 ACB 1KG AFR
67424.95 1 ACB 1KG AFR
67431.7 1 ACB 1KG AFR
67438.85 1 ACB 1KG AFR
67445.7 1 ACB 1KG AFR
67452.1 1 ACB 1KG AFR
67457.5 1 ACB 1KG AFR
67462.95 1 ACB 1KG AFR
67468.6 1 ACB 1KG AFR
67474.3 1 ACB 1KG AFR
67480.5 1 ACB 1KG AFR
67485.65 1 ACB 1KG AFR
67491.65 1 ACB 1KG AFR
67499.55 1 ACB 1KG AFR
67508.4 1 ACB 1KG AFR
67517.1 1 ACB 1KG AFR
67524.4 1 ACB 1KG AFR
67530.8 1 ACB 1KG AFR
67537.15 1 ACB 1KG AFR
67544.5 1 ACB 1KG AFR
67553.45 1 ACB 1KG AFR
67560.65 1 ACB 1KG AFR
67565.65 1 ACB 1KG AFR
67573.5 1 ACB 1KG AFR
67582.1 1 ACB 1KG AFR
67588.15 1 ACB 1KG AFR
67593.45 1 ACB 1KG AFR
67599.3 1 ACB 1KG AFR
67606.4 1 ACB 1KG AFR
67615.9 1 ACB 1KG AFR
67625.6 1 ACB 1KG AFR
67634.2 1 ACB 1KG AFR
67641.85 1 ACB 1KG AFR
67648.05 1 ACB 1KG AFR
67654.95 1 ACB 1KG AFR
67661.4 1 ACB 1KG AFR
67666.75 1 ACB 1KG AFR
67674.1 1 ACB 1KG AFR
67681.25 1 ACB 1KG AFR
67686.6 1 ACB 1KG AFR
67691.7 1 ACB 1KG AFR
67696.65 1 ACB 1KG AFR
67702 1 ACB 1KG AFR
67708.15 1 ACB 1KG AFR
67714.4 1 ACB 1KG AFR
67719.2 1 ACB 1KG AFR
67722 1 ACB 1KG AFR
67725.35 1 ACB 1KG AFR
67731.5 1 ACB 1KG AFR
67737.7 1 ACB 1KG AFR
67742.6 1 ACB 1KG AFR
67747.15 1 ACB 1KG AFR
67751.8 1 ACB 1KG AFR
67757.8 1 ACB 1KG AFR
67765.9 1 ACB 1KG AFR
67773.6 1 ACB 1KG AFR
67780.15 1 ACB 1KG AFR
67788.8 1 ACB 1KG AFR
67800.6 1 ACB 1KG AFR
67811.7 1 ACB 1KG AFR
67818.3 1 ACB 1KG AFR
67822.25 1 ACB 1KG AFR
67826.75 1 ACB 1KG AFR
67832.6 1 ACB 1KG AFR
67839.35 1 ACB 1KG AFR
67846.3 1 ACB 1KG AFR
67851.9 1 ACB 1KG AFR
67858.25 1 ACB 1KG AFR
67865 1 ACB 1KG AFR
67870.75 1 ACB 1KG AFR
67877.55 1 ACB 1KG AFR
67883.6 1 ACB 1KG AFR
67888.05 1 ACB 1KG AFR
67891.8 1 ACB 1KG AFR
67895.6 1 ACB 1KG AFR
67900.55 1 ACB 1KG AFR
67905.6 1 ACB 1KG AFR
67910.1 1 ACB 1KG AFR
67914.05 1 ACB 1KG AFR
67918.7 1 ACB 1KG AFR
67925.15 1 ACB 1KG AFR
67933.75 1 ACB 1KG AFR
67943 1 ACB 1KG AFR
67949.9 1 ACB 1KG AFR
67954.65 1 ACB 1KG AFR
67958.6 1 ACB 1KG AFR
67964.85 1 ACB 1KG AFR
67971.45 1 ACB 1KG AFR
67975.75 1 ACB 1KG AFR
67980.1 1 ACB 1KG AFR
67984.75 1 ACB 1KG AFR
67990.55 1 ACB 1KG AFR
67997.55 1 ACB 1KG AFR
68004.55 1 ACB 1KG AFR
68011.05 1 ACB 1KG AFR
68017.8 1 ACB 1KG AFR
68025.2 1 ACB 1KG AFR
68030.95 1 ACB 1KG AFR
68035.35 1 ACB 1KG AFR
68041.05 1 ACB 1KG AFR
68049.4 1 ACB 1KG AFR
68059.3 1 ACB 1KG AFR
68067.3 1 ACB 1KG AFR
68073.65 1 ACB 1KG AFR
68079.65 1 ACB 1KG AFR
68086.3 1 ACB 1KG AFR
68094.2 1 ACB 1KG AFR
68100.75 1 ACB 1KG AFR
68106.85 1 ACB 1KG AFR
68112.95 1 ACB 1KG AFR
68118.65 1 ACB 1KG AFR
68124.35 1 ACB 1KG AFR
68129.7 1 ACB 1KG AFR
68136.05 1 ACB 1KG AFR
68144 1 ACB 1KG AFR
68151.15 1 ACB 1KG AFR
68158.1 1 ACB 1KG AFR
68166.9 1 ACB 1KG AFR
68174.85 1 ACB 1KG AFR
68181.25 1 ACB 1KG AFR
68187.15 1 ACB 1KG AFR
68192.15 1 ACB 1KG AFR
68199.5 1 ACB 1KG AFR
68208.15 1 ACB 1KG AFR
68214 1 ACB 1KG AFR
68219.55 1 ACB 1KG AFR
68225.55 1 ACB 1KG AFR
68230.05 1 ACB 1KG AFR
68235.65 1 ACB 1KG AFR
68244.45 1 ACB 1KG AFR
68253.65 1 ACB 1KG AFR
68260.35 1 ACB 1KG AFR
68266.9 1 ACB 1KG AFR
68273.35 1 ACB 1KG AFR
68278.2 1 ACB 1KG AFR
68284.95 1 ACB 1KG AFR
68291.6 1 ACB 1KG AFR
68295.5 1 ACB 1KG AFR
68300.2 1 ACB 1KG AFR
68308.15 1 ACB 1KG AFR
68314.95 1 ACB 1KG AFR
68318.65 1 ACB 1KG AFR
68322.9 1 ACB 1KG AFR
68328.15 1 ACB 1KG AFR
68332.65 1 ACB 1KG AFR
68338 1 ACB 1KG AFR
68347 1 ACB 1KG AFR
68354.9 1 ACB 1KG AFR
68360.35 1 ACB 1KG AFR
68367.4 1 ACB 1KG AFR
68375.45 1 ACB 1KG AFR
68382.3 1 ACB 1KG AFR
68388.95 1 ACB 1KG AFR
68395.6 1 ACB 1KG AFR
68400.8 1 ACB 1KG AFR
68404.9 1 ACB 1KG AFR
68409.7 1 ACB 1KG AFR
68415.65 1 ACB 1KG AFR
68421.75 1 ACB 1KG AFR
68428.1 1 ACB 1KG AFR
68433.7 1 ACB 1KG AFR
68439.8 1 ACB 1KG AFR
68446.05 1 ACB 1KG AFR
68452.65 1 ACB 1KG AFR
68460.85 1 ACB 1KG AFR
68468.85 1 ACB 1KG AFR
68475 1 ACB 1KG AFR
68480.35 1 ACB 1KG AFR
68487.15 1 ACB 1KG AFR
68493.45 1 ACB 1KG AFR
68498.15 1 ACB 1KG AFR
68501.95 1 ACB 1KG AFR
68506.55 1 ACB 1KG AFR
68514.7 1 ACB 1KG AFR
68523.1 1 ACB 1KG AFR
68529.7 1 ACB 1KG AFR
68535.6 1 ACB 1KG AFR
68541.25 1 ACB 1KG AFR
68548.15 1 ACB 1KG AFR
68553.85 1 ACB 1KG AFR
68559.65 1 ACB 1KG AFR
68567.6 1 ACB 1KG AFR
68574.95 1 ACB 1KG AFR
68582 1 ACB 1KG AFR
68587.35 1 ACB 1KG AFR
68591.8 1 ACB 1KG AFR
68598.35 1 ACB 1KG AFR
68605.1 1 ACB 1KG AFR
68611.85 1 ACB 1KG AFR
68618.7 1 ACB 1KG AFR
68625.5 1 ACB 1KG AFR
68632.45 1 ACB 1KG AFR
68638.35 1 ACB 1KG AFR
68642.75 1 ACB 1KG AFR
68647.35 1 ACB 1KG AFR
68654.3 1 ACB 1KG AFR
68660.45 1 ACB 1KG AFR
68665.4 1 ACB 1KG AFR
68670.55 1 ACB 1KG AFR
68675.65 1 ACB 1KG AFR
68680.95 1 ACB 1KG AFR
68687.45 1 ACB 1KG AFR
68693.65 1 ACB 1KG AFR
68698.65 1 ACB 1KG AFR
68703.4 1 ACB 1KG AFR
68707.95 1 ACB 1KG AFR
68714.85 1 ACB 1KG AFR
68721.75 1 ACB 1KG AFR
68725.65 1 ACB 1KG AFR
68728.7 1 ACB 1KG AFR
68733.3 1 ACB 1KG AFR
68738.35 1 ACB 1KG AFR
68742.8 1 ACB 1KG AFR
68748.75 1 ACB 1KG AFR
68755.4 1 ACB 1KG AFR
68761.65 1 ACB 1KG AFR
68767.65 1 ACB 1KG AFR
68773.55 1 ACB 1KG AFR
68780.15 1 ACB 1KG AFR
68787.85 1 ACB 1KG AFR
68796.75 1 ACB 1KG AFR
68804.4 1 ACB 1KG AFR
68811.65 1 ACB 1KG AFR
68818.7 1 ACB 1KG AFR
68825.2 1 ACB 1KG AFR
68834.55 1 ACB 1KG AFR
68845.1 1 ACB 1KG AFR
68852.9 1 ACB 1KG AFR
68859.75 1 ACB 1KG AFR
68865.3 1 ACB 1KG AFR
68868.95 1 ACB 1KG AFR
68872.75 1 ACB 1KG AFR
68879.15 1 ACB 1KG AFR
68888.3 1 ACB 1KG AFR
68896.55 1 ACB 1KG AFR
68905.45 1 ACB 1KG AFR
68913.85 1 ACB 1KG AFR
68919.55 1 ACB 1KG AFR
68925 1 ACB 1KG AFR
68930.9 1 ACB 1KG AFR
68937 1 ACB 1KG AFR
68942.85 1 ACB 1KG AFR
68948.6 1 ACB 1KG AFR
68953.95 1 ACB 1KG AFR
68959.3 1 ACB 1KG AFR
68964.1 1 ACB 1KG AFR
68968.7 1 ACB 1KG AFR
68974.95 1 ACB 1KG AFR
68981.15 1 ACB 1KG AFR
68985.95 1 ACB 1KG AFR
68990.5 1 ACB 1KG AFR
68995.7 1 ACB 1KG AFR
69001 1 ACB 1KG AFR
69006.9 1 ACB 1KG AFR
69013.95 1 ACB 1KG AFR
69020.75 1 ACB 1KG AFR
69026.65 1 ACB 1KG AFR
69032.9 1 ACB 1KG AFR
69039.4 1 ACB 1KG AFR
69046.3 1 ACB 1KG AFR
69052.2 1 ACB 1KG AFR
69056.75 1 ACB 1KG AFR
69060.75 1 ACB 1KG AFR
69065.2 1 ACB 1KG AFR
69073.2 1 ACB 1KG AFR
69081.1 1 ACB 1KG AFR
69087 1 ACB 1KG AFR
69093.6 1 ACB 1KG AFR
69100.75 1 ACB 1KG AFR
69107.4 1 ACB 1KG AFR
69112.15 1 ACB 1KG AFR
69116.85 1 ACB 1KG AFR
69122.45 1 ACB 1KG AFR
69129.7 1 ACB 1KG AFR
69137.4 1 ACB 1KG AFR
69142.8 1 ACB 1KG AFR
69147.45 1 ACB 1KG AFR
69153.15 1 ACB 1KG AFR
69158.9 1 ACB 1KG AFR
69164.9 1 ACB 1KG AFR
69173.55 1 ACB 1KG AFR
69181.9 1 ACB 1KG AFR
69187.7 1 ACB 1KG AFR
69192.8 1 ACB 1KG AFR
69200.4 1 ACB 1KG AFR
69209.35 1 ACB 1KG AFR
69217.35 1 ACB 1KG AFR
69225.4 1 ACB 1KG AFR
69232.25 1 ACB 1KG AFR
69237.8 1 ACB 1KG AFR
69244.7 1 ACB 1KG AFR
69250.8 1 ACB 1KG AFR
69255.15 1 ACB 1KG AFR
69261.8 1 ACB 1KG AFR
69269.35 1 ACB 1KG AFR
69275.2 1 ACB 1KG AFR
69280.4 1 ACB 1KG AFR
69286.85 1 ACB 1KG AFR
69295.05 1 ACB 1KG AFR
69305.4 1 ACB 1KG AFR
69316.15 1 ACB 1KG AFR
69325.05 1 ACB 1KG AFR
69331.65 1 ACB 1KG AFR
69337.65 1 ACB 1KG AFR
69344.6 1 ACB 1KG AFR
69351.5 1 ACB 1KG AFR
69357.7 1 ACB 1KG AFR
69364.95 1 ACB 1KG AFR
69372.7 1 ACB 1KG AFR
69379.55 1 ACB 1KG AFR
69387.15 1 ACB 1KG AFR
69394.8 1 ACB 1KG AFR
69402.55 1 ACB 1KG AFR
69410.05 1 ACB 1KG AFR
69418.4 1 ACB 1KG AFR
69426.55 1 ACB 1KG AFR
69434.1 1 ACB 1KG AFR
69443.25 1 ACB 1KG AFR
69452.25 1 ACB 1KG AFR
69458 1 ACB 1KG AFR
69462.85 1 ACB 1KG AFR
69469.3 1 ACB 1KG AFR
69475.3 1 ACB 1KG AFR
69480.75 1 ACB 1KG AFR
69485.5 1 ACB 1KG AFR
69490.8 1 ACB 1KG AFR
69497.15 1 ACB 1KG AFR
69502.25 1 ACB 1KG AFR
69507.05 1 ACB 1KG AFR
69513.3 1 ACB 1KG AFR
69519.75 1 ACB 1KG AFR
69526.8 1 ACB 1KG AFR
69534.85 1 ACB 1KG AFR
69542.4 1 ACB 1KG AFR
69547.5 1 ACB 1KG AFR
69551.85 1 ACB 1KG AFR
69558.2 1 ACB 1KG AFR
69564.6 1 ACB 1KG AFR
69571.55 1 ACB 1KG AFR
69580 1 ACB 1KG AFR
69589.85 1 ACB 1KG AFR
69598.75 1 ACB 1KG AFR
69606.95 1 ACB 1KG AFR
69616.85 1 ACB 1KG AFR
69625.65 1 ACB 1KG AFR
69633.7 1 ACB 1KG AFR
69641.15 1 ACB 1KG AFR
69648 1 ACB 1KG AFR
69654.6 1 ACB 1KG AFR
69660.75 1 ACB 1KG AFR
69666.8 1 ACB 1KG AFR
69673.7 1 ACB 1KG AFR
69680.7 1 ACB 1KG AFR
69686.25 1 ACB 1KG AFR
69692.65 1 ACB 1KG AFR
69699 1 ACB 1KG AFR
69703.65 1 ACB 1KG AFR
69709.15 1 ACB 1KG AFR
69716.3 1 ACB 1KG AFR
69723.5 1 ACB 1KG AFR
69730.5 1 ACB 1KG AFR
69737.05 1 ACB 1KG AFR
69744.35 1 ACB 1KG AFR
69751.25 1 ACB 1KG AFR
69756.7 1 ACB 1KG AFR
69761.25 1 ACB 1KG AFR
69767.15 1 ACB 1KG AFR
69775.2 1 ACB 1KG AFR
69781.05 1 ACB 1KG AFR
69785.85 1 ACB 1KG AFR
69791.35 1 ACB 1KG AFR
69799.1 1 ACB 1KG AFR
69807.5 1 ACB 1KG AFR
69815.6 1 ACB 1KG AFR
69823 1 ACB 1KG AFR
69829.6 1 ACB 1KG AFR
69837.15 1 ACB 1KG AFR
69843.35 1 ACB 1KG AFR
69848 1 ACB 1KG AFR
69851.75 1 ACB 1KG AFR
69855.2 1 ACB 1KG AFR
69860.55 1 ACB 1KG AFR
69868.15 1 ACB 1KG AFR
69875.65 1 ACB 1KG AFR
69884.55 1 ACB 1KG AFR
69893.35 1 ACB 1KG AFR
69899.65 1 ACB 1KG AFR
69906.1 1 ACB 1KG AFR
69914.85 1 ACB 1KG AFR
69924.15 1 ACB 1KG AFR
69932.1 1 ACB 1KG AFR
69939.05 1 ACB 1KG AFR
69945.9 1 ACB 1KG AFR
69953.8 1 ACB 1KG AFR
69960.95 1 ACB 1KG AFR
69966.85 1 ACB 1KG AFR
69973.1 1 ACB 1KG AFR
69978.4 1 ACB 1KG AFR
69982.25 1 ACB 1KG AFR
69987.55 1 ACB 1KG AFR
69993.85 1 ACB 1KG AFR
69999.15 1 ACB 1KG AFR
70004.05 1 ACB 1KG AFR
70010.35 1 ACB 1KG AFR
70017.6 1 ACB 1KG AFR
70025.35 1 ACB 1KG AFR
70032.85 1 ACB 1KG AFR
70038.45 1 ACB 1KG AFR
70043.5 1 ACB 1KG AFR
70049.15 1 ACB 1KG AFR
70055.65 1 ACB 1KG AFR
70062.3 1 ACB 1KG AFR
70068.45 1 ACB 1KG AFR
70074.85 1 ACB 1KG AFR
70082.5 1 ACB 1KG AFR
70091 1 ACB 1KG AFR
70098.45 1 ACB 1KG AFR
70103.85 1 ACB 1KG AFR
70108.15 1 ACB 1KG AFR
70111.75 1 ACB 1KG AFR
70116.95 1 ACB 1KG AFR
70125.7 1 ACB 1KG AFR
70135.05 1 ACB 1KG AFR
70142.25 1 ACB 1KG AFR
70149.2 1 ACB 1KG AFR
70156.75 1 ACB 1KG AFR
70163.2 1 ACB 1KG AFR
70171.2 1 ACB 1KG AFR
70180.6 1 ACB 1KG AFR
70187.55 1 ACB 1KG AFR
70193.35 1 ACB 1KG AFR
70198.95 1 ACB 1KG AFR
70203.25 1 ACB 1KG AFR
70208 1 ACB 1KG AFR
70212.7 1 ACB 1KG AFR
70217.15 1 ACB 1KG AFR
70223.4 1 ACB 1KG AFR
70231.3 1 ACB 1KG AFR
70238.05 1 ACB 1KG AFR
70243.3 1 ACB 1KG AFR
70248.8 1 ACB 1KG AFR
70253.65 1 ACB 1KG AFR
70259 1 ACB 1KG AFR
70265.9 1 ACB 1KG AFR
70272.8 1 ACB 1KG AFR
70279.95 1 ACB 1KG AFR
70288.55 1 ACB 1KG AFR
70296.55 1 ACB 1KG AFR
70303.05 1 ACB 1KG AFR
70310 1 ACB 1KG AFR
70315.75 1 ACB 1KG AFR
70320.75 1 ACB 1KG AFR
70328.25 1 ACB 1KG AFR
70337.4 1 ACB 1KG AFR
70347.25 1 ACB 1KG AFR
70356.2 1 ACB 1KG AFR
70363.1 1 ACB 1KG AFR
70369.95 1 ACB 1KG AFR
70377.15 1 ACB 1KG AFR
70383.7 1 ACB 1KG AFR
70391.9 1 ACB 1KG AFR
70399 1 ACB 1KG AFR
70402.45 1 ACB 1KG AFR
70407.1 1 ACB 1KG AFR
70413.95 1 ACB 1KG AFR
70419.95 1 ACB 1KG AFR
70424.65 1 ACB 1KG AFR
70429.3 1 ACB 1KG AFR
70434.1 1 ACB 1KG AFR
70441.6 1 ACB 1KG AFR
70450.15 1 ACB 1KG AFR
70456.25 1 ACB 1KG AFR
70462 1 ACB 1KG AFR
70469.2 1 ACB 1KG AFR
70475.55 1 ACB 1KG AFR
70481.9 1 ACB 1KG AFR
70490.25 1 ACB 1KG AFR
70498.35 1 ACB 1KG AFR
70505.8 1 ACB 1KG AFR
70514 1 ACB 1KG AFR
70520.65 1 ACB 1KG AFR
70525.4 1 ACB 1KG AFR
70532.45 1 ACB 1KG AFR
70541.4 1 ACB 1KG AFR
70549.05 1 ACB 1KG AFR
70556.05 1 ACB 1KG AFR
70563.4 1 ACB 1KG AFR
70570.85 1 ACB 1KG AFR
70577.85 1 ACB 1KG AFR
70584.15 1 ACB 1KG AFR
70589.35 1 ACB 1KG AFR
70593.7 1 ACB 1KG AFR
70597.55 1 ACB 1KG AFR
70601.25 1 ACB 1KG AFR
70606.4 1 ACB 1KG AFR
70614.05 1 ACB 1KG AFR
70622.85 1 ACB 1KG AFR
70634.25 1 ACB 1KG AFR
70646 1 ACB 1KG AFR
70652.75 1 ACB 1KG AFR
70658.15 1 ACB 1KG AFR
70664.05 1 ACB 1KG AFR
70671.35 1 ACB 1KG AFR
70680.5 1 ACB 1KG AFR
70689.5 1 ACB 1KG AFR
70697.05 1 ACB 1KG AFR
70702.9 1 ACB 1KG AFR
70709.5 1 ACB 1KG AFR
70716.05 1 ACB 1KG AFR
70721.8 1 ACB 1KG AFR
70728.7 1 ACB 1KG AFR
70735.7 1 ACB 1KG AFR
70742.25 1 ACB 1KG AFR
70749.55 1 ACB 1KG AFR
70757.25 1 ACB 1KG AFR
70763.65 1 ACB 1KG AFR
70772.15 1 ACB 1KG AFR
70783.25 1 ACB 1KG AFR
70792 1 ACB 1KG AFR
70799.6 1 ACB 1KG AFR
70806.05 1 ACB 1KG AFR
70811.15 1 ACB 1KG AFR
70816.45 1 ACB 1KG AFR
70821.3 1 ACB 1KG AFR
70826.85 1 ACB 1KG AFR
70833.8 1 ACB 1KG AFR
70840.75 1 ACB 1KG AFR
70846.35 1 ACB 1KG AFR
70850.05 1 ACB 1KG AFR
70855.7 1 ACB 1KG AFR
70864.75 1 ACB 1KG AFR
70873.05 1 ACB 1KG AFR
70880.8 1 ACB 1KG AFR
70887.8 1 ACB 1KG AFR
70893.4 1 ACB 1KG AFR
70899.1 1 ACB 1KG AFR
70905.9 1 ACB 1KG AFR
70913.2 1 ACB 1KG AFR
70918.7 1 ACB 1KG AFR
70923.6 1 ACB 1KG AFR
70929.05 1 ACB 1KG AFR
70934.65 1 ACB 1KG AFR
70941.2 1 ACB 1KG AFR
70948.2 1 ACB 1KG AFR
70954.55 1 ACB 1KG AFR
70960.9 1 ACB 1KG AFR
70966.8 1 ACB 1KG AFR
70971.35 1 ACB 1KG AFR
70975.15 1 ACB 1KG AFR
70980.6 1 ACB 1KG AFR
70987.75 1 ACB 1KG AFR
70994.15 1 ACB 1KG AFR
71000.65 1 ACB 1KG AFR
71009.95 1 ACB 1KG AFR
71020.15 1 ACB 1KG AFR
71029.55 1 ACB 1KG AFR
71037.4 1 ACB 1KG AFR
71044.9 1 ACB 1KG AFR
71054 1 ACB 1KG AFR
71061.65 1 ACB 1KG AFR
71066.9 1 ACB 1KG AFR
71070.6 1 ACB 1KG AFR
71075.25 1 ACB 1KG AFR
71082.05 1 ACB 1KG AFR
71088.85 1 ACB 1KG AFR
71094.4 1 ACB 1KG AFR
71101.15 1 ACB 1KG AFR
71107.95 1 ACB 1KG AFR
71112.9 1 ACB 1KG AFR
71118.1 1 ACB 1KG AFR
71124.45 1 ACB 1KG AFR
71131 1 ACB 1KG AFR
71137.3 1 ACB 1KG AFR
71143.85 1 ACB 1KG AFR
71149.4 1 ACB 1KG AFR
71156 1 ACB 1KG AFR
71163.45 1 ACB 1KG AFR
71168.75 1 ACB 1KG AFR
71174.35 1 ACB 1KG AFR
71179.65 1 ACB 1KG AFR
71187.5 1 ACB 1KG AFR
71198.55 1 ACB 1KG AFR
71205.95 1 ACB 1KG AFR
71212.65 1 ACB 1KG AFR
71220.5 1 ACB 1KG AFR
71227.25 1 ACB 1KG AFR
71233.9 1 ACB 1KG AFR
71239.95 1 ACB 1KG AFR
71246.25 1 ACB 1KG AFR
71253.2 1 ACB 1KG AFR
71259.65 1 ACB 1KG AFR
71267.75 1 ACB 1KG AFR
71276.65 1 ACB 1KG AFR
71286.1 1 ACB 1KG AFR
71295.05 1 ACB 1KG AFR
71301.9 1 ACB 1KG AFR
71307.9 1 ACB 1KG AFR
71313.55 1 ACB 1KG AFR
71320.45 1 ACB 1KG AFR
71327.95 1 ACB 1KG AFR
71334.15 1 ACB 1KG AFR
71339.9 1 ACB 1KG AFR
71346 1 ACB 1KG AFR
71353.5 1 ACB 1KG AFR
71361.3 1 ACB 1KG AFR
71368.65 1 ACB 1KG AFR
71376.7 1 ACB 1KG AFR
71383.65 1 ACB 1KG AFR
71389.5 1 ACB 1KG AFR
71396.6 1 ACB 1KG AFR
71404.05 1 ACB 1KG AFR
71410.25 1 ACB 1KG AFR
71417.15 1 ACB 1KG AFR
71424.85 1 ACB 1KG AFR
71431.1 1 ACB 1KG AFR
71436.6 1 ACB 1KG AFR
71443.55 1 ACB 1KG AFR
71452.15 1 ACB 1KG AFR
71459.85 1 ACB 1KG AFR
71465.65 1 ACB 1KG AFR
71470.85 1 ACB 1KG AFR
71476.05 1 ACB 1KG AFR
71481.2 1 ACB 1KG AFR
71487.05 1 ACB 1KG AFR
71493.85 1 ACB 1KG AFR
71500.75 1 ACB 1KG AFR
71507.4 1 ACB 1KG AFR
71513.5 1 ACB 1KG AFR
71519.8 1 ACB 1KG AFR
71527.65 1 ACB 1KG AFR
71536.3 1 ACB 1KG AFR
71542.6 1 ACB 1KG AFR
71549.4 1 ACB 1KG AFR
71558.35 1 ACB 1KG AFR
71566.05 1 ACB 1KG AFR
71573.05 1 ACB 1KG AFR
71579.5 1 ACB 1KG AFR
71585.8 1 ACB 1KG AFR
71595.1 1 ACB 1KG AFR
71604.2 1 ACB 1KG AFR
71609.75 1 ACB 1KG AFR
71615.7 1 ACB 1KG AFR
71623.95 1 ACB 1KG AFR
71633.25 1 ACB 1KG AFR
71644.4 1 ACB 1KG AFR
71655.6 1 ACB 1KG AFR
71663 1 ACB 1KG AFR
71668.25 1 ACB 1KG AFR
71675.65 1 ACB 1KG AFR
71683.7 1 ACB 1KG AFR
71690.4 1 ACB 1KG AFR
71696.2 1 ACB 1KG AFR
71703.25 1 ACB 1KG AFR
71711.6 1 ACB 1KG AFR
71719.2 1 ACB 1KG AFR
71726.05 1 ACB 1KG AFR
71731.6 1 ACB 1KG AFR
71736.75 1 ACB 1KG AFR
71741.55 1 ACB 1KG AFR
71746.4 1 ACB 1KG AFR
71751 1 ACB 1KG AFR
71757.15 1 ACB 1KG AFR
71767.8 1 ACB 1KG AFR
71777.4 1 ACB 1KG AFR
71782.95 1 ACB 1KG AFR
71787.95 1 ACB 1KG AFR
71794.4 1 ACB 1KG AFR
71801.7 1 ACB 1KG AFR
71809.1 1 ACB 1KG AFR
71817.6 1 ACB 1KG AFR
71825.3 1 ACB 1KG AFR
71833.2 1 ACB 1KG AFR
71841.5 1 ACB 1KG AFR
71847.1 1 ACB 1KG AFR
71851.85 1 ACB 1KG AFR
71857.7 1 ACB 1KG AFR
71863.65 1 ACB 1KG AFR
71870.5 1 ACB 1KG AFR
71878.1 1 ACB 1KG AFR
71886.15 1 ACB 1KG AFR
71895.1 1 ACB 1KG AFR
71903.5 1 ACB 1KG AFR
71909.75 1 ACB 1KG AFR
71914.45 1 ACB 1KG AFR
71919.7 1 ACB 1KG AFR
71925.2 1 ACB 1KG AFR
71930.2 1 ACB 1KG AFR
71935.4 1 ACB 1KG AFR
71941.15 1 ACB 1KG AFR
71948.1 1 ACB 1KG AFR
71955.6 1 ACB 1KG AFR
71962.15 1 ACB 1KG AFR
71970.6 1 ACB 1KG AFR
71979.25 1 ACB 1KG AFR
71984.8 1 ACB 1KG AFR
71990 1 ACB 1KG AFR
71995.85 1 ACB 1KG AFR
72002.2 1 ACB 1KG AFR
72008.4 1 ACB 1KG AFR
72013.95 1 ACB 1KG AFR
72020.5 1 ACB 1KG AFR
72027.4 1 ACB 1KG AFR
72034.65 1 ACB 1KG AFR
72041.75 1 ACB 1KG AFR
72047.35 1 ACB 1KG AFR
72053.75 1 ACB 1KG AFR
72061.85 1 ACB 1KG AFR
72070.25 1 ACB 1KG AFR
72077.25 1 ACB 1KG AFR
72082.25 1 ACB 1KG AFR
72087.45 1 ACB 1KG AFR
72094.3 1 ACB 1KG AFR
72101.55 1 ACB 1KG AFR
72108.25 1 ACB 1KG AFR
72113.15 1 ACB 1KG AFR
72117.85 1 ACB 1KG AFR
72123.7 1 ACB 1KG AFR
72129.25 1 ACB 1KG AFR
72135.15 1 ACB 1KG AFR
72142.95 1 ACB 1KG AFR
72151.6 1 ACB 1KG AFR
72160.95 1 ACB 1KG AFR
72170.3 1 ACB 1KG AFR
72176.4 1 ACB 1KG AFR
72181.55 1 ACB 1KG AFR
72186.8 1 ACB 1KG AFR
72191.45 1 ACB 1KG AFR
72196.8 1 ACB 1KG AFR
72204.5 1 ACB 1KG AFR
72214.1 1 ACB 1KG AFR
72222.95 1 ACB 1KG AFR
72230.8 1 ACB 1KG AFR
72237.35 1 ACB 1KG AFR
72244.2 1 ACB 1KG AFR
72251.9 1 ACB 1KG AFR
72258.7 1 ACB 1KG AFR
72266.45 1 ACB 1KG AFR
72276.7 1 ACB 1KG AFR
72286.2 1 ACB 1KG AFR
72294.4 1 ACB 1KG AFR
72303.6 1 ACB 1KG AFR
72312.35 1 ACB 1KG AFR
72318.8 1 ACB 1KG AFR
72326.65 1 ACB 1KG AFR
72334.6 1 ACB 1KG AFR
72341.35 1 ACB 1KG AFR
72349.15 1 ACB 1KG AFR
72356.45 1 ACB 1KG AFR
72362.8 1 ACB 1KG AFR
72368.6 1 ACB 1KG AFR
72374.15 1 ACB 1KG AFR
72381.35 1 ACB 1KG AFR
72388.5 1 ACB 1KG AFR
72393.9 1 ACB 1KG AFR
72401.75 1 ACB 1KG AFR
72409.8 1 ACB 1KG AFR
72416 1 ACB 1KG AFR
72422.3 1 ACB 1KG AFR
72428.95 1 ACB 1KG AFR
72436.95 1 ACB 1KG AFR
72445.7 1 ACB 1KG AFR
72452.7 1 ACB 1KG AFR
72458 1 ACB 1KG AFR
72462.85 1 ACB 1KG AFR
72469 1 ACB 1KG AFR
72476.45 1 ACB 1KG AFR
72482.15 1 ACB 1KG AFR
72485.95 1 ACB 1KG AFR
72490.85 1 ACB 1KG AFR
72497.1 1 ACB 1KG AFR
72502.25 1 ACB 1KG AFR
72507.15 1 ACB 1KG AFR
72513.05 1 ACB 1KG AFR
72521.2 1 ACB 1KG AFR
72529.7 1 ACB 1KG AFR
72537.9 1 ACB 1KG AFR
72547.1 1 ACB 1KG AFR
72555.7 1 ACB 1KG AFR
72562.85 1 ACB 1KG AFR
72567.4 1 ACB 1KG AFR
72574.15 1 ACB 1KG AFR
72583.1 1 ACB 1KG AFR
72590.9 1 ACB 1KG AFR
72598 1 ACB 1KG AFR
72606.25 1 ACB 1KG AFR
72615.3 1 ACB 1KG AFR
72622.5 1 ACB 1KG AFR
72630.8 1 ACB 1KG AFR
72640 1 ACB 1KG AFR
72648.6 1 ACB 1KG AFR
72656.3 1 ACB 1KG AFR
72662.5 1 ACB 1KG AFR
72668.85 1 ACB 1KG AFR
72675.6 1 ACB 1KG AFR
72683 1 ACB 1KG AFR
72690.7 1 ACB 1KG AFR
72696.3 1 ACB 1KG AFR
72700.95 1 ACB 1KG AFR
72706.35 1 ACB 1KG AFR
72712.5 1 ACB 1KG AFR
72719.65 1 ACB 1KG AFR
72727.25 1 ACB 1KG AFR
72734.2 1 ACB 1KG AFR
72741.4 1 ACB 1KG AFR
72749.8 1 ACB 1KG AFR
72757.15 1 ACB 1KG AFR
72763.1 1 ACB 1KG AFR
72769.75 1 ACB 1KG AFR
72777.45 1 ACB 1KG AFR
72783.2 1 ACB 1KG AFR
72787.6 1 ACB 1KG AFR
72791.8 1 ACB 1KG AFR
72796.5 1 ACB 1KG AFR
72803.8 1 ACB 1KG AFR
72813.6 1 ACB 1KG AFR
72825.55 1 ACB 1KG AFR
72835.55 1 ACB 1KG AFR
72841.55 1 ACB 1KG AFR
72846.5 1 ACB 1KG AFR
72851.6 1 ACB 1KG AFR
72858.05 1 ACB 1KG AFR
72865.85 1 ACB 1KG AFR
72877 1 ACB 1KG AFR
72889.2 1 ACB 1KG AFR
72897.7 1 ACB 1KG AFR
72903.65 1 ACB 1KG AFR
72907.95 1 ACB 1KG AFR
72911.55 1 ACB 1KG AFR
72916.25 1 ACB 1KG AFR
72921.15 1 ACB 1KG AFR
72926.5 1 ACB 1KG AFR
72933.1 1 ACB 1KG AFR
72938.35 1 ACB 1KG AFR
72944.4 1 ACB 1KG AFR
72952.6 1 ACB 1KG AFR
72961.8 1 ACB 1KG AFR
72971.05 1 ACB 1KG AFR
72978.95 1 ACB 1KG AFR
72987.3 1 ACB 1KG AFR
72996.15 1 ACB 1KG AFR
73003.05 1 ACB 1KG AFR
73010.05 1 ACB 1KG AFR
73018.2 1 ACB 1KG AFR
73024.3 1 ACB 1KG AFR
73028.85 1 ACB 1KG AFR
73033.45 1 ACB 1KG AFR
73039.85 1 ACB 1KG AFR
73048.15 1 ACB 1KG AFR
73055.25 1 ACB 1KG AFR
73061.35 1 ACB 1KG AFR
73066.55 1 ACB 1KG AFR
73071.85 1 ACB 1KG AFR
73078.35 1 ACB 1KG AFR
73086.2 1 ACB 1KG AFR
73095.5 1 ACB 1KG AFR
73103.8 1 ACB 1KG AFR
73111.15 1 ACB 1KG AFR
73118.6 1 ACB 1KG AFR
73127.3 1 ACB 1KG AFR
73135.8 1 ACB 1KG AFR
73143.35 1 ACB 1KG AFR
73152 1 ACB 1KG AFR
73159.55 1 ACB 1KG AFR
73164.4 1 ACB 1KG AFR
73170.9 1 ACB 1KG AFR
73179.4 1 ACB 1KG AFR
73188.15 1 ACB 1KG AFR
73196.65 1 ACB 1KG AFR
73203.4 1 ACB 1KG AFR
73209.85 1 ACB 1KG AFR
73218.25 1 ACB 1KG AFR
73228.15 1 ACB 1KG AFR
73236.35 1 ACB 1KG AFR
73242.7 1 ACB 1KG AFR
73248.05 1 ACB 1KG AFR
73253.4 1 ACB 1KG AFR
73259.45 1 ACB 1KG AFR
73266.15 1 ACB 1KG AFR
73273.1 1 ACB 1KG AFR
73279.6 1 ACB 1KG AFR
73286 1 ACB 1KG AFR
73293 1 ACB 1KG AFR
73301.55 1 ACB 1KG AFR
73309.8 1 ACB 1KG AFR
73317.4 1 ACB 1KG AFR
73325.85 1 ACB 1KG AFR
73335.8 1 ACB 1KG AFR
73345.95 1 ACB 1KG AFR
73354.95 1 ACB 1KG AFR
73363.95 1 ACB 1KG AFR
73372.35 1 ACB 1KG AFR
73379.9 1 ACB 1KG AFR
73387.55 1 ACB 1KG AFR
73393.95 1 ACB 1KG AFR
73399.85 1 ACB 1KG AFR
73405.7 1 ACB 1KG AFR
73409.6 1 ACB 1KG AFR
73413.45 1 ACB 1KG AFR
73419 1 ACB 1KG AFR
73427.15 1 ACB 1KG AFR
73435.65 1 ACB 1KG AFR
73441.85 1 ACB 1KG AFR
73447.1 1 ACB 1KG AFR
73452.45 1 ACB 1KG AFR
73458.15 1 ACB 1KG AFR
73464.2 1 ACB 1KG AFR
73470.95 1 ACB 1KG AFR
73476.55 1 ACB 1KG AFR
73480.65 1 ACB 1KG AFR
73486 1 ACB 1KG AFR
73491.55 1 ACB 1KG AFR
73497.35 1 ACB 1KG AFR
73504.15 1 ACB 1KG AFR
73510.4 1 ACB 1KG AFR
73516.5 1 ACB 1KG AFR
73523.9 1 ACB 1KG AFR
73532.25 1 ACB 1KG AFR
73541.35 1 ACB 1KG AFR
73551.15 1 ACB 1KG AFR
73559.85 1 ACB 1KG AFR
73566.95 1 ACB 1KG AFR
73573.4 1 ACB 1KG AFR
73581.25 1 ACB 1KG AFR
73589.15 1 ACB 1KG AFR
73595.55 1 ACB 1KG AFR
73601.6 1 ACB 1KG AFR
73606.8 1 ACB 1KG AFR
73614.35 1 ACB 1KG AFR
73623.7 1 ACB 1KG AFR
73630.6 1 ACB 1KG AFR
73637.25 1 ACB 1KG AFR
73646.5 1 ACB 1KG AFR
73657.95 1 ACB 1KG AFR
73667.1 1 ACB 1KG AFR
73673.95 1 ACB 1KG AFR
73681.4 1 ACB 1KG AFR
73687.7 1 ACB 1KG AFR
73693.45 1 ACB 1KG AFR
73701.55 1 ACB 1KG AFR
73709.25 1 ACB 1KG AFR
73716 1 ACB 1KG AFR
73723.7 1 ACB 1KG AFR
73731.6 1 ACB 1KG AFR
73738.65 1 ACB 1KG AFR
73744.3 1 ACB 1KG AFR
73750.15 1 ACB 1KG AFR
73756.65 1 ACB 1KG AFR
73762.5 1 ACB 1KG AFR
73768.65 1 ACB 1KG AFR
73779.5 1 ACB 1KG AFR
73790.7 1 ACB 1KG AFR
73796.6 1 ACB 1KG AFR
73801.2 1 ACB 1KG AFR
73806.3 1 ACB 1KG AFR
73812.2 1 ACB 1KG AFR
73819.6 1 ACB 1KG AFR
73826.65 1 ACB 1KG AFR
73832.7 1 ACB 1KG AFR
73839.35 1 ACB 1KG AFR
73846.05 1 ACB 1KG AFR
73851.5 1 ACB 1KG AFR
73856.95 1 ACB 1KG AFR
73863.4 1 ACB 1KG AFR
73870.15 1 ACB 1KG AFR
73875.9 1 ACB 1KG AFR
73881.3 1 ACB 1KG AFR
73889.1 1 ACB 1KG AFR
73897.9 1 ACB 1KG AFR
73907.15 1 ACB 1KG AFR
73918.2 1 ACB 1KG AFR
73928.55 1 ACB 1KG AFR
73936 1 ACB 1KG AFR
73941.8 1 ACB 1KG AFR
73948.55 1 ACB 1KG AFR
73957 1 ACB 1KG AFR
73965.65 1 ACB 1KG AFR
73972.05 1 ACB 1KG AFR
73976.95 1 ACB 1KG AFR
73982.3 1 ACB 1KG AFR
73988.75 1 ACB 1KG AFR
73994.45 1 ACB 1KG AFR
73999.75 1 ACB 1KG AFR
74006.2 1 ACB 1KG AFR
74012.3 1 ACB 1KG AFR
74016.85 1 ACB 1KG AFR
74023.4 1 ACB 1KG AFR
74032 1 ACB 1KG AFR
74039 1 ACB 1KG AFR
74046.3 1 ACB 1KG AFR
74053.85 1 ACB 1KG AFR
74060.5 1 ACB 1KG AFR
74066.85 1 ACB 1KG AFR
74072.6 1 ACB 1KG AFR
74078.3 1 ACB 1KG AFR
74085.6 1 ACB 1KG AFR
74092.75 1 ACB 1KG AFR
74099.9 1 ACB 1KG AFR
74107.25 1 ACB 1KG AFR
74113.5 1 ACB 1KG AFR
74120.65 1 ACB 1KG AFR
74127.55 1 ACB 1KG AFR
74133.45 1 ACB 1KG AFR
74139.8 1 ACB 1KG AFR
74145.3 1 ACB 1KG AFR
74151.95 1 ACB 1KG AFR
74162.35 1 ACB 1KG AFR
74171.75 1 ACB 1KG AFR
74180.3 1 ACB 1KG AFR
74188.65 1 ACB 1KG AFR
74194.65 1 ACB 1KG AFR
74200.3 1 ACB 1KG AFR
74205.7 1 ACB 1KG AFR
74210.9 1 ACB 1KG AFR
74218.7 1 ACB 1KG AFR
74226.6 1 ACB 1KG AFR
74233.7 1 ACB 1KG AFR
74242.6 1 ACB 1KG AFR
74253.65 1 ACB 1KG AFR
74264.1 1 ACB 1KG AFR
74269.75 1 ACB 1KG AFR
74273.45 1 ACB 1KG AFR
74277.5 1 ACB 1KG AFR
74282.95 1 ACB 1KG AFR
74289.6 1 ACB 1KG AFR
74296.45 1 ACB 1KG AFR
74305.55 1 ACB 1KG AFR
74314.65 1 ACB 1KG AFR
74322.15 1 ACB 1KG AFR
74330.15 1 ACB 1KG AFR
74339.3 1 ACB 1KG AFR
74348.55 1 ACB 1KG AFR
74357 1 ACB 1KG AFR
74365.6 1 ACB 1KG AFR
74374.75 1 ACB 1KG AFR
74382.65 1 ACB 1KG AFR
74389.35 1 ACB 1KG AFR
74395.45 1 ACB 1KG AFR
74402.35 1 ACB 1KG AFR
74409.7 1 ACB 1KG AFR
74416.95 1 ACB 1KG AFR
74424.3 1 ACB 1KG AFR
74429.3 1 ACB 1KG AFR
74433.75 1 ACB 1KG AFR
74440.1 1 ACB 1KG AFR
74447.05 1 ACB 1KG AFR
74452.85 1 ACB 1KG AFR
74458.5 1 ACB 1KG AFR
74465.9 1 ACB 1KG AFR
74474.05 1 ACB 1KG AFR
74483.7 1 ACB 1KG AFR
74493.45 1 ACB 1KG AFR
74499.95 1 ACB 1KG AFR
74504.65 1 ACB 1KG AFR
74510.35 1 ACB 1KG AFR
74515.75 1 ACB 1KG AFR
74520.35 1 ACB 1KG AFR
74526.05 1 ACB 1KG AFR
74532.1 1 ACB 1KG AFR
74538.5 1 ACB 1KG AFR
74544.4 1 ACB 1KG AFR
74549.75 1 ACB 1KG AFR
74555.75 1 ACB 1KG AFR
74562 1 ACB 1KG AFR
74569.7 1 ACB 1KG AFR
74577.3 1 ACB 1KG AFR
74585.6 1 ACB 1KG AFR
74593 1 ACB 1KG AFR
74596.85 1 ACB 1KG AFR
74600.75 1 ACB 1KG AFR
74604.6 1 ACB 1KG AFR
74608.75 1 ACB 1KG AFR
74614.95 1 ACB 1KG AFR
74622.75 1 ACB 1KG AFR
74630.65 1 ACB 1KG AFR
74638.3 1 ACB 1KG AFR
74647.25 1 ACB 1KG AFR
74658.6 1 ACB 1KG AFR
74668.05 1 ACB 1KG AFR
74673.65 1 ACB 1KG AFR
74679.95 1 ACB 1KG AFR
74687.45 1 ACB 1KG AFR
74693.95 1 ACB 1KG AFR
74701.9 1 ACB 1KG AFR
74710.1 1 ACB 1KG AFR
74716.65 1 ACB 1KG AFR
74722.55 1 ACB 1KG AFR
74728 1 ACB 1KG AFR
74734.65 1 ACB 1KG AFR
74742.55 1 ACB 1KG AFR
74751.35 1 ACB 1KG AFR
74759.1 1 ACB 1KG AFR
74765.95 1 ACB 1KG AFR
74773.4 1 ACB 1KG AFR
74780.1 1 ACB 1KG AFR
74786.85 1 ACB 1KG AFR
74793.8 1 ACB 1KG AFR
74801.15 1 ACB 1KG AFR
74808.5 1 ACB 1KG AFR
74816 1 ACB 1KG AFR
74823.5 1 ACB 1KG AFR
74831.35 1 ACB 1KG AFR
74839.4 1 ACB 1KG AFR
74848.9 1 ACB 1KG AFR
74859.75 1 ACB 1KG AFR
74866.95 1 ACB 1KG AFR
74872 1 ACB 1KG AFR
74878.4 1 ACB 1KG AFR
74884.6 1 ACB 1KG AFR
74889.5 1 ACB 1KG AFR
74895.15 1 ACB 1KG AFR
74902.95 1 ACB 1KG AFR
74911.15 1 ACB 1KG AFR
74919.45 1 ACB 1KG AFR
74928.65 1 ACB 1KG AFR
74937.45 1 ACB 1KG AFR
74946.3 1 ACB 1KG AFR
74956.7 1 ACB 1KG AFR
74966.15 1 ACB 1KG AFR
74973.4 1 ACB 1KG AFR
74980.05 1 ACB 1KG AFR
74988.6 1 ACB 1KG AFR
74998.6 1 ACB 1KG AFR
75007.9 1 ACB 1KG AFR
75017.35 1 ACB 1KG AFR
75026.85 1 ACB 1KG AFR
75035.35 1 ACB 1KG AFR
75043.65 1 ACB 1KG AFR
75053.2 1 ACB 1KG AFR
75062.25 1 ACB 1KG AFR
75070.05 1 ACB 1KG AFR
75076.95 1 ACB 1KG AFR
75083.3 1 ACB 1KG AFR
75091.5 1 ACB 1KG AFR
75100.45 1 ACB 1KG AFR
75108.85 1 ACB 1KG AFR
75117.2 1 ACB 1KG AFR
75124.85 1 ACB 1KG AFR
75133.3 1 ACB 1KG AFR
75141.8 1 ACB 1KG AFR
75150.4 1 ACB 1KG AFR
75158.7 1 ACB 1KG AFR
75165.65 1 ACB 1KG AFR
75173.25 1 ACB 1KG AFR
75182.8 1 ACB 1KG AFR
75193.5 1 ACB 1KG AFR
75202.65 1 ACB 1KG AFR
75210.3 1 ACB 1KG AFR
75217.85 1 ACB 1KG AFR
75224.85 1 ACB 1KG AFR
75231.05 1 ACB 1KG AFR
75236.75 1 ACB 1KG AFR
75241.35 1 ACB 1KG AFR
75246.9 1 ACB 1KG AFR
75254.25 1 ACB 1KG AFR
75261.35 1 ACB 1KG AFR
75268.9 1 ACB 1KG AFR
75276.9 1 ACB 1KG AFR
75284.25 1 ACB 1KG AFR
75291.85 1 ACB 1KG AFR
75300.5 1 ACB 1KG AFR
75308.5 1 ACB 1KG AFR
75316.65 1 ACB 1KG AFR
75324.95 1 ACB 1KG AFR
75331.6 1 ACB 1KG AFR
75336.25 1 ACB 1KG AFR
75341 1 ACB 1KG AFR
75347.7 1 ACB 1KG AFR
75355.9 1 ACB 1KG AFR
75365.95 1 ACB 1KG AFR
75374 1 ACB 1KG AFR
75380.45 1 ACB 1KG AFR
75388.2 1 ACB 1KG AFR
75397.4 1 ACB 1KG AFR
75407.95 1 ACB 1KG AFR
75418.2 1 ACB 1KG AFR
75427.05 1 ACB 1KG AFR
75433.35 1 ACB 1KG AFR
75440.35 1 ACB 1KG AFR
75449.15 1 ACB 1KG AFR
75455.15 1 ACB 1KG AFR
75458.45 1 ACB 1KG AFR
75463.35 1 ACB 1KG AFR
75471.2 1 ACB 1KG AFR
75481.35 1 ACB 1KG AFR
75491.55 1 ACB 1KG AFR
75500.2 1 ACB 1KG AFR
75507.55 1 ACB 1KG AFR
75514.25 1 ACB 1KG AFR
75520.3 1 ACB 1KG AFR
75527.15 1 ACB 1KG AFR
75535 1 ACB 1KG AFR
75541.55 1 ACB 1KG AFR
75548.5 1 ACB 1KG AFR
75557.25 1 ACB 1KG AFR
75565.8 1 ACB 1KG AFR
75572.85 1 ACB 1KG AFR
75579.65 1 ACB 1KG AFR
75585.6 1 ACB 1KG AFR
75589.95 1 ACB 1KG AFR
75596.15 1 ACB 1KG AFR
75605.9 1 ACB 1KG AFR
75616.65 1 ACB 1KG AFR
75625.25 1 ACB 1KG AFR
75632.65 1 ACB 1KG AFR
75638.6 1 ACB 1KG AFR
75643.75 1 ACB 1KG AFR
75650.4 1 ACB 1KG AFR
75657.6 1 ACB 1KG AFR
75665.35 1 ACB 1KG AFR
75672.1 1 ACB 1KG AFR
75677.45 1 ACB 1KG AFR
75682.95 1 ACB 1KG AFR
75690.15 1 ACB 1KG AFR
75697.2 1 ACB 1KG AFR
75703.9 1 ACB 1KG AFR
75711.45 1 ACB 1KG AFR
75718.45 1 ACB 1KG AFR
75725.35 1 ACB 1KG AFR
75731.85 1 ACB 1KG AFR
75738.95 1 ACB 1KG AFR
75747.2 1 ACB 1KG AFR
75756.15 1 ACB 1KG AFR
75764.2 1 ACB 1KG AFR
75771.35 1 ACB 1KG AFR
75778.6 1 ACB 1KG AFR
75785.75 1 ACB 1KG AFR
75795.05 1 ACB 1KG AFR
75804.3 1 ACB 1KG AFR
75811 1 ACB 1KG AFR
75816.65 1 ACB 1KG AFR
75826.15 1 ACB 1KG AFR
75836.25 1 ACB 1KG AFR
75842.65 1 ACB 1KG AFR
75850.75 1 ACB 1KG AFR
75858.85 1 ACB 1KG AFR
75864.4 1 ACB 1KG AFR
75869.1 1 ACB 1KG AFR
75874.6 1 ACB 1KG AFR
75881.05 1 ACB 1KG AFR
75888.25 1 ACB 1KG AFR
75895.9 1 ACB 1KG AFR
75904.15 1 ACB 1KG AFR
75913.6 1 ACB 1KG AFR
75925.55 1 ACB 1KG AFR
75935.3 1 ACB 1KG AFR
75941.05 1 ACB 1KG AFR
75948.85 1 ACB 1KG AFR
75958.95 1 ACB 1KG AFR
75972.6 1 ACB 1KG AFR
75984.1 1 ACB 1KG AFR
75991.75 1 ACB 1KG AFR
75999.55 1 ACB 1KG AFR
76007.5 1 ACB 1KG AFR
76015.85 1 ACB 1KG AFR
76023.1 1 ACB 1KG AFR
76030.35 1 ACB 1KG AFR
76037.85 1 ACB 1KG AFR
76046 1 ACB 1KG AFR
76054.7 1 ACB 1KG AFR
76062.35 1 ACB 1KG AFR
76070.6 1 ACB 1KG AFR
76078.7 1 ACB 1KG AFR
76086.95 1 ACB 1KG AFR
76096.75 1 ACB 1KG AFR
76106.85 1 ACB 1KG AFR
76117.55 1 ACB 1KG AFR
76127.2 1 ACB 1KG AFR
76135.85 1 ACB 1KG AFR
76143.3 1 ACB 1KG AFR
76149.75 1 ACB 1KG AFR
76158.45 1 ACB 1KG AFR
76168.15 1 ACB 1KG AFR
76176.3 1 ACB 1KG AFR
76183.55 1 ACB 1KG AFR
76190.6 1 ACB 1KG AFR
76197.15 1 ACB 1KG AFR
76204.65 1 ACB 1KG AFR
76212.35 1 ACB 1KG AFR
76218.35 1 ACB 1KG AFR
76225.3 1 ACB 1KG AFR
76233.6 1 ACB 1KG AFR
76241 1 ACB 1KG AFR
76247.95 1 ACB 1KG AFR
76255 1 ACB 1KG AFR
76262 1 ACB 1KG AFR
76270.15 1 ACB 1KG AFR
76278.35 1 ACB 1KG AFR
76284.5 1 ACB 1KG AFR
76290.1 1 ACB 1KG AFR
76298.05 1 ACB 1KG AFR
76306.7 1 ACB 1KG AFR
76313 1 ACB 1KG AFR
76319.45 1 ACB 1KG AFR
76327.75 1 ACB 1KG AFR
76336.05 1 ACB 1KG AFR
76344.75 1 ACB 1KG AFR
76352.5 1 ACB 1KG AFR
76357.3 1 ACB 1KG AFR
76363 1 ACB 1KG AFR
76370.6 1 ACB 1KG AFR
76378.05 1 ACB 1KG AFR
76385.35 1 ACB 1KG AFR
76391.6 1 ACB 1KG AFR
76399.75 1 ACB 1KG AFR
76408.55 1 ACB 1KG AFR
76414.5 1 ACB 1KG AFR
76421 1 ACB 1KG AFR
76429.2 1 ACB 1KG AFR
76437.35 1 ACB 1KG AFR
76446.3 1 ACB 1KG AFR
76454.55 1 ACB 1KG AFR
76464.05 1 ACB 1KG AFR
76473.65 1 ACB 1KG AFR
76480.4 1 ACB 1KG AFR
76488.35 1 ACB 1KG AFR
76497.75 1 ACB 1KG AFR
76505.9 1 ACB 1KG AFR
76514.1 1 ACB 1KG AFR
76522.15 1 ACB 1KG AFR
76528.45 1 ACB 1KG AFR
76535.9 1 ACB 1KG AFR
76543 1 ACB 1KG AFR
76550.65 1 ACB 1KG AFR
76559.8 1 ACB 1KG AFR
76567.1 1 ACB 1KG AFR
76576.05 1 ACB 1KG AFR
76584.6 1 ACB 1KG AFR
76590.55 1 ACB 1KG AFR
76599.65 1 ACB 1KG AFR
76608.75 1 ACB 1KG AFR
76618.2 1 ACB 1KG AFR
76629.45 1 ACB 1KG AFR
76637.3 1 ACB 1KG AFR
76643.15 1 ACB 1KG AFR
76648.6 1 ACB 1KG AFR
76653.1 1 ACB 1KG AFR
76659.55 1 ACB 1KG AFR
76669.75 1 ACB 1KG AFR
76681.1 1 ACB 1KG AFR
76691.05 1 ACB 1KG AFR
76702 1 ACB 1KG AFR
76712.2 1 ACB 1KG AFR
76720.55 1 ACB 1KG AFR
76729.6 1 ACB 1KG AFR
76739.65 1 ACB 1KG AFR
76748.45 1 ACB 1KG AFR
76754.2 1 ACB 1KG AFR
76760.55 1 ACB 1KG AFR
76767.4 1 ACB 1KG AFR
76774.45 1 ACB 1KG AFR
76781.35 1 ACB 1KG AFR
76787.3 1 ACB 1KG AFR
76792.5 1 ACB 1KG AFR
76797.55 1 ACB 1KG AFR
76805.3 1 ACB 1KG AFR
76815.5 1 ACB 1KG AFR
76823 1 ACB 1KG AFR
76828.95 1 ACB 1KG AFR
76835.15 1 ACB 1KG AFR
76841.35 1 ACB 1KG AFR
76847.55 1 ACB 1KG AFR
76853.1 1 ACB 1KG AFR
76859.5 1 ACB 1KG AFR
76866.95 1 ACB 1KG AFR
76875.95 1 ACB 1KG AFR
76883.05 1 ACB 1KG AFR
76889.3 1 ACB 1KG AFR
76896 1 ACB 1KG AFR
76903.2 1 ACB 1KG AFR
76912.5 1 ACB 1KG AFR
76921 1 ACB 1KG AFR
76928.5 1 ACB 1KG AFR
76937.15 1 ACB 1KG AFR
76945.4 1 ACB 1KG AFR
76952.45 1 ACB 1KG AFR
76960.45 1 ACB 1KG AFR
76968.35 1 ACB 1KG AFR
76976.1 1 ACB 1KG AFR
76984.85 1 ACB 1KG AFR
76993.05 1 ACB 1KG AFR
77000 1 ACB 1KG AFR
77006.6 1 ACB 1KG AFR
77013.95 1 ACB 1KG AFR
77020.25 1 ACB 1KG AFR
77026.85 1 ACB 1KG AFR
77036.45 1 ACB 1KG AFR
77045.35 1 ACB 1KG AFR
77051.5 1 ACB 1KG AFR
77057.1 1 ACB 1KG AFR
77064.15 1 ACB 1KG AFR
77071.4 1 ACB 1KG AFR
77078.4 1 ACB 1KG AFR
77085.9 1 ACB 1KG AFR
77092.45 1 ACB 1KG AFR
77098.6 1 ACB 1KG AFR
77106.6 1 ACB 1KG AFR
77114.15 1 ACB 1KG AFR
77119.15 1 ACB 1KG AFR
77125.65 1 ACB 1KG AFR
77133.15 1 ACB 1KG AFR
77140 1 ACB 1KG AFR
77148 1 ACB 1KG AFR
77154.65 1 ACB 1KG AFR
77160.05 1 ACB 1KG AFR
77165.35 1 ACB 1KG AFR
77171.1 1 ACB 1KG AFR
77178.35 1 ACB 1KG AFR
77186.75 1 ACB 1KG AFR
77195.5 1 ACB 1KG AFR
77205.75 1 ACB 1KG AFR
77217.3 1 ACB 1KG AFR
77227.25 1 ACB 1KG AFR
77234.4 1 ACB 1KG AFR
77239.3 1 ACB 1KG AFR
77243.9 1 ACB 1KG AFR
77250 1 ACB 1KG AFR
77256.5 1 ACB 1KG AFR
77261.3 1 ACB 1KG AFR
77265.8 1 ACB 1KG AFR
77271.85 1 ACB 1KG AFR
77280.45 1 ACB 1KG AFR
77288.75 1 ACB 1KG AFR
77294.9 1 ACB 1KG AFR
77300.65 1 ACB 1KG AFR
77305.85 1 ACB 1KG AFR
77311.05 1 ACB 1KG AFR
77318.6 1 ACB 1KG AFR
77327.5 1 ACB 1KG AFR
77334.35 1 ACB 1KG AFR
77340.9 1 ACB 1KG AFR
77348.05 1 ACB 1KG AFR
77354.45 1 ACB 1KG AFR
77361.3 1 ACB 1KG AFR
77368.2 1 ACB 1KG AFR
77375.7 1 ACB 1KG AFR
77384.25 1 ACB 1KG AFR
77392.55 1 ACB 1KG AFR
77399 1 ACB 1KG AFR
77405.25 1 ACB 1KG AFR
77411.1 1 ACB 1KG AFR
77416.15 1 ACB 1KG AFR
77424 1 ACB 1KG AFR
77432.4 1 ACB 1KG AFR
77440.2 1 ACB 1KG AFR
77448.35 1 ACB 1KG AFR
77454.65 1 ACB 1KG AFR
77461.95 1 ACB 1KG AFR
77470.65 1 ACB 1KG AFR
77481.15 1 ACB 1KG AFR
77492.3 1 ACB 1KG AFR
77500.95 1 ACB 1KG AFR
77508.3 1 ACB 1KG AFR
77515.25 1 ACB 1KG AFR
77522.55 1 ACB 1KG AFR
77528.2 1 ACB 1KG AFR
77532.25 1 ACB 1KG AFR
77536.45 1 ACB 1KG AFR
77540.7 1 ACB 1KG AFR
77545.4 1 ACB 1KG AFR
77551.75 1 ACB 1KG AFR
77558.9 1 ACB 1KG AFR
77565.05 1 ACB 1KG AFR
77572.05 1 ACB 1KG AFR
77580.35 1 ACB 1KG AFR
77586.3 1 ACB 1KG AFR
77591 1 ACB 1KG AFR
77596.65 1 ACB 1KG AFR
77603 1 ACB 1KG AFR
77609.15 1 ACB 1KG AFR
77617.3 1 ACB 1KG AFR
77629.4 1 ACB 1KG AFR
77640.45 1 ACB 1KG AFR
77649.3 1 ACB 1KG AFR
77656.7 1 ACB 1KG AFR
77663.6 1 ACB 1KG AFR
77671.25 1 ACB 1KG AFR
77679.05 1 ACB 1KG AFR
77688.55 1 ACB 1KG AFR
77698.65 1 ACB 1KG AFR
77706.4 1 ACB 1KG AFR
77712.8 1 ACB 1KG AFR
77720.1 1 ACB 1KG AFR
77727.35 1 ACB 1KG AFR
77734.45 1 ACB 1KG AFR
77743.2 1 ACB 1KG AFR
77755.2 1 ACB 1KG AFR
77766.25 1 ACB 1KG AFR
77773.25 1 ACB 1KG AFR
77780.4 1 ACB 1KG AFR
77788 1 ACB 1KG AFR
77794.75 1 ACB 1KG AFR
77800.8 1 ACB 1KG AFR
77806.95 1 ACB 1KG AFR
77812.55 1 ACB 1KG AFR
77816.35 1 ACB 1KG AFR
77820.1 1 ACB 1KG AFR
77825.55 1 ACB 1KG AFR
77833.1 1 ACB 1KG AFR
77842.15 1 ACB 1KG AFR
77850.8 1 ACB 1KG AFR
77857.95 1 ACB 1KG AFR
77864 1 ACB 1KG AFR
77870.25 1 ACB 1KG AFR
77881 1 ACB 1KG AFR
77891.95 1 ACB 1KG AFR
77899.7 1 ACB 1KG AFR
77907.2 1 ACB 1KG AFR
77914.2 1 ACB 1KG AFR
77920.8 1 ACB 1KG AFR
77927.05 1 ACB 1KG AFR
77935.5 1 ACB 1KG AFR
77943.7 1 ACB 1KG AFR
77949.05 1 ACB 1KG AFR
77953.3 1 ACB 1KG AFR
77959.25 1 ACB 1KG AFR
77968.35 1 ACB 1KG AFR
77976.9 1 ACB 1KG AFR
77985.35 1 ACB 1KG AFR
77993.5 1 ACB 1KG AFR
78000.1 1 ACB 1KG AFR
78007.95 1 ACB 1KG AFR
78015.65 1 ACB 1KG AFR
78022.6 1 ACB 1KG AFR
78031.1 1 ACB 1KG AFR
78040.45 1 ACB 1KG AFR
78048.6 1 ACB 1KG AFR
78056.15 1 ACB 1KG AFR
78064.3 1 ACB 1KG AFR
78071.7 1 ACB 1KG AFR
78077.5 1 ACB 1KG AFR
78082.5 1 ACB 1KG AFR
78087.65 1 ACB 1KG AFR
78092.85 1 ACB 1KG AFR
78099.95 1 ACB 1KG AFR
78107.05 1 ACB 1KG AFR
78113.1 1 ACB 1KG AFR
78120.75 1 ACB 1KG AFR
78128.15 1 ACB 1KG AFR
78134.25 1 ACB 1KG AFR
78140.9 1 ACB 1KG AFR
78148 1 ACB 1KG AFR
78157.75 1 ACB 1KG AFR
78168.65 1 ACB 1KG AFR
78177.35 1 ACB 1KG AFR
78188.95 1 ACB 1KG AFR
78202 1 ACB 1KG AFR
78211.05 1 ACB 1KG AFR
78217.1 1 ACB 1KG AFR
78224.95 1 ACB 1KG AFR
78236.5 1 ACB 1KG AFR
78246.65 1 ACB 1KG AFR
78253.25 1 ACB 1KG AFR
78259.35 1 ACB 1KG AFR
78267.05 1 ACB 1KG AFR
78273.95 1 ACB 1KG AFR
78279.1 1 ACB 1KG AFR
78286.55 1 ACB 1KG AFR
78296.6 1 ACB 1KG AFR
78306.6 1 ACB 1KG AFR
78314.1 1 ACB 1KG AFR
78320.55 1 ACB 1KG AFR
78328.95 1 ACB 1KG AFR
78337.4 1 ACB 1KG AFR
78343.6 1 ACB 1KG AFR
78350.65 1 ACB 1KG AFR
78360.35 1 ACB 1KG AFR
78369.5 1 ACB 1KG AFR
78377.25 1 ACB 1KG AFR
78384.9 1 ACB 1KG AFR
78391.5 1 ACB 1KG AFR
78396.9 1 ACB 1KG AFR
78402.25 1 ACB 1KG AFR
78407.05 1 ACB 1KG AFR
78412.65 1 ACB 1KG AFR
78419.15 1 ACB 1KG AFR
78426.25 1 ACB 1KG AFR
78436.2 1 ACB 1KG AFR
78446.3 1 ACB 1KG AFR
78453.15 1 ACB 1KG AFR
78459.55 1 ACB 1KG AFR
78469.1 1 ACB 1KG AFR
78477.05 1 ACB 1KG AFR
78482.45 1 ACB 1KG AFR
78490.15 1 ACB 1KG AFR
78501.25 1 ACB 1KG AFR
78513.4 1 ACB 1KG AFR
78522.35 1 ACB 1KG AFR
78528.6 1 ACB 1KG AFR
78537 1 ACB 1KG AFR
78548.5 1 ACB 1KG AFR
78558.15 1 ACB 1KG AFR
78565.85 1 ACB 1KG AFR
78573.05 1 ACB 1KG AFR
78579.85 1 ACB 1KG AFR
78588.35 1 ACB 1KG AFR
78599.45 1 ACB 1KG AFR
78609.35 1 ACB 1KG AFR
78617.15 1 ACB 1KG AFR
78624.45 1 ACB 1KG AFR
78629.9 1 ACB 1KG AFR
78637.4 1 ACB 1KG AFR
78647.95 1 ACB 1KG AFR
78657.85 1 ACB 1KG AFR
78666.05 1 ACB 1KG AFR
78673.7 1 ACB 1KG AFR
78682.15 1 ACB 1KG AFR
78691.35 1 ACB 1KG AFR
78700.15 1 ACB 1KG AFR
78707.8 1 ACB 1KG AFR
78715.5 1 ACB 1KG AFR
78722.85 1 ACB 1KG AFR
78730.2 1 ACB 1KG AFR
78737.45 1 ACB 1KG AFR
78744.9 1 ACB 1KG AFR
78752.75 1 ACB 1KG AFR
78764.15 1 ACB 1KG AFR
78776.2 1 ACB 1KG AFR
78782.75 1 ACB 1KG AFR
78787.65 1 ACB 1KG AFR
78792.9 1 ACB 1KG AFR
78797.95 1 ACB 1KG AFR
78804.15 1 ACB 1KG AFR
78810.85 1 ACB 1KG AFR
78817.25 1 ACB 1KG AFR
78823.5 1 ACB 1KG AFR
78828.35 1 ACB 1KG AFR
78833.1 1 ACB 1KG AFR
78840.65 1 ACB 1KG AFR
78848.9 1 ACB 1KG AFR
78856.55 1 ACB 1KG AFR
78864.6 1 ACB 1KG AFR
78871.75 1 ACB 1KG AFR
78878 1 ACB 1KG AFR
78884.8 1 ACB 1KG AFR
78891.55 1 ACB 1KG AFR
78898.5 1 ACB 1KG AFR
78907.2 1 ACB 1KG AFR
78917.85 1 ACB 1KG AFR
78927.05 1 ACB 1KG AFR
78933.95 1 ACB 1KG AFR
78941.2 1 ACB 1KG AFR
78947.5 1 ACB 1KG AFR
78955.45 1 ACB 1KG AFR
78965.3 1 ACB 1KG AFR
78973.7 1 ACB 1KG AFR
78981.6 1 ACB 1KG AFR
78988.7 1 ACB 1KG AFR
78995.7 1 ACB 1KG AFR
79004.8 1 ACB 1KG AFR
79014.8 1 ACB 1KG AFR
79024.8 1 ACB 1KG AFR
79035.7 1 ACB 1KG AFR
79045.25 1 ACB 1KG AFR
79052.4 1 ACB 1KG AFR
79058.9 1 ACB 1KG AFR
79065.95 1 ACB 1KG AFR
79074.55 1 ACB 1KG AFR
79083.45 1 ACB 1KG AFR
79091.4 1 ACB 1KG AFR
79097.35 1 ACB 1KG AFR
79103.65 1 ACB 1KG AFR
79110.75 1 ACB 1KG AFR
79117.5 1 ACB 1KG AFR
79124.25 1 ACB 1KG AFR
79133.15 1 ACB 1KG AFR
79142.15 1 ACB 1KG AFR
79148.3 1 ACB 1KG AFR
79155.35 1 ACB 1KG AFR
79165.15 1 ACB 1KG AFR
79176.75 1 ACB 1KG AFR
79186.05 1 ACB 1KG AFR
79194 1 ACB 1KG AFR
79202.65 1 ACB 1KG AFR
79212.9 1 ACB 1KG AFR
79225.25 1 ACB 1KG AFR
79236.55 1 ACB 1KG AFR
79244.85 1 ACB 1KG AFR
79251.1 1 ACB 1KG AFR
79257.85 1 ACB 1KG AFR
79264.9 1 ACB 1KG AFR
79275 1 ACB 1KG AFR
79286.4 1 ACB 1KG AFR
79294.3 1 ACB 1KG AFR
79300.45 1 ACB 1KG AFR
79307.55 1 ACB 1KG AFR
79316.25 1 ACB 1KG AFR
79324 1 ACB 1KG AFR
79330.35 1 ACB 1KG AFR
79337.75 1 ACB 1KG AFR
79344.2 1 ACB 1KG AFR
79350.35 1 ACB 1KG AFR
79358.65 1 ACB 1KG AFR
79366.85 1 ACB 1KG AFR
79374.65 1 ACB 1KG AFR
79381.2 1 ACB 1KG AFR
79387.65 1 ACB 1KG AFR
79395.7 1 ACB 1KG AFR
79403.65 1 ACB 1KG AFR
79411.35 1 ACB 1KG AFR
79419.45 1 ACB 1KG AFR
79427.5 1 ACB 1KG AFR
79434.35 1 ACB 1KG AFR
79442.45 1 ACB 1KG AFR
79451.5 1 ACB 1KG AFR
79460 1 ACB 1KG AFR
79468.9 1 ACB 1KG AFR
79479.65 1 ACB 1KG AFR
79490.9 1 ACB 1KG AFR
79499.7 1 ACB 1KG AFR
79507.45 1 ACB 1KG AFR
79514.4 1 ACB 1KG AFR
79520.25 1 ACB 1KG AFR
79526.35 1 ACB 1KG AFR
79532.75 1 ACB 1KG AFR
79538.55 1 ACB 1KG AFR
79547.15 1 ACB 1KG AFR
79557.95 1 ACB 1KG AFR
79566.8 1 ACB 1KG AFR
79576.8 1 ACB 1KG AFR
79587.6 1 ACB 1KG AFR
79595 1 ACB 1KG AFR
79602.1 1 ACB 1KG AFR
79610.55 1 ACB 1KG AFR
79617.6 1 ACB 1KG AFR
79624.6 1 ACB 1KG AFR
79630.75 1 ACB 1KG AFR
79637.6 1 ACB 1KG AFR
79647.05 1 ACB 1KG AFR
79655.55 1 ACB 1KG AFR
79662.35 1 ACB 1KG AFR
79671.75 1 ACB 1KG AFR
79683.15 1 ACB 1KG AFR
79693.4 1 ACB 1KG AFR
79704.8 1 ACB 1KG AFR
79714.35 1 ACB 1KG AFR
79722.25 1 ACB 1KG AFR
79729.75 1 ACB 1KG AFR
79735.25 1 ACB 1KG AFR
79741.05 1 ACB 1KG AFR
79748.6 1 ACB 1KG AFR
79755.55 1 ACB 1KG AFR
79762.45 1 ACB 1KG AFR
79769.65 1 ACB 1KG AFR
79775.7 1 ACB 1KG AFR
79781.55 1 ACB 1KG AFR
79788.15 1 ACB 1KG AFR
79795.9 1 ACB 1KG AFR
79803.05 1 ACB 1KG AFR
79810.25 1 ACB 1KG AFR
79821.05 1 ACB 1KG AFR
79831.8 1 ACB 1KG AFR
79838.8 1 ACB 1KG AFR
79844.65 1 ACB 1KG AFR
79850.3 1 ACB 1KG AFR
79856.45 1 ACB 1KG AFR
79863.55 1 ACB 1KG AFR
79870.15 1 ACB 1KG AFR
79876.55 1 ACB 1KG AFR
79883.6 1 ACB 1KG AFR
79891.8 1 ACB 1KG AFR
79902 1 ACB 1KG AFR
79911.5 1 ACB 1KG AFR
79920.95 1 ACB 1KG AFR
79929.1 1 ACB 1KG AFR
79938.6 1 ACB 1KG AFR
79949.85 1 ACB 1KG AFR
79962.2 1 ACB 1KG AFR
79975.05 1 ACB 1KG AFR
79983.25 1 ACB 1KG AFR
79990.2 1 ACB 1KG AFR
79997.3 1 ACB 1KG AFR
80003.1 1 ACB 1KG AFR
80008.9 1 ACB 1KG AFR
80016.9 1 ACB 1KG AFR
80024.45 1 ACB 1KG AFR
80032.15 1 ACB 1KG AFR
80042 1 ACB 1KG AFR
80052.2 1 ACB 1KG AFR
80061.8 1 ACB 1KG AFR
80070.7 1 ACB 1KG AFR
80080.4 1 ACB 1KG AFR
80088.85 1 ACB 1KG AFR
80095.85 1 ACB 1KG AFR
80104.15 1 ACB 1KG AFR
80111.7 1 ACB 1KG AFR
80118.45 1 ACB 1KG AFR
80124.65 1 ACB 1KG AFR
80130.7 1 ACB 1KG AFR
80138.05 1 ACB 1KG AFR
80145.35 1 ACB 1KG AFR
80152.4 1 ACB 1KG AFR
80161.25 1 ACB 1KG AFR
80171.9 1 ACB 1KG AFR
80182 1 ACB 1KG AFR
80190.85 1 ACB 1KG AFR
80197.65 1 ACB 1KG AFR
80203.35 1 ACB 1KG AFR
80212 1 ACB 1KG AFR
80222.05 1 ACB 1KG AFR
80229.95 1 ACB 1KG AFR
80238.1 1 ACB 1KG AFR
80245.9 1 ACB 1KG AFR
80251.85 1 ACB 1KG AFR
80258.7 1 ACB 1KG AFR
80269.1 1 ACB 1KG AFR
80279.8 1 ACB 1KG AFR
80287.7 1 ACB 1KG AFR
80294.1 1 ACB 1KG AFR
80300.4 1 ACB 1KG AFR
80307.2 1 ACB 1KG AFR
80314.1 1 ACB 1KG AFR
80320.7 1 ACB 1KG AFR
80325.85 1 ACB 1KG AFR
80330.25 1 ACB 1KG AFR
80336.7 1 ACB 1KG AFR
80345.45 1 ACB 1KG AFR
80353.45 1 ACB 1KG AFR
80360.75 1 ACB 1KG AFR
80367.7 1 ACB 1KG AFR
80373.65 1 ACB 1KG AFR
80379.6 1 ACB 1KG AFR
80385.05 1 ACB 1KG AFR
80389.85 1 ACB 1KG AFR
80396.85 1 ACB 1KG AFR
80405.1 1 ACB 1KG AFR
80411.75 1 ACB 1KG AFR
80417.15 1 ACB 1KG AFR
80422.2 1 ACB 1KG AFR
80428.5 1 ACB 1KG AFR
80436.6 1 ACB 1KG AFR
80447 1 ACB 1KG AFR
80457.6 1 ACB 1KG AFR
80467.3 1 ACB 1KG AFR
80477.75 1 ACB 1KG AFR
80486.65 1 ACB 1KG AFR
80492.5 1 ACB 1KG AFR
80499.05 1 ACB 1KG AFR
80508.1 1 ACB 1KG AFR
80517.6 1 ACB 1KG AFR
80526.1 1 ACB 1KG AFR
80534 1 ACB 1KG AFR
80542.05 1 ACB 1KG AFR
80549.25 1 ACB 1KG AFR
80556.45 1 ACB 1KG AFR
80564.25 1 ACB 1KG AFR
80571.75 1 ACB 1KG AFR
80580.7 1 ACB 1KG AFR
80590.05 1 ACB 1KG AFR
80598.2 1 ACB 1KG AFR
80606.95 1 ACB 1KG AFR
80614.75 1 ACB 1KG AFR
80621.8 1 ACB 1KG AFR
80629.15 1 ACB 1KG AFR
80637.1 1 ACB 1KG AFR
80645.15 1 ACB 1KG AFR
80655.15 1 ACB 1KG AFR
80665.15 1 ACB 1KG AFR
80672.55 1 ACB 1KG AFR
80678.7 1 ACB 1KG AFR
80683.15 1 ACB 1KG AFR
80688.65 1 ACB 1KG AFR
80696.5 1 ACB 1KG AFR
80703.55 1 ACB 1KG AFR
80710.3 1 ACB 1KG AFR
80717.4 1 ACB 1KG AFR
80726.3 1 ACB 1KG AFR
80735.3 1 ACB 1KG AFR
80741.95 1 ACB 1KG AFR
80748.5 1 ACB 1KG AFR
80754.15 1 ACB 1KG AFR
80759.45 1 ACB 1KG AFR
80765.35 1 ACB 1KG AFR
80772.65 1 ACB 1KG AFR
80780.5 1 ACB 1KG AFR
80787.75 1 ACB 1KG AFR
80796.25 1 ACB 1KG AFR
80806.6 1 ACB 1KG AFR
80814.5 1 ACB 1KG AFR
80821.5 1 ACB 1KG AFR
80830 1 ACB 1KG AFR
80836.75 1 ACB 1KG AFR
80842.85 1 ACB 1KG AFR
80849.7 1 ACB 1KG AFR
80858.45 1 ACB 1KG AFR
80868.2 1 ACB 1KG AFR
80877.2 1 ACB 1KG AFR
80888.95 1 ACB 1KG AFR
80901.5 1 ACB 1KG AFR
80910.65 1 ACB 1KG AFR
80918.05 1 ACB 1KG AFR
80924.85 1 ACB 1KG AFR
80932.55 1 ACB 1KG AFR
80941.85 1 ACB 1KG AFR
80951.6 1 ACB 1KG AFR
80961.3 1 ACB 1KG AFR
80968.8 1 ACB 1KG AFR
80975.9 1 ACB 1KG AFR
80983.7 1 ACB 1KG AFR
80992.3 1 ACB 1KG AFR
81004.75 1 ACB 1KG AFR
81015.15 1 ACB 1KG AFR
81021.85 1 ACB 1KG AFR
81029.2 1 ACB 1KG AFR
81035.55 1 ACB 1KG AFR
81041.15 1 ACB 1KG AFR
81049.6 1 ACB 1KG AFR
81057.9 1 ACB 1KG AFR
81063.15 1 ACB 1KG AFR
81071.1 1 ACB 1KG AFR
81078.8 1 ACB 1KG AFR
81084.65 1 ACB 1KG AFR
81092.45 1 ACB 1KG AFR
81100.55 1 ACB 1KG AFR
81108.95 1 ACB 1KG AFR
81118.15 1 ACB 1KG AFR
81125.45 1 ACB 1KG AFR
81130.15 1 ACB 1KG AFR
81135.3 1 ACB 1KG AFR
81141.8 1 ACB 1KG AFR
81148.6 1 ACB 1KG AFR
81155.15 1 ACB 1KG AFR
81162.25 1 ACB 1KG AFR
81171.85 1 ACB 1KG AFR
81180.95 1 ACB 1KG AFR
81187.85 1 ACB 1KG AFR
81193.75 1 ACB 1KG AFR
81198.5 1 ACB 1KG AFR
81203.8 1 ACB 1KG AFR
81211.35 1 ACB 1KG AFR
81219.35 1 ACB 1KG AFR
81227.15 1 ACB 1KG AFR
81237.4 1 ACB 1KG AFR
81246.55 1 ACB 1KG AFR
81253.75 1 ACB 1KG AFR
81263.2 1 ACB 1KG AFR
81272.5 1 ACB 1KG AFR
81281.3 1 ACB 1KG AFR
81291.7 1 ACB 1KG AFR
81301.2 1 ACB 1KG AFR
81310.55 1 ACB 1KG AFR
81320.15 1 ACB 1KG AFR
81328.4 1 ACB 1KG AFR
81335.85 1 ACB 1KG AFR
81343.05 1 ACB 1KG AFR
81349.75 1 ACB 1KG AFR
81356.15 1 ACB 1KG AFR
81364.8 1 ACB 1KG AFR
81375.75 1 ACB 1KG AFR
81385.55 1 ACB 1KG AFR
81393.75 1 ACB 1KG AFR
81404.55 1 ACB 1KG AFR
81415.15 1 ACB 1KG AFR
81423.25 1 ACB 1KG AFR
81431 1 ACB 1KG AFR
81437.85 1 ACB 1KG AFR
81446.75 1 ACB 1KG AFR
81458.35 1 ACB 1KG AFR
81468.3 1 ACB 1KG AFR
81474.8 1 ACB 1KG AFR
81480 1 ACB 1KG AFR
81486.55 1 ACB 1KG AFR
81494.7 1 ACB 1KG AFR
81501.2 1 ACB 1KG AFR
81507.35 1 ACB 1KG AFR
81516.55 1 ACB 1KG AFR
81524.35 1 ACB 1KG AFR
81529.8 1 ACB 1KG AFR
81536.75 1 ACB 1KG AFR
81546.2 1 ACB 1KG AFR
81556.5 1 ACB 1KG AFR
81565.75 1 ACB 1KG AFR
81575.7 1 ACB 1KG AFR
81585.65 1 ACB 1KG AFR
81597.45 1 ACB 1KG AFR
81608.7 1 ACB 1KG AFR
81617.15 1 ACB 1KG AFR
81626.8 1 ACB 1KG AFR
81637 1 ACB 1KG AFR
81647.15 1 ACB 1KG AFR
81658 1 ACB 1KG AFR
81668.35 1 ACB 1KG AFR
81675.65 1 ACB 1KG AFR
81683.95 1 ACB 1KG AFR
81694 1 ACB 1KG AFR
81703.15 1 ACB 1KG AFR
81713.6 1 ACB 1KG AFR
81724.65 1 ACB 1KG AFR
81734.8 1 ACB 1KG AFR
81745.1 1 ACB 1KG AFR
81753.9 1 ACB 1KG AFR
81762.5 1 ACB 1KG AFR
81773.2 1 ACB 1KG AFR
81783.6 1 ACB 1KG AFR
81792.2 1 ACB 1KG AFR
81800.7 1 ACB 1KG AFR
81812.55 1 ACB 1KG AFR
81822.8 1 ACB 1KG AFR
81829.65 1 ACB 1KG AFR
81836.55 1 ACB 1KG AFR
81843 1 ACB 1KG AFR
81852.45 1 ACB 1KG AFR
81864 1 ACB 1KG AFR
81872.5 1 ACB 1KG AFR
81878.3 1 ACB 1KG AFR
81884.1 1 ACB 1KG AFR
81892.95 1 ACB 1KG AFR
81905 1 ACB 1KG AFR
81914.6 1 ACB 1KG AFR
81921.35 1 ACB 1KG AFR
81927.85 1 ACB 1KG AFR
81933.55 1 ACB 1KG AFR
81941.85 1 ACB 1KG AFR
81953.05 1 ACB 1KG AFR
81962.95 1 ACB 1KG AFR
81971.55 1 ACB 1KG AFR
81980.4 1 ACB 1KG AFR
81988.65 1 ACB 1KG AFR
81998.15 1 ACB 1KG AFR
82007.9 1 ACB 1KG AFR
82017.5 1 ACB 1KG AFR
82029.85 1 ACB 1KG AFR
82042.25 1 ACB 1KG AFR
82052.05 1 ACB 1KG AFR
82059.65 1 ACB 1KG AFR
82066.8 1 ACB 1KG AFR
82076.25 1 ACB 1KG AFR
82085.4 1 ACB 1KG AFR
82091.5 1 ACB 1KG AFR
82097.15 1 ACB 1KG AFR
82102.6 1 ACB 1KG AFR
82108.05 1 ACB 1KG AFR
82114.25 1 ACB 1KG AFR
82120.25 1 ACB 1KG AFR
82126.85 1 ACB 1KG AFR
82134.65 1 ACB 1KG AFR
82143.35 1 ACB 1KG AFR
82152.95 1 ACB 1KG AFR
82162.1 1 ACB 1KG AFR
82171.15 1 ACB 1KG AFR
82181.4 1 ACB 1KG AFR
82188.85 1 ACB 1KG AFR
82194 1 ACB 1KG AFR
82199.45 1 ACB 1KG AFR
82205.65 1 ACB 1KG AFR
82213.55 1 ACB 1KG AFR
82220.45 1 ACB 1KG AFR
82227.55 1 ACB 1KG AFR
82234.45 1 ACB 1KG AFR
82240.25 1 ACB 1KG AFR
82246.85 1 ACB 1KG AFR
82254.15 1 ACB 1KG AFR
82260.35 1 ACB 1KG AFR
82265.75 1 ACB 1KG AFR
82272.6 1 ACB 1KG AFR
82281.05 1 ACB 1KG AFR
82289.05 1 ACB 1KG AFR
82297.05 1 ACB 1KG AFR
82305.15 1 ACB 1KG AFR
82312.95 1 ACB 1KG AFR
82320.7 1 ACB 1KG AFR
82327.8 1 ACB 1KG AFR
82337.2 1 ACB 1KG AFR
82350.05 1 ACB 1KG AFR
82361.75 1 ACB 1KG AFR
82370.85 1 ACB 1KG AFR
82379.2 1 ACB 1KG AFR
82386.25 1 ACB 1KG AFR
82392.7 1 ACB 1KG AFR
82399.05 1 ACB 1KG AFR
82406.75 1 ACB 1KG AFR
82417.7 1 ACB 1KG AFR
82429.55 1 ACB 1KG AFR
82438.25 1 ACB 1KG AFR
82445.2 1 ACB 1KG AFR
82452.35 1 ACB 1KG AFR
82460.45 1 ACB 1KG AFR
82470.9 1 ACB 1KG AFR
82481.1 1 ACB 1KG AFR
82489.1 1 ACB 1KG AFR
82497.15 1 ACB 1KG AFR
82505.35 1 ACB 1KG AFR
82512.3 1 ACB 1KG AFR
82519.75 1 ACB 1KG AFR
82527.5 1 ACB 1KG AFR
82534.2 1 ACB 1KG AFR
82540.6 1 ACB 1KG AFR
82546.45 1 ACB 1KG AFR
82554.5 1 ACB 1KG AFR
82565.4 1 ACB 1KG AFR
82574.65 1 ACB 1KG AFR
82582 1 ACB 1KG AFR
82587.9 1 ACB 1KG AFR
82595.1 1 ACB 1KG AFR
82604.75 1 ACB 1KG AFR
82613.25 1 ACB 1KG AFR
82620.25 1 ACB 1KG AFR
82627.1 1 ACB 1KG AFR
82634.75 1 ACB 1KG AFR
82643.55 1 ACB 1KG AFR
82652.15 1 ACB 1KG AFR
82660.75 1 ACB 1KG AFR
82672.35 1 ACB 1KG AFR
82684.5 1 ACB 1KG AFR
82694 1 ACB 1KG AFR
82702.95 1 ACB 1KG AFR
82712.2 1 ACB 1KG AFR
82721.85 1 ACB 1KG AFR
82730.65 1 ACB 1KG AFR
82738 1 ACB 1KG AFR
82745.55 1 ACB 1KG AFR
82753.3 1 ACB 1KG AFR
82762.45 1 ACB 1KG AFR
82772.15 1 ACB 1KG AFR
82780.05 1 ACB 1KG AFR
82787.5 1 ACB 1KG AFR
82797.9 1 ACB 1KG AFR
82811.45 1 ACB 1KG AFR
82826.1 1 ACB 1KG AFR
82837.3 1 ACB 1KG AFR
82846.8 1 ACB 1KG AFR
82857.2 1 ACB 1KG AFR
82866.55 1 ACB 1KG AFR
82876.15 1 ACB 1KG AFR
82883.25 1 ACB 1KG AFR
82892.3 1 ACB 1KG AFR
82904.5 1 ACB 1KG AFR
82914.8 1 ACB 1KG AFR
82922.55 1 ACB 1KG AFR
82929.25 1 ACB 1KG AFR
82937.2 1 ACB 1KG AFR
82944.85 1 ACB 1KG AFR
82952 1 ACB 1KG AFR
82959.9 1 ACB 1KG AFR
82968.45 1 ACB 1KG AFR
82975.05 1 ACB 1KG AFR
82979.65 1 ACB 1KG AFR
82985.2 1 ACB 1KG AFR
82993.7 1 ACB 1KG AFR
83001.4 1 ACB 1KG AFR
83008.35 1 ACB 1KG AFR
83016.35 1 ACB 1KG AFR
83025.65 1 ACB 1KG AFR
83035.7 1 ACB 1KG AFR
83043.95 1 ACB 1KG AFR
83051 1 ACB 1KG AFR
83057.55 1 ACB 1KG AFR
83065.85 1 ACB 1KG AFR
83075.6 1 ACB 1KG AFR
83087.25 1 ACB 1KG AFR
83099.05 1 ACB 1KG AFR
83108.75 1 ACB 1KG AFR
83116.5 1 ACB 1KG AFR
83123 1 ACB 1KG AFR
83129.1 1 ACB 1KG AFR
83136.65 1 ACB 1KG AFR
83145 1 ACB 1KG AFR
83152.75 1 ACB 1KG AFR
83159.9 1 ACB 1KG AFR
83168.3 1 ACB 1KG AFR
83179.15 1 ACB 1KG AFR
83188.8 1 ACB 1KG AFR
83197.65 1 ACB 1KG AFR
83207.25 1 ACB 1KG AFR
83216.65 1 ACB 1KG AFR
83224.7 1 ACB 1KG AFR
83230.95 1 ACB 1KG AFR
83235.95 1 ACB 1KG AFR
83242.65 1 ACB 1KG AFR
83250.95 1 ACB 1KG AFR
83258.55 1 ACB 1KG AFR
83266.15 1 ACB 1KG AFR
83274.1 1 ACB 1KG AFR
83284.55 1 ACB 1KG AFR
83293.9 1 ACB 1KG AFR
83300.7 1 ACB 1KG AFR
83308.9 1 ACB 1KG AFR
83318.4 1 ACB 1KG AFR
83327.7 1 ACB 1KG AFR
83334.65 1 ACB 1KG AFR
83341.4 1 ACB 1KG AFR
83349.45 1 ACB 1KG AFR
83357.85 1 ACB 1KG AFR
83365 1 ACB 1KG AFR
83370.85 1 ACB 1KG AFR
83378.3 1 ACB 1KG AFR
83386.45 1 ACB 1KG AFR
83395.15 1 ACB 1KG AFR
83405.9 1 ACB 1KG AFR
83415.2 1 ACB 1KG AFR
83421.3 1 ACB 1KG AFR
83428.5 1 ACB 1KG AFR
83438.4 1 ACB 1KG AFR
83449.3 1 ACB 1KG AFR
83461.65 1 ACB 1KG AFR
83473.6 1 ACB 1KG AFR
83483.95 1 ACB 1KG AFR
83493.1 1 ACB 1KG AFR
83501.6 1 ACB 1KG AFR
83511.65 1 ACB 1KG AFR
83521.5 1 ACB 1KG AFR
83528.5 1 ACB 1KG AFR
83537.2 1 ACB 1KG AFR
83546.9 1 ACB 1KG AFR
83554.55 1 ACB 1KG AFR
83563.25 1 ACB 1KG AFR
83571.7 1 ACB 1KG AFR
83578.4 1 ACB 1KG AFR
83585.8 1 ACB 1KG AFR
83594.6 1 ACB 1KG AFR
83604.6 1 ACB 1KG AFR
83615.05 1 ACB 1KG AFR
83625.5 1 ACB 1KG AFR
83634.85 1 ACB 1KG AFR
83643.55 1 ACB 1KG AFR
83652.3 1 ACB 1KG AFR
83660 1 ACB 1KG AFR
83669.05 1 ACB 1KG AFR
83677.7 1 ACB 1KG AFR
83687.45 1 ACB 1KG AFR
83700.35 1 ACB 1KG AFR
83711.3 1 ACB 1KG AFR
83721.35 1 ACB 1KG AFR
83731.9 1 ACB 1KG AFR
83741.3 1 ACB 1KG AFR
83748 1 ACB 1KG AFR
83753.4 1 ACB 1KG AFR
83759.7 1 ACB 1KG AFR
83767.15 1 ACB 1KG AFR
83774.9 1 ACB 1KG AFR
83782.2 1 ACB 1KG AFR
83794.8 1 ACB 1KG AFR
83807.4 1 ACB 1KG AFR
83815.45 1 ACB 1KG AFR
83823.15 1 ACB 1KG AFR
83830.15 1 ACB 1KG AFR
83836.65 1 ACB 1KG AFR
83842.9 1 ACB 1KG AFR
83849.5 1 ACB 1KG AFR
83857.1 1 ACB 1KG AFR
83866 1 ACB 1KG AFR
83874.55 1 ACB 1KG AFR
83882.6 1 ACB 1KG AFR
83889.2 1 ACB 1KG AFR
83894.8 1 ACB 1KG AFR
83902.7 1 ACB 1KG AFR
83915.65 1 ACB 1KG AFR
83929.8 1 ACB 1KG AFR
83939.3 1 ACB 1KG AFR
83947.35 1 ACB 1KG AFR
83954.35 1 ACB 1KG AFR
83962.05 1 ACB 1KG AFR
83970.95 1 ACB 1KG AFR
83978.4 1 ACB 1KG AFR
83984.3 1 ACB 1KG AFR
83990.85 1 ACB 1KG AFR
83999.2 1 ACB 1KG AFR
84006.8 1 ACB 1KG AFR
84015.25 1 ACB 1KG AFR
84024.35 1 ACB 1KG AFR
84034.1 1 ACB 1KG AFR
84043.25 1 ACB 1KG AFR
84051.4 1 ACB 1KG AFR
84061.3 1 ACB 1KG AFR
84071.8 1 ACB 1KG AFR
84082.05 1 ACB 1KG AFR
84090.75 1 ACB 1KG AFR
84099.15 1 ACB 1KG AFR
84108.5 1 ACB 1KG AFR
84116.95 1 ACB 1KG AFR
84124.55 1 ACB 1KG AFR
84132.8 1 ACB 1KG AFR
84141.95 1 ACB 1KG AFR
84151.3 1 ACB 1KG AFR
84159.3 1 ACB 1KG AFR
84167 1 ACB 1KG AFR
84175.25 1 ACB 1KG AFR
84182.8 1 ACB 1KG AFR
84190.05 1 ACB 1KG AFR
84198.65 1 ACB 1KG AFR
84209.35 1 ACB 1KG AFR
84219.75 1 ACB 1KG AFR
84227.65 1 ACB 1KG AFR
84233.95 1 ACB 1KG AFR
84239.95 1 ACB 1KG AFR
84246.75 1 ACB 1KG AFR
84256.5 1 ACB 1KG AFR
84266.35 1 ACB 1KG AFR
84274.5 1 ACB 1KG AFR
84284.1 1 ACB 1KG AFR
84293.4 1 ACB 1KG AFR
84301.55 1 ACB 1KG AFR
84307.7 1 ACB 1KG AFR
84312.1 1 ACB 1KG AFR
84318.65 1 ACB 1KG AFR
84326.3 1 ACB 1KG AFR
84336.2 1 ACB 1KG AFR
84346.6 1 ACB 1KG AFR
84354.6 1 ACB 1KG AFR
84362.4 1 ACB 1KG AFR
84369.15 1 ACB 1KG AFR
84376.2 1 ACB 1KG AFR
84386.65 1 ACB 1KG AFR
84396.65 1 ACB 1KG AFR
84403.95 1 ACB 1KG AFR
84411.2 1 ACB 1KG AFR
84420.55 1 ACB 1KG AFR
84430.45 1 ACB 1KG AFR
84439.05 1 ACB 1KG AFR
84446.05 1 ACB 1KG AFR
84452.6 1 ACB 1KG AFR
84463.2 1 ACB 1KG AFR
84474.6 1 ACB 1KG AFR
84481.85 1 ACB 1KG AFR
84489.75 1 ACB 1KG AFR
84500.75 1 ACB 1KG AFR
84511.3 1 ACB 1KG AFR
84521.95 1 ACB 1KG AFR
84533.75 1 ACB 1KG AFR
84542.95 1 ACB 1KG AFR
84549.75 1 ACB 1KG AFR
84559.3 1 ACB 1KG AFR
84570.6 1 ACB 1KG AFR
84582.1 1 ACB 1KG AFR
84592.65 1 ACB 1KG AFR
84600.55 1 ACB 1KG AFR
84608.5 1 ACB 1KG AFR
84617.9 1 ACB 1KG AFR
84625.55 1 ACB 1KG AFR
84631.8 1 ACB 1KG AFR
84640.6 1 ACB 1KG AFR
84651.5 1 ACB 1KG AFR
84659.65 1 ACB 1KG AFR
84666.4 1 ACB 1KG AFR
84676.2 1 ACB 1KG AFR
84685.55 1 ACB 1KG AFR
84693.15 1 ACB 1KG AFR
84699.4 1 ACB 1KG AFR
84706.05 1 ACB 1KG AFR
84714.05 1 ACB 1KG AFR
84721.6 1 ACB 1KG AFR
84729.1 1 ACB 1KG AFR
84736.45 1 ACB 1KG AFR
84745.2 1 ACB 1KG AFR
84753.15 1 ACB 1KG AFR
84759.3 1 ACB 1KG AFR
84765.95 1 ACB 1KG AFR
84772.55 1 ACB 1KG AFR
84781.3 1 ACB 1KG AFR
84790.8 1 ACB 1KG AFR
84800.8 1 ACB 1KG AFR
84809.95 1 ACB 1KG AFR
84816.85 1 ACB 1KG AFR
84823.3 1 ACB 1KG AFR
84831.05 1 ACB 1KG AFR
84840.3 1 ACB 1KG AFR
84847.5 1 ACB 1KG AFR
84854.65 1 ACB 1KG AFR
84866.95 1 ACB 1KG AFR
84879.7 1 ACB 1KG AFR
84889.35 1 ACB 1KG AFR
84898 1 ACB 1KG AFR
84904.45 1 ACB 1KG AFR
84910.95 1 ACB 1KG AFR
84920.05 1 ACB 1KG AFR
84927.15 1 ACB 1KG AFR
84931.3 1 ACB 1KG AFR
84936.95 1 ACB 1KG AFR
84944 1 ACB 1KG AFR
84952.15 1 ACB 1KG AFR
84961.3 1 ACB 1KG AFR
84970.85 1 ACB 1KG AFR
84978.6 1 ACB 1KG AFR
84988.35 1 ACB 1KG AFR
85000.35 1 ACB 1KG AFR
85008.15 1 ACB 1KG AFR
85014.1 1 ACB 1KG AFR
85023.4 1 ACB 1KG AFR
85033.65 1 ACB 1KG AFR
85042.95 1 ACB 1KG AFR
85052.05 1 ACB 1KG AFR
85060.5 1 ACB 1KG AFR
85068.9 1 ACB 1KG AFR
85077.55 1 ACB 1KG AFR
85086.25 1 ACB 1KG AFR
85096.5 1 ACB 1KG AFR
85107.5 1 ACB 1KG AFR
85116.25 1 ACB 1KG AFR
85124 1 ACB 1KG AFR
85132.8 1 ACB 1KG AFR
85141.7 1 ACB 1KG AFR
85149.15 1 ACB 1KG AFR
85157 1 ACB 1KG AFR
85165.3 1 ACB 1KG AFR
85174.7 1 ACB 1KG AFR
85184.6 1 ACB 1KG AFR
85194.1 1 ACB 1KG AFR
85205.15 1 ACB 1KG AFR
85216.2 1 ACB 1KG AFR
85224.5 1 ACB 1KG AFR
85232.2 1 ACB 1KG AFR
85240.5 1 ACB 1KG AFR
85250 1 ACB 1KG AFR
85261.25 1 ACB 1KG AFR
85271.85 1 ACB 1KG AFR
85281.9 1 ACB 1KG AFR
85291.7 1 ACB 1KG AFR
85298.75 1 ACB 1KG AFR
85305.55 1 ACB 1KG AFR
85314.4 1 ACB 1KG AFR
85323.25 1 ACB 1KG AFR
85331.25 1 ACB 1KG AFR
85339.6 1 ACB 1KG AFR
85348.8 1 ACB 1KG AFR
85356.65 1 ACB 1KG AFR
85364.65 1 ACB 1KG AFR
85375.35 1 ACB 1KG AFR
85384.95 1 ACB 1KG AFR
85391.35 1 ACB 1KG AFR
85398.7 1 ACB 1KG AFR
85406.55 1 ACB 1KG AFR
85412.85 1 ACB 1KG AFR
85419.85 1 ACB 1KG AFR
85427.1 1 ACB 1KG AFR
85433 1 ACB 1KG AFR
85439.25 1 ACB 1KG AFR
85445.5 1 ACB 1KG AFR
85453.8 1 ACB 1KG AFR
85466.65 1 ACB 1KG AFR
85481.4 1 ACB 1KG AFR
85492.45 1 ACB 1KG AFR
85499.65 1 ACB 1KG AFR
85507.9 1 ACB 1KG AFR
85515.3 1 ACB 1KG AFR
85521.6 1 ACB 1KG AFR
85530.35 1 ACB 1KG AFR
85540 1 ACB 1KG AFR
85548.65 1 ACB 1KG AFR
85555.95 1 ACB 1KG AFR
85562.1 1 ACB 1KG AFR
85570.85 1 ACB 1KG AFR
85583.2 1 ACB 1KG AFR
85594.55 1 ACB 1KG AFR
85603.05 1 ACB 1KG AFR
85612.05 1 ACB 1KG AFR
85622.1 1 ACB 1KG AFR
85630.35 1 ACB 1KG AFR
85639.45 1 ACB 1KG AFR
85649.7 1 ACB 1KG AFR
85659.55 1 ACB 1KG AFR
85671.2 1 ACB 1KG AFR
85683.7 1 ACB 1KG AFR
85694.2 1 ACB 1KG AFR
85703.25 1 ACB 1KG AFR
85713.1 1 ACB 1KG AFR
85720.85 1 ACB 1KG AFR
85729.65 1 ACB 1KG AFR
85739.35 1 ACB 1KG AFR
85746.2 1 ACB 1KG AFR
85753.15 1 ACB 1KG AFR
85759.9 1 ACB 1KG AFR
85766.1 1 ACB 1KG AFR
85773.9 1 ACB 1KG AFR
85782 1 ACB 1KG AFR
85791.25 1 ACB 1KG AFR
85801.2 1 ACB 1KG AFR
85807.25 1 ACB 1KG AFR
85814.3 1 ACB 1KG AFR
85822.15 1 ACB 1KG AFR
85831.45 1 ACB 1KG AFR
85843.3 1 ACB 1KG AFR
85854.75 1 ACB 1KG AFR
85866.5 1 ACB 1KG AFR
85877.75 1 ACB 1KG AFR
85887.8 1 ACB 1KG AFR
85896.15 1 ACB 1KG AFR
85905.25 1 ACB 1KG AFR
85917.25 1 ACB 1KG AFR
85930.7 1 ACB 1KG AFR
85942.8 1 ACB 1KG AFR
85952.55 1 ACB 1KG AFR
85960.25 1 ACB 1KG AFR
85967.95 1 ACB 1KG AFR
85978.05 1 ACB 1KG AFR
85989.7 1 ACB 1KG AFR
85998.75 1 ACB 1KG AFR
86004.85 1 ACB 1KG AFR
86010.85 1 ACB 1KG AFR
86017.65 1 ACB 1KG AFR
86025.2 1 ACB 1KG AFR
86033.3 1 ACB 1KG AFR
86041.25 1 ACB 1KG AFR
86049.3 1 ACB 1KG AFR
86057.3 1 ACB 1KG AFR
86066.6 1 ACB 1KG AFR
86075.15 1 ACB 1KG AFR
86080.65 1 ACB 1KG AFR
86087.5 1 ACB 1KG AFR
86096.65 1 ACB 1KG AFR
86105.15 1 ACB 1KG AFR
86111.2 1 ACB 1KG AFR
86116.75 1 ACB 1KG AFR
86125 1 ACB 1KG AFR
86134.25 1 ACB 1KG AFR
86142.5 1 ACB 1KG AFR
86150.15 1 ACB 1KG AFR
86156.45 1 ACB 1KG AFR
86162.35 1 ACB 1KG AFR
86170.4 1 ACB 1KG AFR
86179.4 1 ACB 1KG AFR
86188.2 1 ACB 1KG AFR
86197.85 1 ACB 1KG AFR
86207.85 1 ACB 1KG AFR
86216.55 1 ACB 1KG AFR
86223.65 1 ACB 1KG AFR
86230.35 1 ACB 1KG AFR
86238.15 1 ACB 1KG AFR
86246.15 1 ACB 1KG AFR
86252.95 1 ACB 1KG AFR
86261.05 1 ACB 1KG AFR
86269.25 1 ACB 1KG AFR
86275.4 1 ACB 1KG AFR
86283.5 1 ACB 1KG AFR
86293 1 ACB 1KG AFR
86301.55 1 ACB 1KG AFR
86311.95 1 ACB 1KG AFR
86323.3 1 ACB 1KG AFR
86334.5 1 ACB 1KG AFR
86346.3 1 ACB 1KG AFR
86357.25 1 ACB 1KG AFR
86366.8 1 ACB 1KG AFR
86375.95 1 ACB 1KG AFR
86385.55 1 ACB 1KG AFR
86393.8 1 ACB 1KG AFR
86400.05 1 ACB 1KG AFR
86406.35 1 ACB 1KG AFR
86412.45 1 ACB 1KG AFR
86419.5 1 ACB 1KG AFR
86428 1 ACB 1KG AFR
86438 1 ACB 1KG AFR
86450.1 1 ACB 1KG AFR
86460.95 1 ACB 1KG AFR
86469.4 1 ACB 1KG AFR
86477.25 1 ACB 1KG AFR
86485.15 1 ACB 1KG AFR
86492.45 1 ACB 1KG AFR
86500.05 1 ACB 1KG AFR
86510.65 1 ACB 1KG AFR
86521.35 1 ACB 1KG AFR
86529.7 1 ACB 1KG AFR
86538.45 1 ACB 1KG AFR
86549.1 1 ACB 1KG AFR
86561.6 1 ACB 1KG AFR
86571.45 1 ACB 1KG AFR
86577.4 1 ACB 1KG AFR
86585.95 1 ACB 1KG AFR
86595.65 1 ACB 1KG AFR
86604.75 1 ACB 1KG AFR
86614.7 1 ACB 1KG AFR
86624.35 1 ACB 1KG AFR
86635.4 1 ACB 1KG AFR
86646.65 1 ACB 1KG AFR
86656.5 1 ACB 1KG AFR
86666.95 1 ACB 1KG AFR
86677 1 ACB 1KG AFR
86686.85 1 ACB 1KG AFR
86698.25 1 ACB 1KG AFR
86709.25 1 ACB 1KG AFR
86718.15 1 ACB 1KG AFR
86726 1 ACB 1KG AFR
86734.7 1 ACB 1KG AFR
86745.75 1 ACB 1KG AFR
86755.4 1 ACB 1KG AFR
86763 1 ACB 1KG AFR
86770 1 ACB 1KG AFR
86775.1 1 ACB 1KG AFR
86781.3 1 ACB 1KG AFR
86790.5 1 ACB 1KG AFR
86799.25 1 ACB 1KG AFR
86807.35 1 ACB 1KG AFR
86816.4 1 ACB 1KG AFR
86824 1 ACB 1KG AFR
86833.15 1 ACB 1KG AFR
86844.4 1 ACB 1KG AFR
86854.5 1 ACB 1KG AFR
86864.7 1 ACB 1KG AFR
86874.35 1 ACB 1KG AFR
86882.45 1 ACB 1KG AFR
86891.1 1 ACB 1KG AFR
86899.15 1 ACB 1KG AFR
86909.65 1 ACB 1KG AFR
86919.95 1 ACB 1KG AFR
86926.15 1 ACB 1KG AFR
86933.05 1 ACB 1KG AFR
86943.4 1 ACB 1KG AFR
86952.25 1 ACB 1KG AFR
86957.55 1 ACB 1KG AFR
86965 1 ACB 1KG AFR
86973.1 1 ACB 1KG AFR
86980.8 1 ACB 1KG AFR
86989.45 1 ACB 1KG AFR
86999.2 1 ACB 1KG AFR
87008.25 1 ACB 1KG AFR
87017.15 1 ACB 1KG AFR
87028.5 1 ACB 1KG AFR
87040.15 1 ACB 1KG AFR
87049.8 1 ACB 1KG AFR
87062.9 1 ACB 1KG AFR
87076.35 1 ACB 1KG AFR
87084.65 1 ACB 1KG AFR
87092.55 1 ACB 1KG AFR
87100.1 1 ACB 1KG AFR
87108.15 1 ACB 1KG AFR
87116.75 1 ACB 1KG AFR
87126.6 1 ACB 1KG AFR
87136.4 1 ACB 1KG AFR
87143.75 1 ACB 1KG AFR
87151.05 1 ACB 1KG AFR
87159.2 1 ACB 1KG AFR
87167.65 1 ACB 1KG AFR
87175 1 ACB 1KG AFR
87182.4 1 ACB 1KG AFR
87190 1 ACB 1KG AFR
87197.45 1 ACB 1KG AFR
87205 1 ACB 1KG AFR
87211.4 1 ACB 1KG AFR
87217.6 1 ACB 1KG AFR
87224 1 ACB 1KG AFR
87230.2 1 ACB 1KG AFR
87237.35 1 ACB 1KG AFR
87243.95 1 ACB 1KG AFR
87249.15 1 ACB 1KG AFR
87254.95 1 ACB 1KG AFR
87261.95 1 ACB 1KG AFR
87271.55 1 ACB 1KG AFR
87285.5 1 ACB 1KG AFR
87297.2 1 ACB 1KG AFR
87305.15 1 ACB 1KG AFR
87313.55 1 ACB 1KG AFR
87321.5 1 ACB 1KG AFR
87327.85 1 ACB 1KG AFR
87332.8 1 ACB 1KG AFR
87340.55 1 ACB 1KG AFR
87349.55 1 ACB 1KG AFR
87358.6 1 ACB 1KG AFR
87369.1 1 ACB 1KG AFR
87378.05 1 ACB 1KG AFR
87384.85 1 ACB 1KG AFR
87390.9 1 ACB 1KG AFR
87398.85 1 ACB 1KG AFR
87409.85 1 ACB 1KG AFR
87420.6 1 ACB 1KG AFR
87429.85 1 ACB 1KG AFR
87439.6 1 ACB 1KG AFR
87446.9 1 ACB 1KG AFR
87454.7 1 ACB 1KG AFR
87465.95 1 ACB 1KG AFR
87475.75 1 ACB 1KG AFR
87484.6 1 ACB 1KG AFR
87495.7 1 ACB 1KG AFR
87506.15 1 ACB 1KG AFR
87513.05 1 ACB 1KG AFR
87518.85 1 ACB 1KG AFR
87525.3 1 ACB 1KG AFR
87532.45 1 ACB 1KG AFR
87541.45 1 ACB 1KG AFR
87549.75 1 ACB 1KG AFR
87558.2 1 ACB 1KG AFR
87569.55 1 ACB 1KG AFR
87580.65 1 ACB 1KG AFR
87593.25 1 ACB 1KG AFR
87607.2 1 ACB 1KG AFR
87622.15 1 ACB 1KG AFR
87635.7 1 ACB 1KG AFR
87645.25 1 ACB 1KG AFR
87653.35 1 ACB 1KG AFR
87661.05 1 ACB 1KG AFR
87668.9 1 ACB 1KG AFR
87677.4 1 ACB 1KG AFR
87689.15 1 ACB 1KG AFR
87702.3 1 ACB 1KG AFR
87714.45 1 ACB 1KG AFR
87726.4 1 ACB 1KG AFR
87737.3 1 ACB 1KG AFR
87747.05 1 ACB 1KG AFR
87753.8 1 ACB 1KG AFR
87759.2 1 ACB 1KG AFR
87767.95 1 ACB 1KG AFR
87778 1 ACB 1KG AFR
87787.9 1 ACB 1KG AFR
87800.2 1 ACB 1KG AFR
87811.95 1 ACB 1KG AFR
87820.05 1 ACB 1KG AFR
87826.95 1 ACB 1KG AFR
87833 1 ACB 1KG AFR
87839.95 1 ACB 1KG AFR
87850.3 1 ACB 1KG AFR
87859.65 1 ACB 1KG AFR
87865.9 1 ACB 1KG AFR
87873.6 1 ACB 1KG AFR
87883.4 1 ACB 1KG AFR
87891.7 1 ACB 1KG AFR
87898.85 1 ACB 1KG AFR
87907.5 1 ACB 1KG AFR
87919.3 1 ACB 1KG AFR
87930.4 1 ACB 1KG AFR
87938.2 1 ACB 1KG AFR
87948.85 1 ACB 1KG AFR
87961 1 ACB 1KG AFR
87969.7 1 ACB 1KG AFR
87978.8 1 ACB 1KG AFR
87988.2 1 ACB 1KG AFR
87996.55 1 ACB 1KG AFR
88007.6 1 ACB 1KG AFR
88020.8 1 ACB 1KG AFR
88033.2 1 ACB 1KG AFR
88042.5 1 ACB 1KG AFR
88051.2 1 ACB 1KG AFR
88063.4 1 ACB 1KG AFR
88074.2 1 ACB 1KG AFR
88083.6 1 ACB 1KG AFR
88096.5 1 ACB 1KG AFR
88109.75 1 ACB 1KG AFR
88120.05 1 ACB 1KG AFR
88129.1 1 ACB 1KG AFR
88136.5 1 ACB 1KG AFR
88143.5 1 ACB 1KG AFR
88152.7 1 ACB 1KG AFR
88161.2 1 ACB 1KG AFR
88169.95 1 ACB 1KG AFR
88178.9 1 ACB 1KG AFR
88186.7 1 ACB 1KG AFR
88195.2 1 ACB 1KG AFR
88204.25 1 ACB 1KG AFR
88216 1 ACB 1KG AFR
88227.9 1 ACB 1KG AFR
88234.9 1 ACB 1KG AFR
88241.8 1 ACB 1KG AFR
88251.9 1 ACB 1KG AFR
88262.2 1 ACB 1KG AFR
88271.7 1 ACB 1KG AFR
88282.75 1 ACB 1KG AFR
88293.85 1 ACB 1KG AFR
88303.55 1 ACB 1KG AFR
88316.2 1 ACB 1KG AFR
88329.05 1 ACB 1KG AFR
88339.25 1 ACB 1KG AFR
88347.55 1 ACB 1KG AFR
88353.65 1 ACB 1KG AFR
88361.05 1 ACB 1KG AFR
88370.85 1 ACB 1KG AFR
88380.65 1 ACB 1KG AFR
88389.8 1 ACB 1KG AFR
88401.15 1 ACB 1KG AFR
88413.7 1 ACB 1KG AFR
88423.35 1 ACB 1KG AFR
88430.55 1 ACB 1KG AFR
88436.75 1 ACB 1KG AFR
88442.15 1 ACB 1KG AFR
88447.45 1 ACB 1KG AFR
88455.95 1 ACB 1KG AFR
88466.45 1 ACB 1KG AFR
88477.55 1 ACB 1KG AFR
88487.95 1 ACB 1KG AFR
88496.9 1 ACB 1KG AFR
88506.25 1 ACB 1KG AFR
88513.05 1 ACB 1KG AFR
88518.75 1 ACB 1KG AFR
88529.4 1 ACB 1KG AFR
88539.95 1 ACB 1KG AFR
88550.7 1 ACB 1KG AFR
88561.25 1 ACB 1KG AFR
88566.35 1 ACB 1KG AFR
88571.55 1 ACB 1KG AFR
88578.2 1 ACB 1KG AFR
88584.45 1 ACB 1KG AFR
88591.7 1 ACB 1KG AFR
88602.3 1 ACB 1KG AFR
88612.75 1 ACB 1KG AFR
88620.3 1 ACB 1KG AFR
88626 1 ACB 1KG AFR
88631.15 1 ACB 1KG AFR
88637.65 1 ACB 1KG AFR
88646.9 1 ACB 1KG AFR
88656.8 1 ACB 1KG AFR
88666.15 1 ACB 1KG AFR
88674.4 1 ACB 1KG AFR
88681.45 1 ACB 1KG AFR
88689.1 1 ACB 1KG AFR
88697.35 1 ACB 1KG AFR
88705.2 1 ACB 1KG AFR
88713.2 1 ACB 1KG AFR
88723.7 1 ACB 1KG AFR
88734.2 1 ACB 1KG AFR
88743.4 1 ACB 1KG AFR
88753.05 1 ACB 1KG AFR
88762.1 1 ACB 1KG AFR
88771.55 1 ACB 1KG AFR
88783.15 1 ACB 1KG AFR
88791.9 1 ACB 1KG AFR
88801.3 1 ACB 1KG AFR
88814.65 1 ACB 1KG AFR
88825.6 1 ACB 1KG AFR
88835.25 1 ACB 1KG AFR
88842.7 1 ACB 1KG AFR
88849.05 1 ACB 1KG AFR
88859.45 1 ACB 1KG AFR
88870.2 1 ACB 1KG AFR
88878.5 1 ACB 1KG AFR
88885.8 1 ACB 1KG AFR
88892.55 1 ACB 1KG AFR
88899.75 1 ACB 1KG AFR
88907.9 1 ACB 1KG AFR
88918.35 1 ACB 1KG AFR
88931.2 1 ACB 1KG AFR
88942.5 1 ACB 1KG AFR
88953.1 1 ACB 1KG AFR
88963.05 1 ACB 1KG AFR
88972.2 1 ACB 1KG AFR
88981 1 ACB 1KG AFR
88988.2 1 ACB 1KG AFR
88996.5 1 ACB 1KG AFR
89005.95 1 ACB 1KG AFR
89015.3 1 ACB 1KG AFR
89022.85 1 ACB 1KG AFR
89030 1 ACB 1KG AFR
89039.05 1 ACB 1KG AFR
89049 1 ACB 1KG AFR
89059.9 1 ACB 1KG AFR
89070.05 1 ACB 1KG AFR
89078.05 1 ACB 1KG AFR
89087.2 1 ACB 1KG AFR
89097.45 1 ACB 1KG AFR
89104.75 1 ACB 1KG AFR
89110.05 1 ACB 1KG AFR
89116.9 1 ACB 1KG AFR
89130.1 1 ACB 1KG AFR
89144 1 ACB 1KG AFR
89155.65 1 ACB 1KG AFR
89167.8 1 ACB 1KG AFR
89176.55 1 ACB 1KG AFR
89182.7 1 ACB 1KG AFR
89189.6 1 ACB 1KG AFR
89198.65 1 ACB 1KG AFR
89208.05 1 ACB 1KG AFR
89217.05 1 ACB 1KG AFR
89225.5 1 ACB 1KG AFR
89234 1 ACB 1KG AFR
89242.1 1 ACB 1KG AFR
89249.35 1 ACB 1KG AFR
89256.9 1 ACB 1KG AFR
89264.1 1 ACB 1KG AFR
89272.85 1 ACB 1KG AFR
89287.1 1 ACB 1KG AFR
89300.9 1 ACB 1KG AFR
89310.8 1 ACB 1KG AFR
89321.2 1 ACB 1KG AFR
89332.1 1 ACB 1KG AFR
89341.55 1 ACB 1KG AFR
89351.1 1 ACB 1KG AFR
89362.45 1 ACB 1KG AFR
89374.1 1 ACB 1KG AFR
89383.8 1 ACB 1KG AFR
89393.65 1 ACB 1KG AFR
89404.15 1 ACB 1KG AFR
89412.2 1 ACB 1KG AFR
89417.35 1 ACB 1KG AFR
89422.35 1 ACB 1KG AFR
89429 1 ACB 1KG AFR
89436.65 1 ACB 1KG AFR
89443.6 1 ACB 1KG AFR
89449.9 1 ACB 1KG AFR
89458.3 1 ACB 1KG AFR
89468.45 1 ACB 1KG AFR
89479.3 1 ACB 1KG AFR
89489.6 1 ACB 1KG AFR
89496.7 1 ACB 1KG AFR
89502.95 1 ACB 1KG AFR
89512.55 1 ACB 1KG AFR
89521.65 1 ACB 1KG AFR
89529.45 1 ACB 1KG AFR
89538.4 1 ACB 1KG AFR
89547.7 1 ACB 1KG AFR
89557.75 1 ACB 1KG AFR
89568.9 1 ACB 1KG AFR
89579.75 1 ACB 1KG AFR
89588.05 1 ACB 1KG AFR
89595.75 1 ACB 1KG AFR
89603.9 1 ACB 1KG AFR
89613.75 1 ACB 1KG AFR
89625.45 1 ACB 1KG AFR
89636.9 1 ACB 1KG AFR
89646.35 1 ACB 1KG AFR
89654.8 1 ACB 1KG AFR
89662.95 1 ACB 1KG AFR
89673 1 ACB 1KG AFR
89686.2 1 ACB 1KG AFR
89697.5 1 ACB 1KG AFR
89705.5 1 ACB 1KG AFR
89711.95 1 ACB 1KG AFR
89719.3 1 ACB 1KG AFR
89728.95 1 ACB 1KG AFR
89739.75 1 ACB 1KG AFR
89749.15 1 ACB 1KG AFR
89758.25 1 ACB 1KG AFR
89768.95 1 ACB 1KG AFR
89780.45 1 ACB 1KG AFR
89794.1 1 ACB 1KG AFR
89805.05 1 ACB 1KG AFR
89812.7 1 ACB 1KG AFR
89824.15 1 ACB 1KG AFR
89837.8 1 ACB 1KG AFR
89848.55 1 ACB 1KG AFR
89856.3 1 ACB 1KG AFR
89864.05 1 ACB 1KG AFR
89871.15 1 ACB 1KG AFR
89878.75 1 ACB 1KG AFR
89888.25 1 ACB 1KG AFR
89895.7 1 ACB 1KG AFR
89901.1 1 ACB 1KG AFR
89906.8 1 ACB 1KG AFR
89913.3 1 ACB 1KG AFR
89921.35 1 ACB 1KG AFR
89932.05 1 ACB 1KG AFR
89942.5 1 ACB 1KG AFR
89949.7 1 ACB 1KG AFR
89955.75 1 ACB 1KG AFR
89962.95 1 ACB 1KG AFR
89972.6 1 ACB 1KG AFR
89982.15 1 ACB 1KG AFR
89990.25 1 ACB 1KG AFR
89997.25 1 ACB 1KG AFR
90003.9 1 ACB 1KG AFR
90011.8 1 ACB 1KG AFR
90019.95 1 ACB 1KG AFR
90028 1 ACB 1KG AFR
90035.7 1 ACB 1KG AFR
90043.1 1 ACB 1KG AFR
90051.9 1 ACB 1KG AFR
90064.25 1 ACB 1KG AFR
90079.85 1 ACB 1KG AFR
90092.8 1 ACB 1KG AFR
90101.05 1 ACB 1KG AFR
90109.6 1 ACB 1KG AFR
90120.65 1 ACB 1KG AFR
90131.55 1 ACB 1KG AFR
90140.85 1 ACB 1KG AFR
90149.7 1 ACB 1KG AFR
90162.2 1 ACB 1KG AFR
90175.75 1 ACB 1KG AFR
90188.3 1 ACB 1KG AFR
90200.9 1 ACB 1KG AFR
90213.65 1 ACB 1KG AFR
90226.85 1 ACB 1KG AFR
90235.5 1 ACB 1KG AFR
90239.9 1 ACB 1KG AFR
90245.35 1 ACB 1KG AFR
90252.35 1 ACB 1KG AFR
90258.7 1 ACB 1KG AFR
90266.7 1 ACB 1KG AFR
90277.75 1 ACB 1KG AFR
90288.2 1 ACB 1KG AFR
90294.65 1 ACB 1KG AFR
90301.2 1 ACB 1KG AFR
90309.05 1 ACB 1KG AFR
90314.55 1 ACB 1KG AFR
90322.55 1 ACB 1KG AFR
90335.15 1 ACB 1KG AFR
90345.25 1 ACB 1KG AFR
90352.65 1 ACB 1KG AFR
90363.85 1 ACB 1KG AFR
90375.75 1 ACB 1KG AFR
90385.3 1 ACB 1KG AFR
90394.75 1 ACB 1KG AFR
90402.6 1 ACB 1KG AFR
90409.05 1 ACB 1KG AFR
90415.15 1 ACB 1KG AFR
90422.3 1 ACB 1KG AFR
90431.9 1 ACB 1KG AFR
90440.5 1 ACB 1KG AFR
90447.55 1 ACB 1KG AFR
90455.9 1 ACB 1KG AFR
90463.9 1 ACB 1KG AFR
90472 1 ACB 1KG AFR
90481.5 1 ACB 1KG AFR
90490.9 1 ACB 1KG AFR
90500.35 1 ACB 1KG AFR
90508.45 1 ACB 1KG AFR
90515.95 1 ACB 1KG AFR
90525 1 ACB 1KG AFR
90538.75 1 ACB 1KG AFR
90551.3 1 ACB 1KG AFR
90561.75 1 ACB 1KG AFR
90575.75 1 ACB 1KG AFR
90591 1 ACB 1KG AFR
90605.1 1 ACB 1KG AFR
90616.35 1 ACB 1KG AFR
90626.5 1 ACB 1KG AFR
90636.45 1 ACB 1KG AFR
90646.65 1 ACB 1KG AFR
90657.85 1 ACB 1KG AFR
90670.7 1 ACB 1KG AFR
90681.7 1 ACB 1KG AFR
90689.85 1 ACB 1KG AFR
90697.45 1 ACB 1KG AFR
90704.35 1 ACB 1KG AFR
90711.85 1 ACB 1KG AFR
90721.85 1 ACB 1KG AFR
90734.8 1 ACB 1KG AFR
90748.35 1 ACB 1KG AFR
90758.5 1 ACB 1KG AFR
90766 1 ACB 1KG AFR
90773.75 1 ACB 1KG AFR
90780.5 1 ACB 1KG AFR
90787.1 1 ACB 1KG AFR
90794.25 1 ACB 1KG AFR
90803.45 1 ACB 1KG AFR
90818 1 ACB 1KG AFR
90832.75 1 ACB 1KG AFR
90842.4 1 ACB 1KG AFR
90850.2 1 ACB 1KG AFR
90858.5 1 ACB 1KG AFR
90867.8 1 ACB 1KG AFR
90878.45 1 ACB 1KG AFR
90887.7 1 ACB 1KG AFR
90897.8 1 ACB 1KG AFR
90908.6 1 ACB 1KG AFR
90916.9 1 ACB 1KG AFR
90924 1 ACB 1KG AFR
90932.85 1 ACB 1KG AFR
90949.4 1 ACB 1KG AFR
90968.05 1 ACB 1KG AFR
90982.9 1 ACB 1KG AFR
90994.75 1 ACB 1KG AFR
91003.5 1 ACB 1KG AFR
91011.35 1 ACB 1KG AFR
91019.2 1 ACB 1KG AFR
91027.25 1 ACB 1KG AFR
91036.05 1 ACB 1KG AFR
91045.95 1 ACB 1KG AFR
91057.5 1 ACB 1KG AFR
91069 1 ACB 1KG AFR
91079.4 1 ACB 1KG AFR
91090.45 1 ACB 1KG AFR
91100.55 1 ACB 1KG AFR
91108.15 1 ACB 1KG AFR
91115.4 1 ACB 1KG AFR
91124.55 1 ACB 1KG AFR
91134.3 1 ACB 1KG AFR
91144.9 1 ACB 1KG AFR
91154.2 1 ACB 1KG AFR
91164.7 1 ACB 1KG AFR
91178.35 1 ACB 1KG AFR
91191.8 1 ACB 1KG AFR
91204.25 1 ACB 1KG AFR
91215.4 1 ACB 1KG AFR
91226.75 1 ACB 1KG AFR
91236 1 ACB 1KG AFR
91246.15 1 ACB 1KG AFR
91261.2 1 ACB 1KG AFR
91274.8 1 ACB 1KG AFR
91286.65 1 ACB 1KG AFR
91302.4 1 ACB 1KG AFR
91315.6 1 ACB 1KG AFR
91324.55 1 ACB 1KG AFR
91334.45 1 ACB 1KG AFR
91344.8 1 ACB 1KG AFR
91355.3 1 ACB 1KG AFR
91366.9 1 ACB 1KG AFR
91378.75 1 ACB 1KG AFR
91392.9 1 ACB 1KG AFR
91407.7 1 ACB 1KG AFR
91420.75 1 ACB 1KG AFR
91431.95 1 ACB 1KG AFR
91440.35 1 ACB 1KG AFR
91448.85 1 ACB 1KG AFR
91458.35 1 ACB 1KG AFR
91468.95 1 ACB 1KG AFR
91480.15 1 ACB 1KG AFR
91490.3 1 ACB 1KG AFR
91499.65 1 ACB 1KG AFR
91509.5 1 ACB 1KG AFR
91518.25 1 ACB 1KG AFR
91526.7 1 ACB 1KG AFR
91538.35 1 ACB 1KG AFR
91551.7 1 ACB 1KG AFR
91561.75 1 ACB 1KG AFR
91570.85 1 ACB 1KG AFR
91579.8 1 ACB 1KG AFR
91587.1 1 ACB 1KG AFR
91594.35 1 ACB 1KG AFR
91602.4 1 ACB 1KG AFR
91611.7 1 ACB 1KG AFR
91621.25 1 ACB 1KG AFR
91629.1 1 ACB 1KG AFR
91637.4 1 ACB 1KG AFR
91647.4 1 ACB 1KG AFR
91655.05 1 ACB 1KG AFR
91662.3 1 ACB 1KG AFR
91669.6 1 ACB 1KG AFR
91675.3 1 ACB 1KG AFR
91681.4 1 ACB 1KG AFR
91687.15 1 ACB 1KG AFR
91693.95 1 ACB 1KG AFR
91702.25 1 ACB 1KG AFR
91711.9 1 ACB 1KG AFR
91721.8 1 ACB 1KG AFR
91733.65 1 ACB 1KG AFR
91747.75 1 ACB 1KG AFR
91758.55 1 ACB 1KG AFR
91765.9 1 ACB 1KG AFR
91774.55 1 ACB 1KG AFR
91784.55 1 ACB 1KG AFR
91793.3 1 ACB 1KG AFR
91802.45 1 ACB 1KG AFR
91813.6 1 ACB 1KG AFR
91824.75 1 ACB 1KG AFR
91834.05 1 ACB 1KG AFR
91842.25 1 ACB 1KG AFR
91850.35 1 ACB 1KG AFR
91859.6 1 ACB 1KG AFR
91869.2 1 ACB 1KG AFR
91877.95 1 ACB 1KG AFR
91886.4 1 ACB 1KG AFR
91893.65 1 ACB 1KG AFR
91900.25 1 ACB 1KG AFR
91907.8 1 ACB 1KG AFR
91915.85 1 ACB 1KG AFR
91925.4 1 ACB 1KG AFR
91934.6 1 ACB 1KG AFR
91943.9 1 ACB 1KG AFR
91952.7 1 ACB 1KG AFR
91960.2 1 ACB 1KG AFR
91968.25 1 ACB 1KG AFR
91977.25 1 ACB 1KG AFR
91987.4 1 ACB 1KG AFR
91996.5 1 ACB 1KG AFR
92006.05 1 ACB 1KG AFR
92016.85 1 ACB 1KG AFR
92028.55 1 ACB 1KG AFR
92039.3 1 ACB 1KG AFR
92046.25 1 ACB 1KG AFR
92051.5 1 ACB 1KG AFR
92059.9 1 ACB 1KG AFR
92070.65 1 ACB 1KG AFR
92081.2 1 ACB 1KG AFR
92090.7 1 ACB 1KG AFR
92098.8 1 ACB 1KG AFR
92107.75 1 ACB 1KG AFR
92117.45 1 ACB 1KG AFR
92127.6 1 ACB 1KG AFR
92136.25 1 ACB 1KG AFR
92144.65 1 ACB 1KG AFR
92153 1 ACB 1KG AFR
92162.25 1 ACB 1KG AFR
92172.65 1 ACB 1KG AFR
92181.15 1 ACB 1KG AFR
92188.95 1 ACB 1KG AFR
92200.3 1 ACB 1KG AFR
92212.95 1 ACB 1KG AFR
92222.55 1 ACB 1KG AFR
92231.3 1 ACB 1KG AFR
92242.5 1 ACB 1KG AFR
92254.95 1 ACB 1KG AFR
92264.35 1 ACB 1KG AFR
92273 1 ACB 1KG AFR
92281.3 1 ACB 1KG AFR
92291.3 1 ACB 1KG AFR
92302.8 1 ACB 1KG AFR
92310.45 1 ACB 1KG AFR
92318.9 1 ACB 1KG AFR
92329.65 1 ACB 1KG AFR
92340.2 1 ACB 1KG AFR
92350.35 1 ACB 1KG AFR
92360 1 ACB 1KG AFR
92368.2 1 ACB 1KG AFR
92375.6 1 ACB 1KG AFR
92383.75 1 ACB 1KG AFR
92392.5 1 ACB 1KG AFR
92400.7 1 ACB 1KG AFR
92406.9 1 ACB 1KG AFR
92412.85 1 ACB 1KG AFR
92422.5 1 ACB 1KG AFR
92431.8 1 ACB 1KG AFR
92438.15 1 ACB 1KG AFR
92446.3 1 ACB 1KG AFR
92455.05 1 ACB 1KG AFR
92463.45 1 ACB 1KG AFR
92473.9 1 ACB 1KG AFR
92484.95 1 ACB 1KG AFR
92495.4 1 ACB 1KG AFR
92505 1 ACB 1KG AFR
92515.2 1 ACB 1KG AFR
92525.95 1 ACB 1KG AFR
92536.85 1 ACB 1KG AFR
92547.65 1 ACB 1KG AFR
92556 1 ACB 1KG AFR
92565.4 1 ACB 1KG AFR
92577.55 1 ACB 1KG AFR
92588.4 1 ACB 1KG AFR
92597.2 1 ACB 1KG AFR
92606.6 1 ACB 1KG AFR
92615.65 1 ACB 1KG AFR
92625.2 1 ACB 1KG AFR
92634.95 1 ACB 1KG AFR
92644.6 1 ACB 1KG AFR
92653.05 1 ACB 1KG AFR
92658.65 1 ACB 1KG AFR
92663.85 1 ACB 1KG AFR
92674.6 1 ACB 1KG AFR
92686.3 1 ACB 1KG AFR
92694.7 1 ACB 1KG AFR
92704.9 1 ACB 1KG AFR
92716.15 1 ACB 1KG AFR
92727.6 1 ACB 1KG AFR
92739.8 1 ACB 1KG AFR
92751.6 1 ACB 1KG AFR
92762.95 1 ACB 1KG AFR
92775.85 1 ACB 1KG AFR
92788 1 ACB 1KG AFR
92798.85 1 ACB 1KG AFR
92808.8 1 ACB 1KG AFR
92817.7 1 ACB 1KG AFR
92829.1 1 ACB 1KG AFR
92842.25 1 ACB 1KG AFR
92853.25 1 ACB 1KG AFR
92863.65 1 ACB 1KG AFR
92876.05 1 ACB 1KG AFR
92888.6 1 ACB 1KG AFR
92897.25 1 ACB 1KG AFR
92904.7 1 ACB 1KG AFR
92914 1 ACB 1KG AFR
92923 1 ACB 1KG AFR
92932.2 1 ACB 1KG AFR
92941.1 1 ACB 1KG AFR
92951.1 1 ACB 1KG AFR
92961.4 1 ACB 1KG AFR
92970.75 1 ACB 1KG AFR
92984.2 1 ACB 1KG AFR
92997.95 1 ACB 1KG AFR
93006.7 1 ACB 1KG AFR
93015.3 1 ACB 1KG AFR
93028.35 1 ACB 1KG AFR
93040.35 1 ACB 1KG AFR
93048.7 1 ACB 1KG AFR
93056.4 1 ACB 1KG AFR
93063.7 1 ACB 1KG AFR
93071.6 1 ACB 1KG AFR
93082.05 1 ACB 1KG AFR
93094.2 1 ACB 1KG AFR
93104.05 1 ACB 1KG AFR
93111.3 1 ACB 1KG AFR
93120.7 1 ACB 1KG AFR
93132.45 1 ACB 1KG AFR
93142.85 1 ACB 1KG AFR
93153.7 1 ACB 1KG AFR
93165.7 1 ACB 1KG AFR
93178.05 1 ACB 1KG AFR
93188.9 1 ACB 1KG AFR
93200.2 1 ACB 1KG AFR
93213.4 1 ACB 1KG AFR
93225.1 1 ACB 1KG AFR
93236.95 1 ACB 1KG AFR
93247.6 1 ACB 1KG AFR
93256.55 1 ACB 1KG AFR
93264.8 1 ACB 1KG AFR
93273.25 1 ACB 1KG AFR
93285 1 ACB 1KG AFR
93298.1 1 ACB 1KG AFR
93307.9 1 ACB 1KG AFR
93315.95 1 ACB 1KG AFR
93326.55 1 ACB 1KG AFR
93336.85 1 ACB 1KG AFR
93343.95 1 ACB 1KG AFR
93352 1 ACB 1KG AFR
93365.5 1 ACB 1KG AFR
93377.4 1 ACB 1KG AFR
93387.85 1 ACB 1KG AFR
93398.35 1 ACB 1KG AFR
93405.7 1 ACB 1KG AFR
93414.05 1 ACB 1KG AFR
93425.8 1 ACB 1KG AFR
93438.45 1 ACB 1KG AFR
93449.8 1 ACB 1KG AFR
93461.75 1 ACB 1KG AFR
93473.15 1 ACB 1KG AFR
93482.65 1 ACB 1KG AFR
93493.8 1 ACB 1KG AFR
93504.2 1 ACB 1KG AFR
93512.8 1 ACB 1KG AFR
93522.05 1 ACB 1KG AFR
93530.75 1 ACB 1KG AFR
93540.6 1 ACB 1KG AFR
93549 1 ACB 1KG AFR
93557.1 1 ACB 1KG AFR
93568.6 1 ACB 1KG AFR
93581.65 1 ACB 1KG AFR
93593.2 1 ACB 1KG AFR
93603.4 1 ACB 1KG AFR
93613.35 1 ACB 1KG AFR
93623.85 1 ACB 1KG AFR
93635.1 1 ACB 1KG AFR
93645.15 1 ACB 1KG AFR
93654.75 1 ACB 1KG AFR
93665.7 1 ACB 1KG AFR
93675.75 1 ACB 1KG AFR
93684.3 1 ACB 1KG AFR
93693.2 1 ACB 1KG AFR
93701.1 1 ACB 1KG AFR
93708.6 1 ACB 1KG AFR
93716.25 1 ACB 1KG AFR
93725.65 1 ACB 1KG AFR
93735.8 1 ACB 1KG AFR
93747.25 1 ACB 1KG AFR
93762.1 1 ACB 1KG AFR
93777.8 1 ACB 1KG AFR
93790.95 1 ACB 1KG AFR
93801.15 1 ACB 1KG AFR
93810.5 1 ACB 1KG AFR
93819.8 1 ACB 1KG AFR
93830.25 1 ACB 1KG AFR
93839.4 1 ACB 1KG AFR
93848.3 1 ACB 1KG AFR
93860.1 1 ACB 1KG AFR
93871.4 1 ACB 1KG AFR
93881.6 1 ACB 1KG AFR
93893.95 1 ACB 1KG AFR
93904.85 1 ACB 1KG AFR
93911.7 1 ACB 1KG AFR
93918.45 1 ACB 1KG AFR
93927.05 1 ACB 1KG AFR
93936.9 1 ACB 1KG AFR
93945.65 1 ACB 1KG AFR
93954.7 1 ACB 1KG AFR
93963.95 1 ACB 1KG AFR
93972.85 1 ACB 1KG AFR
93983.2 1 ACB 1KG AFR
93993.2 1 ACB 1KG AFR
94002.2 1 ACB 1KG AFR
94011.2 1 ACB 1KG AFR
94020 1 ACB 1KG AFR
94027.15 1 ACB 1KG AFR
94033.85 1 ACB 1KG AFR
94040.95 1 ACB 1KG AFR
94050.9 1 ACB 1KG AFR
94062.95 1 ACB 1KG AFR
94072.85 1 ACB 1KG AFR
94083.8 1 ACB 1KG AFR
94094.6 1 ACB 1KG AFR
94102.8 1 ACB 1KG AFR
94112.3 1 ACB 1KG AFR
94120.55 1 ACB 1KG AFR
94129.45 1 ACB 1KG AFR
94141.65 1 ACB 1KG AFR
94152.4 1 ACB 1KG AFR
94162.05 1 ACB 1KG AFR
94171.05 1 ACB 1KG AFR
94178.9 1 ACB 1KG AFR
94186.45 1 ACB 1KG AFR
94195.1 1 ACB 1KG AFR
94205.45 1 ACB 1KG AFR
94215.9 1 ACB 1KG AFR
94224.45 1 ACB 1KG AFR
94237.85 1 ACB 1KG AFR
94252.65 1 ACB 1KG AFR
94262.05 1 ACB 1KG AFR
94270.65 1 ACB 1KG AFR
94279.6 1 ACB 1KG AFR
94290.55 1 ACB 1KG AFR
94301.65 1 ACB 1KG AFR
94309.75 1 ACB 1KG AFR
94315.85 1 ACB 1KG AFR
94322.4 1 ACB 1KG AFR
94330.7 1 ACB 1KG AFR
94341.95 1 ACB 1KG AFR
94354.25 1 ACB 1KG AFR
94363.8 1 ACB 1KG AFR
94373.25 1 ACB 1KG AFR
94385.1 1 ACB 1KG AFR
94393.8 1 ACB 1KG AFR
94400.05 1 ACB 1KG AFR
94410.4 1 ACB 1KG AFR
94423.15 1 ACB 1KG AFR
94434.35 1 ACB 1KG AFR
94445.95 1 ACB 1KG AFR
94457.4 1 ACB 1KG AFR
94466.25 1 ACB 1KG AFR
94474.25 1 ACB 1KG AFR
94483.85 1 ACB 1KG AFR
94493.95 1 ACB 1KG AFR
94502.95 1 ACB 1KG AFR
94515.8 1 ACB 1KG AFR
94529.4 1 ACB 1KG AFR
94539.65 1 ACB 1KG AFR
94548.9 1 ACB 1KG AFR
94557.35 1 ACB 1KG AFR
94566.95 1 ACB 1KG AFR
94577.2 1 ACB 1KG AFR
94587.15 1 ACB 1KG AFR
94597.85 1 ACB 1KG AFR
94607.25 1 ACB 1KG AFR
94615.15 1 ACB 1KG AFR
94624.45 1 ACB 1KG AFR
94636.25 1 ACB 1KG AFR
94647.9 1 ACB 1KG AFR
94657.7 1 ACB 1KG AFR
94666.3 1 ACB 1KG AFR
94676.25 1 ACB 1KG AFR
94686.85 1 ACB 1KG AFR
94696.45 1 ACB 1KG AFR
94705.9 1 ACB 1KG AFR
94714.55 1 ACB 1KG AFR
94723.55 1 ACB 1KG AFR
94732.7 1 ACB 1KG AFR
94741.3 1 ACB 1KG AFR
94751.15 1 ACB 1KG AFR
94762.3 1 ACB 1KG AFR
94773.4 1 ACB 1KG AFR
94784.8 1 ACB 1KG AFR
94797.1 1 ACB 1KG AFR
94807.9 1 ACB 1KG AFR
94816.15 1 ACB 1KG AFR
94825.4 1 ACB 1KG AFR
94836.15 1 ACB 1KG AFR
94847.1 1 ACB 1KG AFR
94856.15 1 ACB 1KG AFR
94864.4 1 ACB 1KG AFR
94871.9 1 ACB 1KG AFR
94881.25 1 ACB 1KG AFR
94893.3 1 ACB 1KG AFR
94901.25 1 ACB 1KG AFR
94907.35 1 ACB 1KG AFR
94915 1 ACB 1KG AFR
94925.95 1 ACB 1KG AFR
94941.1 1 ACB 1KG AFR
94955.05 1 ACB 1KG AFR
94965.25 1 ACB 1KG AFR
94972.85 1 ACB 1KG AFR
94980.85 1 ACB 1KG AFR
94991.6 1 ACB 1KG AFR
95001.05 1 ACB 1KG AFR
95011.35 1 ACB 1KG AFR
95025.5 1 ACB 1KG AFR
95037.55 1 ACB 1KG AFR
95047.15 1 ACB 1KG AFR
95056.8 1 ACB 1KG AFR
95066 1 ACB 1KG AFR
95074.35 1 ACB 1KG AFR
95081.55 1 ACB 1KG AFR
95090.4 1 ACB 1KG AFR
95102.8 1 ACB 1KG AFR
95114.5 1 ACB 1KG AFR
95122.8 1 ACB 1KG AFR
95131.15 1 ACB 1KG AFR
95141.8 1 ACB 1KG AFR
95151.75 1 ACB 1KG AFR
95160.7 1 ACB 1KG AFR
95170.7 1 ACB 1KG AFR
95181.75 1 ACB 1KG AFR
95191.85 1 ACB 1KG AFR
95201.15 1 ACB 1KG AFR
95212.55 1 ACB 1KG AFR
95222.45 1 ACB 1KG AFR
95229.75 1 ACB 1KG AFR
95236.65 1 ACB 1KG AFR
95245.8 1 ACB 1KG AFR
95257.05 1 ACB 1KG AFR
95267.6 1 ACB 1KG AFR
95278 1 ACB 1KG AFR
95287.65 1 ACB 1KG AFR
95299.05 1 ACB 1KG AFR
95309.65 1 ACB 1KG AFR
95318.3 1 ACB 1KG AFR
95328.35 1 ACB 1KG AFR
95338.35 1 ACB 1KG AFR
95346.05 1 ACB 1KG AFR
95354.25 1 ACB 1KG AFR
95364.35 1 ACB 1KG AFR
95372.6 1 ACB 1KG AFR
95380.85 1 ACB 1KG AFR
95390.9 1 ACB 1KG AFR
95403.5 1 ACB 1KG AFR
95416.95 1 ACB 1KG AFR
95428.35 1 ACB 1KG AFR
95439.75 1 ACB 1KG AFR
95449.95 1 ACB 1KG AFR
95459.6 1 ACB 1KG AFR
95467.75 1 ACB 1KG AFR
95473.3 1 ACB 1KG AFR
95482 1 ACB 1KG AFR
95493.75 1 ACB 1KG AFR
95505 1 ACB 1KG AFR
95516.85 1 ACB 1KG AFR
95529 1 ACB 1KG AFR
95539.65 1 ACB 1KG AFR
95549.5 1 ACB 1KG AFR
95561.25 1 ACB 1KG AFR
95572.6 1 ACB 1KG AFR
95583.55 1 ACB 1KG AFR
95594.8 1 ACB 1KG AFR
95602.5 1 ACB 1KG AFR
95609.9 1 ACB 1KG AFR
95617.95 1 ACB 1KG AFR
95624.35 1 ACB 1KG AFR
95631.65 1 ACB 1KG AFR
95642.85 1 ACB 1KG AFR
95652.85 1 ACB 1KG AFR
95659.7 1 ACB 1KG AFR
95668.2 1 ACB 1KG AFR
95678.75 1 ACB 1KG AFR
95687.3 1 ACB 1KG AFR
95693.6 1 ACB 1KG AFR
95701.25 1 ACB 1KG AFR
95709.1 1 ACB 1KG AFR
95718.75 1 ACB 1KG AFR
95732.5 1 ACB 1KG AFR
95742.9 1 ACB 1KG AFR
95749.1 1 ACB 1KG AFR
95758.5 1 ACB 1KG AFR
95769.25 1 ACB 1KG AFR
95777.4 1 ACB 1KG AFR
95784.55 1 ACB 1KG AFR
95794.55 1 ACB 1KG AFR
95807.8 1 ACB 1KG AFR
95821.1 1 ACB 1KG AFR
95833.05 1 ACB 1KG AFR
95843.65 1 ACB 1KG AFR
95852.45 1 ACB 1KG AFR
95862.3 1 ACB 1KG AFR
95877.35 1 ACB 1KG AFR
95890.25 1 ACB 1KG AFR
95899.15 1 ACB 1KG AFR
95910.05 1 ACB 1KG AFR
95922.45 1 ACB 1KG AFR
95933.65 1 ACB 1KG AFR
95944.75 1 ACB 1KG AFR
95955.7 1 ACB 1KG AFR
95964.9 1 ACB 1KG AFR
95974.8 1 ACB 1KG AFR
95986.65 1 ACB 1KG AFR
95999.25 1 ACB 1KG AFR
96012.1 1 ACB 1KG AFR
96025.7 1 ACB 1KG AFR
96035.8 1 ACB 1KG AFR
96045 1 ACB 1KG AFR
96056.75 1 ACB 1KG AFR
96065.75 1 ACB 1KG AFR
96073.05 1 ACB 1KG AFR
96083.15 1 ACB 1KG AFR
96095.4 1 ACB 1KG AFR
96108.3 1 ACB 1KG AFR
96121.15 1 ACB 1KG AFR
96134.2 1 ACB 1KG AFR
96143.15 1 ACB 1KG AFR
96148.3 1 ACB 1KG AFR
96153.1 1 ACB 1KG AFR
96161.1 1 ACB 1KG AFR
96175.7 1 ACB 1KG AFR
96189.15 1 ACB 1KG AFR
96201.75 1 ACB 1KG AFR
96215.45 1 ACB 1KG AFR
96225.15 1 ACB 1KG AFR
96232.5 1 ACB 1KG AFR
96241.5 1 ACB 1KG AFR
96252.05 1 ACB 1KG AFR
96263.55 1 ACB 1KG AFR
96274.05 1 ACB 1KG AFR
96284.45 1 ACB 1KG AFR
96295.1 1 ACB 1KG AFR
96304 1 ACB 1KG AFR
96315.55 1 ACB 1KG AFR
96328.65 1 ACB 1KG AFR
96341.3 1 ACB 1KG AFR
96353.2 1 ACB 1KG AFR
96362.65 1 ACB 1KG AFR
96371.2 1 ACB 1KG AFR
96379.8 1 ACB 1KG AFR
96389.1 1 ACB 1KG AFR
96399.4 1 ACB 1KG AFR
96409.85 1 ACB 1KG AFR
96419.3 1 ACB 1KG AFR
96427 1 ACB 1KG AFR
96433.7 1 ACB 1KG AFR
96446.95 1 ACB 1KG AFR
96461.55 1 ACB 1KG AFR
96471.3 1 ACB 1KG AFR
96480.7 1 ACB 1KG AFR
96492 1 ACB 1KG AFR
96502.6 1 ACB 1KG AFR
96511 1 ACB 1KG AFR
96520.35 1 ACB 1KG AFR
96531.6 1 ACB 1KG AFR
96544 1 ACB 1KG AFR
96553.25 1 ACB 1KG AFR
96561.7 1 ACB 1KG AFR
96574.25 1 ACB 1KG AFR
96588.7 1 ACB 1KG AFR
96604.3 1 ACB 1KG AFR
96619.4 1 ACB 1KG AFR
96632 1 ACB 1KG AFR
96643.95 1 ACB 1KG AFR
96654.6 1 ACB 1KG AFR
96664.1 1 ACB 1KG AFR
96672.8 1 ACB 1KG AFR
96684.5 1 ACB 1KG AFR
96696.85 1 ACB 1KG AFR
96707.85 1 ACB 1KG AFR
96722.2 1 ACB 1KG AFR
96737.1 1 ACB 1KG AFR
96748.9 1 ACB 1KG AFR
96760.2 1 ACB 1KG AFR
96773.15 1 ACB 1KG AFR
96783.7 1 ACB 1KG AFR
96791.4 1 ACB 1KG AFR
96800.65 1 ACB 1KG AFR
96810.35 1 ACB 1KG AFR
96820.9 1 ACB 1KG AFR
96833.45 1 ACB 1KG AFR
96844.05 1 ACB 1KG AFR
96853.05 1 ACB 1KG AFR
96865.6 1 ACB 1KG AFR
96878.55 1 ACB 1KG AFR
96889.95 1 ACB 1KG AFR
96900.75 1 ACB 1KG AFR
96913.95 1 ACB 1KG AFR
96929.1 1 ACB 1KG AFR
96942.7 1 ACB 1KG AFR
96954.55 1 ACB 1KG AFR
96964.5 1 ACB 1KG AFR
96975.2 1 ACB 1KG AFR
96985.85 1 ACB 1KG AFR
96995.1 1 ACB 1KG AFR
97004.35 1 ACB 1KG AFR
97013.75 1 ACB 1KG AFR
97024.65 1 ACB 1KG AFR
97036.3 1 ACB 1KG AFR
97045.1 1 ACB 1KG AFR
97053.6 1 ACB 1KG AFR
97062.95 1 ACB 1KG AFR
97072.45 1 ACB 1KG AFR
97082.2 1 ACB 1KG AFR
97093.4 1 ACB 1KG AFR
97105.15 1 ACB 1KG AFR
97116.4 1 ACB 1KG AFR
97129.3 1 ACB 1KG AFR
97141.65 1 ACB 1KG AFR
97152.8 1 ACB 1KG AFR
97164.1 1 ACB 1KG AFR
97187.15 2 ACB 1KG AFR
97196.35 2 ACB 1KG AFR
97206.3 2 ACB 1KG AFR
97216.8 2 ACB 1KG AFR
97227.75 2 ACB 1KG AFR
97238.25 2 ACB 1KG AFR
97245.4 2 ACB 1KG AFR
97252.2 2 ACB 1KG AFR
97263.55 2 ACB 1KG AFR
97274.35 2 ACB 1KG AFR
97282.05 2 ACB 1KG AFR
97290.35 2 ACB 1KG AFR
97299.4 2 ACB 1KG AFR
97310.4 2 ACB 1KG AFR
97321.05 2 ACB 1KG AFR
97327.4 2 ACB 1KG AFR
97334.4 2 ACB 1KG AFR
97342.75 2 ACB 1KG AFR
97351.6 2 ACB 1KG AFR
97360.95 2 ACB 1KG AFR
97370.25 2 ACB 1KG AFR
97383.3 2 ACB 1KG AFR
97397.15 2 ACB 1KG AFR
97411.25 2 ACB 1KG AFR
97423.35 2 ACB 1KG AFR
97433.1 2 ACB 1KG AFR
97443.95 2 ACB 1KG AFR
97457.2 2 ACB 1KG AFR
97470.4 2 ACB 1KG AFR
97478.6 2 ACB 1KG AFR
97488.7 2 ACB 1KG AFR
97500.15 2 ACB 1KG AFR
97510 2 ACB 1KG AFR
97521.3 2 ACB 1KG AFR
97535.35 2 ACB 1KG AFR
97550.75 2 ACB 1KG AFR
97562.65 2 ACB 1KG AFR
97570.55 2 ACB 1KG AFR
97578.2 2 ACB 1KG AFR
97587.3 2 ACB 1KG AFR
97598.9 2 ACB 1KG AFR
97611.1 2 ACB 1KG AFR
97622.85 2 ACB 1KG AFR
97633.6 2 ACB 1KG AFR
97642.95 2 ACB 1KG AFR
97652.5 2 ACB 1KG AFR
97661 2 ACB 1KG AFR
97669.9 2 ACB 1KG AFR
97681.05 2 ACB 1KG AFR
97693.65 2 ACB 1KG AFR
97705.5 2 ACB 1KG AFR
97717.2 2 ACB 1KG AFR
97729 2 ACB 1KG AFR
97740.1 2 ACB 1KG AFR
97751.85 2 ACB 1KG AFR
97764.45 2 ACB 1KG AFR
97776.25 2 ACB 1KG AFR
97786.3 2 ACB 1KG AFR
97799.1 2 ACB 1KG AFR
97813.9 2 ACB 1KG AFR
97824.35 2 ACB 1KG AFR
97830.35 2 ACB 1KG AFR
97835.9 2 ACB 1KG AFR
97844.2 2 ACB 1KG AFR
97855.9 2 ACB 1KG AFR
97867.35 2 ACB 1KG AFR
97878.6 2 ACB 1KG AFR
97889.9 2 ACB 1KG AFR
97900.3 2 ACB 1KG AFR
97913 2 ACB 1KG AFR
97925.55 2 ACB 1KG AFR
97935.55 2 ACB 1KG AFR
97942.7 2 ACB 1KG AFR
97950.1 2 ACB 1KG AFR
97960.8 2 ACB 1KG AFR
97972.6 2 ACB 1KG AFR
97985.95 2 ACB 1KG AFR
97998.75 2 ACB 1KG AFR
98009.95 2 ACB 1KG AFR
98020.8 2 ACB 1KG AFR
98030.25 2 ACB 1KG AFR
98040.35 2 ACB 1KG AFR
98052.05 2 ACB 1KG AFR
98063.6 2 ACB 1KG AFR
98075.75 2 ACB 1KG AFR
98087.2 2 ACB 1KG AFR
98095.1 2 ACB 1KG AFR
98104.7 2 ACB 1KG AFR
98115.65 2 ACB 1KG AFR
98122.8 2 ACB 1KG AFR
98131.85 2 ACB 1KG AFR
98142.55 2 ACB 1KG AFR
98150.75 2 ACB 1KG AFR
98159.15 2 ACB 1KG AFR
98169.55 2 ACB 1KG AFR
98180.9 2 ACB 1KG AFR
98192.15 2 ACB 1KG AFR
98202.25 2 ACB 1KG AFR
98211.75 2 ACB 1KG AFR
98222.05 2 ACB 1KG AFR
98231.3 2 ACB 1KG AFR
98239 2 ACB 1KG AFR
98251.55 2 ACB 1KG AFR
98266.3 2 ACB 1KG AFR
98278.15 2 ACB 1KG AFR
98289.95 2 ACB 1KG AFR
98299.6 2 ACB 1KG AFR
98307.4 2 ACB 1KG AFR
98318.4 2 ACB 1KG AFR
98332.45 2 ACB 1KG AFR
98347.45 2 ACB 1KG AFR
98361.45 2 ACB 1KG AFR
98373.9 2 ACB 1KG AFR
98385.6 2 ACB 1KG AFR
98397 2 ACB 1KG AFR
98407.5 2 ACB 1KG AFR
98416.45 2 ACB 1KG AFR
98431.25 2 ACB 1KG AFR
98445.85 2 ACB 1KG AFR
98454.7 2 ACB 1KG AFR
98466.05 2 ACB 1KG AFR
98476.3 2 ACB 1KG AFR
98484.35 2 ACB 1KG AFR
98492.65 2 ACB 1KG AFR
98502.1 2 ACB 1KG AFR
98512.35 2 ACB 1KG AFR
98522.75 2 ACB 1KG AFR
98537.35 2 ACB 1KG AFR
98550 2 ACB 1KG AFR
98559.75 2 ACB 1KG AFR
98570 2 ACB 1KG AFR
98580.4 2 ACB 1KG AFR
98592.25 2 ACB 1KG AFR
98602.3 2 ACB 1KG AFR
98609.3 2 ACB 1KG AFR
98615.5 2 ACB 1KG AFR
98624.6 2 ACB 1KG AFR
98636.25 2 ACB 1KG AFR
98647.15 2 ACB 1KG AFR
98657.35 2 ACB 1KG AFR
98666.2 2 ACB 1KG AFR
98677.55 2 ACB 1KG AFR
98691.85 2 ACB 1KG AFR
98702.45 2 ACB 1KG AFR
98712.35 2 ACB 1KG AFR
98723.65 2 ACB 1KG AFR
98736.4 2 ACB 1KG AFR
98749.25 2 ACB 1KG AFR
98761.25 2 ACB 1KG AFR
98773.55 2 ACB 1KG AFR
98786.45 2 ACB 1KG AFR
98797.55 2 ACB 1KG AFR
98807.65 2 ACB 1KG AFR
98821.35 2 ACB 1KG AFR
98835.1 2 ACB 1KG AFR
98847.8 2 ACB 1KG AFR
98859.6 2 ACB 1KG AFR
98869.7 2 ACB 1KG AFR
98880.1 2 ACB 1KG AFR
98894.1 2 ACB 1KG AFR
98907.5 2 ACB 1KG AFR
98917.2 2 ACB 1KG AFR
98927 2 ACB 1KG AFR
98937.9 2 ACB 1KG AFR
98949.05 2 ACB 1KG AFR
98958.7 2 ACB 1KG AFR
98969.3 2 ACB 1KG AFR
98980.05 2 ACB 1KG AFR
98989.3 2 ACB 1KG AFR
98997.3 2 ACB 1KG AFR
99007.2 2 ACB 1KG AFR
99019 2 ACB 1KG AFR
99028.55 2 ACB 1KG AFR
99037.35 2 ACB 1KG AFR
99047.3 2 ACB 1KG AFR
99058.45 2 ACB 1KG AFR
99069.6 2 ACB 1KG AFR
99082.4 2 ACB 1KG AFR
99094.45 2 ACB 1KG AFR
99103.85 2 ACB 1KG AFR
99112.75 2 ACB 1KG AFR
99122.95 2 ACB 1KG AFR
99132.95 2 ACB 1KG AFR
99141.9 2 ACB 1KG AFR
99150.1 2 ACB 1KG AFR
99158.8 2 ACB 1KG AFR
99166.15 2 ACB 1KG AFR
99173.05 2 ACB 1KG AFR
99184.35 2 ACB 1KG AFR
99197.05 2 ACB 1KG AFR
99211.8 2 ACB 1KG AFR
99226 2 ACB 1KG AFR
99237.4 2 ACB 1KG AFR
99246.2 2 ACB 1KG AFR
99254.1 2 ACB 1KG AFR
99263.35 2 ACB 1KG AFR
99271.7 2 ACB 1KG AFR
99281.5 2 ACB 1KG AFR
99293.25 2 ACB 1KG AFR
99306.7 2 ACB 1KG AFR
99318.7 2 ACB 1KG AFR
99328.6 2 ACB 1KG AFR
99342 2 ACB 1KG AFR
99353.8 2 ACB 1KG AFR
99362.05 2 ACB 1KG AFR
99373.95 2 ACB 1KG AFR
99388.1 2 ACB 1KG AFR
99401.1 2 ACB 1KG AFR
99412.6 2 ACB 1KG AFR
99422.55 2 ACB 1KG AFR
99432.1 2 ACB 1KG AFR
99442.75 2 ACB 1KG AFR
99453.45 2 ACB 1KG AFR
99460.9 2 ACB 1KG AFR
99467.6 2 ACB 1KG AFR
99474.35 2 ACB 1KG AFR
99480.35 2 ACB 1KG AFR
99488.7 2 ACB 1KG AFR
99502.15 2 ACB 1KG AFR
99517.8 2 ACB 1KG AFR
99530.25 2 ACB 1KG AFR
99541.05 2 ACB 1KG AFR
99551.3 2 ACB 1KG AFR
99560.8 2 ACB 1KG AFR
99571.2 2 ACB 1KG AFR
99580.9 2 ACB 1KG AFR
99590.05 2 ACB 1KG AFR
99601.05 2 ACB 1KG AFR
99614.3 2 ACB 1KG AFR
99626.15 2 ACB 1KG AFR
99638.95 2 ACB 1KG AFR
99652.35 2 ACB 1KG AFR
99660.9 2 ACB 1KG AFR
99669.35 2 ACB 1KG AFR
99678.95 2 ACB 1KG AFR
99689.05 2 ACB 1KG AFR
99700.2 2 ACB 1KG AFR
99716.25 2 ACB 1KG AFR
99734.4 2 ACB 1KG AFR
99748.35 2 ACB 1KG AFR
99761.85 2 ACB 1KG AFR
99774.25 2 ACB 1KG AFR
99784.1 2 ACB 1KG AFR
99792.65 2 ACB 1KG AFR
99803.05 2 ACB 1KG AFR
99814.75 2 ACB 1KG AFR
99823.7 2 ACB 1KG AFR
99832 2 ACB 1KG AFR
99841.1 2 ACB 1KG AFR
99851.15 2 ACB 1KG AFR
99862.05 2 ACB 1KG AFR
99871.9 2 ACB 1KG AFR
99880.9 2 ACB 1KG AFR
99891.05 2 ACB 1KG AFR
99905.6 2 ACB 1KG AFR
99920.6 2 ACB 1KG AFR
99932.9 2 ACB 1KG AFR
99946.75 2 ACB 1KG AFR
99963.25 2 ACB 1KG AFR
99977.4 2 ACB 1KG AFR
99987.55 2 ACB 1KG AFR
99998.7 2 ACB 1KG AFR
100009.5 2 ACB 1KG AFR
100018.3 2 ACB 1KG AFR
100026.85 2 ACB 1KG AFR
100035.2 2 ACB 1KG AFR
100044.35 2 ACB 1KG AFR
100055.35 2 ACB 1KG AFR
100065.15 2 ACB 1KG AFR
100073.1 2 ACB 1KG AFR
100082.45 2 ACB 1KG AFR
100092.5 2 ACB 1KG AFR
100102.45 2 ACB 1KG AFR
100114.4 2 ACB 1KG AFR
100127.05 2 ACB 1KG AFR
100139.45 2 ACB 1KG AFR
100151.25 2 ACB 1KG AFR
100161.9 2 ACB 1KG AFR
100174.7 2 ACB 1KG AFR
100187.35 2 ACB 1KG AFR
100199.2 2 ACB 1KG AFR
100210.9 2 ACB 1KG AFR
100220.65 2 ACB 1KG AFR
100229.7 2 ACB 1KG AFR
100238.75 2 ACB 1KG AFR
100249.35 2 ACB 1KG AFR
100260.3 2 ACB 1KG AFR
100270.4 2 ACB 1KG AFR
100283.45 2 ACB 1KG AFR
100294.5 2 ACB 1KG AFR
100302.6 2 ACB 1KG AFR
100312.95 2 ACB 1KG AFR
100323.8 2 ACB 1KG AFR
100335.75 2 ACB 1KG AFR
100348.1 2 ACB 1KG AFR
100357.55 2 ACB 1KG AFR
100366.1 2 ACB 1KG AFR
100379.1 2 ACB 1KG AFR
100391.75 2 ACB 1KG AFR
100402.35 2 ACB 1KG AFR
100416.6 2 ACB 1KG AFR
100429.45 2 ACB 1KG AFR
100441.15 2 ACB 1KG AFR
100453.4 2 ACB 1KG AFR
100466 2 ACB 1KG AFR
100479.4 2 ACB 1KG AFR
100489.9 2 ACB 1KG AFR
100501.2 2 ACB 1KG AFR
100512.45 2 ACB 1KG AFR
100522.8 2 ACB 1KG AFR
100533.3 2 ACB 1KG AFR
100542.45 2 ACB 1KG AFR
100551.8 2 ACB 1KG AFR
100558.9 2 ACB 1KG AFR
100567.15 2 ACB 1KG AFR
100577.25 2 ACB 1KG AFR
100589.1 2 ACB 1KG AFR
100604.65 2 ACB 1KG AFR
100619 2 ACB 1KG AFR
100631.4 2 ACB 1KG AFR
100641.6 2 ACB 1KG AFR
100650.25 2 ACB 1KG AFR
100660.75 2 ACB 1KG AFR
100671.95 2 ACB 1KG AFR
100680.5 2 ACB 1KG AFR
100688.15 2 ACB 1KG AFR
100698.2 2 ACB 1KG AFR
100708.8 2 ACB 1KG AFR
100717.45 2 ACB 1KG AFR
100727.45 2 ACB 1KG AFR
100741.4 2 ACB 1KG AFR
100756.95 2 ACB 1KG AFR
100769 2 ACB 1KG AFR
100779 2 ACB 1KG AFR
100790.2 2 ACB 1KG AFR
100799.9 2 ACB 1KG AFR
100808.8 2 ACB 1KG AFR
100818.7 2 ACB 1KG AFR
100830.35 2 ACB 1KG AFR
100846.35 2 ACB 1KG AFR
100861.8 2 ACB 1KG AFR
100876.3 2 ACB 1KG AFR
100890.1 2 ACB 1KG AFR
100899.75 2 ACB 1KG AFR
100908.4 2 ACB 1KG AFR
100919.55 2 ACB 1KG AFR
100930.45 2 ACB 1KG AFR
100938.05 2 ACB 1KG AFR
100946.3 2 ACB 1KG AFR
100958.75 2 ACB 1KG AFR
100972.8 2 ACB 1KG AFR
100985.45 2 ACB 1KG AFR
100996.9 2 ACB 1KG AFR
101008.65 2 ACB 1KG AFR
101019.55 2 ACB 1KG AFR
101028.5 2 ACB 1KG AFR
101037.75 2 ACB 1KG AFR
101048.1 2 ACB 1KG AFR
101059.3 2 ACB 1KG AFR
101071.65 2 ACB 1KG AFR
101083.95 2 ACB 1KG AFR
101098.15 2 ACB 1KG AFR
101113.6 2 ACB 1KG AFR
101125.15 2 ACB 1KG AFR
101133.25 2 ACB 1KG AFR
101140.05 2 ACB 1KG AFR
101148.4 2 ACB 1KG AFR
101158.35 2 ACB 1KG AFR
101170.2 2 ACB 1KG AFR
101181.7 2 ACB 1KG AFR
101190.25 2 ACB 1KG AFR
101201.85 2 ACB 1KG AFR
101214.95 2 ACB 1KG AFR
101225.05 2 ACB 1KG AFR
101234.7 2 ACB 1KG AFR
101246.1 2 ACB 1KG AFR
101258.8 2 ACB 1KG AFR
101271.45 2 ACB 1KG AFR
101285.25 2 ACB 1KG AFR
101299.85 2 ACB 1KG AFR
101314.85 2 ACB 1KG AFR
101332.7 2 ACB 1KG AFR
101348.9 2 ACB 1KG AFR
101360.7 2 ACB 1KG AFR
101373.15 2 ACB 1KG AFR
101384.6 2 ACB 1KG AFR
101394.25 2 ACB 1KG AFR
101407.15 2 ACB 1KG AFR
101423.4 2 ACB 1KG AFR
101439.95 2 ACB 1KG AFR
101452.45 2 ACB 1KG AFR
101461.6 2 ACB 1KG AFR
101471.1 2 ACB 1KG AFR
101479.55 2 ACB 1KG AFR
101487.45 2 ACB 1KG AFR
101497.3 2 ACB 1KG AFR
101509.85 2 ACB 1KG AFR
101521.55 2 ACB 1KG AFR
101532.1 2 ACB 1KG AFR
101542 2 ACB 1KG AFR
101554.85 2 ACB 1KG AFR
101567.25 2 ACB 1KG AFR
101576.25 2 ACB 1KG AFR
101587.45 2 ACB 1KG AFR
101598.9 2 ACB 1KG AFR
101612.3 2 ACB 1KG AFR
101628.15 2 ACB 1KG AFR
101640.5 2 ACB 1KG AFR
101647.7 2 ACB 1KG AFR
101656.7 2 ACB 1KG AFR
101671.5 2 ACB 1KG AFR
101687.85 2 ACB 1KG AFR
101702.95 2 ACB 1KG AFR
101717 2 ACB 1KG AFR
101729.15 2 ACB 1KG AFR
101740.15 2 ACB 1KG AFR
101751.5 2 ACB 1KG AFR
101762.6 2 ACB 1KG AFR
101773.9 2 ACB 1KG AFR
101786.75 2 ACB 1KG AFR
101801.15 2 ACB 1KG AFR
101813.7 2 ACB 1KG AFR
101824.25 2 ACB 1KG AFR
101836.25 2 ACB 1KG AFR
101851.4 2 ACB 1KG AFR
101864.3 2 ACB 1KG AFR
101871.75 2 ACB 1KG AFR
101880.15 2 ACB 1KG AFR
101889.15 2 ACB 1KG AFR
101895.45 2 ACB 1KG AFR
101901.9 2 ACB 1KG AFR
101911.9 2 ACB 1KG AFR
101922.95 2 ACB 1KG AFR
101933.75 2 ACB 1KG AFR
101943.6 2 ACB 1KG AFR
101952.2 2 ACB 1KG AFR
101960.25 2 ACB 1KG AFR
101970.3 2 ACB 1KG AFR
101984.45 2 ACB 1KG AFR
101997.65 2 ACB 1KG AFR
102008.45 2 ACB 1KG AFR
102019 2 ACB 1KG AFR
102034.3 2 ACB 1KG AFR
102049.8 2 ACB 1KG AFR
102062.05 2 ACB 1KG AFR
102075.75 2 ACB 1KG AFR
102088 2 ACB 1KG AFR
102099.25 2 ACB 1KG AFR
102112 2 ACB 1KG AFR
102123.75 2 ACB 1KG AFR
102133.65 2 ACB 1KG AFR
102145.8 2 ACB 1KG AFR
102164.05 2 ACB 1KG AFR
102180.6 2 ACB 1KG AFR
102190.45 2 ACB 1KG AFR
102199.5 2 ACB 1KG AFR
102210.7 2 ACB 1KG AFR
102221.1 2 ACB 1KG AFR
102231.8 2 ACB 1KG AFR
102245.9 2 ACB 1KG AFR
102258.15 2 ACB 1KG AFR
102268 2 ACB 1KG AFR
102279.2 2 ACB 1KG AFR
102291.4 2 ACB 1KG AFR
102301.4 2 ACB 1KG AFR
102310.95 2 ACB 1KG AFR
102322.05 2 ACB 1KG AFR
102334 2 ACB 1KG AFR
102347.25 2 ACB 1KG AFR
102362 2 ACB 1KG AFR
102377.25 2 ACB 1KG AFR
102387.75 2 ACB 1KG AFR
102395.15 2 ACB 1KG AFR
102408.65 2 ACB 1KG AFR
102424 2 ACB 1KG AFR
102435 2 ACB 1KG AFR
102447.2 2 ACB 1KG AFR
102460.4 2 ACB 1KG AFR
102471.1 2 ACB 1KG AFR
102478.2 2 ACB 1KG AFR
102489.35 2 ACB 1KG AFR
102505.4 2 ACB 1KG AFR
102519.7 2 ACB 1KG AFR
102531.1 2 ACB 1KG AFR
102540.05 2 ACB 1KG AFR
102550.7 2 ACB 1KG AFR
102561.5 2 ACB 1KG AFR
102571.2 2 ACB 1KG AFR
102584.15 2 ACB 1KG AFR
102596.7 2 ACB 1KG AFR
102609.2 2 ACB 1KG AFR
102622.5 2 ACB 1KG AFR
102637.95 2 ACB 1KG AFR
102653.4 2 ACB 1KG AFR
102662.95 2 ACB 1KG AFR
102671.75 2 ACB 1KG AFR
102681.25 2 ACB 1KG AFR
102691.5 2 ACB 1KG AFR
102703.2 2 ACB 1KG AFR
102715.45 2 ACB 1KG AFR
102724.9 2 ACB 1KG AFR
102736.25 2 ACB 1KG AFR
102752.75 2 ACB 1KG AFR
102766.95 2 ACB 1KG AFR
102777.2 2 ACB 1KG AFR
102786.8 2 ACB 1KG AFR
102800.15 2 ACB 1KG AFR
102819.65 2 ACB 1KG AFR
102835.5 2 ACB 1KG AFR
102847.5 2 ACB 1KG AFR
102862 2 ACB 1KG AFR
102875.6 2 ACB 1KG AFR
102887.9 2 ACB 1KG AFR
102901.3 2 ACB 1KG AFR
102914.35 2 ACB 1KG AFR
102925.7 2 ACB 1KG AFR
102937 2 ACB 1KG AFR
102947.35 2 ACB 1KG AFR
102959.35 2 ACB 1KG AFR
102971 2 ACB 1KG AFR
102979.85 2 ACB 1KG AFR
102989.3 2 ACB 1KG AFR
102997.95 2 ACB 1KG AFR
103006.8 2 ACB 1KG AFR
103015.95 2 ACB 1KG AFR
103024.8 2 ACB 1KG AFR
103034.95 2 ACB 1KG AFR
103045.25 2 ACB 1KG AFR
103054.7 2 ACB 1KG AFR
103064.05 2 ACB 1KG AFR
103072.45 2 ACB 1KG AFR
103080.45 2 ACB 1KG AFR
103090.8 2 ACB 1KG AFR
103102.35 2 ACB 1KG AFR
103114.4 2 ACB 1KG AFR
103124.9 2 ACB 1KG AFR
103134.5 2 ACB 1KG AFR
103144.95 2 ACB 1KG AFR
103154.8 2 ACB 1KG AFR
103163.15 2 ACB 1KG AFR
103171.05 2 ACB 1KG AFR
103180.15 2 ACB 1KG AFR
103189.15 2 ACB 1KG AFR
103199.6 2 ACB 1KG AFR
103215.45 2 ACB 1KG AFR
103229.55 2 ACB 1KG AFR
103240.55 2 ACB 1KG AFR
103255.3 2 ACB 1KG AFR
103271.7 2 ACB 1KG AFR
103286.45 2 ACB 1KG AFR
103298.35 2 ACB 1KG AFR
103309.05 2 ACB 1KG AFR
103320.95 2 ACB 1KG AFR
103332.25 2 ACB 1KG AFR
103341.9 2 ACB 1KG AFR
103351.65 2 ACB 1KG AFR
103360.6 2 ACB 1KG AFR
103372.95 2 ACB 1KG AFR
103390.4 2 ACB 1KG AFR
103403.5 2 ACB 1KG AFR
103410.55 2 ACB 1KG AFR
103417.65 2 ACB 1KG AFR
103423.85 2 ACB 1KG AFR
103430 2 ACB 1KG AFR
103439.6 2 ACB 1KG AFR
103448.05 2 ACB 1KG AFR
103457.7 2 ACB 1KG AFR
103474.6 2 ACB 1KG AFR
103488.6 2 ACB 1KG AFR
103498.55 2 ACB 1KG AFR
103509.95 2 ACB 1KG AFR
103521.1 2 ACB 1KG AFR
103535.55 2 ACB 1KG AFR
103550.65 2 ACB 1KG AFR
103562.7 2 ACB 1KG AFR
103573.05 2 ACB 1KG AFR
103581.4 2 ACB 1KG AFR
103592.9 2 ACB 1KG AFR
103608.1 2 ACB 1KG AFR
103623 2 ACB 1KG AFR
103635.5 2 ACB 1KG AFR
103646.1 2 ACB 1KG AFR
103657.5 2 ACB 1KG AFR
103668.3 2 ACB 1KG AFR
103682.85 2 ACB 1KG AFR
103698.2 2 ACB 1KG AFR
103710.35 2 ACB 1KG AFR
103724.65 2 ACB 1KG AFR
103739 2 ACB 1KG AFR
103751.65 2 ACB 1KG AFR
103764.75 2 ACB 1KG AFR
103776.65 2 ACB 1KG AFR
103790.45 2 ACB 1KG AFR
103804.85 2 ACB 1KG AFR
103815.55 2 ACB 1KG AFR
103829.55 2 ACB 1KG AFR
103842.65 2 ACB 1KG AFR
103852.25 2 ACB 1KG AFR
103865.25 2 ACB 1KG AFR
103877.7 2 ACB 1KG AFR
103886.95 2 ACB 1KG AFR
103897.45 2 ACB 1KG AFR
103909.6 2 ACB 1KG AFR
103922.2 2 ACB 1KG AFR
103934.1 2 ACB 1KG AFR
103944.5 2 ACB 1KG AFR
103956.95 2 ACB 1KG AFR
103969.25 2 ACB 1KG AFR
103977.85 2 ACB 1KG AFR
103986.5 2 ACB 1KG AFR
103998.35 2 ACB 1KG AFR
104011.85 2 ACB 1KG AFR
104023 2 ACB 1KG AFR
104033.1 2 ACB 1KG AFR
104046.45 2 ACB 1KG AFR
104064.6 2 ACB 1KG AFR
104082.8 2 ACB 1KG AFR
104096.1 2 ACB 1KG AFR
104107.25 2 ACB 1KG AFR
104119.05 2 ACB 1KG AFR
104128.45 2 ACB 1KG AFR
104136.4 2 ACB 1KG AFR
104146.55 2 ACB 1KG AFR
104156.45 2 ACB 1KG AFR
104165.55 2 ACB 1KG AFR
104174.8 2 ACB 1KG AFR
104185.55 2 ACB 1KG AFR
104198.3 2 ACB 1KG AFR
104210.6 2 ACB 1KG AFR
104220.45 2 ACB 1KG AFR
104228.35 2 ACB 1KG AFR
104239.45 2 ACB 1KG AFR
104249.2 2 ACB 1KG AFR
104256.95 2 ACB 1KG AFR
104271.25 2 ACB 1KG AFR
104289.8 2 ACB 1KG AFR
104305.4 2 ACB 1KG AFR
104315.6 2 ACB 1KG AFR
104325.65 2 ACB 1KG AFR
104340.2 2 ACB 1KG AFR
104357.6 2 ACB 1KG AFR
104373.5 2 ACB 1KG AFR
104387.7 2 ACB 1KG AFR
104397.95 2 ACB 1KG AFR
104406.15 2 ACB 1KG AFR
104417.6 2 ACB 1KG AFR
104432.6 2 ACB 1KG AFR
104447.5 2 ACB 1KG AFR
104459.7 2 ACB 1KG AFR
104470.35 2 ACB 1KG AFR
104479.65 2 ACB 1KG AFR
104490.7 2 ACB 1KG AFR
104505.35 2 ACB 1KG AFR
104521.55 2 ACB 1KG AFR
104536.7 2 ACB 1KG AFR
104547.75 2 ACB 1KG AFR
104557.1 2 ACB 1KG AFR
104568.35 2 ACB 1KG AFR
104579.9 2 ACB 1KG AFR
104592.2 2 ACB 1KG AFR
104603.35 2 ACB 1KG AFR
104612.65 2 ACB 1KG AFR
104622.1 2 ACB 1KG AFR
104632.85 2 ACB 1KG AFR
104644.35 2 ACB 1KG AFR
104655.45 2 ACB 1KG AFR
104667.25 2 ACB 1KG AFR
104679.4 2 ACB 1KG AFR
104690.75 2 ACB 1KG AFR
104701.2 2 ACB 1KG AFR
104713.7 2 ACB 1KG AFR
104725.6 2 ACB 1KG AFR
104736.45 2 ACB 1KG AFR
104751.35 2 ACB 1KG AFR
104765.4 2 ACB 1KG AFR
104775.85 2 ACB 1KG AFR
104791.2 2 ACB 1KG AFR
104810.05 2 ACB 1KG AFR
104823.45 2 ACB 1KG AFR
104832.2 2 ACB 1KG AFR
104841.9 2 ACB 1KG AFR
104852.95 2 ACB 1KG AFR
104866.95 2 ACB 1KG AFR
104883.75 2 ACB 1KG AFR
104896.35 2 ACB 1KG AFR
104904 2 ACB 1KG AFR
104910.95 2 ACB 1KG AFR
104920.35 2 ACB 1KG AFR
104935.45 2 ACB 1KG AFR
104954.65 2 ACB 1KG AFR
104972.1 2 ACB 1KG AFR
104985.9 2 ACB 1KG AFR
104998.35 2 ACB 1KG AFR
105010.4 2 ACB 1KG AFR
105019.75 2 ACB 1KG AFR
105029.35 2 ACB 1KG AFR
105040.2 2 ACB 1KG AFR
105050.9 2 ACB 1KG AFR
105062.45 2 ACB 1KG AFR
105074.85 2 ACB 1KG AFR
105087.7 2 ACB 1KG AFR
105098.25 2 ACB 1KG AFR
105107.35 2 ACB 1KG AFR
105117 2 ACB 1KG AFR
105127.15 2 ACB 1KG AFR
105137.7 2 ACB 1KG AFR
105146.45 2 ACB 1KG AFR
105157.15 2 ACB 1KG AFR
105168.25 2 ACB 1KG AFR
105178.45 2 ACB 1KG AFR
105192.8 2 ACB 1KG AFR
105207.35 2 ACB 1KG AFR
105220 2 ACB 1KG AFR
105230 2 ACB 1KG AFR
105239.3 2 ACB 1KG AFR
105252.65 2 ACB 1KG AFR
105264.45 2 ACB 1KG AFR
105272.55 2 ACB 1KG AFR
105282.8 2 ACB 1KG AFR
105294.15 2 ACB 1KG AFR
105303.8 2 ACB 1KG AFR
105314.6 2 ACB 1KG AFR
105331.25 2 ACB 1KG AFR
105350 2 ACB 1KG AFR
105363.05 2 ACB 1KG AFR
105373.45 2 ACB 1KG AFR
105384.55 2 ACB 1KG AFR
105397.4 2 ACB 1KG AFR
105409.2 2 ACB 1KG AFR
105418.45 2 ACB 1KG AFR
105431.7 2 ACB 1KG AFR
105444.75 2 ACB 1KG AFR
105455.9 2 ACB 1KG AFR
105471.55 2 ACB 1KG AFR
105488.7 2 ACB 1KG AFR
105503.35 2 ACB 1KG AFR
105516.8 2 ACB 1KG AFR
105528.55 2 ACB 1KG AFR
105537.65 2 ACB 1KG AFR
105547.4 2 ACB 1KG AFR
105559.7 2 ACB 1KG AFR
105574.4 2 ACB 1KG AFR
105590.35 2 ACB 1KG AFR
105602.95 2 ACB 1KG AFR
105613.3 2 ACB 1KG AFR
105624.95 2 ACB 1KG AFR
105635.55 2 ACB 1KG AFR
105647.1 2 ACB 1KG AFR
105657.85 2 ACB 1KG AFR
105665.65 2 ACB 1KG AFR
105673.65 2 ACB 1KG AFR
105683.6 2 ACB 1KG AFR
105695.55 2 ACB 1KG AFR
105706.75 2 ACB 1KG AFR
105715.45 2 ACB 1KG AFR
105723 2 ACB 1KG AFR
105733.9 2 ACB 1KG AFR
105746.4 2 ACB 1KG AFR
105756.2 2 ACB 1KG AFR
105767.75 2 ACB 1KG AFR
105781.05 2 ACB 1KG AFR
105793.95 2 ACB 1KG AFR
105807.4 2 ACB 1KG AFR
105825.15 2 ACB 1KG AFR
105841.05 2 ACB 1KG AFR
105851.45 2 ACB 1KG AFR
105862.4 2 ACB 1KG AFR
105873.65 2 ACB 1KG AFR
105885.45 2 ACB 1KG AFR
105895.05 2 ACB 1KG AFR
105904.55 2 ACB 1KG AFR
105915.45 2 ACB 1KG AFR
105924.7 2 ACB 1KG AFR
105935.25 2 ACB 1KG AFR
105947.3 2 ACB 1KG AFR
105960.4 2 ACB 1KG AFR
105975.7 2 ACB 1KG AFR
105987.5 2 ACB 1KG AFR
105998.9 2 ACB 1KG AFR
106014.2 2 ACB 1KG AFR
106029.2 2 ACB 1KG AFR
106042.5 2 ACB 1KG AFR
106053.35 2 ACB 1KG AFR
106067.65 2 ACB 1KG AFR
106083.75 2 ACB 1KG AFR
106095.75 2 ACB 1KG AFR
106109.55 2 ACB 1KG AFR
106123.7 2 ACB 1KG AFR
106135.85 2 ACB 1KG AFR
106144.3 2 ACB 1KG AFR
106151.4 2 ACB 1KG AFR
106163.2 2 ACB 1KG AFR
106175.5 2 ACB 1KG AFR
106185.45 2 ACB 1KG AFR
106198 2 ACB 1KG AFR
106209.7 2 ACB 1KG AFR
106217.7 2 ACB 1KG AFR
106227.95 2 ACB 1KG AFR
106238.85 2 ACB 1KG AFR
106248.5 2 ACB 1KG AFR
106260.9 2 ACB 1KG AFR
106277.85 2 ACB 1KG AFR
106296.9 2 ACB 1KG AFR
106313.15 2 ACB 1KG AFR
106322.45 2 ACB 1KG AFR
106328.45 2 ACB 1KG AFR
106336.85 2 ACB 1KG AFR
106348.05 2 ACB 1KG AFR
106360.55 2 ACB 1KG AFR
106372.7 2 ACB 1KG AFR
106387.3 2 ACB 1KG AFR
106400.05 2 ACB 1KG AFR
106406.65 2 ACB 1KG AFR
106412.55 2 ACB 1KG AFR
106420.15 2 ACB 1KG AFR
106430.45 2 ACB 1KG AFR
106440.7 2 ACB 1KG AFR
106450.4 2 ACB 1KG AFR
106462.35 2 ACB 1KG AFR
106476.45 2 ACB 1KG AFR
106490.45 2 ACB 1KG AFR
106502.6 2 ACB 1KG AFR
106515.2 2 ACB 1KG AFR
106529.05 2 ACB 1KG AFR
106539.65 2 ACB 1KG AFR
106546.35 2 ACB 1KG AFR
106556.35 2 ACB 1KG AFR
106568.7 2 ACB 1KG AFR
106583.1 2 ACB 1KG AFR
106601 2 ACB 1KG AFR
106617.8 2 ACB 1KG AFR
106632.4 2 ACB 1KG AFR
106645.6 2 ACB 1KG AFR
106656.45 2 ACB 1KG AFR
106665.8 2 ACB 1KG AFR
106675.85 2 ACB 1KG AFR
106686.15 2 ACB 1KG AFR
106697.45 2 ACB 1KG AFR
106709.1 2 ACB 1KG AFR
106719.9 2 ACB 1KG AFR
106739 2 ACB 1KG AFR
106759.6 2 ACB 1KG AFR
106771.6 2 ACB 1KG AFR
106781.9 2 ACB 1KG AFR
106791.6 2 ACB 1KG AFR
106799.7 2 ACB 1KG AFR
106808.65 2 ACB 1KG AFR
106818.85 2 ACB 1KG AFR
106828.65 2 ACB 1KG AFR
106840.75 2 ACB 1KG AFR
106852.95 2 ACB 1KG AFR
106866.7 2 ACB 1KG AFR
106882.5 2 ACB 1KG AFR
106895.55 2 ACB 1KG AFR
106910.7 2 ACB 1KG AFR
106931.1 2 ACB 1KG AFR
106946.1 2 ACB 1KG AFR
106951.25 2 ACB 1KG AFR
106955.6 2 ACB 1KG AFR
106963.75 2 ACB 1KG AFR
106974.75 2 ACB 1KG AFR
106986.35 2 ACB 1KG AFR
106998.65 2 ACB 1KG AFR
107011.2 2 ACB 1KG AFR
107020.75 2 ACB 1KG AFR
107030.65 2 ACB 1KG AFR
107047.15 2 ACB 1KG AFR
107066.05 2 ACB 1KG AFR
107083.1 2 ACB 1KG AFR
107099.15 2 ACB 1KG AFR
107113.7 2 ACB 1KG AFR
107127.15 2 ACB 1KG AFR
107142.55 2 ACB 1KG AFR
107158.6 2 ACB 1KG AFR
107173.1 2 ACB 1KG AFR
107188.15 2 ACB 1KG AFR
107201.4 2 ACB 1KG AFR
107212.25 2 ACB 1KG AFR
107221.25 2 ACB 1KG AFR
107229.25 2 ACB 1KG AFR
107242.55 2 ACB 1KG AFR
107258.15 2 ACB 1KG AFR
107273.6 2 ACB 1KG AFR
107290.55 2 ACB 1KG AFR
107303.4 2 ACB 1KG AFR
107319.65 2 ACB 1KG AFR
107335.7 2 ACB 1KG AFR
107346.35 2 ACB 1KG AFR
107356.75 2 ACB 1KG AFR
107365.15 2 ACB 1KG AFR
107375.45 2 ACB 1KG AFR
107386.75 2 ACB 1KG AFR
107395.3 2 ACB 1KG AFR
107406.35 2 ACB 1KG AFR
107420.45 2 ACB 1KG AFR
107429.95 2 ACB 1KG AFR
107439.4 2 ACB 1KG AFR
107453.85 2 ACB 1KG AFR
107468.9 2 ACB 1KG AFR
107482.9 2 ACB 1KG AFR
107495.45 2 ACB 1KG AFR
107507.2 2 ACB 1KG AFR
107518.5 2 ACB 1KG AFR
107531.65 2 ACB 1KG AFR
107544.45 2 ACB 1KG AFR
107552.6 2 ACB 1KG AFR
107560.85 2 ACB 1KG AFR
107570.05 2 ACB 1KG AFR
107583.35 2 ACB 1KG AFR
107600.1 2 ACB 1KG AFR
107612.95 2 ACB 1KG AFR
107623.4 2 ACB 1KG AFR
107635.85 2 ACB 1KG AFR
107649 2 ACB 1KG AFR
107659.55 2 ACB 1KG AFR
107671.1 2 ACB 1KG AFR
107687 2 ACB 1KG AFR
107702.45 2 ACB 1KG AFR
107714.9 2 ACB 1KG AFR
107725.4 2 ACB 1KG AFR
107736.55 2 ACB 1KG AFR
107747.55 2 ACB 1KG AFR
107758.65 2 ACB 1KG AFR
107777.3 2 ACB 1KG AFR
107798.15 2 ACB 1KG AFR
107811 2 ACB 1KG AFR
107821.5 2 ACB 1KG AFR
107831.85 2 ACB 1KG AFR
107840.8 2 ACB 1KG AFR
107854.15 2 ACB 1KG AFR
107868.45 2 ACB 1KG AFR
107881.35 2 ACB 1KG AFR
107890.85 2 ACB 1KG AFR
107900.15 2 ACB 1KG AFR
107914.65 2 ACB 1KG AFR
107926.45 2 ACB 1KG AFR
107935.75 2 ACB 1KG AFR
107945.9 2 ACB 1KG AFR
107955.3 2 ACB 1KG AFR
107968.1 2 ACB 1KG AFR
107983.75 2 ACB 1KG AFR
107995.8 2 ACB 1KG AFR
108004.5 2 ACB 1KG AFR
108014.65 2 ACB 1KG AFR
108025.8 2 ACB 1KG AFR
108038 2 ACB 1KG AFR
108051.45 2 ACB 1KG AFR
108066.9 2 ACB 1KG AFR
108083.35 2 ACB 1KG AFR
108096.7 2 ACB 1KG AFR
108109.95 2 ACB 1KG AFR
108123.4 2 ACB 1KG AFR
108136.7 2 ACB 1KG AFR
108148.25 2 ACB 1KG AFR
108157.35 2 ACB 1KG AFR
108167.7 2 ACB 1KG AFR
108181.35 2 ACB 1KG AFR
108193.8 2 ACB 1KG AFR
108204.25 2 ACB 1KG AFR
108217.05 2 ACB 1KG AFR
108232.1 2 ACB 1KG AFR
108248.35 2 ACB 1KG AFR
108265.9 2 ACB 1KG AFR
108283.85 2 ACB 1KG AFR
108297.45 2 ACB 1KG AFR
108306 2 ACB 1KG AFR
108315.25 2 ACB 1KG AFR
108327.9 2 ACB 1KG AFR
108341.85 2 ACB 1KG AFR
108356.6 2 ACB 1KG AFR
108370 2 ACB 1KG AFR
108385.4 2 ACB 1KG AFR
108401.25 2 ACB 1KG AFR
108410.65 2 ACB 1KG AFR
108417 2 ACB 1KG AFR
108424.4 2 ACB 1KG AFR
108435.2 2 ACB 1KG AFR
108449.7 2 ACB 1KG AFR
108464.85 2 ACB 1KG AFR
108479.8 2 ACB 1KG AFR
108495.45 2 ACB 1KG AFR
108507.8 2 ACB 1KG AFR
108516.3 2 ACB 1KG AFR
108525.55 2 ACB 1KG AFR
108536.2 2 ACB 1KG AFR
108547.05 2 ACB 1KG AFR
108559.5 2 ACB 1KG AFR
108575.25 2 ACB 1KG AFR
108590.8 2 ACB 1KG AFR
108601.85 2 ACB 1KG AFR
108611.8 2 ACB 1KG AFR
108621.5 2 ACB 1KG AFR
108634 2 ACB 1KG AFR
108646 2 ACB 1KG AFR
108653.4 2 ACB 1KG AFR
108661.65 2 ACB 1KG AFR
108672.95 2 ACB 1KG AFR
108684.3 2 ACB 1KG AFR
108696.25 2 ACB 1KG AFR
108711 2 ACB 1KG AFR
108724.05 2 ACB 1KG AFR
108739.05 2 ACB 1KG AFR
108754.2 2 ACB 1KG AFR
108769.45 2 ACB 1KG AFR
108787.1 2 ACB 1KG AFR
108801.15 2 ACB 1KG AFR
108811.75 2 ACB 1KG AFR
108824.95 2 ACB 1KG AFR
108838.55 2 ACB 1KG AFR
108850.8 2 ACB 1KG AFR
108865 2 ACB 1KG AFR
108877.15 2 ACB 1KG AFR
108886.95 2 ACB 1KG AFR
108896.9 2 ACB 1KG AFR
108911 2 ACB 1KG AFR
108925.4 2 ACB 1KG AFR
108935.6 2 ACB 1KG AFR
108946.15 2 ACB 1KG AFR
108958.1 2 ACB 1KG AFR
108970.9 2 ACB 1KG AFR
108980.6 2 ACB 1KG AFR
108990.4 2 ACB 1KG AFR
109004.35 2 ACB 1KG AFR
109020.75 2 ACB 1KG AFR
109038.85 2 ACB 1KG AFR
109055 2 ACB 1KG AFR
109065.95 2 ACB 1KG AFR
109076.75 2 ACB 1KG AFR
109091.25 2 ACB 1KG AFR
109106.15 2 ACB 1KG AFR
109117.95 2 ACB 1KG AFR
109126.6 2 ACB 1KG AFR
109137.75 2 ACB 1KG AFR
109153.45 2 ACB 1KG AFR
109167.85 2 ACB 1KG AFR
109177.7 2 ACB 1KG AFR
109185.7 2 ACB 1KG AFR
109192.6 2 ACB 1KG AFR
109201.8 2 ACB 1KG AFR
109215.2 2 ACB 1KG AFR
109230.85 2 ACB 1KG AFR
109244.1 2 ACB 1KG AFR
109252.2 2 ACB 1KG AFR
109263.5 2 ACB 1KG AFR
109278.45 2 ACB 1KG AFR
109290.8 2 ACB 1KG AFR
109303.55 2 ACB 1KG AFR
109316.15 2 ACB 1KG AFR
109326.8 2 ACB 1KG AFR
109338.8 2 ACB 1KG AFR
109350.35 2 ACB 1KG AFR
109359.9 2 ACB 1KG AFR
109369.75 2 ACB 1KG AFR
109378.5 2 ACB 1KG AFR
109386.9 2 ACB 1KG AFR
109397.2 2 ACB 1KG AFR
109406.15 2 ACB 1KG AFR
109415.5 2 ACB 1KG AFR
109427.55 2 ACB 1KG AFR
109437.65 2 ACB 1KG AFR
109445.85 2 ACB 1KG AFR
109456.7 2 ACB 1KG AFR
109471.65 2 ACB 1KG AFR
109483.6 2 ACB 1KG AFR
109491.85 2 ACB 1KG AFR
109502.55 2 ACB 1KG AFR
109510.15 2 ACB 1KG AFR
109516.3 2 ACB 1KG AFR
109526.35 2 ACB 1KG AFR
109537.6 2 ACB 1KG AFR
109553.7 2 ACB 1KG AFR
109574.6 2 ACB 1KG AFR
109591.05 2 ACB 1KG AFR
109601.35 2 ACB 1KG AFR
109609.4 2 ACB 1KG AFR
109616.25 2 ACB 1KG AFR
109625.35 2 ACB 1KG AFR
109636.7 2 ACB 1KG AFR
109648.15 2 ACB 1KG AFR
109657.35 2 ACB 1KG AFR
109664.25 2 ACB 1KG AFR
109672.1 2 ACB 1KG AFR
109681.4 2 ACB 1KG AFR
109691.4 2 ACB 1KG AFR
109701.8 2 ACB 1KG AFR
109712.35 2 ACB 1KG AFR
109724.35 2 ACB 1KG AFR
109737.4 2 ACB 1KG AFR
109751.85 2 ACB 1KG AFR
109765.4 2 ACB 1KG AFR
109774.9 2 ACB 1KG AFR
109783.9 2 ACB 1KG AFR
109795.45 2 ACB 1KG AFR
109813.3 2 ACB 1KG AFR
109830.25 2 ACB 1KG AFR
109840.65 2 ACB 1KG AFR
109854 2 ACB 1KG AFR
109868.55 2 ACB 1KG AFR
109882.1 2 ACB 1KG AFR
109898.95 2 ACB 1KG AFR
109915.75 2 ACB 1KG AFR
109934.95 2 ACB 1KG AFR
109955.45 2 ACB 1KG AFR
109968.55 2 ACB 1KG AFR
109979.15 2 ACB 1KG AFR
109994.8 2 ACB 1KG AFR
110012.35 2 ACB 1KG AFR
110028 2 ACB 1KG AFR
110042.6 2 ACB 1KG AFR
110054.55 2 ACB 1KG AFR
110064.3 2 ACB 1KG AFR
110075.85 2 ACB 1KG AFR
110085.65 2 ACB 1KG AFR
110094.55 2 ACB 1KG AFR
110108 2 ACB 1KG AFR
110121.6 2 ACB 1KG AFR
110137.45 2 ACB 1KG AFR
110153.85 2 ACB 1KG AFR
110165.85 2 ACB 1KG AFR
110177.75 2 ACB 1KG AFR
110189.3 2 ACB 1KG AFR
110203.4 2 ACB 1KG AFR
110218.7 2 ACB 1KG AFR
110231.85 2 ACB 1KG AFR
110243.9 2 ACB 1KG AFR
110254.2 2 ACB 1KG AFR
110263.05 2 ACB 1KG AFR
110271.6 2 ACB 1KG AFR
110282.3 2 ACB 1KG AFR
110295.7 2 ACB 1KG AFR
110310.8 2 ACB 1KG AFR
110323.15 2 ACB 1KG AFR
110332.4 2 ACB 1KG AFR
110343.25 2 ACB 1KG AFR
110355.25 2 ACB 1KG AFR
110364.25 2 ACB 1KG AFR
110370.9 2 ACB 1KG AFR
110378.75 2 ACB 1KG AFR
110385.95 2 ACB 1KG AFR
110392.95 2 ACB 1KG AFR
110401.25 2 ACB 1KG AFR
110410.1 2 ACB 1KG AFR
110418.35 2 ACB 1KG AFR
110427.75 2 ACB 1KG AFR
110441.65 2 ACB 1KG AFR
110458.2 2 ACB 1KG AFR
110471.3 2 ACB 1KG AFR
110482.8 2 ACB 1KG AFR
110497.05 2 ACB 1KG AFR
110511.7 2 ACB 1KG AFR
110524.95 2 ACB 1KG AFR
110536.45 2 ACB 1KG AFR
110547.55 2 ACB 1KG AFR
110565.2 2 ACB 1KG AFR
110588 2 ACB 1KG AFR
110604.4 2 ACB 1KG AFR
110614.7 2 ACB 1KG AFR
110624.25 2 ACB 1KG AFR
110632.25 2 ACB 1KG AFR
110641.95 2 ACB 1KG AFR
110657.3 2 ACB 1KG AFR
110673.7 2 ACB 1KG AFR
110688.65 2 ACB 1KG AFR
110702.15 2 ACB 1KG AFR
110712.1 2 ACB 1KG AFR
110722.75 2 ACB 1KG AFR
110738.15 2 ACB 1KG AFR
110753.75 2 ACB 1KG AFR
110768.95 2 ACB 1KG AFR
110783.1 2 ACB 1KG AFR
110798.8 2 ACB 1KG AFR
110819 2 ACB 1KG AFR
110837 2 ACB 1KG AFR
110851.9 2 ACB 1KG AFR
110864.55 2 ACB 1KG AFR
110878.35 2 ACB 1KG AFR
110892.05 2 ACB 1KG AFR
110902.7 2 ACB 1KG AFR
110913.45 2 ACB 1KG AFR
110924.85 2 ACB 1KG AFR
110939.4 2 ACB 1KG AFR
110954.85 2 ACB 1KG AFR
110965.7 2 ACB 1KG AFR
110976.25 2 ACB 1KG AFR
110990.2 2 ACB 1KG AFR
111005.05 2 ACB 1KG AFR
111017.75 2 ACB 1KG AFR
111029.55 2 ACB 1KG AFR
111044.9 2 ACB 1KG AFR
111058.3 2 ACB 1KG AFR
111069.85 2 ACB 1KG AFR
111083.3 2 ACB 1KG AFR
111099.7 2 ACB 1KG AFR
111117.8 2 ACB 1KG AFR
111132.8 2 ACB 1KG AFR
111147.05 2 ACB 1KG AFR
111159.8 2 ACB 1KG AFR
111170.3 2 ACB 1KG AFR
111180.15 2 ACB 1KG AFR
111190.1 2 ACB 1KG AFR
111202.05 2 ACB 1KG AFR
111213.75 2 ACB 1KG AFR
111220.9 2 ACB 1KG AFR
111227.9 2 ACB 1KG AFR
111239.65 2 ACB 1KG AFR
111250.85 2 ACB 1KG AFR
111262.85 2 ACB 1KG AFR
111276 2 ACB 1KG AFR
111287.1 2 ACB 1KG AFR
111298.55 2 ACB 1KG AFR
111309.9 2 ACB 1KG AFR
111319.75 2 ACB 1KG AFR
111330.45 2 ACB 1KG AFR
111343.4 2 ACB 1KG AFR
111355.3 2 ACB 1KG AFR
111366.4 2 ACB 1KG AFR
111378.2 2 ACB 1KG AFR
111389.3 2 ACB 1KG AFR
111399.4 2 ACB 1KG AFR
111412.5 2 ACB 1KG AFR
111429.7 2 ACB 1KG AFR
111445 2 ACB 1KG AFR
111457.55 2 ACB 1KG AFR
111469.8 2 ACB 1KG AFR
111484.25 2 ACB 1KG AFR
111497.35 2 ACB 1KG AFR
111505.1 2 ACB 1KG AFR
111512.25 2 ACB 1KG AFR
111519.95 2 ACB 1KG AFR
111526.45 2 ACB 1KG AFR
111535.9 2 ACB 1KG AFR
111548.5 2 ACB 1KG AFR
111559.5 2 ACB 1KG AFR
111568.35 2 ACB 1KG AFR
111580.85 2 ACB 1KG AFR
111597.65 2 ACB 1KG AFR
111610.85 2 ACB 1KG AFR
111622.3 2 ACB 1KG AFR
111634.5 2 ACB 1KG AFR
111645.95 2 ACB 1KG AFR
111661.85 2 ACB 1KG AFR
111679.3 2 ACB 1KG AFR
111689.35 2 ACB 1KG AFR
111696.45 2 ACB 1KG AFR
111705.95 2 ACB 1KG AFR
111715.3 2 ACB 1KG AFR
111725.75 2 ACB 1KG AFR
111738.55 2 ACB 1KG AFR
111751.05 2 ACB 1KG AFR
111765.3 2 ACB 1KG AFR
111783.15 2 ACB 1KG AFR
111799.95 2 ACB 1KG AFR
111814.6 2 ACB 1KG AFR
111828.3 2 ACB 1KG AFR
111840.3 2 ACB 1KG AFR
111854.5 2 ACB 1KG AFR
111869.6 2 ACB 1KG AFR
111881.2 2 ACB 1KG AFR
111893.3 2 ACB 1KG AFR
111908.35 2 ACB 1KG AFR
111921.5 2 ACB 1KG AFR
111935.25 2 ACB 1KG AFR
111951.75 2 ACB 1KG AFR
111965.85 2 ACB 1KG AFR
111976.05 2 ACB 1KG AFR
111986.85 2 ACB 1KG AFR
112002.4 2 ACB 1KG AFR
112019.5 2 ACB 1KG AFR
112032.55 2 ACB 1KG AFR
112044.55 2 ACB 1KG AFR
112055.25 2 ACB 1KG AFR
112065.4 2 ACB 1KG AFR
112079.35 2 ACB 1KG AFR
112093.9 2 ACB 1KG AFR
112108.95 2 ACB 1KG AFR
112124.9 2 ACB 1KG AFR
112141.4 2 ACB 1KG AFR
112159.3 2 ACB 1KG AFR
112176.35 2 ACB 1KG AFR
112191 2 ACB 1KG AFR
112204.35 2 ACB 1KG AFR
112216.35 2 ACB 1KG AFR
112226.75 2 ACB 1KG AFR
112239.6 2 ACB 1KG AFR
112256.3 2 ACB 1KG AFR
112272.2 2 ACB 1KG AFR
112287.15 2 ACB 1KG AFR
112302.7 2 ACB 1KG AFR
112320.7 2 ACB 1KG AFR
112339.55 2 ACB 1KG AFR
112358.8 2 ACB 1KG AFR
112376.2 2 ACB 1KG AFR
112388.25 2 ACB 1KG AFR
112398.3 2 ACB 1KG AFR
112409.65 2 ACB 1KG AFR
112422.55 2 ACB 1KG AFR
112432.2 2 ACB 1KG AFR
112439.45 2 ACB 1KG AFR
112450.9 2 ACB 1KG AFR
112464.5 2 ACB 1KG AFR
112475.75 2 ACB 1KG AFR
112486.65 2 ACB 1KG AFR
112500.65 2 ACB 1KG AFR
112514.15 2 ACB 1KG AFR
112525.05 2 ACB 1KG AFR
112535.35 2 ACB 1KG AFR
112547.6 2 ACB 1KG AFR
112562.4 2 ACB 1KG AFR
112577.9 2 ACB 1KG AFR
112594 2 ACB 1KG AFR
112606 2 ACB 1KG AFR
112614.85 2 ACB 1KG AFR
112626.45 2 ACB 1KG AFR
112642.15 2 ACB 1KG AFR
112657.2 2 ACB 1KG AFR
112669.7 2 ACB 1KG AFR
112682.3 2 ACB 1KG AFR
112695.85 2 ACB 1KG AFR
112711.25 2 ACB 1KG AFR
112725.8 2 ACB 1KG AFR
112737.35 2 ACB 1KG AFR
112750.45 2 ACB 1KG AFR
112769 2 ACB 1KG AFR
112788.35 2 ACB 1KG AFR
112804.1 2 ACB 1KG AFR
112819.25 2 ACB 1KG AFR
112832.3 2 ACB 1KG AFR
112842.3 2 ACB 1KG AFR
112852.25 2 ACB 1KG AFR
112861.3 2 ACB 1KG AFR
112872.8 2 ACB 1KG AFR
112888.65 2 ACB 1KG AFR
112904.35 2 ACB 1KG AFR
112915.2 2 ACB 1KG AFR
112924.05 2 ACB 1KG AFR
112935.95 2 ACB 1KG AFR
112948.75 2 ACB 1KG AFR
112959.7 2 ACB 1KG AFR
112968.4 2 ACB 1KG AFR
112978.25 2 ACB 1KG AFR
112991.15 2 ACB 1KG AFR
113003.65 2 ACB 1KG AFR
113016.3 2 ACB 1KG AFR
113029.95 2 ACB 1KG AFR
113043.75 2 ACB 1KG AFR
113056.35 2 ACB 1KG AFR
113068.35 2 ACB 1KG AFR
113082.4 2 ACB 1KG AFR
113094.75 2 ACB 1KG AFR
113105.55 2 ACB 1KG AFR
113118.1 2 ACB 1KG AFR
113133.65 2 ACB 1KG AFR
113148 2 ACB 1KG AFR
113158.4 2 ACB 1KG AFR
113168.2 2 ACB 1KG AFR
113180.5 2 ACB 1KG AFR
113197.45 2 ACB 1KG AFR
113212.6 2 ACB 1KG AFR
113224.45 2 ACB 1KG AFR
113236.05 2 ACB 1KG AFR
113246.6 2 ACB 1KG AFR
113258.65 2 ACB 1KG AFR
113271.65 2 ACB 1KG AFR
113282.3 2 ACB 1KG AFR
113293.15 2 ACB 1KG AFR
113308.3 2 ACB 1KG AFR
113322.1 2 ACB 1KG AFR
113334.65 2 ACB 1KG AFR
113346.7 2 ACB 1KG AFR
113356.3 2 ACB 1KG AFR
113371.4 2 ACB 1KG AFR
113391 2 ACB 1KG AFR
113411.55 2 ACB 1KG AFR
113428.65 2 ACB 1KG AFR
113442.4 2 ACB 1KG AFR
113458.2 2 ACB 1KG AFR
113479.4 2 ACB 1KG AFR
113500 2 ACB 1KG AFR
113516.1 2 ACB 1KG AFR
113534.45 2 ACB 1KG AFR
113552.25 2 ACB 1KG AFR
113568.3 2 ACB 1KG AFR
113582.8 2 ACB 1KG AFR
113595.35 2 ACB 1KG AFR
113607.8 2 ACB 1KG AFR
113621.9 2 ACB 1KG AFR
113636 2 ACB 1KG AFR
113648 2 ACB 1KG AFR
113654.4 2 ACB 1KG AFR
113655 2 ACB 1KG AFR
113656.95 2 ACB 1KG AFR
113669.75 2 ACB 1KG AFR
113688.15 2 ACB 1KG AFR
113700.45 2 ACB 1KG AFR
113709.65 2 ACB 1KG AFR
113722.1 2 ACB 1KG AFR
113737.85 2 ACB 1KG AFR
113752.85 2 ACB 1KG AFR
113766.05 2 ACB 1KG AFR
113775.85 2 ACB 1KG AFR
113787.4 2 ACB 1KG AFR
113800.55 2 ACB 1KG AFR
113812.8 2 ACB 1KG AFR
113825.5 2 ACB 1KG AFR
113838.2 2 ACB 1KG AFR
113851 2 ACB 1KG AFR
113863.85 2 ACB 1KG AFR
113877.55 2 ACB 1KG AFR
113889.95 2 ACB 1KG AFR
113900.55 2 ACB 1KG AFR
113910.95 2 ACB 1KG AFR
113922.95 2 ACB 1KG AFR
113938.9 2 ACB 1KG AFR
113954.85 2 ACB 1KG AFR
113966.2 2 ACB 1KG AFR
113978.1 2 ACB 1KG AFR
113996.2 2 ACB 1KG AFR
114014.25 2 ACB 1KG AFR
114024 2 ACB 1KG AFR
114030.85 2 ACB 1KG AFR
114042 2 ACB 1KG AFR
114055.45 2 ACB 1KG AFR
114069.05 2 ACB 1KG AFR
114081.9 2 ACB 1KG AFR
114094.8 2 ACB 1KG AFR
114107.4 2 ACB 1KG AFR
114117.2 2 ACB 1KG AFR
114126.9 2 ACB 1KG AFR
114139.6 2 ACB 1KG AFR
114155.35 2 ACB 1KG AFR
114169.95 2 ACB 1KG AFR
114182.85 2 ACB 1KG AFR
114195.6 2 ACB 1KG AFR
114207.4 2 ACB 1KG AFR
114216.75 2 ACB 1KG AFR
114225.35 2 ACB 1KG AFR
114234.45 2 ACB 1KG AFR
114243.25 2 ACB 1KG AFR
114255.7 2 ACB 1KG AFR
114269.15 2 ACB 1KG AFR
114284 2 ACB 1KG AFR
114299.95 2 ACB 1KG AFR
114313.45 2 ACB 1KG AFR
114332.1 2 ACB 1KG AFR
114352.05 2 ACB 1KG AFR
114367.35 2 ACB 1KG AFR
114381.25 2 ACB 1KG AFR
114393.75 2 ACB 1KG AFR
114404.55 2 ACB 1KG AFR
114416.7 2 ACB 1KG AFR
114431.65 2 ACB 1KG AFR
114445.6 2 ACB 1KG AFR
114459.05 2 ACB 1KG AFR
114472.35 2 ACB 1KG AFR
114483.4 2 ACB 1KG AFR
114496.65 2 ACB 1KG AFR
114510.9 2 ACB 1KG AFR
114521.1 2 ACB 1KG AFR
114532 2 ACB 1KG AFR
114548.45 2 ACB 1KG AFR
114567 2 ACB 1KG AFR
114583.55 2 ACB 1KG AFR
114597.1 2 ACB 1KG AFR
114610 2 ACB 1KG AFR
114621.35 2 ACB 1KG AFR
114629.7 2 ACB 1KG AFR
114638.8 2 ACB 1KG AFR
114650.95 2 ACB 1KG AFR
114664.25 2 ACB 1KG AFR
114677.45 2 ACB 1KG AFR
114691.25 2 ACB 1KG AFR
114705.8 2 ACB 1KG AFR
114718.5 2 ACB 1KG AFR
114729.7 2 ACB 1KG AFR
114741.45 2 ACB 1KG AFR
114755 2 ACB 1KG AFR
114773.45 2 ACB 1KG AFR
114790.3 2 ACB 1KG AFR
114802.2 2 ACB 1KG AFR
114815.6 2 ACB 1KG AFR
114833.75 2 ACB 1KG AFR
114850.65 2 ACB 1KG AFR
114860.45 2 ACB 1KG AFR
114868.3 2 ACB 1KG AFR
114880.35 2 ACB 1KG AFR
114895.55 2 ACB 1KG AFR
114909.6 2 ACB 1KG AFR
114921.5 2 ACB 1KG AFR
114933.95 2 ACB 1KG AFR
114948.65 2 ACB 1KG AFR
114964.95 2 ACB 1KG AFR
114981.65 2 ACB 1KG AFR
114994.55 2 ACB 1KG AFR
115003.65 2 ACB 1KG AFR
115014.4 2 ACB 1KG AFR
115027.3 2 ACB 1KG AFR
115039.5 2 ACB 1KG AFR
115057.05 2 ACB 1KG AFR
115079.6 2 ACB 1KG AFR
115097.65 2 ACB 1KG AFR
115113.75 2 ACB 1KG AFR
115129.05 2 ACB 1KG AFR
115141.85 2 ACB 1KG AFR
115155.65 2 ACB 1KG AFR
115172.35 2 ACB 1KG AFR
115190.1 2 ACB 1KG AFR
115207.4 2 ACB 1KG AFR
115220.15 2 ACB 1KG AFR
115229.9 2 ACB 1KG AFR
115240.6 2 ACB 1KG AFR
115251.05 2 ACB 1KG AFR
115260.75 2 ACB 1KG AFR
115271.9 2 ACB 1KG AFR
115285.75 2 ACB 1KG AFR
115299.8 2 ACB 1KG AFR
115312.65 2 ACB 1KG AFR
115325.05 2 ACB 1KG AFR
115337.85 2 ACB 1KG AFR
115352 2 ACB 1KG AFR
115364.15 2 ACB 1KG AFR
115375 2 ACB 1KG AFR
115385.7 2 ACB 1KG AFR
115397.6 2 ACB 1KG AFR
115411.15 2 ACB 1KG AFR
115422.55 2 ACB 1KG AFR
115436.5 2 ACB 1KG AFR
115450.95 2 ACB 1KG AFR
115463.45 2 ACB 1KG AFR
115478.3 2 ACB 1KG AFR
115493.7 2 ACB 1KG AFR
115508.3 2 ACB 1KG AFR
115524.25 2 ACB 1KG AFR
115539.2 2 ACB 1KG AFR
115555.85 2 ACB 1KG AFR
115575.25 2 ACB 1KG AFR
115591.15 2 ACB 1KG AFR
115603.8 2 ACB 1KG AFR
115616.05 2 ACB 1KG AFR
115629.7 2 ACB 1KG AFR
115641.1 2 ACB 1KG AFR
115649.45 2 ACB 1KG AFR
115661.6 2 ACB 1KG AFR
115675.45 2 ACB 1KG AFR
115686.5 2 ACB 1KG AFR
115701.05 2 ACB 1KG AFR
115719.85 2 ACB 1KG AFR
115735.4 2 ACB 1KG AFR
115746.55 2 ACB 1KG AFR
115756.95 2 ACB 1KG AFR
115769.1 2 ACB 1KG AFR
115782.5 2 ACB 1KG AFR
115794.9 2 ACB 1KG AFR
115805 2 ACB 1KG AFR
115815.7 2 ACB 1KG AFR
115826.5 2 ACB 1KG AFR
115836.6 2 ACB 1KG AFR
115848 2 ACB 1KG AFR
115862.1 2 ACB 1KG AFR
115876.1 2 ACB 1KG AFR
115891.5 2 ACB 1KG AFR
115907.5 2 ACB 1KG AFR
115920.35 2 ACB 1KG AFR
115931.75 2 ACB 1KG AFR
115946.1 2 ACB 1KG AFR
115964.3 2 ACB 1KG AFR
115977.9 2 ACB 1KG AFR
115988.95 2 ACB 1KG AFR
116000.5 2 ACB 1KG AFR
116012.35 2 ACB 1KG AFR
116023.95 2 ACB 1KG AFR
116034.35 2 ACB 1KG AFR
116048.75 2 ACB 1KG AFR
116066.45 2 ACB 1KG AFR
116085.55 2 ACB 1KG AFR
116103.45 2 ACB 1KG AFR
116118.45 2 ACB 1KG AFR
116135.1 2 ACB 1KG AFR
116149.55 2 ACB 1KG AFR
116163.3 2 ACB 1KG AFR
116180.2 2 ACB 1KG AFR
116195.25 2 ACB 1KG AFR
116207.65 2 ACB 1KG AFR
116218.25 2 ACB 1KG AFR
116229.6 2 ACB 1KG AFR
116241.8 2 ACB 1KG AFR
116256.9 2 ACB 1KG AFR
116274.75 2 ACB 1KG AFR
116292.1 2 ACB 1KG AFR
116309.6 2 ACB 1KG AFR
116325.75 2 ACB 1KG AFR
116340.5 2 ACB 1KG AFR
116355.6 2 ACB 1KG AFR
116369.1 2 ACB 1KG AFR
116380.3 2 ACB 1KG AFR
116392.9 2 ACB 1KG AFR
116405.85 2 ACB 1KG AFR
116416.25 2 ACB 1KG AFR
116424.65 2 ACB 1KG AFR
116435.4 2 ACB 1KG AFR
116452.9 2 ACB 1KG AFR
116473 2 ACB 1KG AFR
116493.9 2 ACB 1KG AFR
116511.65 2 ACB 1KG AFR
116523.3 2 ACB 1KG AFR
116534.1 2 ACB 1KG AFR
116547.4 2 ACB 1KG AFR
116562.8 2 ACB 1KG AFR
116577.05 2 ACB 1KG AFR
116588.75 2 ACB 1KG AFR
116599.9 2 ACB 1KG AFR
116613.3 2 ACB 1KG AFR
116627.1 2 ACB 1KG AFR
116644.05 2 ACB 1KG AFR
116664.45 2 ACB 1KG AFR
116681.7 2 ACB 1KG AFR
116695.35 2 ACB 1KG AFR
116707.7 2 ACB 1KG AFR
116721.5 2 ACB 1KG AFR
116734.45 2 ACB 1KG AFR
116742.7 2 ACB 1KG AFR
116751.8 2 ACB 1KG AFR
116764.2 2 ACB 1KG AFR
116775.2 2 ACB 1KG AFR
116790.05 2 ACB 1KG AFR
116807.9 2 ACB 1KG AFR
116822.15 2 ACB 1KG AFR
116832.8 2 ACB 1KG AFR
116843.1 2 ACB 1KG AFR
116855.45 2 ACB 1KG AFR
116867.95 2 ACB 1KG AFR
116885.25 2 ACB 1KG AFR
116905.3 2 ACB 1KG AFR
116924.75 2 ACB 1KG AFR
116943.4 2 ACB 1KG AFR
116965.4 2 ACB 1KG AFR
116987.2 2 ACB 1KG AFR
117000.6 2 ACB 1KG AFR
117011.9 2 ACB 1KG AFR
117023.55 2 ACB 1KG AFR
117034.3 2 ACB 1KG AFR
117048.75 2 ACB 1KG AFR
117065.9 2 ACB 1KG AFR
117078.65 2 ACB 1KG AFR
117088.75 2 ACB 1KG AFR
117101.95 2 ACB 1KG AFR
117114.7 2 ACB 1KG AFR
117126.2 2 ACB 1KG AFR
117138.5 2 ACB 1KG AFR
117149.55 2 ACB 1KG AFR
117159.65 2 ACB 1KG AFR
117168.5 2 ACB 1KG AFR
117178.45 2 ACB 1KG AFR
117190.15 2 ACB 1KG AFR
117203.6 2 ACB 1KG AFR
117222.2 2 ACB 1KG AFR
117238.7 2 ACB 1KG AFR
117251.4 2 ACB 1KG AFR
117266.6 2 ACB 1KG AFR
117282.35 2 ACB 1KG AFR
117295.5 2 ACB 1KG AFR
117304.7 2 ACB 1KG AFR
117313.65 2 ACB 1KG AFR
117324.95 2 ACB 1KG AFR
117337.7 2 ACB 1KG AFR
117351.95 2 ACB 1KG AFR
117363.6 2 ACB 1KG AFR
117376.75 2 ACB 1KG AFR
117400.1 2 ACB 1KG AFR
117421.45 2 ACB 1KG AFR
117436.25 2 ACB 1KG AFR
117450.75 2 ACB 1KG AFR
117463.55 2 ACB 1KG AFR
117476.7 2 ACB 1KG AFR
117490.9 2 ACB 1KG AFR
117503.9 2 ACB 1KG AFR
117520.8 2 ACB 1KG AFR
117537.05 2 ACB 1KG AFR
117547.4 2 ACB 1KG AFR
117557.3 2 ACB 1KG AFR
117567.9 2 ACB 1KG AFR
117580.35 2 ACB 1KG AFR
117592.25 2 ACB 1KG AFR
117601.65 2 ACB 1KG AFR
117612.6 2 ACB 1KG AFR
117631.05 2 ACB 1KG AFR
117653.6 2 ACB 1KG AFR
117671.55 2 ACB 1KG AFR
117686.85 2 ACB 1KG AFR
117702.45 2 ACB 1KG AFR
117716.15 2 ACB 1KG AFR
117731.3 2 ACB 1KG AFR
117746.8 2 ACB 1KG AFR
117758.75 2 ACB 1KG AFR
117771.4 2 ACB 1KG AFR
117787.55 2 ACB 1KG AFR
117803.75 2 ACB 1KG AFR
117818.4 2 ACB 1KG AFR
117834.8 2 ACB 1KG AFR
117851.3 2 ACB 1KG AFR
117866.1 2 ACB 1KG AFR
117881.05 2 ACB 1KG AFR
117896.7 2 ACB 1KG AFR
117911.9 2 ACB 1KG AFR
117927.35 2 ACB 1KG AFR
117944.5 2 ACB 1KG AFR
117961.65 2 ACB 1KG AFR
117974.45 2 ACB 1KG AFR
117984.5 2 ACB 1KG AFR
117999.85 2 ACB 1KG AFR
118016.75 2 ACB 1KG AFR
118032.1 2 ACB 1KG AFR
118050.4 2 ACB 1KG AFR
118068.9 2 ACB 1KG AFR
118085.2 2 ACB 1KG AFR
118106 2 ACB 1KG AFR
118125.1 2 ACB 1KG AFR
118137.7 2 ACB 1KG AFR
118150.4 2 ACB 1KG AFR
118163.6 2 ACB 1KG AFR
118178.25 2 ACB 1KG AFR
118195.4 2 ACB 1KG AFR
118214.4 2 ACB 1KG AFR
118231.65 2 ACB 1KG AFR
118245.1 2 ACB 1KG AFR
118259.45 2 ACB 1KG AFR
118272.4 2 ACB 1KG AFR
118286.9 2 ACB 1KG AFR
118305.45 2 ACB 1KG AFR
118319.8 2 ACB 1KG AFR
118335.4 2 ACB 1KG AFR
118353 2 ACB 1KG AFR
118368.75 2 ACB 1KG AFR
118385.75 2 ACB 1KG AFR
118398.8 2 ACB 1KG AFR
118409.35 2 ACB 1KG AFR
118421.85 2 ACB 1KG AFR
118437 2 ACB 1KG AFR
118452.8 2 ACB 1KG AFR
118465.65 2 ACB 1KG AFR
118476.55 2 ACB 1KG AFR
118487.65 2 ACB 1KG AFR
118501.95 2 ACB 1KG AFR
118517.4 2 ACB 1KG AFR
118531.5 2 ACB 1KG AFR
118546.05 2 ACB 1KG AFR
118563.45 2 ACB 1KG AFR
118576.1 2 ACB 1KG AFR
118583.6 2 ACB 1KG AFR
118591.75 2 ACB 1KG AFR
118600.15 2 ACB 1KG AFR
118612.2 2 ACB 1KG AFR
118627.6 2 ACB 1KG AFR
118643.55 2 ACB 1KG AFR
118657.35 2 ACB 1KG AFR
118669.6 2 ACB 1KG AFR
118685.45 2 ACB 1KG AFR
118702.45 2 ACB 1KG AFR
118718.15 2 ACB 1KG AFR
118735.75 2 ACB 1KG AFR
118753.2 2 ACB 1KG AFR
118769.4 2 ACB 1KG AFR
118785.1 2 ACB 1KG AFR
118800.8 2 ACB 1KG AFR
118815.9 2 ACB 1KG AFR
118829.9 2 ACB 1KG AFR
118842.4 2 ACB 1KG AFR
118855.7 2 ACB 1KG AFR
118870.9 2 ACB 1KG AFR
118886.4 2 ACB 1KG AFR
118900.85 2 ACB 1KG AFR
118913.95 2 ACB 1KG AFR
118925.55 2 ACB 1KG AFR
118938.6 2 ACB 1KG AFR
118956.6 2 ACB 1KG AFR
118970.5 2 ACB 1KG AFR
118983.95 2 ACB 1KG AFR
119000.35 2 ACB 1KG AFR
119015.05 2 ACB 1KG AFR
119032.7 2 ACB 1KG AFR
119050.4 2 ACB 1KG AFR
119066.5 2 ACB 1KG AFR
119084.45 2 ACB 1KG AFR
119105.65 2 ACB 1KG AFR
119125.95 2 ACB 1KG AFR
119144.5 2 ACB 1KG AFR
119161.25 2 ACB 1KG AFR
119172.25 2 ACB 1KG AFR
119185.75 2 ACB 1KG AFR
119203.75 2 ACB 1KG AFR
119221.15 2 ACB 1KG AFR
119239.4 2 ACB 1KG AFR
119256.1 2 ACB 1KG AFR
119267.1 2 ACB 1KG AFR
119275.6 2 ACB 1KG AFR
119286.5 2 ACB 1KG AFR
119301.2 2 ACB 1KG AFR
119318.6 2 ACB 1KG AFR
119338.25 2 ACB 1KG AFR
119358 2 ACB 1KG AFR
119373.55 2 ACB 1KG AFR
119386.85 2 ACB 1KG AFR
119402.3 2 ACB 1KG AFR
119419.95 2 ACB 1KG AFR
119435.25 2 ACB 1KG AFR
119447.6 2 ACB 1KG AFR
119462.55 2 ACB 1KG AFR
119482.4 2 ACB 1KG AFR
119501.25 2 ACB 1KG AFR
119518.6 2 ACB 1KG AFR
119537.9 2 ACB 1KG AFR
119553.8 2 ACB 1KG AFR
119567.7 2 ACB 1KG AFR
119583.3 2 ACB 1KG AFR
119597.45 2 ACB 1KG AFR
119610.45 2 ACB 1KG AFR
119622.35 2 ACB 1KG AFR
119632.75 2 ACB 1KG AFR
119650.65 2 ACB 1KG AFR
119671.45 2 ACB 1KG AFR
119686.3 2 ACB 1KG AFR
119699.4 2 ACB 1KG AFR
119712.35 2 ACB 1KG AFR
119724.45 2 ACB 1KG AFR
119735.5 2 ACB 1KG AFR
119751.6 2 ACB 1KG AFR
119771.25 2 ACB 1KG AFR
119786.85 2 ACB 1KG AFR
119800.55 2 ACB 1KG AFR
119813.05 2 ACB 1KG AFR
119827.9 2 ACB 1KG AFR
119847 2 ACB 1KG AFR
119865.9 2 ACB 1KG AFR
119884.95 2 ACB 1KG AFR
119898.5 2 ACB 1KG AFR
119909.2 2 ACB 1KG AFR
119922.85 2 ACB 1KG AFR
119934.55 2 ACB 1KG AFR
119948.7 2 ACB 1KG AFR
119964.2 2 ACB 1KG AFR
119980.95 2 ACB 1KG AFR
120001.05 2 ACB 1KG AFR
120018.5 2 ACB 1KG AFR
120033.4 2 ACB 1KG AFR
120048.15 2 ACB 1KG AFR
120059.9 2 ACB 1KG AFR
120073.05 2 ACB 1KG AFR
120089.05 2 ACB 1KG AFR
120101.7 2 ACB 1KG AFR
120112.95 2 ACB 1KG AFR
120129.65 2 ACB 1KG AFR
120147.35 2 ACB 1KG AFR
120158.95 2 ACB 1KG AFR
120173.25 2 ACB 1KG AFR
120193.45 2 ACB 1KG AFR
120214.05 2 ACB 1KG AFR
120230.25 2 ACB 1KG AFR
120243.5 2 ACB 1KG AFR
120253.85 2 ACB 1KG AFR
120263.9 2 ACB 1KG AFR
120278.35 2 ACB 1KG AFR
120294.15 2 ACB 1KG AFR
120307.95 2 ACB 1KG AFR
120323.1 2 ACB 1KG AFR
120337.15 2 ACB 1KG AFR
120350.95 2 ACB 1KG AFR
120367.3 2 ACB 1KG AFR
120384.35 2 ACB 1KG AFR
120401.05 2 ACB 1KG AFR
120417.6 2 ACB 1KG AFR
120433.95 2 ACB 1KG AFR
120445.9 2 ACB 1KG AFR
120457.7 2 ACB 1KG AFR
120468.5 2 ACB 1KG AFR
120479.85 2 ACB 1KG AFR
120494.65 2 ACB 1KG AFR
120509.2 2 ACB 1KG AFR
120525.8 2 ACB 1KG AFR
120542.5 2 ACB 1KG AFR
120554.5 2 ACB 1KG AFR
120565.9 2 ACB 1KG AFR
120580.35 2 ACB 1KG AFR
120595.5 2 ACB 1KG AFR
120607.6 2 ACB 1KG AFR
120621.7 2 ACB 1KG AFR
120639.8 2 ACB 1KG AFR
120656.35 2 ACB 1KG AFR
120672.8 2 ACB 1KG AFR
120687.45 2 ACB 1KG AFR
120702 2 ACB 1KG AFR
120716.25 2 ACB 1KG AFR
120730.05 2 ACB 1KG AFR
120744.5 2 ACB 1KG AFR
120757.95 2 ACB 1KG AFR
120772 2 ACB 1KG AFR
120790.1 2 ACB 1KG AFR
120808.75 2 ACB 1KG AFR
120828.45 2 ACB 1KG AFR
120850.55 2 ACB 1KG AFR
120869.9 2 ACB 1KG AFR
120888.35 2 ACB 1KG AFR
120905.6 2 ACB 1KG AFR
120925.15 2 ACB 1KG AFR
120944.15 2 ACB 1KG AFR
120958.5 2 ACB 1KG AFR
120976.55 2 ACB 1KG AFR
120994.15 2 ACB 1KG AFR
121005.2 2 ACB 1KG AFR
121018.7 2 ACB 1KG AFR
121035.3 2 ACB 1KG AFR
121054.2 2 ACB 1KG AFR
121074.2 2 ACB 1KG AFR
121090.35 2 ACB 1KG AFR
121104.4 2 ACB 1KG AFR
121117.5 2 ACB 1KG AFR
121127.65 2 ACB 1KG AFR
121139.95 2 ACB 1KG AFR
121154.6 2 ACB 1KG AFR
121168 2 ACB 1KG AFR
121183.35 2 ACB 1KG AFR
121202.05 2 ACB 1KG AFR
121221.3 2 ACB 1KG AFR
121241.1 2 ACB 1KG AFR
121258.85 2 ACB 1KG AFR
121275.4 2 ACB 1KG AFR
121293.4 2 ACB 1KG AFR
121309.15 2 ACB 1KG AFR
121322.85 2 ACB 1KG AFR
121337.35 2 ACB 1KG AFR
121355.95 2 ACB 1KG AFR
121374.5 2 ACB 1KG AFR
121386.8 2 ACB 1KG AFR
121394.85 2 ACB 1KG AFR
121404.8 2 ACB 1KG AFR
121415.25 2 ACB 1KG AFR
121426.9 2 ACB 1KG AFR
121445.55 2 ACB 1KG AFR
121464.4 2 ACB 1KG AFR
121480 2 ACB 1KG AFR
121498.55 2 ACB 1KG AFR
121514.4 2 ACB 1KG AFR
121526.5 2 ACB 1KG AFR
121543.4 2 ACB 1KG AFR
121562.5 2 ACB 1KG AFR
121577.6 2 ACB 1KG AFR
121596.15 2 ACB 1KG AFR
121615.55 2 ACB 1KG AFR
121631.85 2 ACB 1KG AFR
121645.55 2 ACB 1KG AFR
121660.25 2 ACB 1KG AFR
121677.6 2 ACB 1KG AFR
121692.85 2 ACB 1KG AFR
121710.2 2 ACB 1KG AFR
121727.1 2 ACB 1KG AFR
121742.8 2 ACB 1KG AFR
121759.75 2 ACB 1KG AFR
121778.15 2 ACB 1KG AFR
121797.2 2 ACB 1KG AFR
121816.25 2 ACB 1KG AFR
121836.2 2 ACB 1KG AFR
121851.8 2 ACB 1KG AFR
121861.55 2 ACB 1KG AFR
121873.7 2 ACB 1KG AFR
121888.9 2 ACB 1KG AFR
121902.05 2 ACB 1KG AFR
121914.75 2 ACB 1KG AFR
121930.35 2 ACB 1KG AFR
121946.45 2 ACB 1KG AFR
121960.95 2 ACB 1KG AFR
121974.8 2 ACB 1KG AFR
121990.8 2 ACB 1KG AFR
122007.9 2 ACB 1KG AFR
122022.9 2 ACB 1KG AFR
122038.2 2 ACB 1KG AFR
122052.65 2 ACB 1KG AFR
122066.2 2 ACB 1KG AFR
122080.25 2 ACB 1KG AFR
122097.75 2 ACB 1KG AFR
122115.25 2 ACB 1KG AFR
122127.9 2 ACB 1KG AFR
122142.45 2 ACB 1KG AFR
122157.6 2 ACB 1KG AFR
122171.7 2 ACB 1KG AFR
122188.75 2 ACB 1KG AFR
122206.6 2 ACB 1KG AFR
122220.8 2 ACB 1KG AFR
122235.65 2 ACB 1KG AFR
122253.75 2 ACB 1KG AFR
122272.8 2 ACB 1KG AFR
122295.35 2 ACB 1KG AFR
122320.35 2 ACB 1KG AFR
122344.15 2 ACB 1KG AFR
122364.4 2 ACB 1KG AFR
122381.55 2 ACB 1KG AFR
122397.6 2 ACB 1KG AFR
122413.1 2 ACB 1KG AFR
122431.2 2 ACB 1KG AFR
122450.75 2 ACB 1KG AFR
122469.55 2 ACB 1KG AFR
122488.95 2 ACB 1KG AFR
122506.75 2 ACB 1KG AFR
122522.55 2 ACB 1KG AFR
122536.3 2 ACB 1KG AFR
122547.8 2 ACB 1KG AFR
122559.7 2 ACB 1KG AFR
122575.35 2 ACB 1KG AFR
122594.95 2 ACB 1KG AFR
122610.85 2 ACB 1KG AFR
122622.15 2 ACB 1KG AFR
122632.85 2 ACB 1KG AFR
122644.85 2 ACB 1KG AFR
122658.7 2 ACB 1KG AFR
122675.9 2 ACB 1KG AFR
122692.1 2 ACB 1KG AFR
122706.3 2 ACB 1KG AFR
122720.75 2 ACB 1KG AFR
122737 2 ACB 1KG AFR
122754.2 2 ACB 1KG AFR
122767.05 2 ACB 1KG AFR
122777.95 2 ACB 1KG AFR
122793.2 2 ACB 1KG AFR
122811.35 2 ACB 1KG AFR
122827.55 2 ACB 1KG AFR
122840.85 2 ACB 1KG AFR
122852.65 2 ACB 1KG AFR
122868.7 2 ACB 1KG AFR
122886.55 2 ACB 1KG AFR
122900.7 2 ACB 1KG AFR
122911.1 2 ACB 1KG AFR
122924 2 ACB 1KG AFR
122940 2 ACB 1KG AFR
122955.3 2 ACB 1KG AFR
122971.5 2 ACB 1KG AFR
122985.4 2 ACB 1KG AFR
122997.85 2 ACB 1KG AFR
123013 2 ACB 1KG AFR
123030.4 2 ACB 1KG AFR
123047.1 2 ACB 1KG AFR
123061.2 2 ACB 1KG AFR
123074.05 2 ACB 1KG AFR
123088.65 2 ACB 1KG AFR
123106.2 2 ACB 1KG AFR
123120.9 2 ACB 1KG AFR
123132.85 2 ACB 1KG AFR
123145.45 2 ACB 1KG AFR
123162.45 2 ACB 1KG AFR
123181.45 2 ACB 1KG AFR
123198.65 2 ACB 1KG AFR
123215.5 2 ACB 1KG AFR
123236.95 2 ACB 1KG AFR
123261.05 2 ACB 1KG AFR
123281.65 2 ACB 1KG AFR
123297.3 2 ACB 1KG AFR
123308.95 2 ACB 1KG AFR
123322.8 2 ACB 1KG AFR
123338.3 2 ACB 1KG AFR
123354.6 2 ACB 1KG AFR
123369.45 2 ACB 1KG AFR
123383.2 2 ACB 1KG AFR
123398.65 2 ACB 1KG AFR
123412 2 ACB 1KG AFR
123426.4 2 ACB 1KG AFR
123443.2 2 ACB 1KG AFR
123458.1 2 ACB 1KG AFR
123473.1 2 ACB 1KG AFR
123488.5 2 ACB 1KG AFR
123502.55 2 ACB 1KG AFR
123518.75 2 ACB 1KG AFR
123532.65 2 ACB 1KG AFR
123541.2 2 ACB 1KG AFR
123549.7 2 ACB 1KG AFR
123561.55 2 ACB 1KG AFR
123580.2 2 ACB 1KG AFR
123598.6 2 ACB 1KG AFR
123612.4 2 ACB 1KG AFR
123627.2 2 ACB 1KG AFR
123643.15 2 ACB 1KG AFR
123659.9 2 ACB 1KG AFR
123676.8 2 ACB 1KG AFR
123689.5 2 ACB 1KG AFR
123698.2 2 ACB 1KG AFR
123708.25 2 ACB 1KG AFR
123722.4 2 ACB 1KG AFR
123738.2 2 ACB 1KG AFR
123756.05 2 ACB 1KG AFR
123775.6 2 ACB 1KG AFR
123795.3 2 ACB 1KG AFR
123811.7 2 ACB 1KG AFR
123827.3 2 ACB 1KG AFR
123842.9 2 ACB 1KG AFR
123853.5 2 ACB 1KG AFR
123864.2 2 ACB 1KG AFR
123878.95 2 ACB 1KG AFR
123892.35 2 ACB 1KG AFR
123904.75 2 ACB 1KG AFR
123919.9 2 ACB 1KG AFR
123937.2 2 ACB 1KG AFR
123954.45 2 ACB 1KG AFR
123969.6 2 ACB 1KG AFR
123983.75 2 ACB 1KG AFR
123999.45 2 ACB 1KG AFR
124014.9 2 ACB 1KG AFR
124028.8 2 ACB 1KG AFR
124042.55 2 ACB 1KG AFR
124054.8 2 ACB 1KG AFR
124068.05 2 ACB 1KG AFR
124082.1 2 ACB 1KG AFR
124096.45 2 ACB 1KG AFR
124111.35 2 ACB 1KG AFR
124126.7 2 ACB 1KG AFR
124141.5 2 ACB 1KG AFR
124156.95 2 ACB 1KG AFR
124172.4 2 ACB 1KG AFR
124190.05 2 ACB 1KG AFR
124209.55 2 ACB 1KG AFR
124224.75 2 ACB 1KG AFR
124237.15 2 ACB 1KG AFR
124253.1 2 ACB 1KG AFR
124274.05 2 ACB 1KG AFR
124295.5 2 ACB 1KG AFR
124311.6 2 ACB 1KG AFR
124321.95 2 ACB 1KG AFR
124331.95 2 ACB 1KG AFR
124345.45 2 ACB 1KG AFR
124361.05 2 ACB 1KG AFR
124375.2 2 ACB 1KG AFR
124387.65 2 ACB 1KG AFR
124398.15 2 ACB 1KG AFR
124408.45 2 ACB 1KG AFR
124424.85 2 ACB 1KG AFR
124449.05 2 ACB 1KG AFR
124474.65 2 ACB 1KG AFR
124493.5 2 ACB 1KG AFR
124508.65 2 ACB 1KG AFR
124523.45 2 ACB 1KG AFR
124535.4 2 ACB 1KG AFR
124550.35 2 ACB 1KG AFR
124570.4 2 ACB 1KG AFR
124589.9 2 ACB 1KG AFR
124605.6 2 ACB 1KG AFR
124622.8 2 ACB 1KG AFR
124639.15 2 ACB 1KG AFR
124652.3 2 ACB 1KG AFR
124666.35 2 ACB 1KG AFR
124682 2 ACB 1KG AFR
124696.5 2 ACB 1KG AFR
124707.5 2 ACB 1KG AFR
124723.4 2 ACB 1KG AFR
124742.4 2 ACB 1KG AFR
124759.95 2 ACB 1KG AFR
124775.45 2 ACB 1KG AFR
124787 2 ACB 1KG AFR
124796.9 2 ACB 1KG AFR
124807.85 2 ACB 1KG AFR
124819.95 2 ACB 1KG AFR
124834.3 2 ACB 1KG AFR
124851.8 2 ACB 1KG AFR
124867.6 2 ACB 1KG AFR
124882.45 2 ACB 1KG AFR
124898.85 2 ACB 1KG AFR
124914.85 2 ACB 1KG AFR
124928.45 2 ACB 1KG AFR
124941.95 2 ACB 1KG AFR
124956.55 2 ACB 1KG AFR
124971.95 2 ACB 1KG AFR
124988.5 2 ACB 1KG AFR
125006.9 2 ACB 1KG AFR
125031.5 2 ACB 1KG AFR
125053.8 2 ACB 1KG AFR
125066.4 2 ACB 1KG AFR
125078.8 2 ACB 1KG AFR
125093.35 2 ACB 1KG AFR
125107.45 2 ACB 1KG AFR
125121.75 2 ACB 1KG AFR
125137.5 2 ACB 1KG AFR
125153.25 2 ACB 1KG AFR
125166.7 2 ACB 1KG AFR
125181.75 2 ACB 1KG AFR
125200.4 2 ACB 1KG AFR
125216.9 2 ACB 1KG AFR
125230.9 2 ACB 1KG AFR
125246.25 2 ACB 1KG AFR
125263.45 2 ACB 1KG AFR
125279.65 2 ACB 1KG AFR
125291.45 2 ACB 1KG AFR
125301.95 2 ACB 1KG AFR
125312.6 2 ACB 1KG AFR
125321 2 ACB 1KG AFR
125334.75 2 ACB 1KG AFR
125350.6 2 ACB 1KG AFR
125364.45 2 ACB 1KG AFR
125378.9 2 ACB 1KG AFR
125395.95 2 ACB 1KG AFR
125414.5 2 ACB 1KG AFR
125431.55 2 ACB 1KG AFR
125447.15 2 ACB 1KG AFR
125460.2 2 ACB 1KG AFR
125474.1 2 ACB 1KG AFR
125491.4 2 ACB 1KG AFR
125509.6 2 ACB 1KG AFR
125528.3 2 ACB 1KG AFR
125547.7 2 ACB 1KG AFR
125564.95 2 ACB 1KG AFR
125581.8 2 ACB 1KG AFR
125597.55 2 ACB 1KG AFR
125610.7 2 ACB 1KG AFR
125626.65 2 ACB 1KG AFR
125642.2 2 ACB 1KG AFR
125654.35 2 ACB 1KG AFR
125672.15 2 ACB 1KG AFR
125695.05 2 ACB 1KG AFR
125718.6 2 ACB 1KG AFR
125736.7 2 ACB 1KG AFR
125748.85 2 ACB 1KG AFR
125759 2 ACB 1KG AFR
125770.5 2 ACB 1KG AFR
125787.6 2 ACB 1KG AFR
125808.15 2 ACB 1KG AFR
125827.3 2 ACB 1KG AFR
125843.05 2 ACB 1KG AFR
125856.25 2 ACB 1KG AFR
125870.15 2 ACB 1KG AFR
125887 2 ACB 1KG AFR
125904.7 2 ACB 1KG AFR
125922.4 2 ACB 1KG AFR
125940.4 2 ACB 1KG AFR
125957.5 2 ACB 1KG AFR
125973.9 2 ACB 1KG AFR
125988.85 2 ACB 1KG AFR
126002.2 2 ACB 1KG AFR
126014.75 2 ACB 1KG AFR
126028.75 2 ACB 1KG AFR
126044.55 2 ACB 1KG AFR
126058.3 2 ACB 1KG AFR
126072.7 2 ACB 1KG AFR
126089.3 2 ACB 1KG AFR
126101.95 2 ACB 1KG AFR
126111.65 2 ACB 1KG AFR
126123.7 2 ACB 1KG AFR
126136.9 2 ACB 1KG AFR
126151.45 2 ACB 1KG AFR
126165.35 2 ACB 1KG AFR
126176.2 2 ACB 1KG AFR
126186.35 2 ACB 1KG AFR
126197.9 2 ACB 1KG AFR
126210.5 2 ACB 1KG AFR
126224.8 2 ACB 1KG AFR
126243.6 2 ACB 1KG AFR
126262.15 2 ACB 1KG AFR
126276.6 2 ACB 1KG AFR
126291.6 2 ACB 1KG AFR
126310.75 2 ACB 1KG AFR
126332.3 2 ACB 1KG AFR
126349.45 2 ACB 1KG AFR
126361.85 2 ACB 1KG AFR
126374.25 2 ACB 1KG AFR
126391.95 2 ACB 1KG AFR
126412 2 ACB 1KG AFR
126430.1 2 ACB 1KG AFR
126449.35 2 ACB 1KG AFR
126467.3 2 ACB 1KG AFR
126483.7 2 ACB 1KG AFR
126499.5 2 ACB 1KG AFR
126514.65 2 ACB 1KG AFR
126530.75 2 ACB 1KG AFR
126543.3 2 ACB 1KG AFR
126559.85 2 ACB 1KG AFR
126580.05 2 ACB 1KG AFR
126593.85 2 ACB 1KG AFR
126604.95 2 ACB 1KG AFR
126615.6 2 ACB 1KG AFR
126626.45 2 ACB 1KG AFR
126636.3 2 ACB 1KG AFR
126650.15 2 ACB 1KG AFR
126666.05 2 ACB 1KG AFR
126678.25 2 ACB 1KG AFR
126690.95 2 ACB 1KG AFR
126702.6 2 ACB 1KG AFR
126715.3 2 ACB 1KG AFR
126730.85 2 ACB 1KG AFR
126746.35 2 ACB 1KG AFR
126760.1 2 ACB 1KG AFR
126770.9 2 ACB 1KG AFR
126784.15 2 ACB 1KG AFR
126805.05 2 ACB 1KG AFR
126829.25 2 ACB 1KG AFR
126856.6 2 ACB 1KG AFR
126878.6 2 ACB 1KG AFR
126894 2 ACB 1KG AFR
126912.95 2 ACB 1KG AFR
126931.8 2 ACB 1KG AFR
126949.75 2 ACB 1KG AFR
126965.05 2 ACB 1KG AFR
126980 2 ACB 1KG AFR
126998.6 2 ACB 1KG AFR
127014.45 2 ACB 1KG AFR
127025.4 2 ACB 1KG AFR
127040.95 2 ACB 1KG AFR
127061.25 2 ACB 1KG AFR
127082.75 2 ACB 1KG AFR
127103.1 2 ACB 1KG AFR
127119.3 2 ACB 1KG AFR
127138.05 2 ACB 1KG AFR
127157.45 2 ACB 1KG AFR
127172.9 2 ACB 1KG AFR
127191 2 ACB 1KG AFR
127206.65 2 ACB 1KG AFR
127218.45 2 ACB 1KG AFR
127232.6 2 ACB 1KG AFR
127247.1 2 ACB 1KG AFR
127263.25 2 ACB 1KG AFR
127280.15 2 ACB 1KG AFR
127298.5 2 ACB 1KG AFR
127317.15 2 ACB 1KG AFR
127332.8 2 ACB 1KG AFR
127352.2 2 ACB 1KG AFR
127377.9 2 ACB 1KG AFR
127397.5 2 ACB 1KG AFR
127409.35 2 ACB 1KG AFR
127428.85 2 ACB 1KG AFR
127450.1 2 ACB 1KG AFR
127471 2 ACB 1KG AFR
127496.45 2 ACB 1KG AFR
127517.85 2 ACB 1KG AFR
127533.9 2 ACB 1KG AFR
127548.55 2 ACB 1KG AFR
127567.55 2 ACB 1KG AFR
127587.9 2 ACB 1KG AFR
127604.95 2 ACB 1KG AFR
127623.6 2 ACB 1KG AFR
127645.95 2 ACB 1KG AFR
127669.55 2 ACB 1KG AFR
127690.35 2 ACB 1KG AFR
127710.65 2 ACB 1KG AFR
127727.15 2 ACB 1KG AFR
127741.3 2 ACB 1KG AFR
127758.95 2 ACB 1KG AFR
127776.05 2 ACB 1KG AFR
127793.6 2 ACB 1KG AFR
127807.5 2 ACB 1KG AFR
127819.7 2 ACB 1KG AFR
127836.5 2 ACB 1KG AFR
127855.1 2 ACB 1KG AFR
127869.05 2 ACB 1KG AFR
127880.8 2 ACB 1KG AFR
127893.6 2 ACB 1KG AFR
127906.75 2 ACB 1KG AFR
127922.7 2 ACB 1KG AFR
127938.25 2 ACB 1KG AFR
127954.05 2 ACB 1KG AFR
127970.75 2 ACB 1KG AFR
127984.15 2 ACB 1KG AFR
127996.75 2 ACB 1KG AFR
128010.85 2 ACB 1KG AFR
128026.5 2 ACB 1KG AFR
128044.45 2 ACB 1KG AFR
128061.45 2 ACB 1KG AFR
128082.2 2 ACB 1KG AFR
128105.5 2 ACB 1KG AFR
128120.45 2 ACB 1KG AFR
128131.8 2 ACB 1KG AFR
128146.45 2 ACB 1KG AFR
128160.2 2 ACB 1KG AFR
128173.75 2 ACB 1KG AFR
128188.75 2 ACB 1KG AFR
128200.35 2 ACB 1KG AFR
128211.05 2 ACB 1KG AFR
128227.25 2 ACB 1KG AFR
128242.5 2 ACB 1KG AFR
128252.5 2 ACB 1KG AFR
128265.65 2 ACB 1KG AFR
128281.5 2 ACB 1KG AFR
128299.4 2 ACB 1KG AFR
128320.7 2 ACB 1KG AFR
128341.3 2 ACB 1KG AFR
128359.05 2 ACB 1KG AFR
128375.6 2 ACB 1KG AFR
128392.7 2 ACB 1KG AFR
128411.35 2 ACB 1KG AFR
128431.25 2 ACB 1KG AFR
128450.6 2 ACB 1KG AFR
128466.15 2 ACB 1KG AFR
128476.95 2 ACB 1KG AFR
128490.15 2 ACB 1KG AFR
128507.3 2 ACB 1KG AFR
128520.1 2 ACB 1KG AFR
128530.95 2 ACB 1KG AFR
128540.95 2 ACB 1KG AFR
128552.8 2 ACB 1KG AFR
128568.65 2 ACB 1KG AFR
128582.75 2 ACB 1KG AFR
128598.35 2 ACB 1KG AFR
128613.3 2 ACB 1KG AFR
128628.2 2 ACB 1KG AFR
128646.4 2 ACB 1KG AFR
128668.85 2 ACB 1KG AFR
128688.3 2 ACB 1KG AFR
128701.5 2 ACB 1KG AFR
128713.1 2 ACB 1KG AFR
128724.45 2 ACB 1KG AFR
128736.05 2 ACB 1KG AFR
128748.7 2 ACB 1KG AFR
128764.6 2 ACB 1KG AFR
128780.5 2 ACB 1KG AFR
128799.1 2 ACB 1KG AFR
128821.2 2 ACB 1KG AFR
128843.65 2 ACB 1KG AFR
128862 2 ACB 1KG AFR
128875.35 2 ACB 1KG AFR
128893.55 2 ACB 1KG AFR
128913 2 ACB 1KG AFR
128930.2 2 ACB 1KG AFR
128945.6 2 ACB 1KG AFR
128962.8 2 ACB 1KG AFR
128984.4 2 ACB 1KG AFR
129003 2 ACB 1KG AFR
129019.95 2 ACB 1KG AFR
129038.15 2 ACB 1KG AFR
129055.2 2 ACB 1KG AFR
129078.1 2 ACB 1KG AFR
129100.4 2 ACB 1KG AFR
129113.75 2 ACB 1KG AFR
129126.8 2 ACB 1KG AFR
129143.8 2 ACB 1KG AFR
129163.5 2 ACB 1KG AFR
129181.05 2 ACB 1KG AFR
129196.3 2 ACB 1KG AFR
129210 2 ACB 1KG AFR
129227.05 2 ACB 1KG AFR
129245.8 2 ACB 1KG AFR
129265.5 2 ACB 1KG AFR
129283.3 2 ACB 1KG AFR
129296 2 ACB 1KG AFR
129310.6 2 ACB 1KG AFR
129325.75 2 ACB 1KG AFR
129340.2 2 ACB 1KG AFR
129353.3 2 ACB 1KG AFR
129364.7 2 ACB 1KG AFR
129381.1 2 ACB 1KG AFR
129400.55 2 ACB 1KG AFR
129417.8 2 ACB 1KG AFR
129431.75 2 ACB 1KG AFR
129446.25 2 ACB 1KG AFR
129466.3 2 ACB 1KG AFR
129488 2 ACB 1KG AFR
129506.25 2 ACB 1KG AFR
129522 2 ACB 1KG AFR
129537.25 2 ACB 1KG AFR
129549.45 2 ACB 1KG AFR
129563.4 2 ACB 1KG AFR
129582.85 2 ACB 1KG AFR
129601.7 2 ACB 1KG AFR
129620.65 2 ACB 1KG AFR
129640.15 2 ACB 1KG AFR
129661.1 2 ACB 1KG AFR
129680.45 2 ACB 1KG AFR
129697.25 2 ACB 1KG AFR
129716.85 2 ACB 1KG AFR
129733.95 2 ACB 1KG AFR
129749.7 2 ACB 1KG AFR
129763.6 2 ACB 1KG AFR
129777.85 2 ACB 1KG AFR
129795.45 2 ACB 1KG AFR
129812.6 2 ACB 1KG AFR
129829.4 2 ACB 1KG AFR
129843.5 2 ACB 1KG AFR
129854.8 2 ACB 1KG AFR
129868.65 2 ACB 1KG AFR
129885.05 2 ACB 1KG AFR
129904.05 2 ACB 1KG AFR
129924.95 2 ACB 1KG AFR
129940.95 2 ACB 1KG AFR
129956.4 2 ACB 1KG AFR
129973.8 2 ACB 1KG AFR
129991.4 2 ACB 1KG AFR
130008.3 2 ACB 1KG AFR
130021.75 2 ACB 1KG AFR
130033.35 2 ACB 1KG AFR
130046.35 2 ACB 1KG AFR
130064.35 2 ACB 1KG AFR
130085.75 2 ACB 1KG AFR
130103.8 2 ACB 1KG AFR
130117.85 2 ACB 1KG AFR
130132.65 2 ACB 1KG AFR
130149.25 2 ACB 1KG AFR
130173.2 2 ACB 1KG AFR
130194.4 2 ACB 1KG AFR
130208.75 2 ACB 1KG AFR
130225.5 2 ACB 1KG AFR
130245.45 2 ACB 1KG AFR
130265.15 2 ACB 1KG AFR
130280.5 2 ACB 1KG AFR
130293.05 2 ACB 1KG AFR
130307.25 2 ACB 1KG AFR
130328.4 2 ACB 1KG AFR
130349.6 2 ACB 1KG AFR
130366.1 2 ACB 1KG AFR
130384.35 2 ACB 1KG AFR
130403.5 2 ACB 1KG AFR
130418.3 2 ACB 1KG AFR
130433.9 2 ACB 1KG AFR
130453.1 2 ACB 1KG AFR
130475.15 2 ACB 1KG AFR
130496.15 2 ACB 1KG AFR
130513.65 2 ACB 1KG AFR
130532.1 2 ACB 1KG AFR
130551.1 2 ACB 1KG AFR
130568.2 2 ACB 1KG AFR
130584.4 2 ACB 1KG AFR
130598.35 2 ACB 1KG AFR
130612.5 2 ACB 1KG AFR
130630.35 2 ACB 1KG AFR
130653.65 2 ACB 1KG AFR
130683.15 2 ACB 1KG AFR
130708.75 2 ACB 1KG AFR
130728.2 2 ACB 1KG AFR
130750.2 2 ACB 1KG AFR
130770.75 2 ACB 1KG AFR
130789.05 2 ACB 1KG AFR
130810.15 2 ACB 1KG AFR
130831.3 2 ACB 1KG AFR
130851.7 2 ACB 1KG AFR
130869.35 2 ACB 1KG AFR
130886.65 2 ACB 1KG AFR
130904.35 2 ACB 1KG AFR
130918.8 2 ACB 1KG AFR
130932.35 2 ACB 1KG AFR
130949.1 2 ACB 1KG AFR
130968.7 2 ACB 1KG AFR
130987.1 2 ACB 1KG AFR
131004.3 2 ACB 1KG AFR
131020.1 2 ACB 1KG AFR
131035.5 2 ACB 1KG AFR
131051.15 2 ACB 1KG AFR
131068.25 2 ACB 1KG AFR
131089.4 2 ACB 1KG AFR
131118.25 2 ACB 1KG AFR
131145.45 2 ACB 1KG AFR
131163.95 2 ACB 1KG AFR
131184.15 2 ACB 1KG AFR
131204.25 2 ACB 1KG AFR
131221.5 2 ACB 1KG AFR
131243.45 2 ACB 1KG AFR
131262.75 2 ACB 1KG AFR
131279.15 2 ACB 1KG AFR
131295.05 2 ACB 1KG AFR
131307.2 2 ACB 1KG AFR
131324.95 2 ACB 1KG AFR
131340.7 2 ACB 1KG AFR
131352.75 2 ACB 1KG AFR
131369.75 2 ACB 1KG AFR
131388.05 2 ACB 1KG AFR
131403.3 2 ACB 1KG AFR
131414.25 2 ACB 1KG AFR
131428.15 2 ACB 1KG AFR
131447.6 2 ACB 1KG AFR
131464.4 2 ACB 1KG AFR
131475.25 2 ACB 1KG AFR
131487.6 2 ACB 1KG AFR
131503.7 2 ACB 1KG AFR
131519.15 2 ACB 1KG AFR
131533.35 2 ACB 1KG AFR
131546.5 2 ACB 1KG AFR
131559.1 2 ACB 1KG AFR
131572.05 2 ACB 1KG AFR
131586.45 2 ACB 1KG AFR
131602.95 2 ACB 1KG AFR
131624.75 2 ACB 1KG AFR
131651.35 2 ACB 1KG AFR
131676.65 2 ACB 1KG AFR
131700.95 2 ACB 1KG AFR
131723 2 ACB 1KG AFR
131739.9 2 ACB 1KG AFR
131760 2 ACB 1KG AFR
131782.95 2 ACB 1KG AFR
131805.35 2 ACB 1KG AFR
131828.35 2 ACB 1KG AFR
131850.05 2 ACB 1KG AFR
131870.55 2 ACB 1KG AFR
131889.8 2 ACB 1KG AFR
131907.4 2 ACB 1KG AFR
131925 2 ACB 1KG AFR
131943.2 2 ACB 1KG AFR
131962.1 2 ACB 1KG AFR
131981.1 2 ACB 1KG AFR
131998.05 2 ACB 1KG AFR
132013.3 2 ACB 1KG AFR
132027.95 2 ACB 1KG AFR
132042.85 2 ACB 1KG AFR
132059.6 2 ACB 1KG AFR
132078 2 ACB 1KG AFR
132095.4 2 ACB 1KG AFR
132110.25 2 ACB 1KG AFR
132121.95 2 ACB 1KG AFR
132139 2 ACB 1KG AFR
132163.3 2 ACB 1KG AFR
132183.95 2 ACB 1KG AFR
132204.3 2 ACB 1KG AFR
132227.15 2 ACB 1KG AFR
132246.2 2 ACB 1KG AFR
132260.7 2 ACB 1KG AFR
132273.9 2 ACB 1KG AFR
132287.2 2 ACB 1KG AFR
132304.1 2 ACB 1KG AFR
132322.8 2 ACB 1KG AFR
132341.6 2 ACB 1KG AFR
132359.8 2 ACB 1KG AFR
132376.35 2 ACB 1KG AFR
132394.65 2 ACB 1KG AFR
132413.2 2 ACB 1KG AFR
132436.45 2 ACB 1KG AFR
132461.95 2 ACB 1KG AFR
132483 2 ACB 1KG AFR
132504 2 ACB 1KG AFR
132525.3 2 ACB 1KG AFR
132548.4 2 ACB 1KG AFR
132571.4 2 ACB 1KG AFR
132595.75 2 ACB 1KG AFR
132621.95 2 ACB 1KG AFR
132644.6 2 ACB 1KG AFR
132664.85 2 ACB 1KG AFR
132679.9 2 ACB 1KG AFR
132693.3 2 ACB 1KG AFR
132710.2 2 ACB 1KG AFR
132729.2 2 ACB 1KG AFR
132746.1 2 ACB 1KG AFR
132758.6 2 ACB 1KG AFR
132777.6 2 ACB 1KG AFR
132802.5 2 ACB 1KG AFR
132822.65 2 ACB 1KG AFR
132841.45 2 ACB 1KG AFR
132859.7 2 ACB 1KG AFR
132876.7 2 ACB 1KG AFR
132895.7 2 ACB 1KG AFR
132918.65 2 ACB 1KG AFR
132941.65 2 ACB 1KG AFR
132962.85 2 ACB 1KG AFR
132984.4 2 ACB 1KG AFR
133003.2 2 ACB 1KG AFR
133018.25 2 ACB 1KG AFR
133034.4 2 ACB 1KG AFR
133050.85 2 ACB 1KG AFR
133066.65 2 ACB 1KG AFR
133085 2 ACB 1KG AFR
133104.8 2 ACB 1KG AFR
133125.2 2 ACB 1KG AFR
133146.75 2 ACB 1KG AFR
133167.2 2 ACB 1KG AFR
133190.55 2 ACB 1KG AFR
133213.15 2 ACB 1KG AFR
133228.85 2 ACB 1KG AFR
133244.9 2 ACB 1KG AFR
133261.95 2 ACB 1KG AFR
133277.5 2 ACB 1KG AFR
133297.35 2 ACB 1KG AFR
133316.75 2 ACB 1KG AFR
133332.15 2 ACB 1KG AFR
133348.2 2 ACB 1KG AFR
133366.9 2 ACB 1KG AFR
133385.65 2 ACB 1KG AFR
133402.6 2 ACB 1KG AFR
133423.6 2 ACB 1KG AFR
133444.9 2 ACB 1KG AFR
133465 2 ACB 1KG AFR
133489.4 2 ACB 1KG AFR
133510.15 2 ACB 1KG AFR
133528.8 2 ACB 1KG AFR
133553.6 2 ACB 1KG AFR
133577.65 2 ACB 1KG AFR
133596.25 2 ACB 1KG AFR
133613.45 2 ACB 1KG AFR
133630.6 2 ACB 1KG AFR
133648.7 2 ACB 1KG AFR
133667.55 2 ACB 1KG AFR
133686.75 2 ACB 1KG AFR
133709.25 2 ACB 1KG AFR
133731.9 2 ACB 1KG AFR
133752.1 2 ACB 1KG AFR
133770.55 2 ACB 1KG AFR
133789.45 2 ACB 1KG AFR
133809.4 2 ACB 1KG AFR
133830.1 2 ACB 1KG AFR
133850.1 2 ACB 1KG AFR
133868.45 2 ACB 1KG AFR
133888.9 2 ACB 1KG AFR
133908.15 2 ACB 1KG AFR
133922.95 2 ACB 1KG AFR
133941.3 2 ACB 1KG AFR
133960.85 2 ACB 1KG AFR
133980.75 2 ACB 1KG AFR
134003.85 2 ACB 1KG AFR
134028.55 2 ACB 1KG AFR
134048.65 2 ACB 1KG AFR
134063.35 2 ACB 1KG AFR
134084.15 2 ACB 1KG AFR
134106.8 2 ACB 1KG AFR
134123.9 2 ACB 1KG AFR
134140.3 2 ACB 1KG AFR
134159.9 2 ACB 1KG AFR
134179.05 2 ACB 1KG AFR
134199.95 2 ACB 1KG AFR
134227.25 2 ACB 1KG AFR
134257.65 2 ACB 1KG AFR
134280.75 2 ACB 1KG AFR
134296.5 2 ACB 1KG AFR
134313.3 2 ACB 1KG AFR
134331.85 2 ACB 1KG AFR
134351.35 2 ACB 1KG AFR
134372 2 ACB 1KG AFR
134391.3 2 ACB 1KG AFR
134412.65 2 ACB 1KG AFR
134437.15 2 ACB 1KG AFR
134457.95 2 ACB 1KG AFR
134477.4 2 ACB 1KG AFR
134497.25 2 ACB 1KG AFR
134514.75 2 ACB 1KG AFR
134528.3 2 ACB 1KG AFR
134542.75 2 ACB 1KG AFR
134559.65 2 ACB 1KG AFR
134577.7 2 ACB 1KG AFR
134598.5 2 ACB 1KG AFR
134619.4 2 ACB 1KG AFR
134636.9 2 ACB 1KG AFR
134656.3 2 ACB 1KG AFR
134674.15 2 ACB 1KG AFR
134689.85 2 ACB 1KG AFR
134710.6 2 ACB 1KG AFR
134727.05 2 ACB 1KG AFR
134740.4 2 ACB 1KG AFR
134758.4 2 ACB 1KG AFR
134776.65 2 ACB 1KG AFR
134794.85 2 ACB 1KG AFR
134810.25 2 ACB 1KG AFR
134821.4 2 ACB 1KG AFR
134834.7 2 ACB 1KG AFR
134852.95 2 ACB 1KG AFR
134875.45 2 ACB 1KG AFR
134894.2 2 ACB 1KG AFR
134915.5 2 ACB 1KG AFR
134938.6 2 ACB 1KG AFR
134956 2 ACB 1KG AFR
134975.5 2 ACB 1KG AFR
134998.05 2 ACB 1KG AFR
135018.55 2 ACB 1KG AFR
135033.9 2 ACB 1KG AFR
135050.1 2 ACB 1KG AFR
135067.7 2 ACB 1KG AFR
135084.45 2 ACB 1KG AFR
135104.15 2 ACB 1KG AFR
135121.75 2 ACB 1KG AFR
135137.05 2 ACB 1KG AFR
135153.85 2 ACB 1KG AFR
135168.65 2 ACB 1KG AFR
135183.55 2 ACB 1KG AFR
135197.65 2 ACB 1KG AFR
135208.9 2 ACB 1KG AFR
135221.35 2 ACB 1KG AFR
135237.05 2 ACB 1KG AFR
135253.75 2 ACB 1KG AFR
135269.15 2 ACB 1KG AFR
135284.45 2 ACB 1KG AFR
135301.85 2 ACB 1KG AFR
135318.25 2 ACB 1KG AFR
135333.7 2 ACB 1KG AFR
135351.7 2 ACB 1KG AFR
135371.05 2 ACB 1KG AFR
135388.2 2 ACB 1KG AFR
135403.6 2 ACB 1KG AFR
135424.85 2 ACB 1KG AFR
135448.4 2 ACB 1KG AFR
135466.7 2 ACB 1KG AFR
135484.35 2 ACB 1KG AFR
135500.65 2 ACB 1KG AFR
135514.45 2 ACB 1KG AFR
135533.2 2 ACB 1KG AFR
135554.7 2 ACB 1KG AFR
135570.9 2 ACB 1KG AFR
135584.5 2 ACB 1KG AFR
135599.7 2 ACB 1KG AFR
135622.45 2 ACB 1KG AFR
135646.25 2 ACB 1KG AFR
135664.15 2 ACB 1KG AFR
135683.3 2 ACB 1KG AFR
135704.05 2 ACB 1KG AFR
135724.85 2 ACB 1KG AFR
135743.35 2 ACB 1KG AFR
135762.1 2 ACB 1KG AFR
135781.7 2 ACB 1KG AFR
135798.7 2 ACB 1KG AFR
135812.15 2 ACB 1KG AFR
135826.25 2 ACB 1KG AFR
135841.8 2 ACB 1KG AFR
135857.25 2 ACB 1KG AFR
135872.05 2 ACB 1KG AFR
135890.15 2 ACB 1KG AFR
135911.65 2 ACB 1KG AFR
135930.2 2 ACB 1KG AFR
135946.7 2 ACB 1KG AFR
135963.45 2 ACB 1KG AFR
135981.35 2 ACB 1KG AFR
135996.25 2 ACB 1KG AFR
136016.45 2 ACB 1KG AFR
136042 2 ACB 1KG AFR
136060.7 2 ACB 1KG AFR
136077.1 2 ACB 1KG AFR
136096.85 2 ACB 1KG AFR
136122.7 2 ACB 1KG AFR
136145.65 2 ACB 1KG AFR
136163.3 2 ACB 1KG AFR
136187.45 2 ACB 1KG AFR
136212.1 2 ACB 1KG AFR
136230.85 2 ACB 1KG AFR
136248.7 2 ACB 1KG AFR
136270.25 2 ACB 1KG AFR
136294.65 2 ACB 1KG AFR
136317.1 2 ACB 1KG AFR
136333.55 2 ACB 1KG AFR
136351.65 2 ACB 1KG AFR
136375.15 2 ACB 1KG AFR
136394.15 2 ACB 1KG AFR
136412.8 2 ACB 1KG AFR
136440.25 2 ACB 1KG AFR
136462.4 2 ACB 1KG AFR
136475.15 2 ACB 1KG AFR
136492.55 2 ACB 1KG AFR
136517.9 2 ACB 1KG AFR
136540.75 2 ACB 1KG AFR
136556.95 2 ACB 1KG AFR
136572.5 2 ACB 1KG AFR
136587.6 2 ACB 1KG AFR
136600.25 2 ACB 1KG AFR
136611.55 2 ACB 1KG AFR
136624.4 2 ACB 1KG AFR
136644.55 2 ACB 1KG AFR
136667.05 2 ACB 1KG AFR
136683.95 2 ACB 1KG AFR
136699.4 2 ACB 1KG AFR
136714.85 2 ACB 1KG AFR
136731.3 2 ACB 1KG AFR
136751.1 2 ACB 1KG AFR
136772.45 2 ACB 1KG AFR
136792.6 2 ACB 1KG AFR
136818.5 2 ACB 1KG AFR
136850.3 2 ACB 1KG AFR
136875.75 2 ACB 1KG AFR
136893.45 2 ACB 1KG AFR
136909.35 2 ACB 1KG AFR
136922.95 2 ACB 1KG AFR
136936.1 2 ACB 1KG AFR
136948.7 2 ACB 1KG AFR
136962.1 2 ACB 1KG AFR
136980.9 2 ACB 1KG AFR
137002.05 2 ACB 1KG AFR
137019.15 2 ACB 1KG AFR
137030.9 2 ACB 1KG AFR
137042.15 2 ACB 1KG AFR
137057.35 2 ACB 1KG AFR
137082 2 ACB 1KG AFR
137108.5 2 ACB 1KG AFR
137126.7 2 ACB 1KG AFR
137141.9 2 ACB 1KG AFR
137157.35 2 ACB 1KG AFR
137177.95 2 ACB 1KG AFR
137203.7 2 ACB 1KG AFR
137224.8 2 ACB 1KG AFR
137241.1 2 ACB 1KG AFR
137258.25 2 ACB 1KG AFR
137281.5 2 ACB 1KG AFR
137302.1 2 ACB 1KG AFR
137318.45 2 ACB 1KG AFR
137335.4 2 ACB 1KG AFR
137351.5 2 ACB 1KG AFR
137370.65 2 ACB 1KG AFR
137387.1 2 ACB 1KG AFR
137404.7 2 ACB 1KG AFR
137427.15 2 ACB 1KG AFR
137446.65 2 ACB 1KG AFR
137463.8 2 ACB 1KG AFR
137480.55 2 ACB 1KG AFR
137499.65 2 ACB 1KG AFR
137518.5 2 ACB 1KG AFR
137539.6 2 ACB 1KG AFR
137563 2 ACB 1KG AFR
137582.45 2 ACB 1KG AFR
137603.25 2 ACB 1KG AFR
137631 2 ACB 1KG AFR
137657.35 2 ACB 1KG AFR
137680.15 2 ACB 1KG AFR
137702 2 ACB 1KG AFR
137720 2 ACB 1KG AFR
137735.5 2 ACB 1KG AFR
137749.35 2 ACB 1KG AFR
137763.3 2 ACB 1KG AFR
137783.35 2 ACB 1KG AFR
137813.2 2 ACB 1KG AFR
137844.75 2 ACB 1KG AFR
137870 2 ACB 1KG AFR
137889.3 2 ACB 1KG AFR
137907.75 2 ACB 1KG AFR
137925.6 2 ACB 1KG AFR
137944.4 2 ACB 1KG AFR
137966.5 2 ACB 1KG AFR
137985.7 2 ACB 1KG AFR
138003.9 2 ACB 1KG AFR
138020.75 2 ACB 1KG AFR
138033.15 2 ACB 1KG AFR
138050.6 2 ACB 1KG AFR
138070.35 2 ACB 1KG AFR
138088.9 2 ACB 1KG AFR
138109.75 2 ACB 1KG AFR
138131.3 2 ACB 1KG AFR
138150.25 2 ACB 1KG AFR
138167.4 2 ACB 1KG AFR
138188.2 2 ACB 1KG AFR
138209.6 2 ACB 1KG AFR
138230.5 2 ACB 1KG AFR
138253.85 2 ACB 1KG AFR
138276.55 2 ACB 1KG AFR
138302.35 2 ACB 1KG AFR
138326 2 ACB 1KG AFR
138342.95 2 ACB 1KG AFR
138359.85 2 ACB 1KG AFR
138386.1 2 ACB 1KG AFR
138413.4 2 ACB 1KG AFR
138434.25 2 ACB 1KG AFR
138455.1 2 ACB 1KG AFR
138470.95 2 ACB 1KG AFR
138487.65 2 ACB 1KG AFR
138508.2 2 ACB 1KG AFR
138526.1 2 ACB 1KG AFR
138542 2 ACB 1KG AFR
138559.35 2 ACB 1KG AFR
138580.15 2 ACB 1KG AFR
138600.55 2 ACB 1KG AFR
138615.5 2 ACB 1KG AFR
138631.4 2 ACB 1KG AFR
138646.7 2 ACB 1KG AFR
138656.6 2 ACB 1KG AFR
138667.4 2 ACB 1KG AFR
138683.55 2 ACB 1KG AFR
138706.8 2 ACB 1KG AFR
138725.2 2 ACB 1KG AFR
138738.1 2 ACB 1KG AFR
138753.6 2 ACB 1KG AFR
138767.85 2 ACB 1KG AFR
138782.75 2 ACB 1KG AFR
138797.25 2 ACB 1KG AFR
138812.2 2 ACB 1KG AFR
138831.45 2 ACB 1KG AFR
138854.65 2 ACB 1KG AFR
138879.3 2 ACB 1KG AFR
138908.5 2 ACB 1KG AFR
138933.3 2 ACB 1KG AFR
138949.1 2 ACB 1KG AFR
138965.4 2 ACB 1KG AFR
138981.8 2 ACB 1KG AFR
138997.55 2 ACB 1KG AFR
139014.3 2 ACB 1KG AFR
139029.5 2 ACB 1KG AFR
139043.6 2 ACB 1KG AFR
139064.5 2 ACB 1KG AFR
139086.55 2 ACB 1KG AFR
139103.8 2 ACB 1KG AFR
139119.35 2 ACB 1KG AFR
139135.4 2 ACB 1KG AFR
139154.5 2 ACB 1KG AFR
139175.05 2 ACB 1KG AFR
139190.95 2 ACB 1KG AFR
139204.95 2 ACB 1KG AFR
139221.75 2 ACB 1KG AFR
139242.85 2 ACB 1KG AFR
139262.95 2 ACB 1KG AFR
139278.5 2 ACB 1KG AFR
139298.7 2 ACB 1KG AFR
139328 2 ACB 1KG AFR
139359.15 2 ACB 1KG AFR
139383.4 2 ACB 1KG AFR
139400.1 2 ACB 1KG AFR
139413.1 2 ACB 1KG AFR
139425.85 2 ACB 1KG AFR
139440.8 2 ACB 1KG AFR
139464.75 2 ACB 1KG AFR
139490.65 2 ACB 1KG AFR
139514.1 2 ACB 1KG AFR
139533.45 2 ACB 1KG AFR
139548.05 2 ACB 1KG AFR
139566.85 2 ACB 1KG AFR
139585.75 2 ACB 1KG AFR
139604.3 2 ACB 1KG AFR
139622.7 2 ACB 1KG AFR
139638.45 2 ACB 1KG AFR
139652.5 2 ACB 1KG AFR
139669.9 2 ACB 1KG AFR
139691.5 2 ACB 1KG AFR
139715.85 2 ACB 1KG AFR
139740.75 2 ACB 1KG AFR
139759.5 2 ACB 1KG AFR
139773.7 2 ACB 1KG AFR
139789.35 2 ACB 1KG AFR
139803.5 2 ACB 1KG AFR
139821.45 2 ACB 1KG AFR
139841.7 2 ACB 1KG AFR
139856.55 2 ACB 1KG AFR
139872 2 ACB 1KG AFR
139887.4 2 ACB 1KG AFR
139900.65 2 ACB 1KG AFR
139917.35 2 ACB 1KG AFR
139939.65 2 ACB 1KG AFR
139960.5 2 ACB 1KG AFR
139976.95 2 ACB 1KG AFR
139998.4 2 ACB 1KG AFR
140025.9 2 ACB 1KG AFR
140048.6 2 ACB 1KG AFR
140065.5 2 ACB 1KG AFR
140084.75 2 ACB 1KG AFR
140105.5 2 ACB 1KG AFR
140126.25 2 ACB 1KG AFR
140148.25 2 ACB 1KG AFR
140166.6 2 ACB 1KG AFR
140183.55 2 ACB 1KG AFR
140206.9 2 ACB 1KG AFR
140232.05 2 ACB 1KG AFR
140252.55 2 ACB 1KG AFR
140269.65 2 ACB 1KG AFR
140283.75 2 ACB 1KG AFR
140301.1 2 ACB 1KG AFR
140325.85 2 ACB 1KG AFR
140355.3 2 ACB 1KG AFR
140382.3 2 ACB 1KG AFR
140405.25 2 ACB 1KG AFR
140423.25 2 ACB 1KG AFR
140436.15 2 ACB 1KG AFR
140456.2 2 ACB 1KG AFR
140481.35 2 ACB 1KG AFR
140500.15 2 ACB 1KG AFR
140517.4 2 ACB 1KG AFR
140535.15 2 ACB 1KG AFR
140552.55 2 ACB 1KG AFR
140574 2 ACB 1KG AFR
140597.15 2 ACB 1KG AFR
140616.55 2 ACB 1KG AFR
140632.95 2 ACB 1KG AFR
140652 2 ACB 1KG AFR
140670.85 2 ACB 1KG AFR
140685.9 2 ACB 1KG AFR
140699.65 2 ACB 1KG AFR
140714.55 2 ACB 1KG AFR
140733.35 2 ACB 1KG AFR
140751.6 2 ACB 1KG AFR
140768.85 2 ACB 1KG AFR
140785.35 2 ACB 1KG AFR
140801.1 2 ACB 1KG AFR
140817.7 2 ACB 1KG AFR
140834.9 2 ACB 1KG AFR
140855.65 2 ACB 1KG AFR
140879 2 ACB 1KG AFR
140900.05 2 ACB 1KG AFR
140923.95 2 ACB 1KG AFR
140952.4 2 ACB 1KG AFR
140974.15 2 ACB 1KG AFR
140988 2 ACB 1KG AFR
141003.5 2 ACB 1KG AFR
141020.2 2 ACB 1KG AFR
141034.2 2 ACB 1KG AFR
141049.4 2 ACB 1KG AFR
141068.95 2 ACB 1KG AFR
141090.15 2 ACB 1KG AFR
141108.75 2 ACB 1KG AFR
141123.5 2 ACB 1KG AFR
141138.05 2 ACB 1KG AFR
141156.4 2 ACB 1KG AFR
141176.95 2 ACB 1KG AFR
141196.35 2 ACB 1KG AFR
141216.6 2 ACB 1KG AFR
141236.2 2 ACB 1KG AFR
141254.1 2 ACB 1KG AFR
141268.85 2 ACB 1KG AFR
141283.3 2 ACB 1KG AFR
141305.35 2 ACB 1KG AFR
141327.8 2 ACB 1KG AFR
141345.35 2 ACB 1KG AFR
141364.15 2 ACB 1KG AFR
141385.55 2 ACB 1KG AFR
141408.7 2 ACB 1KG AFR
141432.15 2 ACB 1KG AFR
141455.65 2 ACB 1KG AFR
141474.45 2 ACB 1KG AFR
141489.45 2 ACB 1KG AFR
141508.65 2 ACB 1KG AFR
141528 2 ACB 1KG AFR
141542.05 2 ACB 1KG AFR
141554.1 2 ACB 1KG AFR
141577 2 ACB 1KG AFR
141599.85 2 ACB 1KG AFR
141618.8 2 ACB 1KG AFR
141638.65 2 ACB 1KG AFR
141656.9 2 ACB 1KG AFR
141677.6 2 ACB 1KG AFR
141695 2 ACB 1KG AFR
141710.15 2 ACB 1KG AFR
141730.5 2 ACB 1KG AFR
141753.25 2 ACB 1KG AFR
141774.4 2 ACB 1KG AFR
141792.1 2 ACB 1KG AFR
141805.6 2 ACB 1KG AFR
141815.2 2 ACB 1KG AFR
141824.05 2 ACB 1KG AFR
141837.8 2 ACB 1KG AFR
141862.3 2 ACB 1KG AFR
141892.9 2 ACB 1KG AFR
141921.05 2 ACB 1KG AFR
141946.3 2 ACB 1KG AFR
141968.45 2 ACB 1KG AFR
141992.2 2 ACB 1KG AFR
142017.2 2 ACB 1KG AFR
142041.35 2 ACB 1KG AFR
142063 2 ACB 1KG AFR
142084.6 2 ACB 1KG AFR
142106.8 2 ACB 1KG AFR
142131.35 2 ACB 1KG AFR
142157.3 2 ACB 1KG AFR
142177.3 2 ACB 1KG AFR
142195.75 2 ACB 1KG AFR
142213.95 2 ACB 1KG AFR
142235.55 2 ACB 1KG AFR
142259.8 2 ACB 1KG AFR
142280 2 ACB 1KG AFR
142302.85 2 ACB 1KG AFR
142327.6 2 ACB 1KG AFR
142348.45 2 ACB 1KG AFR
142366.3 2 ACB 1KG AFR
142386.9 2 ACB 1KG AFR
142415.15 2 ACB 1KG AFR
142440.9 2 ACB 1KG AFR
142460.55 2 ACB 1KG AFR
142480.25 2 ACB 1KG AFR
142503.7 2 ACB 1KG AFR
142528.7 2 ACB 1KG AFR
142557.4 2 ACB 1KG AFR
142584.95 2 ACB 1KG AFR
142606.55 2 ACB 1KG AFR
142622 2 ACB 1KG AFR
142633.4 2 ACB 1KG AFR
142649.8 2 ACB 1KG AFR
142669.7 2 ACB 1KG AFR
142693.3 2 ACB 1KG AFR
142717.25 2 ACB 1KG AFR
142735.25 2 ACB 1KG AFR
142751.5 2 ACB 1KG AFR
142768.95 2 ACB 1KG AFR
142785 2 ACB 1KG AFR
142802.6 2 ACB 1KG AFR
142818.9 2 ACB 1KG AFR
142839.4 2 ACB 1KG AFR
142862.65 2 ACB 1KG AFR
142882.55 2 ACB 1KG AFR
142902 2 ACB 1KG AFR
142923.35 2 ACB 1KG AFR
142943.95 2 ACB 1KG AFR
142963.55 2 ACB 1KG AFR
142986.35 2 ACB 1KG AFR
143010.85 2 ACB 1KG AFR
143033.3 2 ACB 1KG AFR
143049.2 2 ACB 1KG AFR
143067.85 2 ACB 1KG AFR
143087.95 2 ACB 1KG AFR
143101.9 2 ACB 1KG AFR
143115.8 2 ACB 1KG AFR
143132.05 2 ACB 1KG AFR
143149 2 ACB 1KG AFR
143171.5 2 ACB 1KG AFR
143193.6 2 ACB 1KG AFR
143215.55 2 ACB 1KG AFR
143236.45 2 ACB 1KG AFR
143249.55 2 ACB 1KG AFR
143261.4 2 ACB 1KG AFR
143272.15 2 ACB 1KG AFR
143284.6 2 ACB 1KG AFR
143296.65 2 ACB 1KG AFR
143308.95 2 ACB 1KG AFR
143328.35 2 ACB 1KG AFR
143356.9 2 ACB 1KG AFR
143382.3 2 ACB 1KG AFR
143400.1 2 ACB 1KG AFR
143421.4 2 ACB 1KG AFR
143442.4 2 ACB 1KG AFR
143461.65 2 ACB 1KG AFR
143483.65 2 ACB 1KG AFR
143509.35 2 ACB 1KG AFR
143535.55 2 ACB 1KG AFR
143559.1 2 ACB 1KG AFR
143579.8 2 ACB 1KG AFR
143599.05 2 ACB 1KG AFR
143618.45 2 ACB 1KG AFR
143638.8 2 ACB 1KG AFR
143653.45 2 ACB 1KG AFR
143664.45 2 ACB 1KG AFR
143683.15 2 ACB 1KG AFR
143704.35 2 ACB 1KG AFR
143721.85 2 ACB 1KG AFR
143737.05 2 ACB 1KG AFR
143751.2 2 ACB 1KG AFR
143764.7 2 ACB 1KG AFR
143783.7 2 ACB 1KG AFR
143811.3 2 ACB 1KG AFR
143836.45 2 ACB 1KG AFR
143856.25 2 ACB 1KG AFR
143872.1 2 ACB 1KG AFR
143887.85 2 ACB 1KG AFR
143907.75 2 ACB 1KG AFR
143931.05 2 ACB 1KG AFR
143951.65 2 ACB 1KG AFR
143966.55 2 ACB 1KG AFR
143985.3 2 ACB 1KG AFR
144007.95 2 ACB 1KG AFR
144028.55 2 ACB 1KG AFR
144048.75 2 ACB 1KG AFR
144069.5 2 ACB 1KG AFR
144085.5 2 ACB 1KG AFR
144098.4 2 ACB 1KG AFR
144111.1 2 ACB 1KG AFR
144122.85 2 ACB 1KG AFR
144141.55 2 ACB 1KG AFR
144167.95 2 ACB 1KG AFR
144191.4 2 ACB 1KG AFR
144216.45 2 ACB 1KG AFR
144243.8 2 ACB 1KG AFR
144264.7 2 ACB 1KG AFR
144294.5 2 ACB 1KG AFR
144326.55 2 ACB 1KG AFR
144346.5 2 ACB 1KG AFR
144365.15 2 ACB 1KG AFR
144385.5 2 ACB 1KG AFR
144404.4 2 ACB 1KG AFR
144421.2 2 ACB 1KG AFR
144438.75 2 ACB 1KG AFR
144458.95 2 ACB 1KG AFR
144478.7 2 ACB 1KG AFR
144493.6 2 ACB 1KG AFR
144511.4 2 ACB 1KG AFR
144533.2 2 ACB 1KG AFR
144550.65 2 ACB 1KG AFR
144565.45 2 ACB 1KG AFR
144583.9 2 ACB 1KG AFR
144603.65 2 ACB 1KG AFR
144626 2 ACB 1KG AFR
144649.2 2 ACB 1KG AFR
144669.6 2 ACB 1KG AFR
144688.55 2 ACB 1KG AFR
144702 2 ACB 1KG AFR
144710.65 2 ACB 1KG AFR
144722.35 2 ACB 1KG AFR
144739.6 2 ACB 1KG AFR
144755.05 2 ACB 1KG AFR
144769.1 2 ACB 1KG AFR
144784.6 2 ACB 1KG AFR
144798.95 2 ACB 1KG AFR
144823.1 2 ACB 1KG AFR
144849.55 2 ACB 1KG AFR
144868.5 2 ACB 1KG AFR
144891.35 2 ACB 1KG AFR
144911.15 2 ACB 1KG AFR
144925.85 2 ACB 1KG AFR
144947 2 ACB 1KG AFR
144970.1 2 ACB 1KG AFR
144985.15 2 ACB 1KG AFR
144998.2 2 ACB 1KG AFR
145014.15 2 ACB 1KG AFR
145034.4 2 ACB 1KG AFR
145059.4 2 ACB 1KG AFR
145081.55 2 ACB 1KG AFR
145101.6 2 ACB 1KG AFR
145123.05 2 ACB 1KG AFR
145143.5 2 ACB 1KG AFR
145161.65 2 ACB 1KG AFR
145179.2 2 ACB 1KG AFR
145198.55 2 ACB 1KG AFR
145218 2 ACB 1KG AFR
145238.4 2 ACB 1KG AFR
145254.1 2 ACB 1KG AFR
145269.05 2 ACB 1KG AFR
145286.45 2 ACB 1KG AFR
145307.3 2 ACB 1KG AFR
145334.1 2 ACB 1KG AFR
145356.55 2 ACB 1KG AFR
145377.9 2 ACB 1KG AFR
145398.7 2 ACB 1KG AFR
145421.4 2 ACB 1KG AFR
145444.6 2 ACB 1KG AFR
145467.05 2 ACB 1KG AFR
145485.6 2 ACB 1KG AFR
145498.3 2 ACB 1KG AFR
145519.55 2 ACB 1KG AFR
145546.8 2 ACB 1KG AFR
145573.8 2 ACB 1KG AFR
145595.7 2 ACB 1KG AFR
145617.1 2 ACB 1KG AFR
145644.7 2 ACB 1KG AFR
145668.75 2 ACB 1KG AFR
145686.5 2 ACB 1KG AFR
145709.35 2 ACB 1KG AFR
145732.8 2 ACB 1KG AFR
145752.1 2 ACB 1KG AFR
145770.2 2 ACB 1KG AFR
145791.3 2 ACB 1KG AFR
145819.4 2 ACB 1KG AFR
145840.7 2 ACB 1KG AFR
145854.35 2 ACB 1KG AFR
145869.75 2 ACB 1KG AFR
145891.35 2 ACB 1KG AFR
145913.95 2 ACB 1KG AFR
145935 2 ACB 1KG AFR
145957.45 2 ACB 1KG AFR
145975.7 2 ACB 1KG AFR
145990.65 2 ACB 1KG AFR
146008.3 2 ACB 1KG AFR
146026.8 2 ACB 1KG AFR
146043.55 2 ACB 1KG AFR
146060.7 2 ACB 1KG AFR
146078.15 2 ACB 1KG AFR
146095.25 2 ACB 1KG AFR
146113.75 2 ACB 1KG AFR
146135.4 2 ACB 1KG AFR
146159.05 2 ACB 1KG AFR
146183.9 2 ACB 1KG AFR
146205.2 2 ACB 1KG AFR
146224.3 2 ACB 1KG AFR
146248.4 2 ACB 1KG AFR
146277.8 2 ACB 1KG AFR
146307 2 ACB 1KG AFR
146331.2 2 ACB 1KG AFR
146353 2 ACB 1KG AFR
146374.1 2 ACB 1KG AFR
146394.45 2 ACB 1KG AFR
146417.3 2 ACB 1KG AFR
146444.4 2 ACB 1KG AFR
146475.9 2 ACB 1KG AFR
146502.6 2 ACB 1KG AFR
146521.85 2 ACB 1KG AFR
146545.45 2 ACB 1KG AFR
146567.7 2 ACB 1KG AFR
146590.95 2 ACB 1KG AFR
146617.25 2 ACB 1KG AFR
146633.3 2 ACB 1KG AFR
146643.35 2 ACB 1KG AFR
146658.6 2 ACB 1KG AFR
146680.85 2 ACB 1KG AFR
146701.9 2 ACB 1KG AFR
146719.6 2 ACB 1KG AFR
146742.15 2 ACB 1KG AFR
146770.25 2 ACB 1KG AFR
146793.9 2 ACB 1KG AFR
146815.35 2 ACB 1KG AFR
146836.15 2 ACB 1KG AFR
146853.75 2 ACB 1KG AFR
146871.45 2 ACB 1KG AFR
146887.1 2 ACB 1KG AFR
146901.6 2 ACB 1KG AFR
146918.5 2 ACB 1KG AFR
146939.3 2 ACB 1KG AFR
146964.85 2 ACB 1KG AFR
146991.2 2 ACB 1KG AFR
147013.55 2 ACB 1KG AFR
147030 2 ACB 1KG AFR
147044 2 ACB 1KG AFR
147058.15 2 ACB 1KG AFR
147072.85 2 ACB 1KG AFR
147094.55 2 ACB 1KG AFR
147120.15 2 ACB 1KG AFR
147143.5 2 ACB 1KG AFR
147162.2 2 ACB 1KG AFR
147176.35 2 ACB 1KG AFR
147194.45 2 ACB 1KG AFR
147214.8 2 ACB 1KG AFR
147232 2 ACB 1KG AFR
147245.9 2 ACB 1KG AFR
147259.7 2 ACB 1KG AFR
147278.2 2 ACB 1KG AFR
147298.8 2 ACB 1KG AFR
147318.05 2 ACB 1KG AFR
147338.7 2 ACB 1KG AFR
147358.4 2 ACB 1KG AFR
147373.7 2 ACB 1KG AFR
147389.8 2 ACB 1KG AFR
147407 2 ACB 1KG AFR
147421 2 ACB 1KG AFR
147436.1 2 ACB 1KG AFR
[truncated: 47,926,063 more chars]
