# Supplementary material for: Thousands of Qatari genomes inform human migration history and improve imputation of Arab haplotypes
Source: Nat Commun. 2021 Oct 12;12:5929. doi: 10.1038/s41467-021-25287-y (PMC8511259; doi:10.1038/s41467-021-25287-y)
Supplement: Supplementary file 5 — Source Data [file 41467_2021_25287_MOESM5_ESM.zip › Source_data_Figure5/5c_shortROH.csv]

Short ROH length	Superpopulation	Subpopulation	Sample	Dataset
124009085	AFR	LWK	NA19475	1KG
128624274	AFR	LWK	NA19474	1KG
125293317	AFR	LWK	NA19473	1KG
128531752	AFR	LWK	NA19472	1KG
126608949	AFR	LWK	NA19471	1KG
128150668	AFR	LWK	NA19468	1KG
129110624	AFR	LWK	NA19467	1KG
128736897	AFR	LWK	NA19466	1KG
121705288	AFR	LWK	NA19463	1KG
129559303	AFR	LWK	NA19462	1KG
129109684	AFR	LWK	NA19461	1KG
120473172	AFR	LWK	NA19457	1KG
124907809	AFR	LWK	NA19456	1KG
126679862	AFR	LWK	NA19455	1KG
118801570	AFR	LWK	NA19454	1KG
127760793	AFR	LWK	NA19452	1KG
121483600	AFR	LWK	NA19451	1KG
130506653	AFR	LWK	NA19449	1KG
132211727	AFR	LWK	NA19448	1KG
119117458	AFR	LWK	NA19446	1KG
122370226	AFR	LWK	NA19445	1KG
127663979	AFR	LWK	NA19443	1KG
119245089	AFR	LWK	NA19440	1KG
120409715	AFR	LWK	NA19439	1KG
127970798	AFR	LWK	NA19438	1KG
129170373	AFR	LWK	NA19437	1KG
132662085	AFR	LWK	NA19436	1KG
125203773	AFR	LWK	NA19435	1KG
129492331	AFR	LWK	NA19434	1KG
126025702	AFR	LWK	NA19431	1KG
126236220	AFR	LWK	NA19430	1KG
129436873	AFR	LWK	NA19429	1KG
125542384	AFR	LWK	NA19428	1KG
126878216	AFR	LWK	NA19404	1KG
129827846	AFR	LWK	NA19403	1KG
125295169	AFR	LWK	NA19401	1KG
119480146	AFR	LWK	NA19399	1KG
123564449	AFR	LWK	NA19397	1KG
126251260	AFR	LWK	NA19395	1KG
126103087	AFR	LWK	NA19394	1KG
126731411	AFR	LWK	NA19393	1KG
125297315	AFR	LWK	NA19391	1KG
127321365	AFR	LWK	NA19390	1KG
122401638	AFR	LWK	NA19385	1KG
123959912	AFR	LWK	NA19384	1KG
123307876	AFR	LWK	NA19383	1KG
123562714	AFR	LWK	NA19380	1KG
122919860	AFR	LWK	NA19379	1KG
121762406	AFR	LWK	NA19378	1KG
118403786	AFR	LWK	NA19377	1KG
119851425	AFR	LWK	NA19376	1KG
124729359	AFR	LWK	NA19375	1KG
127905800	AFR	LWK	NA19374	1KG
121467390	AFR	LWK	NA19372	1KG
129130278	AFR	LWK	NA19360	1KG
124276287	AFR	LWK	NA19355	1KG
125706820	AFR	LWK	NA19351	1KG
120122483	AFR	LWK	NA19350	1KG
123278304	AFR	LWK	NA19347	1KG
123105221	AFR	LWK	NA19346	1KG
128220636	AFR	LWK	NA19338	1KG
132136199	AFR	LWK	NA19334	1KG
130563310	AFR	LWK	NA19332	1KG
119414261	AFR	LWK	NA19331	1KG
124279253	AFR	LWK	NA19328	1KG
126896746	AFR	LWK	NA19327	1KG
130681479	AFR	LWK	NA19324	1KG
123394069	AFR	LWK	NA19323	1KG
125141747	AFR	LWK	NA19321	1KG
119786817	AFR	LWK	NA19320	1KG
119867367	AFR	LWK	NA19319	1KG
123944011	AFR	LWK	NA19318	1KG
119310777	AFR	LWK	NA19317	1KG
123890110	AFR	LWK	NA19316	1KG
127918601	AFR	LWK	NA19315	1KG
129248819	AFR	LWK	NA19314	1KG
127784303	AFR	LWK	NA19312	1KG
123582886	AFR	LWK	NA19310	1KG
124608765	AFR	LWK	NA19309	1KG
124018141	AFR	LWK	NA19308	1KG
120405406	AFR	LWK	NA19307	1KG
126195622	AFR	YRI	NA19257	1KG
125253010	AFR	YRI	NA19256	1KG
126159376	AFR	YRI	NA19248	1KG
131818373	AFR	YRI	NA19247	1KG
126810018	AFR	YRI	NA19239	1KG
126005255	AFR	YRI	NA19238	1KG
126482197	AFR	YRI	NA19236	1KG
119379541	AFR	YRI	NA19235	1KG
122982149	AFR	YRI	NA19225	1KG
129432274	AFR	YRI	NA19223	1KG
126451765	AFR	YRI	NA19222	1KG
126851789	AFR	YRI	NA19214	1KG
131206430	AFR	YRI	NA19213	1KG
129304163	AFR	YRI	NA19210	1KG
130894268	AFR	YRI	NA19209	1KG
131826653	AFR	YRI	NA19207	1KG
128399198	AFR	YRI	NA19206	1KG
127896872	AFR	YRI	NA19204	1KG
124940822	AFR	YRI	NA19201	1KG
127357844	AFR	YRI	NA19200	1KG
127101569	AFR	YRI	NA19198	1KG
123132644	AFR	YRI	NA19197	1KG
128773632	AFR	YRI	NA19190	1KG
126102644	AFR	YRI	NA19189	1KG
121022872	AFR	YRI	NA19185	1KG
126630823	AFR	YRI	NA19184	1KG
123928221	AFR	YRI	NA19175	1KG
121464716	AFR	YRI	NA19172	1KG
126194520	AFR	YRI	NA19171	1KG
127491270	AFR	YRI	NA19160	1KG
128080730	AFR	YRI	NA19159	1KG
128421090	AFR	YRI	NA19153	1KG
130816905	AFR	YRI	NA19152	1KG
129871644	AFR	YRI	NA19149	1KG
125941915	AFR	YRI	NA19147	1KG
131969533	AFR	YRI	NA19146	1KG
125080117	AFR	YRI	NA19144	1KG
128327661	AFR	YRI	NA19143	1KG
126263222	AFR	YRI	NA19141	1KG
127872294	AFR	YRI	NA19138	1KG
127650657	AFR	YRI	NA19137	1KG
126792932	AFR	YRI	NA19131	1KG
126487089	AFR	YRI	NA19130	1KG
129731767	AFR	YRI	NA19129	1KG
124622191	AFR	YRI	NA19121	1KG
129321386	AFR	YRI	NA19119	1KG
126587983	AFR	YRI	NA19118	1KG
127766681	AFR	YRI	NA19117	1KG
127482674	AFR	YRI	NA19116	1KG
125927294	AFR	YRI	NA19114	1KG
122776351	AFR	YRI	NA19113	1KG
130550527	AFR	YRI	NA19108	1KG
127436613	AFR	YRI	NA19107	1KG
124068512	AFR	YRI	NA19102	1KG
126557363	AFR	YRI	NA19099	1KG
127323888	AFR	YRI	NA19098	1KG
125928550	AFR	YRI	NA19096	1KG
124724249	AFR	YRI	NA19095	1KG
128782632	AFR	YRI	NA19093	1KG
126762700	AFR	YRI	NA19092	1KG
131310988	AFR	LWK	NA19043	1KG
122079996	AFR	LWK	NA19042	1KG
127079623	AFR	LWK	NA19041	1KG
130433911	AFR	LWK	NA19038	1KG
128608766	AFR	LWK	NA19037	1KG
122516415	AFR	LWK	NA19036	1KG
124488256	AFR	LWK	NA19035	1KG
122950577	AFR	LWK	NA19031	1KG
133534200	AFR	LWK	NA19030	1KG
127307821	AFR	LWK	NA19028	1KG
124910552	AFR	LWK	NA19027	1KG
123864942	AFR	LWK	NA19026	1KG
124583762	AFR	LWK	NA19025	1KG
119589905	AFR	LWK	NA19024	1KG
128061839	AFR	LWK	NA19023	1KG
119640833	AFR	LWK	NA19020	1KG
121733298	AFR	LWK	NA19019	1KG
121374391	AFR	LWK	NA19017	1KG
124724903	AFR	YRI	NA18934	1KG
128823920	AFR	YRI	NA18933	1KG
125883396	AFR	YRI	NA18924	1KG
126226407	AFR	YRI	NA18923	1KG
122873276	AFR	YRI	NA18917	1KG
125246674	AFR	YRI	NA18916	1KG
127722622	AFR	YRI	NA18915	1KG
127781765	AFR	YRI	NA18912	1KG
124992382	AFR	YRI	NA18910	1KG
127856994	AFR	YRI	NA18909	1KG
124548257	AFR	YRI	NA18908	1KG
126015647	AFR	YRI	NA18907	1KG
126739001	AFR	YRI	NA18881	1KG
123798286	AFR	YRI	NA18879	1KG
122353812	AFR	YRI	NA18878	1KG
130039225	AFR	YRI	NA18877	1KG
120679073	AFR	YRI	NA18876	1KG
128425923	AFR	YRI	NA18874	1KG
124436624	AFR	YRI	NA18873	1KG
126093420	AFR	YRI	NA18871	1KG
117302502	AFR	YRI	NA18870	1KG
121033238	AFR	YRI	NA18868	1KG
119733380	AFR	YRI	NA18867	1KG
127382730	AFR	YRI	NA18865	1KG
120578103	AFR	YRI	NA18864	1KG
117976809	AFR	YRI	NA18861	1KG
119410496	AFR	YRI	NA18858	1KG
127836597	AFR	YRI	NA18856	1KG
129925581	AFR	YRI	NA18853	1KG
128856986	AFR	YRI	NA18523	1KG
134342415	AFR	YRI	NA18522	1KG
125076844	AFR	YRI	NA18520	1KG
127082905	AFR	YRI	NA18519	1KG
128450686	AFR	YRI	NA18517	1KG
132367871	AFR	YRI	NA18516	1KG
124399704	AFR	YRI	NA18511	1KG
123840194	AFR	YRI	NA18510	1KG
121382048	AFR	YRI	NA18508	1KG
134839138	AFR	YRI	NA18507	1KG
129016675	AFR	YRI	NA18505	1KG
121194936	AFR	YRI	NA18504	1KG
126577354	AFR	YRI	NA18502	1KG
126880723	AFR	YRI	NA18501	1KG
127718158	AFR	YRI	NA18499	1KG
129326468	AFR	YRI	NA18498	1KG
120806159	AFR	YRI	NA18489	1KG
124395633	AFR	YRI	NA18488	1KG
132788252	AFR	YRI	NA18486	1KG
167097797	QGP	SAS	QGP6000	QGP
136181939	QGP	SAS	QGP5769	QGP
151949218	QGP	SAS	QGP5668	QGP
171328605	QGP	SAS	QGP5515	QGP
160885213	QGP	SAS	QGP5483	QGP
163983100	QGP	SAS	QGP5160	QGP
160064580	QGP	SAS	QGP5065	QGP
152432684	QGP	SAS	QGP5023	QGP
151824477	QGP	SAS	QGP4661	QGP
156382161	QGP	SAS	QGP4660	QGP
155211264	QGP	SAS	QGP4526	QGP
165871515	QGP	SAS	QGP4509	QGP
154894747	QGP	SAS	QGP4276	QGP
150306105	QGP	SAS	QGP4273	QGP
162873524	QGP	SAS	QGP3882	QGP
158826204	QGP	SAS	QGP3833	QGP
164803408	QGP	SAS	QGP3805	QGP
164442408	QGP	SAS	QGP3570	QGP
160914108	QGP	SAS	QGP3475	QGP
158972394	QGP	SAS	QGP3313	QGP
163219749	QGP	SAS	QGP3232	QGP
138544208	QGP	SAS	QGP2950	QGP
162374527	QGP	SAS	QGP2937	QGP
164821263	QGP	SAS	QGP2897	QGP
162967426	QGP	SAS	QGP2484	QGP
153983198	QGP	SAS	QGP2403	QGP
136380193	QGP	SAS	QGP1980	QGP
164889531	QGP	SAS	QGP1943	QGP
156431603	QGP	SAS	QGP1651	QGP
153046126	QGP	SAS	QGP1433	QGP
162661966	QGP	SAS	QGP1406	QGP
141796900	QGP	SAS	QGP1180	QGP
160998780	QGP	SAS	QGP1169	QGP
141053822	QGP	SAS	QGP1037	QGP
164893600	QGP	SAS	QGP1025	QGP
151397142	QGP	SAS	QGP0845	QGP
149125452	QGP	SAS	QGP0832	QGP
164219879	QGP	SAS	QGP0685	QGP
133486652	QGP	SAS	QGP0653	QGP
153811262	QGP	SAS	QGP0629	QGP
159850374	QGP	WEP	QGP6212	QGP
158343468	QGP	WEP	QGP6209	QGP
163481149	QGP	WEP	QGP6207	QGP
155469341	QGP	WEP	QGP6203	QGP
170115443	QGP	WEP	QGP6201	QGP
147735027	QGP	WEP	QGP6200	QGP
146973437	QGP	WEP	QGP6197	QGP
148891531	QGP	WEP	QGP6193	QGP
144909436	QGP	WEP	QGP6190	QGP
149910758	QGP	WEP	QGP6188	QGP
141848845	QGP	WEP	QGP6185	QGP
132645444	QGP	WEP	QGP6179	QGP
154711992	QGP	WEP	QGP6178	QGP
146175466	QGP	WEP	QGP6175	QGP
159208134	QGP	WEP	QGP6171	QGP
153313038	QGP	WEP	QGP6168	QGP
145378440	QGP	WEP	QGP6167	QGP
157646453	QGP	WEP	QGP6163	QGP
158077522	QGP	WEP	QGP6157	QGP
161384532	QGP	WEP	QGP6154	QGP
157050914	QGP	WEP	QGP6150	QGP
164678349	QGP	WEP	QGP6149	QGP
152433264	QGP	WEP	QGP6140	QGP
167627499	QGP	WEP	QGP6139	QGP
157092921	QGP	WEP	QGP6135	QGP
155803087	QGP	WEP	QGP6131	QGP
148146528	QGP	WEP	QGP6129	QGP
159252310	QGP	WEP	QGP6121	QGP
151109468	QGP	WEP	QGP6105	QGP
143871993	QGP	WEP	QGP6100	QGP
155560506	QGP	WEP	QGP6093	QGP
146668965	QGP	WEP	QGP6088	QGP
145890094	QGP	WEP	QGP6083	QGP
162246394	QGP	WEP	QGP6080	QGP
150798482	QGP	WEP	QGP6071	QGP
150644165	QGP	WEP	QGP6066	QGP
151096546	QGP	WEP	QGP6065	QGP
135373918	QGP	WEP	QGP6059	QGP
139257477	QGP	WEP	QGP6058	QGP
153158750	QGP	WEP	QGP6057	QGP
145492620	QGP	WEP	QGP6056	QGP
159077569	QGP	WEP	QGP6055	QGP
157074793	QGP	WEP	QGP6052	QGP
159350779	QGP	WEP	QGP6051	QGP
154895102	QGP	WEP	QGP6048	QGP
152447327	QGP	WEP	QGP6047	QGP
156112063	QGP	WEP	QGP6042	QGP
148265687	QGP	WEP	QGP6041	QGP
159778566	QGP	WEP	QGP6040	QGP
143944470	QGP	WEP	QGP6039	QGP
152960806	QGP	WEP	QGP6038	QGP
146516457	QGP	WEP	QGP6034	QGP
155103284	QGP	WEP	QGP6033	QGP
149681583	QGP	WEP	QGP6032	QGP
157766864	QGP	WEP	QGP6030	QGP
148637119	QGP	WEP	QGP6029	QGP
148852424	QGP	WEP	QGP6027	QGP
153487683	QGP	WEP	QGP6024	QGP
152090429	QGP	WEP	QGP6020	QGP
158093331	QGP	WEP	QGP6017	QGP
147553545	QGP	WEP	QGP6016	QGP
139894909	QGP	WEP	QGP6010	QGP
150561402	QGP	WEP	QGP6004	QGP
146405409	QGP	WEP	QGP5997	QGP
152916214	QGP	WEP	QGP5996	QGP
149323659	QGP	WEP	QGP5992	QGP
147629991	QGP	WEP	QGP5990	QGP
147126079	QGP	WEP	QGP5988	QGP
151091371	QGP	WEP	QGP5977	QGP
148549477	QGP	WEP	QGP5975	QGP
152854010	QGP	WEP	QGP5969	QGP
159032139	QGP	WEP	QGP5968	QGP
155593425	QGP	WEP	QGP5967	QGP
153237294	QGP	WEP	QGP5965	QGP
148253663	QGP	WEP	QGP5964	QGP
164007092	QGP	WEP	QGP5960	QGP
157356553	QGP	WEP	QGP5955	QGP
157121466	QGP	WEP	QGP5947	QGP
144102380	QGP	WEP	QGP5943	QGP
160947614	QGP	WEP	QGP5941	QGP
146242247	QGP	WEP	QGP5940	QGP
154301071	QGP	WEP	QGP5938	QGP
155581332	QGP	WEP	QGP5937	QGP
157876096	QGP	WEP	QGP5933	QGP
152792359	QGP	WEP	QGP5931	QGP
155592742	QGP	WEP	QGP5926	QGP
145028179	QGP	WEP	QGP5925	QGP
158447043	QGP	WEP	QGP5923	QGP
160245764	QGP	WEP	QGP5922	QGP
160949128	QGP	WEP	QGP5918	QGP
145384995	QGP	WEP	QGP5917	QGP
144480452	QGP	WEP	QGP5916	QGP
143021789	QGP	WEP	QGP5913	QGP
152440552	QGP	WEP	QGP5909	QGP
147383460	QGP	WEP	QGP5895	QGP
165401642	QGP	WEP	QGP5889	QGP
140496581	QGP	WEP	QGP5888	QGP
154520601	QGP	WEP	QGP5887	QGP
153611503	QGP	WEP	QGP5882	QGP
166003615	QGP	WEP	QGP5881	QGP
165260495	QGP	WEP	QGP5879	QGP
152305915	QGP	WEP	QGP5878	QGP
156222395	QGP	WEP	QGP5874	QGP
155724888	QGP	WEP	QGP5873	QGP
148862773	QGP	WEP	QGP5870	QGP
156139161	QGP	WEP	QGP5867	QGP
152931950	QGP	WEP	QGP5863	QGP
150608747	QGP	WEP	QGP5862	QGP
161555657	QGP	WEP	QGP5860	QGP
160134005	QGP	WEP	QGP5859	QGP
151029437	QGP	WEP	QGP5858	QGP
150189289	QGP	WEP	QGP5849	QGP
137639921	QGP	WEP	QGP5838	QGP
159632048	QGP	WEP	QGP5822	QGP
144201229	QGP	WEP	QGP5820	QGP
151530067	QGP	WEP	QGP5805	QGP
158730244	QGP	WEP	QGP5804	QGP
158848084	QGP	WEP	QGP5801	QGP
154086538	QGP	WEP	QGP5800	QGP
147204151	QGP	WEP	QGP5792	QGP
156901523	QGP	WEP	QGP5791	QGP
154888302	QGP	WEP	QGP5786	QGP
154430768	QGP	WEP	QGP5763	QGP
161070389	QGP	WEP	QGP5757	QGP
150826627	QGP	WEP	QGP5745	QGP
149314473	QGP	WEP	QGP5743	QGP
156278229	QGP	WEP	QGP5739	QGP
150992299	QGP	WEP	QGP5738	QGP
164426537	QGP	WEP	QGP5736	QGP
141739214	QGP	WEP	QGP5722	QGP
158948593	QGP	WEP	QGP5718	QGP
157129945	QGP	WEP	QGP5714	QGP
159563236	QGP	WEP	QGP5713	QGP
154765886	QGP	WEP	QGP5712	QGP
165730504	QGP	WEP	QGP5709	QGP
150610169	QGP	WEP	QGP5707	QGP
153843647	QGP	WEP	QGP5703	QGP
158075478	QGP	WEP	QGP5699	QGP
157590076	QGP	WEP	QGP5697	QGP
134225236	QGP	WEP	QGP5696	QGP
158086160	QGP	WEP	QGP5695	QGP
162280548	QGP	WEP	QGP5692	QGP
158730877	QGP	WEP	QGP5690	QGP
158949865	QGP	WEP	QGP5689	QGP
160190895	QGP	WEP	QGP5687	QGP
155957517	QGP	WEP	QGP5686	QGP
151681411	QGP	WEP	QGP5685	QGP
156454977	QGP	WEP	QGP5675	QGP
153866458	QGP	WEP	QGP5674	QGP
141663343	QGP	WEP	QGP5673	QGP
156171576	QGP	WEP	QGP5669	QGP
151114628	QGP	WEP	QGP5659	QGP
161810179	QGP	WEP	QGP5657	QGP
162950242	QGP	WEP	QGP5656	QGP
157126153	QGP	WEP	QGP5652	QGP
165749170	QGP	WEP	QGP5651	QGP
139447268	QGP	WEP	QGP5650	QGP
166723156	QGP	WEP	QGP5648	QGP
137884820	QGP	WEP	QGP5647	QGP
150151502	QGP	WEP	QGP5641	QGP
156175309	QGP	WEP	QGP5637	QGP
158302296	QGP	WEP	QGP5636	QGP
153509345	QGP	WEP	QGP5635	QGP
156996269	QGP	WEP	QGP5632	QGP
138398465	QGP	WEP	QGP5631	QGP
158239465	QGP	WEP	QGP5626	QGP
144306160	QGP	WEP	QGP5625	QGP
153489839	QGP	WEP	QGP5615	QGP
158668622	QGP	WEP	QGP5613	QGP
144296115	QGP	WEP	QGP5606	QGP
138040947	QGP	WEP	QGP5585	QGP
160411385	QGP	WEP	QGP5583	QGP
147429352	QGP	WEP	QGP5582	QGP
158258342	QGP	WEP	QGP5578	QGP
159594882	QGP	WEP	QGP5575	QGP
169907306	QGP	WEP	QGP5573	QGP
152347095	QGP	WEP	QGP5564	QGP
157156425	QGP	WEP	QGP5557	QGP
144499094	QGP	WEP	QGP5556	QGP
155735688	QGP	WEP	QGP5555	QGP
133379767	QGP	WEP	QGP5552	QGP
147167699	QGP	WEP	QGP5551	QGP
140716487	QGP	WEP	QGP5546	QGP
157891730	QGP	WEP	QGP5540	QGP
157346611	QGP	WEP	QGP5532	QGP
159387379	QGP	WEP	QGP5526	QGP
151717678	QGP	WEP	QGP5525	QGP
151361639	QGP	WEP	QGP5524	QGP
153081003	QGP	WEP	QGP5521	QGP
160109749	QGP	WEP	QGP5520	QGP
150188975	QGP	WEP	QGP5509	QGP
147877363	QGP	WEP	QGP5508	QGP
154862260	QGP	WEP	QGP5507	QGP
152270588	QGP	WEP	QGP5501	QGP
153138526	QGP	WEP	QGP5498	QGP
154773558	QGP	WEP	QGP5495	QGP
159654320	QGP	WEP	QGP5494	QGP
161634426	QGP	WEP	QGP5493	QGP
159972526	QGP	WEP	QGP5492	QGP
151899254	QGP	WEP	QGP5491	QGP
149515745	QGP	WEP	QGP5489	QGP
158216105	QGP	WEP	QGP5488	QGP
146314760	QGP	WEP	QGP5480	QGP
157508142	QGP	WEP	QGP5479	QGP
160443063	QGP	WEP	QGP5464	QGP
156019827	QGP	WEP	QGP5462	QGP
146064186	QGP	WEP	QGP5461	QGP
150370512	QGP	WEP	QGP5457	QGP
155280408	QGP	WEP	QGP5451	QGP
158619036	QGP	WEP	QGP5445	QGP
162057975	QGP	WEP	QGP5438	QGP
163584445	QGP	WEP	QGP5431	QGP
149253372	QGP	WEP	QGP5429	QGP
149064243	QGP	WEP	QGP5421	QGP
151631040	QGP	WEP	QGP5419	QGP
158424077	QGP	WEP	QGP5410	QGP
141348527	QGP	WEP	QGP5402	QGP
134624382	QGP	WEP	QGP5395	QGP
162588981	QGP	WEP	QGP5393	QGP
142188091	QGP	WEP	QGP5391	QGP
160288768	QGP	WEP	QGP5389	QGP
150354264	QGP	WEP	QGP5387	QGP
159920286	QGP	WEP	QGP5386	QGP
136408029	QGP	WEP	QGP5377	QGP
148611309	QGP	WEP	QGP5371	QGP
153596234	QGP	WEP	QGP5370	QGP
152188668	QGP	WEP	QGP5366	QGP
139907681	QGP	WEP	QGP5364	QGP
158508618	QGP	WEP	QGP5359	QGP
165559781	QGP	WEP	QGP5357	QGP
152896206	QGP	WEP	QGP5352	QGP
162775944	QGP	WEP	QGP5350	QGP
157459642	QGP	WEP	QGP5345	QGP
150688615	QGP	WEP	QGP5344	QGP
155786182	QGP	WEP	QGP5338	QGP
153146685	QGP	WEP	QGP5332	QGP
151356998	QGP	WEP	QGP5331	QGP
151444555	QGP	WEP	QGP5330	QGP
165465674	QGP	WEP	QGP5329	QGP
157242106	QGP	WEP	QGP5325	QGP
161291728	QGP	WEP	QGP5324	QGP
145276221	QGP	WEP	QGP5320	QGP
148429096	QGP	WEP	QGP5319	QGP
161027374	QGP	WEP	QGP5312	QGP
157200486	QGP	WEP	QGP5306	QGP
139455843	QGP	WEP	QGP5304	QGP
164931469	QGP	WEP	QGP5299	QGP
163488181	QGP	WEP	QGP5298	QGP
156351748	QGP	WEP	QGP5295	QGP
155365622	QGP	WEP	QGP5291	QGP
153385490	QGP	WEP	QGP5290	QGP
155033194	QGP	WEP	QGP5289	QGP
151962830	QGP	WEP	QGP5275	QGP
162724526	QGP	WEP	QGP5274	QGP
161827119	QGP	WEP	QGP5273	QGP
149924312	QGP	WEP	QGP5272	QGP
158697616	QGP	WEP	QGP5268	QGP
148600971	QGP	WEP	QGP5267	QGP
139978914	QGP	WEP	QGP5259	QGP
152147466	QGP	WEP	QGP5247	QGP
156318482	QGP	WEP	QGP5246	QGP
154091702	QGP	WEP	QGP5240	QGP
150958632	QGP	WEP	QGP5239	QGP
166083009	QGP	WEP	QGP5234	QGP
164088664	QGP	WEP	QGP5233	QGP
160676922	QGP	WEP	QGP5232	QGP
159441643	QGP	WEP	QGP5223	QGP
140683049	QGP	WEP	QGP5215	QGP
146584256	QGP	WEP	QGP5214	QGP
160283310	QGP	WEP	QGP5209	QGP
159867977	QGP	WEP	QGP5204	QGP
156760728	QGP	WEP	QGP5203	QGP
133569363	QGP	WEP	QGP5197	QGP
153405678	QGP	WEP	QGP5190	QGP
160368158	QGP	WEP	QGP5189	QGP
154685270	QGP	WEP	QGP5186	QGP
144263920	QGP	WEP	QGP5182	QGP
156151869	QGP	WEP	QGP5175	QGP
146730816	QGP	WEP	QGP5174	QGP
146411831	QGP	WEP	QGP5157	QGP
146072681	QGP	WEP	QGP5156	QGP
153649799	QGP	WEP	QGP5153	QGP
149626276	QGP	WEP	QGP5150	QGP
155438638	QGP	WEP	QGP5149	QGP
162655525	QGP	WEP	QGP5146	QGP
148561257	QGP	WEP	QGP5144	QGP
149968259	QGP	WEP	QGP5137	QGP
150398335	QGP	WEP	QGP5135	QGP
161777775	QGP	WEP	QGP5127	QGP
147219032	QGP	WEP	QGP5122	QGP
138839328	QGP	WEP	QGP5121	QGP
160105908	QGP	WEP	QGP5116	QGP
150685513	QGP	WEP	QGP5115	QGP
154214119	QGP	WEP	QGP5107	QGP
142176520	QGP	WEP	QGP5106	QGP
146908665	QGP	WEP	QGP5100	QGP
162810539	QGP	WEP	QGP5091	QGP
168563373	QGP	WEP	QGP5089	QGP
150132886	QGP	WEP	QGP5088	QGP
157755365	QGP	WEP	QGP5087	QGP
149279193	QGP	WEP	QGP5067	QGP
148605927	QGP	WEP	QGP5056	QGP
139878088	QGP	WEP	QGP5053	QGP
144302675	QGP	WEP	QGP5051	QGP
157029484	QGP	WEP	QGP5049	QGP
154477234	QGP	WEP	QGP5041	QGP
161249386	QGP	WEP	QGP5039	QGP
140887898	QGP	WEP	QGP5037	QGP
146605190	QGP	WEP	QGP5035	QGP
146792852	QGP	WEP	QGP5031	QGP
154887067	QGP	WEP	QGP5030	QGP
151290141	QGP	WEP	QGP5029	QGP
142517000	QGP	WEP	QGP5025	QGP
159919277	QGP	WEP	QGP5024	QGP
152146623	QGP	WEP	QGP5022	QGP
163758234	QGP	WEP	QGP5019	QGP
146224976	QGP	WEP	QGP5018	QGP
152265985	QGP	WEP	QGP5017	QGP
159759621	QGP	WEP	QGP5014	QGP
145777802	QGP	WEP	QGP5013	QGP
143507864	QGP	WEP	QGP5012	QGP
152553440	QGP	WEP	QGP5007	QGP
162263375	QGP	WEP	QGP5001	QGP
155206159	QGP	WEP	QGP4998	QGP
155324582	QGP	WEP	QGP4996	QGP
149385155	QGP	WEP	QGP4994	QGP
147658090	QGP	WEP	QGP4987	QGP
151839715	QGP	WEP	QGP4986	QGP
161762037	QGP	WEP	QGP4985	QGP
150124226	QGP	WEP	QGP4983	QGP
153109109	QGP	WEP	QGP4982	QGP
161477685	QGP	WEP	QGP4981	QGP
153773312	QGP	WEP	QGP4978	QGP
152147290	QGP	WEP	QGP4976	QGP
150512232	QGP	WEP	QGP4958	QGP
146161012	QGP	WEP	QGP4953	QGP
148822953	QGP	WEP	QGP4943	QGP
155632535	QGP	WEP	QGP4926	QGP
162977459	QGP	WEP	QGP4925	QGP
170328822	QGP	WEP	QGP4908	QGP
130043595	QGP	WEP	QGP4897	QGP
165797215	QGP	WEP	QGP4888	QGP
160378335	QGP	WEP	QGP4886	QGP
155383821	QGP	WEP	QGP4877	QGP
149552561	QGP	WEP	QGP4871	QGP
153972206	QGP	WEP	QGP4862	QGP
142566178	QGP	WEP	QGP4861	QGP
160975281	QGP	WEP	QGP4859	QGP
156149384	QGP	WEP	QGP4854	QGP
145360015	QGP	WEP	QGP4852	QGP
159332247	QGP	WEP	QGP4849	QGP
149365969	QGP	WEP	QGP4843	QGP
151692152	QGP	WEP	QGP4838	QGP
152060714	QGP	WEP	QGP4834	QGP
156842580	QGP	WEP	QGP4828	QGP
149909075	QGP	WEP	QGP4825	QGP
163203976	QGP	WEP	QGP4822	QGP
153236270	QGP	WEP	QGP4797	QGP
166057398	QGP	WEP	QGP4786	QGP
155495194	QGP	WEP	QGP4785	QGP
150500603	QGP	WEP	QGP4782	QGP
164120624	QGP	WEP	QGP4778	QGP
162589663	QGP	WEP	QGP4775	QGP
158201520	QGP	WEP	QGP4772	QGP
157385179	QGP	WEP	QGP4770	QGP
153525086	QGP	WEP	QGP4769	QGP
133922370	QGP	WEP	QGP4762	QGP
148998786	QGP	WEP	QGP4758	QGP
136771906	QGP	WEP	QGP4756	QGP
159109758	QGP	WEP	QGP4754	QGP
132345209	QGP	WEP	QGP4748	QGP
165991261	QGP	WEP	QGP4740	QGP
168771029	QGP	WEP	QGP4739	QGP
154697815	QGP	WEP	QGP4736	QGP
159276626	QGP	WEP	QGP4734	QGP
158667782	QGP	WEP	QGP4721	QGP
157737912	QGP	WEP	QGP4717	QGP
135851445	QGP	WEP	QGP4707	QGP
120234503	QGP	WEP	QGP4692	QGP
162940857	QGP	WEP	QGP4689	QGP
156593511	QGP	WEP	QGP4680	QGP
144961149	QGP	WEP	QGP4676	QGP
159558172	QGP	WEP	QGP4675	QGP
150345970	QGP	WEP	QGP4671	QGP
153106956	QGP	WEP	QGP4670	QGP
160725532	QGP	WEP	QGP4669	QGP
160080103	QGP	WEP	QGP4666	QGP
153541037	QGP	WEP	QGP4664	QGP
157774025	QGP	WEP	QGP4663	QGP
149598793	QGP	WEP	QGP4657	QGP
149547952	QGP	WEP	QGP4656	QGP
134314479	QGP	WEP	QGP4654	QGP
148596116	QGP	WEP	QGP4651	QGP
148093515	QGP	WEP	QGP4650	QGP
135988713	QGP	WEP	QGP4649	QGP
151142486	QGP	WEP	QGP4648	QGP
143095921	QGP	WEP	QGP4646	QGP
147723656	QGP	WEP	QGP4644	QGP
147968990	QGP	WEP	QGP4643	QGP
153069791	QGP	WEP	QGP4642	QGP
160419815	QGP	WEP	QGP4641	QGP
157053218	QGP	WEP	QGP4640	QGP
139359054	QGP	WEP	QGP4639	QGP
155860432	QGP	WEP	QGP4638	QGP
146229834	QGP	WEP	QGP4635	QGP
158033123	QGP	WEP	QGP4630	QGP
141354258	QGP	WEP	QGP4625	QGP
145219820	QGP	WEP	QGP4612	QGP
150767339	QGP	WEP	QGP4611	QGP
136609068	QGP	WEP	QGP4609	QGP
147921871	QGP	WEP	QGP4608	QGP
154374166	QGP	WEP	QGP4607	QGP
154909400	QGP	WEP	QGP4604	QGP
157298775	QGP	WEP	QGP4602	QGP
141841298	QGP	WEP	QGP4599	QGP
159229285	QGP	WEP	QGP4595	QGP
141754834	QGP	WEP	QGP4590	QGP
162444948	QGP	WEP	QGP4589	QGP
158977801	QGP	WEP	QGP4588	QGP
154690223	QGP	WEP	QGP4584	QGP
155085480	QGP	WEP	QGP4583	QGP
154065120	QGP	WEP	QGP4582	QGP
158673571	QGP	WEP	QGP4581	QGP
147101559	QGP	WEP	QGP4572	QGP
148342471	QGP	WEP	QGP4571	QGP
143293480	QGP	WEP	QGP4565	QGP
161892528	QGP	WEP	QGP4563	QGP
144164927	QGP	WEP	QGP4562	QGP
145080777	QGP	WEP	QGP4561	QGP
155254324	QGP	WEP	QGP4559	QGP
150934608	QGP	WEP	QGP4556	QGP
141068689	QGP	WEP	QGP4554	QGP
142032717	QGP	WEP	QGP4546	QGP
147115974	QGP	WEP	QGP4544	QGP
152938374	QGP	WEP	QGP4542	QGP
160623399	QGP	WEP	QGP4539	QGP
136922769	QGP	WEP	QGP4535	QGP
158393606	QGP	WEP	QGP4531	QGP
149318321	QGP	WEP	QGP4527	QGP
153009495	QGP	WEP	QGP4523	QGP
166593721	QGP	WEP	QGP4510	QGP
147227304	QGP	WEP	QGP4508	QGP
146261723	QGP	WEP	QGP4505	QGP
151812486	QGP	WEP	QGP4504	QGP
161571933	QGP	WEP	QGP4503	QGP
137606414	QGP	WEP	QGP4496	QGP
153011986	QGP	WEP	QGP4495	QGP
162285948	QGP	WEP	QGP4488	QGP
157083718	QGP	WEP	QGP4486	QGP
152334777	QGP	WEP	QGP4482	QGP
154191511	QGP	WEP	QGP4480	QGP
154257625	QGP	WEP	QGP4479	QGP
159144017	QGP	WEP	QGP4478	QGP
143211917	QGP	WEP	QGP4477	QGP
146593278	QGP	WEP	QGP4471	QGP
150225393	QGP	WEP	QGP4470	QGP
149495234	QGP	WEP	QGP4469	QGP
162986918	QGP	WEP	QGP4467	QGP
122466237	QGP	WEP	QGP4466	QGP
138241091	QGP	WEP	QGP4464	QGP
149528177	QGP	WEP	QGP4463	QGP
159868323	QGP	WEP	QGP4462	QGP
152468017	QGP	WEP	QGP4461	QGP
153686636	QGP	WEP	QGP4459	QGP
149580168	QGP	WEP	QGP4458	QGP
145902207	QGP	WEP	QGP4457	QGP
141620183	QGP	WEP	QGP4456	QGP
156214215	QGP	WEP	QGP4455	QGP
161923642	QGP	WEP	QGP4453	QGP
158811691	QGP	WEP	QGP4450	QGP
151998455	QGP	WEP	QGP4449	QGP
155300151	QGP	WEP	QGP4448	QGP
157810113	QGP	WEP	QGP4447	QGP
150526280	QGP	WEP	QGP4445	QGP
151104480	QGP	WEP	QGP4441	QGP
159582499	QGP	WEP	QGP4439	QGP
148073735	QGP	WEP	QGP4438	QGP
162082663	QGP	WEP	QGP4437	QGP
165193232	QGP	WEP	QGP4432	QGP
151795940	QGP	WEP	QGP4431	QGP
151893727	QGP	WEP	QGP4429	QGP
151205754	QGP	WEP	QGP4426	QGP
161879413	QGP	WEP	QGP4425	QGP
150547135	QGP	WEP	QGP4417	QGP
164637803	QGP	WEP	QGP4415	QGP
152607941	QGP	WEP	QGP4413	QGP
156096593	QGP	WEP	QGP4411	QGP
139156820	QGP	WEP	QGP4406	QGP
152138101	QGP	WEP	QGP4405	QGP
158150108	QGP	WEP	QGP4404	QGP
156289262	QGP	WEP	QGP4403	QGP
151832238	QGP	WEP	QGP4399	QGP
141597482	QGP	WEP	QGP4398	QGP
152657633	QGP	WEP	QGP4394	QGP
148592608	QGP	WEP	QGP4392	QGP
153704980	QGP	WEP	QGP4391	QGP
155434223	QGP	WEP	QGP4387	QGP
160960094	QGP	WEP	QGP4382	QGP
164435306	QGP	WEP	QGP4380	QGP
160492841	QGP	WEP	QGP4374	QGP
146371597	QGP	WEP	QGP4361	QGP
141211082	QGP	WEP	QGP4356	QGP
139985520	QGP	WEP	QGP4355	QGP
162743395	QGP	WEP	QGP4354	QGP
162356825	QGP	WEP	QGP4353	QGP
161264314	QGP	WEP	QGP4340	QGP
160774927	QGP	WEP	QGP4338	QGP
153551033	QGP	WEP	QGP4337	QGP
161765810	QGP	WEP	QGP4336	QGP
163126904	QGP	WEP	QGP4335	QGP
155178414	QGP	WEP	QGP4330	QGP
156764199	QGP	WEP	QGP4329	QGP
159510905	QGP	WEP	QGP4324	QGP
147145360	QGP	WEP	QGP4323	QGP
154325124	QGP	WEP	QGP4322	QGP
139431999	QGP	WEP	QGP4314	QGP
156787065	QGP	WEP	QGP4312	QGP
149407106	QGP	WEP	QGP4310	QGP
147563540	QGP	WEP	QGP4309	QGP
169853790	QGP	WEP	QGP4304	QGP
150789397	QGP	WEP	QGP4303	QGP
159891097	QGP	WEP	QGP4302	QGP
150186705	QGP	WEP	QGP4301	QGP
159869625	QGP	WEP	QGP4300	QGP
161958496	QGP	WEP	QGP4295	QGP
153031992	QGP	WEP	QGP4291	QGP
147045284	QGP	WEP	QGP4286	QGP
135228303	QGP	WEP	QGP4283	QGP
156561917	QGP	WEP	QGP4278	QGP
167222168	QGP	WEP	QGP4277	QGP
155356217	QGP	WEP	QGP4275	QGP
158203998	QGP	WEP	QGP4274	QGP
158463391	QGP	WEP	QGP4272	QGP
137489897	QGP	WEP	QGP4264	QGP
145706243	QGP	WEP	QGP4263	QGP
158490578	QGP	WEP	QGP4260	QGP
153688116	QGP	WEP	QGP4259	QGP
160570733	QGP	WEP	QGP4258	QGP
151537529	QGP	WEP	QGP4257	QGP
133901567	QGP	WEP	QGP4254	QGP
153500000	QGP	WEP	QGP4253	QGP
157377124	QGP	WEP	QGP4252	QGP
159340084	QGP	WEP	QGP4245	QGP
152193069	QGP	WEP	QGP4243	QGP
166863394	QGP	WEP	QGP4240	QGP
154012339	QGP	WEP	QGP4238	QGP
153617490	QGP	WEP	QGP4236	QGP
147425740	QGP	WEP	QGP4228	QGP
165281202	QGP	WEP	QGP4227	QGP
157424824	QGP	WEP	QGP4224	QGP
153452055	QGP	WEP	QGP4222	QGP
149908842	QGP	WEP	QGP4220	QGP
130686475	QGP	WEP	QGP4219	QGP
153574746	QGP	WEP	QGP4216	QGP
136467282	QGP	WEP	QGP4213	QGP
144862847	QGP	WEP	QGP4209	QGP
165447285	QGP	WEP	QGP4207	QGP
143442270	QGP	WEP	QGP4206	QGP
143489285	QGP	WEP	QGP4202	QGP
147053559	QGP	WEP	QGP4201	QGP
162140889	QGP	WEP	QGP4200	QGP
147476749	QGP	WEP	QGP4199	QGP
150878382	QGP	WEP	QGP4193	QGP
154041016	QGP	WEP	QGP4191	QGP
147659939	QGP	WEP	QGP4182	QGP
147323921	QGP	WEP	QGP4178	QGP
162312745	QGP	WEP	QGP4176	QGP
154135161	QGP	WEP	QGP4175	QGP
150918714	QGP	WEP	QGP4172	QGP
123166000	QGP	WEP	QGP4168	QGP
148376903	QGP	WEP	QGP4145	QGP
152696525	QGP	WEP	QGP4138	QGP
141964837	QGP	WEP	QGP4132	QGP
140850584	QGP	WEP	QGP4128	QGP
157662607	QGP	WEP	QGP4123	QGP
140660642	QGP	WEP	QGP4117	QGP
157255405	QGP	WEP	QGP4114	QGP
152467918	QGP	WEP	QGP4106	QGP
158347913	QGP	WEP	QGP4096	QGP
136633222	QGP	WEP	QGP4095	QGP
158768728	QGP	WEP	QGP4093	QGP
164420887	QGP	WEP	QGP4085	QGP
145683825	QGP	WEP	QGP4084	QGP
155430955	QGP	WEP	QGP4083	QGP
161690652	QGP	WEP	QGP4078	QGP
152722637	QGP	WEP	QGP4077	QGP
160768241	QGP	WEP	QGP4074	QGP
144454729	QGP	WEP	QGP4072	QGP
149903497	QGP	WEP	QGP4071	QGP
148352407	QGP	WEP	QGP4069	QGP
141619403	QGP	WEP	QGP4068	QGP
157766313	QGP	WEP	QGP4065	QGP
160252558	QGP	WEP	QGP4062	QGP
164402253	QGP	WEP	QGP4061	QGP
140431958	QGP	WEP	QGP4059	QGP
163358241	QGP	WEP	QGP4058	QGP
161011644	QGP	WEP	QGP4053	QGP
163378551	QGP	WEP	QGP4039	QGP
153215605	QGP	WEP	QGP4038	QGP
156556517	QGP	WEP	QGP4037	QGP
155905751	QGP	WEP	QGP4036	QGP
158027361	QGP	WEP	QGP4035	QGP
159951686	QGP	WEP	QGP4034	QGP
152868102	QGP	WEP	QGP4030	QGP
157913409	QGP	WEP	QGP4027	QGP
165814957	QGP	WEP	QGP4024	QGP
152305522	QGP	WEP	QGP4020	QGP
145105078	QGP	WEP	QGP4012	QGP
159566530	QGP	WEP	QGP4011	QGP
147542149	QGP	WEP	QGP4006	QGP
158476666	QGP	WEP	QGP3994	QGP
165874292	QGP	WEP	QGP3991	QGP
144555243	QGP	WEP	QGP3980	QGP
168414724	QGP	WEP	QGP3978	QGP
153965127	QGP	WEP	QGP3971	QGP
146838390	QGP	WEP	QGP3968	QGP
154511549	QGP	WEP	QGP3966	QGP
151346813	QGP	WEP	QGP3965	QGP
158200619	QGP	WEP	QGP3961	QGP
155436524	QGP	WEP	QGP3955	QGP
151722740	QGP	WEP	QGP3953	QGP
158796971	QGP	WEP	QGP3948	QGP
171131721	QGP	WEP	QGP3944	QGP
163751865	QGP	WEP	QGP3938	QGP
164303491	QGP	WEP	QGP3937	QGP
152652995	QGP	WEP	QGP3934	QGP
164309295	QGP	WEP	QGP3930	QGP
147014310	QGP	WEP	QGP3927	QGP
162191652	QGP	WEP	QGP3920	QGP
162168899	QGP	WEP	QGP3914	QGP
149848835	QGP	WEP	QGP3909	QGP
148015048	QGP	WEP	QGP3899	QGP
155963910	QGP	WEP	QGP3896	QGP
154318052	QGP	WEP	QGP3894	QGP
141820833	QGP	WEP	QGP3893	QGP
160882426	QGP	WEP	QGP3891	QGP
161603936	QGP	WEP	QGP3889	QGP
167054228	QGP	WEP	QGP3887	QGP
157040207	QGP	WEP	QGP3885	QGP
148615550	QGP	WEP	QGP3884	QGP
150825530	QGP	WEP	QGP3880	QGP
159844453	QGP	WEP	QGP3879	QGP
153384651	QGP	WEP	QGP3876	QGP
163031228	QGP	WEP	QGP3875	QGP
150520918	QGP	WEP	QGP3874	QGP
151557432	QGP	WEP	QGP3872	QGP
151591434	QGP	WEP	QGP3870	QGP
160562638	QGP	WEP	QGP3864	QGP
145559959	QGP	WEP	QGP3861	QGP
152013764	QGP	WEP	QGP3860	QGP
151701006	QGP	WEP	QGP3856	QGP
155416758	QGP	WEP	QGP3855	QGP
158812461	QGP	WEP	QGP3846	QGP
145931581	QGP	WEP	QGP3842	QGP
152159290	QGP	WEP	QGP3838	QGP
139068806	QGP	WEP	QGP3825	QGP
150809822	QGP	WEP	QGP3823	QGP
152258483	QGP	WEP	QGP3821	QGP
156532410	QGP	WEP	QGP3818	QGP
158026286	QGP	WEP	QGP3811	QGP
153430810	QGP	WEP	QGP3808	QGP
151835279	QGP	WEP	QGP3801	QGP
172500578	QGP	WEP	QGP3798	QGP
157100916	QGP	WEP	QGP3794	QGP
155844435	QGP	WEP	QGP3786	QGP
155712206	QGP	WEP	QGP3785	QGP
160507161	QGP	WEP	QGP3782	QGP
159532905	QGP	WEP	QGP3778	QGP
152690235	QGP	WEP	QGP3773	QGP
152708114	QGP	WEP	QGP3772	QGP
166660107	QGP	WEP	QGP3771	QGP
160904427	QGP	WEP	QGP3770	QGP
147429370	QGP	WEP	QGP3768	QGP
163396490	QGP	WEP	QGP3767	QGP
163926727	QGP	WEP	QGP3766	QGP
151777336	QGP	WEP	QGP3765	QGP
139315110	QGP	WEP	QGP3763	QGP
148122441	QGP	WEP	QGP3755	QGP
143041772	QGP	WEP	QGP3754	QGP
155015690	QGP	WEP	QGP3749	QGP
161221956	QGP	WEP	QGP3748	QGP
147439001	QGP	WEP	QGP3746	QGP
150661770	QGP	WEP	QGP3743	QGP
169481716	QGP	WEP	QGP3739	QGP
131693771	QGP	WEP	QGP3733	QGP
161308238	QGP	WEP	QGP3730	QGP
164442521	QGP	WEP	QGP3728	QGP
143312907	QGP	WEP	QGP3725	QGP
155479198	QGP	WEP	QGP3717	QGP
156559212	QGP	WEP	QGP3715	QGP
159202086	QGP	WEP	QGP3713	QGP
132272637	QGP	WEP	QGP3712	QGP
156302851	QGP	WEP	QGP3709	QGP
158380529	QGP	WEP	QGP3708	QGP
158047378	QGP	WEP	QGP3705	QGP
160373090	QGP	WEP	QGP3699	QGP
152035088	QGP	WEP	QGP3694	QGP
161074888	QGP	WEP	QGP3687	QGP
165794991	QGP	WEP	QGP3680	QGP
152783368	QGP	WEP	QGP3674	QGP
155200720	QGP	WEP	QGP3673	QGP
156734973	QGP	WEP	QGP3667	QGP
140975199	QGP	WEP	QGP3666	QGP
165260126	QGP	WEP	QGP3665	QGP
132931089	QGP	WEP	QGP3657	QGP
149899379	QGP	WEP	QGP3654	QGP
160214133	QGP	WEP	QGP3651	QGP
154542909	QGP	WEP	QGP3649	QGP
158104698	QGP	WEP	QGP3645	QGP
154327404	QGP	WEP	QGP3643	QGP
148802477	QGP	WEP	QGP3632	QGP
154304284	QGP	WEP	QGP3630	QGP
160268233	QGP	WEP	QGP3629	QGP
147283093	QGP	WEP	QGP3624	QGP
145040300	QGP	WEP	QGP3623	QGP
154934949	QGP	WEP	QGP3621	QGP
150416958	QGP	WEP	QGP3619	QGP
145171379	QGP	WEP	QGP3616	QGP
155199856	QGP	WEP	QGP3613	QGP
143664912	QGP	WEP	QGP3612	QGP
160551497	QGP	WEP	QGP3610	QGP
153957359	QGP	WEP	QGP3609	QGP
161220067	QGP	WEP	QGP3606	QGP
158254990	QGP	WEP	QGP3603	QGP
139758421	QGP	WEP	QGP3598	QGP
144617100	QGP	WEP	QGP3596	QGP
138886842	QGP	WEP	QGP3595	QGP
153191148	QGP	WEP	QGP3589	QGP
157116950	QGP	WEP	QGP3584	QGP
144308143	QGP	WEP	QGP3578	QGP
159726761	QGP	WEP	QGP3573	QGP
158743468	QGP	WEP	QGP3566	QGP
160630573	QGP	WEP	QGP3565	QGP
159242759	QGP	WEP	QGP3558	QGP
160911372	QGP	WEP	QGP3554	QGP
165509557	QGP	WEP	QGP3550	QGP
156060127	QGP	WEP	QGP3547	QGP
146075610	QGP	WEP	QGP3539	QGP
152405594	QGP	WEP	QGP3537	QGP
150945854	QGP	WEP	QGP3533	QGP
141482042	QGP	WEP	QGP3526	QGP
138931399	QGP	WEP	QGP3525	QGP
159705008	QGP	WEP	QGP3522	QGP
164851718	QGP	WEP	QGP3518	QGP
148515184	QGP	WEP	QGP3517	QGP
153272174	QGP	WEP	QGP3509	QGP
158637417	QGP	WEP	QGP3504	QGP
161256277	QGP	WEP	QGP3502	QGP
144900167	QGP	WEP	QGP3501	QGP
148618976	QGP	WEP	QGP3468	QGP
145560404	QGP	WEP	QGP3462	QGP
168300879	QGP	WEP	QGP3443	QGP
160419388	QGP	WEP	QGP3432	QGP
150106145	QGP	WEP	QGP3428	QGP
155654208	QGP	WEP	QGP3426	QGP
153618763	QGP	WEP	QGP3421	QGP
157083136	QGP	WEP	QGP3403	QGP
151839221	QGP	WEP	QGP3378	QGP
149132248	QGP	WEP	QGP3374	QGP
156111802	QGP	WEP	QGP3370	QGP
159067843	QGP	WEP	QGP3364	QGP
152480244	QGP	WEP	QGP3360	QGP
137313027	QGP	WEP	QGP3356	QGP
158843870	QGP	WEP	QGP3346	QGP
154906430	QGP	WEP	QGP3345	QGP
154263634	QGP	WEP	QGP3344	QGP
145910891	QGP	WEP	QGP3337	QGP
152608804	QGP	WEP	QGP3332	QGP
147310647	QGP	WEP	QGP3323	QGP
158343833	QGP	WEP	QGP3322	QGP
163018190	QGP	WEP	QGP3321	QGP
159130413	QGP	WEP	QGP3316	QGP
153726531	QGP	WEP	QGP3310	QGP
152309928	QGP	WEP	QGP3307	QGP
149523769	QGP	WEP	QGP3305	QGP
145121031	QGP	WEP	QGP3303	QGP
160576670	QGP	WEP	QGP3302	QGP
159374161	QGP	WEP	QGP3301	QGP
151581184	QGP	WEP	QGP3299	QGP
166737976	QGP	WEP	QGP3294	QGP
150422241	QGP	WEP	QGP3289	QGP
147751835	QGP	WEP	QGP3288	QGP
157709040	QGP	WEP	QGP3287	QGP
132216109	QGP	WEP	QGP3273	QGP
166833810	QGP	WEP	QGP3271	QGP
147714157	QGP	WEP	QGP3261	QGP
159205814	QGP	WEP	QGP3258	QGP
154061607	QGP	WEP	QGP3257	QGP
149262780	QGP	WEP	QGP3256	QGP
162643125	QGP	WEP	QGP3254	QGP
154503665	QGP	WEP	QGP3252	QGP
165482279	QGP	WEP	QGP3251	QGP
154796915	QGP	WEP	QGP3249	QGP
134344484	QGP	WEP	QGP3248	QGP
160197808	QGP	WEP	QGP3242	QGP
155714456	QGP	WEP	QGP3235	QGP
142814335	QGP	WEP	QGP3221	QGP
155381045	QGP	WEP	QGP3219	QGP
159658189	QGP	WEP	QGP3211	QGP
157777795	QGP	WEP	QGP3207	QGP
165919045	QGP	WEP	QGP3206	QGP
160775717	QGP	WEP	QGP3204	QGP
146566173	QGP	WEP	QGP3202	QGP
152386538	QGP	WEP	QGP3201	QGP
155635634	QGP	WEP	QGP3194	QGP
161887318	QGP	WEP	QGP3182	QGP
144312698	QGP	WEP	QGP3175	QGP
153238415	QGP	WEP	QGP3163	QGP
163690652	QGP	WEP	QGP3161	QGP
165208306	QGP	WEP	QGP3154	QGP
149983729	QGP	WEP	QGP3146	QGP
160358708	QGP	WEP	QGP3139	QGP
164461902	QGP	WEP	QGP3138	QGP
147366826	QGP	WEP	QGP3136	QGP
155418054	QGP	WEP	QGP3134	QGP
170741192	QGP	WEP	QGP3120	QGP
154081540	QGP	WEP	QGP3119	QGP
147967430	QGP	WEP	QGP3115	QGP
151231895	QGP	WEP	QGP3112	QGP
165524509	QGP	WEP	QGP3096	QGP
153785756	QGP	WEP	QGP3095	QGP
155443172	QGP	WEP	QGP3078	QGP
142816126	QGP	WEP	QGP3073	QGP
143993406	QGP	WEP	QGP3068	QGP
159577625	QGP	WEP	QGP3058	QGP
138855935	QGP	WEP	QGP3047	QGP
161137997	QGP	WEP	QGP3039	QGP
153925433	QGP	WEP	QGP3031	QGP
159055363	QGP	WEP	QGP3008	QGP
149942389	QGP	WEP	QGP2999	QGP
152897757	QGP	WEP	QGP2985	QGP
140801804	QGP	WEP	QGP2978	QGP
158841987	QGP	WEP	QGP2966	QGP
166838405	QGP	WEP	QGP2964	QGP
155440493	QGP	WEP	QGP2963	QGP
168486896	QGP	WEP	QGP2959	QGP
155099070	QGP	WEP	QGP2958	QGP
160035350	QGP	WEP	QGP2928	QGP
134753820	QGP	WEP	QGP2927	QGP
156820988	QGP	WEP	QGP2903	QGP
162992459	QGP	WEP	QGP2902	QGP
148143008	QGP	WEP	QGP2886	QGP
160737679	QGP	WEP	QGP2884	QGP
157315715	QGP	WEP	QGP2882	QGP
152779926	QGP	WEP	QGP2858	QGP
144760364	QGP	WEP	QGP2845	QGP
154641803	QGP	WEP	QGP2842	QGP
166945151	QGP	WEP	QGP2838	QGP
152267661	QGP	WEP	QGP2828	QGP
157461470	QGP	WEP	QGP2806	QGP
156584163	QGP	WEP	QGP2801	QGP
152697277	QGP	WEP	QGP2800	QGP
162433727	QGP	WEP	QGP2799	QGP
153531770	QGP	WEP	QGP2798	QGP
141800059	QGP	WEP	QGP2795	QGP
138110023	QGP	WEP	QGP2794	QGP
159891893	QGP	WEP	QGP2778	QGP
132981032	QGP	WEP	QGP2776	QGP
162405327	QGP	WEP	QGP2774	QGP
148180220	QGP	WEP	QGP2766	QGP
148940577	QGP	WEP	QGP2765	QGP
153668303	QGP	WEP	QGP2764	QGP
161189434	QGP	WEP	QGP2759	QGP
162292454	QGP	WEP	QGP2744	QGP
166862211	QGP	WEP	QGP2743	QGP
158122401	QGP	WEP	QGP2742	QGP
155808161	QGP	WEP	QGP2741	QGP
162151018	QGP	WEP	QGP2739	QGP
137190389	QGP	WEP	QGP2732	QGP
146252301	QGP	WEP	QGP2727	QGP
156151732	QGP	WEP	QGP2725	QGP
159200268	QGP	WEP	QGP2723	QGP
167544308	QGP	WEP	QGP2722	QGP
151181457	QGP	WEP	QGP2719	QGP
161903019	QGP	WEP	QGP2718	QGP
154231052	QGP	WEP	QGP2714	QGP
154268838	QGP	WEP	QGP2707	QGP
159259363	QGP	WEP	QGP2704	QGP
162069836	QGP	WEP	QGP2692	QGP
157889866	QGP	WEP	QGP2686	QGP
161585589	QGP	WEP	QGP2663	QGP
163872210	QGP	WEP	QGP2660	QGP
154862101	QGP	WEP	QGP2658	QGP
153753603	QGP	WEP	QGP2656	QGP
158511709	QGP	WEP	QGP2650	QGP
149073176	QGP	WEP	QGP2648	QGP
159797970	QGP	WEP	QGP2644	QGP
164227955	QGP	WEP	QGP2625	QGP
150602293	QGP	WEP	QGP2622	QGP
140827349	QGP	WEP	QGP2621	QGP
164879425	QGP	WEP	QGP2615	QGP
162400012	QGP	WEP	QGP2593	QGP
153698879	QGP	WEP	QGP2585	QGP
140737803	QGP	WEP	QGP2582	QGP
155586929	QGP	WEP	QGP2580	QGP
161744141	QGP	WEP	QGP2579	QGP
156640028	QGP	WEP	QGP2573	QGP
157941162	QGP	WEP	QGP2564	QGP
156751212	QGP	WEP	QGP2556	QGP
164529212	QGP	WEP	QGP2545	QGP
171922347	QGP	WEP	QGP2526	QGP
156006324	QGP	WEP	QGP2523	QGP
148720145	QGP	WEP	QGP2515	QGP
141425206	QGP	WEP	QGP2512	QGP
149719584	QGP	WEP	QGP2509	QGP
144710573	QGP	WEP	QGP2486	QGP
142698533	QGP	WEP	QGP2473	QGP
162551907	QGP	WEP	QGP2472	QGP
170407146	QGP	WEP	QGP2463	QGP
160389210	QGP	WEP	QGP2462	QGP
163828582	QGP	WEP	QGP2461	QGP
155388917	QGP	WEP	QGP2457	QGP
155090627	QGP	WEP	QGP2456	QGP
135703022	QGP	WEP	QGP2455	QGP
161205489	QGP	WEP	QGP2453	QGP
149764615	QGP	WEP	QGP2442	QGP
158185076	QGP	WEP	QGP2436	QGP
156164775	QGP	WEP	QGP2428	QGP
165345098	QGP	WEP	QGP2409	QGP
149019686	QGP	WEP	QGP2407	QGP
150867966	QGP	WEP	QGP2400	QGP
160256736	QGP	WEP	QGP2391	QGP
153122202	QGP	WEP	QGP2374	QGP
151425707	QGP	WEP	QGP2371	QGP
167431098	QGP	WEP	QGP2357	QGP
162603331	QGP	WEP	QGP2353	QGP
157953913	QGP	WEP	QGP2352	QGP
154945613	QGP	WEP	QGP2345	QGP
158581396	QGP	WEP	QGP2337	QGP
142591355	QGP	WEP	QGP2332	QGP
150554485	QGP	WEP	QGP2318	QGP
153018275	QGP	WEP	QGP2312	QGP
140655563	QGP	WEP	QGP2311	QGP
150628459	QGP	WEP	QGP2308	QGP
160810994	QGP	WEP	QGP2302	QGP
150032259	QGP	WEP	QGP2300	QGP
156610061	QGP	WEP	QGP2297	QGP
156083713	QGP	WEP	QGP2296	QGP
151978889	QGP	WEP	QGP2294	QGP
157275779	QGP	WEP	QGP2293	QGP
153907248	QGP	WEP	QGP2291	QGP
163627883	QGP	WEP	QGP2284	QGP
151089028	QGP	WEP	QGP2283	QGP
163340573	QGP	WEP	QGP2282	QGP
153073697	QGP	WEP	QGP2278	QGP
161466454	QGP	WEP	QGP2276	QGP
159699915	QGP	WEP	QGP2270	QGP
152296332	QGP	WEP	QGP2260	QGP
165207198	QGP	WEP	QGP2255	QGP
161129501	QGP	WEP	QGP2254	QGP
161218116	QGP	WEP	QGP2252	QGP
150854603	QGP	WEP	QGP2250	QGP
141412207	QGP	WEP	QGP2233	QGP
151742285	QGP	WEP	QGP2220	QGP
158205512	QGP	WEP	QGP2218	QGP
149965003	QGP	WEP	QGP2205	QGP
157434273	QGP	WEP	QGP2204	QGP
157198553	QGP	WEP	QGP2197	QGP
150815629	QGP	WEP	QGP2196	QGP
164087356	QGP	WEP	QGP2175	QGP
150103722	QGP	WEP	QGP2155	QGP
153972629	QGP	WEP	QGP2148	QGP
154818872	QGP	WEP	QGP2136	QGP
136625558	QGP	WEP	QGP2128	QGP
151078346	QGP	WEP	QGP2116	QGP
148175298	QGP	WEP	QGP2111	QGP
145556627	QGP	WEP	QGP2108	QGP
148425445	QGP	WEP	QGP2106	QGP
141784927	QGP	WEP	QGP2102	QGP
157118110	QGP	WEP	QGP2096	QGP
161818961	QGP	WEP	QGP2088	QGP
145401954	QGP	WEP	QGP2085	QGP
158084756	QGP	WEP	QGP2080	QGP
169872254	QGP	WEP	QGP2078	QGP
165155426	QGP	WEP	QGP2073	QGP
144135810	QGP	WEP	QGP2070	QGP
149972299	QGP	WEP	QGP2067	QGP
148486119	QGP	WEP	QGP2058	QGP
150838948	QGP	WEP	QGP2057	QGP
154277976	QGP	WEP	QGP2052	QGP
155558655	QGP	WEP	QGP2046	QGP
141093848	QGP	WEP	QGP2026	QGP
159315415	QGP	WEP	QGP2024	QGP
163601521	QGP	WEP	QGP2023	QGP
153829543	QGP	WEP	QGP2021	QGP
162661295	QGP	WEP	QGP2017	QGP
169232139	QGP	WEP	QGP2016	QGP
146482201	QGP	WEP	QGP2011	QGP
140196900	QGP	WEP	QGP2009	QGP
163613913	QGP	WEP	QGP2008	QGP
150622567	QGP	WEP	QGP2001	QGP
153807387	QGP	WEP	QGP1999	QGP
157088186	QGP	WEP	QGP1992	QGP
149484479	QGP	WEP	QGP1990	QGP
151039779	QGP	WEP	QGP1974	QGP
135856015	QGP	WEP	QGP1971	QGP
148310545	QGP	WEP	QGP1970	QGP
156072139	QGP	WEP	QGP1968	QGP
161006999	QGP	WEP	QGP1947	QGP
163132443	QGP	WEP	QGP1928	QGP
158521590	QGP	WEP	QGP1906	QGP
163805717	QGP	WEP	QGP1905	QGP
155855827	QGP	WEP	QGP1903	QGP
159096710	QGP	WEP	QGP1902	QGP
160499617	QGP	WEP	QGP1899	QGP
148539170	QGP	WEP	QGP1892	QGP
147816902	QGP	WEP	QGP1852	QGP
156419207	QGP	WEP	QGP1850	QGP
158649294	QGP	WEP	QGP1848	QGP
155741856	QGP	WEP	QGP1839	QGP
155213444	QGP	WEP	QGP1835	QGP
162424688	QGP	WEP	QGP1834	QGP
148707286	QGP	WEP	QGP1833	QGP
146656715	QGP	WEP	QGP1832	QGP
157858030	QGP	WEP	QGP1824	QGP
147994916	QGP	WEP	QGP1823	QGP
148095051	QGP	WEP	QGP1815	QGP
158655381	QGP	WEP	QGP1811	QGP
154649757	QGP	WEP	QGP1809	QGP
154490190	QGP	WEP	QGP1808	QGP
150554447	QGP	WEP	QGP1802	QGP
155685202	QGP	WEP	QGP1769	QGP
153458820	QGP	WEP	QGP1768	QGP
157436789	QGP	WEP	QGP1766	QGP
153796089	QGP	WEP	QGP1755	QGP
152656659	QGP	WEP	QGP1754	QGP
143604874	QGP	WEP	QGP1753	QGP
151707358	QGP	WEP	QGP1743	QGP
149247640	QGP	WEP	QGP1742	QGP
153494364	QGP	WEP	QGP1740	QGP
146263221	QGP	WEP	QGP1734	QGP
160958805	QGP	WEP	QGP1732	QGP
153250361	QGP	WEP	QGP1730	QGP
146145723	QGP	WEP	QGP1728	QGP
154529656	QGP	WEP	QGP1723	QGP
159645453	QGP	WEP	QGP1721	QGP
144187461	QGP	WEP	QGP1720	QGP
151910143	QGP	WEP	QGP1719	QGP
154039326	QGP	WEP	QGP1717	QGP
157021526	QGP	WEP	QGP1712	QGP
145704693	QGP	WEP	QGP1710	QGP
150797244	QGP	WEP	QGP1706	QGP
146641924	QGP	WEP	QGP1705	QGP
156722850	QGP	WEP	QGP1682	QGP
153589579	QGP	WEP	QGP1674	QGP
153261733	QGP	WEP	QGP1668	QGP
151564269	QGP	WEP	QGP1665	QGP
160541226	QGP	WEP	QGP1663	QGP
162965671	QGP	WEP	QGP1652	QGP
147625538	QGP	WEP	QGP1644	QGP
149194836	QGP	WEP	QGP1643	QGP
156523548	QGP	WEP	QGP1640	QGP
152877563	QGP	WEP	QGP1639	QGP
152581229	QGP	WEP	QGP1636	QGP
158330180	QGP	WEP	QGP1628	QGP
160710120	QGP	WEP	QGP1618	QGP
148304262	QGP	WEP	QGP1617	QGP
154626958	QGP	WEP	QGP1614	QGP
62610469	QGP	WEP	QGP1613	QGP
153707207	QGP	WEP	QGP1611	QGP
162809575	QGP	WEP	QGP1603	QGP
160256466	QGP	WEP	QGP1596	QGP
153544438	QGP	WEP	QGP1584	QGP
163608372	QGP	WEP	QGP1574	QGP
160407966	QGP	WEP	QGP1568	QGP
141176906	QGP	WEP	QGP1555	QGP
81048265	QGP	WEP	QGP1554	QGP
150971912	QGP	WEP	QGP1546	QGP
156439212	QGP	WEP	QGP1543	QGP
158558529	QGP	WEP	QGP1535	QGP
151901093	QGP	WEP	QGP1523	QGP
153625753	QGP	WEP	QGP1522	QGP
147479384	QGP	WEP	QGP1521	QGP
135319293	QGP	WEP	QGP1517	QGP
155639222	QGP	WEP	QGP1493	QGP
149682326	QGP	WEP	QGP1490	QGP
157094165	QGP	WEP	QGP1485	QGP
146149799	QGP	WEP	QGP1466	QGP
160586841	QGP	WEP	QGP1463	QGP
153352556	QGP	WEP	QGP1461	QGP
139728676	QGP	WEP	QGP1459	QGP
151033448	QGP	WEP	QGP1455	QGP
164188968	QGP	WEP	QGP1447	QGP
133277520	QGP	WEP	QGP1434	QGP
148218116	QGP	WEP	QGP1432	QGP
131895479	QGP	WEP	QGP1428	QGP
145917431	QGP	WEP	QGP1427	QGP
144211640	QGP	WEP	QGP1425	QGP
160654601	QGP	WEP	QGP1413	QGP
149249337	QGP	WEP	QGP1412	QGP
165146893	QGP	WEP	QGP1411	QGP
154214355	QGP	WEP	QGP1408	QGP
158025802	QGP	WEP	QGP1394	QGP
140965727	QGP	WEP	QGP1392	QGP
150992072	QGP	WEP	QGP1383	QGP
164109148	QGP	WEP	QGP1374	QGP
164570476	QGP	WEP	QGP1370	QGP
152411442	QGP	WEP	QGP1361	QGP
146872107	QGP	WEP	QGP1356	QGP
147313890	QGP	WEP	QGP1355	QGP
158600297	QGP	WEP	QGP1353	QGP
166640770	QGP	WEP	QGP1352	QGP
163633358	QGP	WEP	QGP1341	QGP
155300903	QGP	WEP	QGP1337	QGP
160874805	QGP	WEP	QGP1334	QGP
160145370	QGP	WEP	QGP1321	QGP
161850152	QGP	WEP	QGP1319	QGP
164465469	QGP	WEP	QGP1312	QGP
168504262	QGP	WEP	QGP1310	QGP
168862731	QGP	WEP	QGP1303	QGP
156676897	QGP	WEP	QGP1301	QGP
161583487	QGP	WEP	QGP1294	QGP
153850071	QGP	WEP	QGP1272	QGP
136902500	QGP	WEP	QGP1265	QGP
151113255	QGP	WEP	QGP1259	QGP
141695933	QGP	WEP	QGP1254	QGP
158450020	QGP	WEP	QGP1239	QGP
152026645	QGP	WEP	QGP1238	QGP
175172524	QGP	WEP	QGP1236	QGP
166493683	QGP	WEP	QGP1208	QGP
137766729	QGP	WEP	QGP1207	QGP
148697377	QGP	WEP	QGP1205	QGP
145497589	QGP	WEP	QGP1202	QGP
150874171	QGP	WEP	QGP1201	QGP
136009596	QGP	WEP	QGP1178	QGP
154365157	QGP	WEP	QGP1162	QGP
165804948	QGP	WEP	QGP1153	QGP
148096481	QGP	WEP	QGP1151	QGP
151778436	QGP	WEP	QGP1150	QGP
142414083	QGP	WEP	QGP1146	QGP
171851751	QGP	WEP	QGP1145	QGP
161093967	QGP	WEP	QGP1135	QGP
144501842	QGP	WEP	QGP1134	QGP
156373939	QGP	WEP	QGP1128	QGP
153642055	QGP	WEP	QGP1102	QGP
138276920	QGP	WEP	QGP1100	QGP
146199362	QGP	WEP	QGP1099	QGP
138762968	QGP	WEP	QGP1098	QGP
138311074	QGP	WEP	QGP1093	QGP
155568167	QGP	WEP	QGP1091	QGP
163310652	QGP	WEP	QGP1083	QGP
141716011	QGP	WEP	QGP1082	QGP
155513238	QGP	WEP	QGP1075	QGP
151989132	QGP	WEP	QGP1073	QGP
137770249	QGP	WEP	QGP1064	QGP
146070119	QGP	WEP	QGP1063	QGP
159771507	QGP	WEP	QGP1051	QGP
157713737	QGP	WEP	QGP1050	QGP
157263933	QGP	WEP	QGP1046	QGP
167439899	QGP	WEP	QGP1044	QGP
141187691	QGP	WEP	QGP1024	QGP
158181598	QGP	WEP	QGP1023	QGP
147763286	QGP	WEP	QGP1019	QGP
148904875	QGP	WEP	QGP1018	QGP
148873509	QGP	WEP	QGP1016	QGP
154273337	QGP	WEP	QGP1009	QGP
155399192	QGP	WEP	QGP1008	QGP
158521638	QGP	WEP	QGP1007	QGP
161208546	QGP	WEP	QGP1004	QGP
157382948	QGP	WEP	QGP1002	QGP
158113408	QGP	WEP	QGP1001	QGP
148881430	QGP	WEP	QGP0992	QGP
154723165	QGP	WEP	QGP0976	QGP
134867082	QGP	WEP	QGP0975	QGP
160090686	QGP	WEP	QGP0969	QGP
163315064	QGP	WEP	QGP0964	QGP
155062611	QGP	WEP	QGP0963	QGP
148412835	QGP	WEP	QGP0961	QGP
152661195	QGP	WEP	QGP0959	QGP
151480307	QGP	WEP	QGP0958	QGP
161522308	QGP	WEP	QGP0957	QGP
161115840	QGP	WEP	QGP0956	QGP
157020927	QGP	WEP	QGP0954	QGP
148162501	QGP	WEP	QGP0938	QGP
160802335	QGP	WEP	QGP0937	QGP
161871544	QGP	WEP	QGP0935	QGP
149699755	QGP	WEP	QGP0928	QGP
145094849	QGP	WEP	QGP0925	QGP
150007103	QGP	WEP	QGP0924	QGP
147376708	QGP	WEP	QGP0922	QGP
164876557	QGP	WEP	QGP0917	QGP
161042297	QGP	WEP	QGP0915	QGP
145760668	QGP	WEP	QGP0913	QGP
160484734	QGP	WEP	QGP0912	QGP
156285630	QGP	WEP	QGP0894	QGP
155079634	QGP	WEP	QGP0893	QGP
150989187	QGP	WEP	QGP0892	QGP
156422426	QGP	WEP	QGP0888	QGP
154248178	QGP	WEP	QGP0879	QGP
163074676	QGP	WEP	QGP0876	QGP
153033833	QGP	WEP	QGP0875	QGP
149550815	QGP	WEP	QGP0874	QGP
150733941	QGP	WEP	QGP0869	QGP
157690150	QGP	WEP	QGP0865	QGP
160483375	QGP	WEP	QGP0859	QGP
159739522	QGP	WEP	QGP0855	QGP
163318230	QGP	WEP	QGP0853	QGP
148381720	QGP	WEP	QGP0852	QGP
166287166	QGP	WEP	QGP0847	QGP
162933527	QGP	WEP	QGP0846	QGP
157465697	QGP	WEP	QGP0844	QGP
153812799	QGP	WEP	QGP0843	QGP
165950623	QGP	WEP	QGP0834	QGP
164288214	QGP	WEP	QGP0831	QGP
159956710	QGP	WEP	QGP0812	QGP
158579374	QGP	WEP	QGP0811	QGP
157185438	QGP	WEP	QGP0810	QGP
160872726	QGP	WEP	QGP0792	QGP
147425680	QGP	WEP	QGP0784	QGP
151203408	QGP	WEP	QGP0771	QGP
155688789	QGP	WEP	QGP0767	QGP
147487566	QGP	WEP	QGP0765	QGP
140788918	QGP	WEP	QGP0764	QGP
141385352	QGP	WEP	QGP0761	QGP
159618921	QGP	WEP	QGP0760	QGP
157562390	QGP	WEP	QGP0753	QGP
137088929	QGP	WEP	QGP0752	QGP
161277666	QGP	WEP	QGP0747	QGP
148489420	QGP	WEP	QGP0738	QGP
164810250	QGP	WEP	QGP0734	QGP
153688449	QGP	WEP	QGP0731	QGP
151952222	QGP	WEP	QGP0730	QGP
148839874	QGP	WEP	QGP0726	QGP
162018910	QGP	WEP	QGP0711	QGP
142765462	QGP	WEP	QGP0709	QGP
146339615	QGP	WEP	QGP0708	QGP
148217606	QGP	WEP	QGP0707	QGP
161298458	QGP	WEP	QGP0703	QGP
149005690	QGP	WEP	QGP0701	QGP
149908536	QGP	WEP	QGP0699	QGP
146137163	QGP	WEP	QGP0697	QGP
155140761	QGP	WEP	QGP0696	QGP
150880738	QGP	WEP	QGP0689	QGP
152470939	QGP	WEP	QGP0688	QGP
151437658	QGP	WEP	QGP0675	QGP
161921777	QGP	WEP	QGP0670	QGP
157036927	QGP	WEP	QGP0660	QGP
161203929	QGP	WEP	QGP0659	QGP
150890914	QGP	WEP	QGP0651	QGP
155139205	QGP	WEP	QGP0650	QGP
160475048	QGP	WEP	QGP0649	QGP
156846749	QGP	WEP	QGP0646	QGP
145109011	QGP	WEP	QGP0637	QGP
157175996	QGP	WEP	QGP0636	QGP
163362099	QGP	WEP	QGP0635	QGP
149057793	QGP	WEP	QGP0633	QGP
138477003	QGP	WEP	QGP0631	QGP
160501962	QGP	WEP	QGP0622	QGP
165013123	QGP	WEP	QGP0620	QGP
138417028	QGP	WEP	QGP0619	QGP
160670543	QGP	WEP	QGP0617	QGP
158098816	QGP	WEP	QGP0616	QGP
146958625	QGP	WEP	QGP0614	QGP
146237908	QGP	WEP	QGP0597	QGP
147831971	QGP	WEP	QGP0596	QGP
140999336	QGP	WEP	QGP0595	QGP
160196991	QGP	WEP	QGP0592	QGP
151998890	QGP	WEP	QGP0591	QGP
157235425	QGP	WEP	QGP0587	QGP
152843123	QGP	WEP	QGP0584	QGP
161284795	QGP	WEP	QGP0580	QGP
156942341	QGP	WEP	QGP0570	QGP
158253385	QGP	WEP	QGP0565	QGP
161321473	QGP	WEP	QGP0562	QGP
146784196	QGP	WEP	QGP0557	QGP
156491054	QGP	WEP	QGP0548	QGP
166391472	QGP	WEP	QGP0544	QGP
154322018	QGP	WEP	QGP0541	QGP
159746223	QGP	WEP	QGP0540	QGP
134707980	QGP	WEP	QGP0539	QGP
137617298	QGP	WEP	QGP0537	QGP
166395060	QGP	WEP	QGP0526	QGP
158705687	QGP	WEP	QGP0522	QGP
153434490	QGP	WEP	QGP0520	QGP
147304909	QGP	WEP	QGP0518	QGP
162349231	QGP	WEP	QGP0514	QGP
147691422	QGP	WEP	QGP0513	QGP
163174253	QGP	WEP	QGP0511	QGP
149968776	QGP	WEP	QGP0509	QGP
160734333	QGP	WEP	QGP0504	QGP
155914571	QGP	WEP	QGP0501	QGP
156913374	QGP	WEP	QGP0496	QGP
142362090	QGP	WEP	QGP0489	QGP
152482387	QGP	WEP	QGP0487	QGP
157399051	QGP	WEP	QGP0475	QGP
163083296	QGP	WEP	QGP0473	QGP
138553642	QGP	WEP	QGP0472	QGP
149221331	QGP	WEP	QGP0456	QGP
158756962	QGP	WEP	QGP0446	QGP
153378255	QGP	WEP	QGP0437	QGP
161731083	QGP	WEP	QGP0435	QGP
155490341	QGP	WEP	QGP0428	QGP
156192996	QGP	WEP	QGP0425	QGP
156309393	QGP	WEP	QGP0423	QGP
143878546	QGP	WEP	QGP0421	QGP
155233889	QGP	WEP	QGP0420	QGP
149472564	QGP	WEP	QGP0416	QGP
160896769	QGP	WEP	QGP0405	QGP
164952984	QGP	WEP	QGP0397	QGP
171525850	QGP	WEP	QGP0390	QGP
163224106	QGP	WEP	QGP0388	QGP
151133392	QGP	WEP	QGP0385	QGP
143148546	QGP	WEP	QGP0384	QGP
144162281	QGP	WEP	QGP0382	QGP
166749601	QGP	WEP	QGP0380	QGP
160656302	QGP	WEP	QGP0371	QGP
152222296	QGP	WEP	QGP0361	QGP
154427111	QGP	WEP	QGP0336	QGP
168168262	QGP	WEP	QGP0334	QGP
157927364	QGP	WEP	QGP0333	QGP
153356599	QGP	WEP	QGP0315	QGP
151499491	QGP	WEP	QGP0313	QGP
157051935	QGP	WEP	QGP0296	QGP
12797993	QGP	WEP	QGP0285	QGP
157218944	QGP	WEP	QGP0281	QGP
157910816	QGP	WEP	QGP0280	QGP
164461927	QGP	WEP	QGP0279	QGP
146811345	QGP	WEP	QGP0258	QGP
146499964	QGP	WEP	QGP0251	QGP
136770184	QGP	WEP	QGP0248	QGP
153922602	QGP	WEP	QGP0244	QGP
160609558	QGP	WEP	QGP0239	QGP
149291686	QGP	WEP	QGP0237	QGP
158957884	QGP	WEP	QGP0229	QGP
147782775	QGP	WEP	QGP0226	QGP
162477323	QGP	WEP	QGP0212	QGP
164534053	QGP	WEP	QGP0208	QGP
150393198	QGP	WEP	QGP0200	QGP
164273263	QGP	WEP	QGP0197	QGP
153232547	QGP	WEP	QGP0191	QGP
135165974	QGP	WEP	QGP0189	QGP
149897680	QGP	WEP	QGP0187	QGP
156585305	QGP	WEP	QGP0184	QGP
141318492	QGP	WEP	QGP0178	QGP
144858220	QGP	WEP	QGP0174	QGP
158752242	QGP	WEP	QGP0173	QGP
152216225	QGP	WEP	QGP0170	QGP
158033308	QGP	WEP	QGP0163	QGP
167672850	QGP	WEP	QGP0158	QGP
163245034	QGP	WEP	QGP0157	QGP
150488533	QGP	WEP	QGP0156	QGP
152426109	QGP	WEP	QGP0155	QGP
160154528	QGP	WEP	QGP0139	QGP
157945832	QGP	WEP	QGP0137	QGP
136456546	QGP	WEP	QGP0135	QGP
150996892	QGP	WEP	QGP0134	QGP
131939005	QGP	WEP	QGP0131	QGP
160182054	QGP	WEP	QGP0126	QGP
158610507	QGP	WEP	QGP0123	QGP
150868543	QGP	WEP	QGP0122	QGP
150884734	QGP	WEP	QGP0121	QGP
142899287	QGP	WEP	QGP0119	QGP
160479090	QGP	WEP	QGP0113	QGP
162944568	QGP	WEP	QGP0112	QGP
155299281	QGP	WEP	QGP0111	QGP
136245047	QGP	WEP	QGP0110	QGP
145277322	QGP	WEP	QGP0109	QGP
144107059	QGP	WEP	QGP0107	QGP
139448825	QGP	WEP	QGP0102	QGP
157748239	QGP	WEP	QGP0101	QGP
143084904	QGP	WEP	QGP0098	QGP
153041470	QGP	WEP	QGP0093	QGP
162898830	QGP	WEP	QGP0090	QGP
168094313	QGP	WEP	QGP0083	QGP
163050519	QGP	WEP	QGP0079	QGP
134095199	QGP	WEP	QGP0073	QGP
154100827	QGP	WEP	QGP0071	QGP
146953470	QGP	WEP	QGP0066	QGP
159053002	QGP	WEP	QGP0064	QGP
147517337	QGP	WEP	QGP0061	QGP
168597229	QGP	WEP	QGP0048	QGP
154677067	QGP	WEP	QGP0044	QGP
153875487	QGP	WEP	QGP0042	QGP
146983462	QGP	WEP	QGP0039	QGP
156088112	QGP	WEP	QGP0036	QGP
148849967	QGP	WEP	QGP0034	QGP
162564664	QGP	WEP	QGP0031	QGP
151168065	QGP	WEP	QGP0027	QGP
148905184	QGP	WEP	QGP0022	QGP
139869398	QGP	WEP	QGP0019	QGP
147227436	QGP	WEP	QGP0018	QGP
161969630	QGP	WEP	QGP0017	QGP
158941304	QGP	WEP	QGP0016	QGP
162166201	QGP	WEP	QGP0013	QGP
154751465	QGP	WEP	QGP0012	QGP
156551195	QGP	WEP	QGP0007	QGP
144637725	QGP	WEP	QGP0006	QGP
147848025	QGP	WEP	QGP0005	QGP
168286369	QGP	WEP	QGP0004	QGP
153397535	QGP	WEP	QGP0001	QGP
138547923	QGP	GAR	QGP6215	QGP
153526481	QGP	GAR	QGP6213	QGP
136365422	QGP	GAR	QGP6211	QGP
138916197	QGP	GAR	QGP6199	QGP
152904808	QGP	GAR	QGP6198	QGP
143776236	QGP	GAR	QGP6195	QGP
141317386	QGP	GAR	QGP6194	QGP
149618004	QGP	GAR	QGP6192	QGP
134899776	QGP	GAR	QGP6187	QGP
148463369	QGP	GAR	QGP6186	QGP
135454352	QGP	GAR	QGP6183	QGP
149122311	QGP	GAR	QGP6182	QGP
141204676	QGP	GAR	QGP6181	QGP
138560710	QGP	GAR	QGP6176	QGP
146137285	QGP	GAR	QGP6172	QGP
155593571	QGP	GAR	QGP6165	QGP
154487445	QGP	GAR	QGP6164	QGP
150512964	QGP	GAR	QGP6161	QGP
137998827	QGP	GAR	QGP6160	QGP
145754023	QGP	GAR	QGP6156	QGP
143649535	QGP	GAR	QGP6155	QGP
146280138	QGP	GAR	QGP6153	QGP
155641308	QGP	GAR	QGP6152	QGP
145041628	QGP	GAR	QGP6143	QGP
149812815	QGP	GAR	QGP6137	QGP
149764115	QGP	GAR	QGP6134	QGP
157059406	QGP	GAR	QGP6133	QGP
144794839	QGP	GAR	QGP6130	QGP
143300128	QGP	GAR	QGP6125	QGP
143774940	QGP	GAR	QGP6122	QGP
148676054	QGP	GAR	QGP6120	QGP
137473533	QGP	GAR	QGP6119	QGP
144186788	QGP	GAR	QGP6118	QGP
139988696	QGP	GAR	QGP6117	QGP
144737172	QGP	GAR	QGP6115	QGP
146738502	QGP	GAR	QGP6114	QGP
144245950	QGP	GAR	QGP6113	QGP
137989394	QGP	GAR	QGP6112	QGP
140390666	QGP	GAR	QGP6111	QGP
145965893	QGP	GAR	QGP6109	QGP
148643084	QGP	GAR	QGP6108	QGP
147572849	QGP	GAR	QGP6107	QGP
127727544	QGP	GAR	QGP6104	QGP
148411908	QGP	GAR	QGP6099	QGP
141448094	QGP	GAR	QGP6097	QGP
147682683	QGP	GAR	QGP6095	QGP
151899008	QGP	GAR	QGP6094	QGP
149230059	QGP	GAR	QGP6091	QGP
137419601	QGP	GAR	QGP6090	QGP
144002111	QGP	GAR	QGP6087	QGP
142548027	QGP	GAR	QGP6085	QGP
125269628	QGP	GAR	QGP6084	QGP
130409272	QGP	GAR	QGP6082	QGP
137109786	QGP	GAR	QGP6078	QGP
148641292	QGP	GAR	QGP6077	QGP
137829423	QGP	GAR	QGP6076	QGP
143788772	QGP	GAR	QGP6074	QGP
140516509	QGP	GAR	QGP6069	QGP
145143347	QGP	GAR	QGP6068	QGP
132393454	QGP	GAR	QGP6067	QGP
151443353	QGP	GAR	QGP6064	QGP
137616352	QGP	GAR	QGP6062	QGP
150239525	QGP	GAR	QGP6061	QGP
137811351	QGP	GAR	QGP6060	QGP
139756035	QGP	GAR	QGP6054	QGP
150581783	QGP	GAR	QGP6053	QGP
146532435	QGP	GAR	QGP6050	QGP
147643107	QGP	GAR	QGP6046	QGP
153895215	QGP	GAR	QGP6045	QGP
145912195	QGP	GAR	QGP6044	QGP
142428570	QGP	GAR	QGP6023	QGP
141070217	QGP	GAR	QGP6022	QGP
152834638	QGP	GAR	QGP6021	QGP
146092254	QGP	GAR	QGP6018	QGP
142634583	QGP	GAR	QGP6014	QGP
141724444	QGP	GAR	QGP6013	QGP
141906665	QGP	GAR	QGP6009	QGP
133641780	QGP	GAR	QGP6008	QGP
149353602	QGP	GAR	QGP6006	QGP
143996249	QGP	GAR	QGP6003	QGP
146825507	QGP	GAR	QGP6002	QGP
135233388	QGP	GAR	QGP5986	QGP
144800756	QGP	GAR	QGP5985	QGP
141157996	QGP	GAR	QGP5984	QGP
141873333	QGP	GAR	QGP5982	QGP
148090450	QGP	GAR	QGP5980	QGP
134544677	QGP	GAR	QGP5979	QGP
143382018	QGP	GAR	QGP5976	QGP
140644877	QGP	GAR	QGP5974	QGP
142236992	QGP	GAR	QGP5973	QGP
149805864	QGP	GAR	QGP5971	QGP
157403793	QGP	GAR	QGP5962	QGP
151037016	QGP	GAR	QGP5959	QGP
119363556	QGP	GAR	QGP5958	QGP
130054729	QGP	GAR	QGP5954	QGP
133436178	QGP	GAR	QGP5953	QGP
138982705	QGP	GAR	QGP5952	QGP
146935814	QGP	GAR	QGP5951	QGP
153000035	QGP	GAR	QGP5950	QGP
141367770	QGP	GAR	QGP5945	QGP
142110319	QGP	GAR	QGP5944	QGP
135436978	QGP	GAR	QGP5942	QGP
146352379	QGP	GAR	QGP5936	QGP
143695604	QGP	GAR	QGP5934	QGP
124894845	QGP	GAR	QGP5930	QGP
144940051	QGP	GAR	QGP5929	QGP
124771615	QGP	GAR	QGP5927	QGP
144756450	QGP	GAR	QGP5924	QGP
152534847	QGP	GAR	QGP5920	QGP
143354179	QGP	GAR	QGP5914	QGP
143488841	QGP	GAR	QGP5912	QGP
145478170	QGP	GAR	QGP5907	QGP
149183061	QGP	GAR	QGP5906	QGP
144256191	QGP	GAR	QGP5905	QGP
147102539	QGP	GAR	QGP5904	QGP
145244206	QGP	GAR	QGP5900	QGP
142597786	QGP	GAR	QGP5899	QGP
144225766	QGP	GAR	QGP5898	QGP
137060464	QGP	GAR	QGP5897	QGP
135838961	QGP	GAR	QGP5896	QGP
142622062	QGP	GAR	QGP5894	QGP
143154445	QGP	GAR	QGP5893	QGP
134551634	QGP	GAR	QGP5892	QGP
143674301	QGP	GAR	QGP5891	QGP
135838795	QGP	GAR	QGP5877	QGP
137731636	QGP	GAR	QGP5876	QGP
97479793	QGP	GAR	QGP5875	QGP
133886668	QGP	GAR	QGP5872	QGP
147753730	QGP	GAR	QGP5871	QGP
143309181	QGP	GAR	QGP5869	QGP
135613690	QGP	GAR	QGP5868	QGP
147303896	QGP	GAR	QGP5865	QGP
146349792	QGP	GAR	QGP5864	QGP
146328239	QGP	GAR	QGP5861	QGP
149319843	QGP	GAR	QGP5852	QGP
139376479	QGP	GAR	QGP5851	QGP
144425697	QGP	GAR	QGP5848	QGP
125885054	QGP	GAR	QGP5847	QGP
144228338	QGP	GAR	QGP5846	QGP
141400002	QGP	GAR	QGP5843	QGP
130925472	QGP	GAR	QGP5842	QGP
157564074	QGP	GAR	QGP5841	QGP
130031671	QGP	GAR	QGP5839	QGP
126619426	QGP	GAR	QGP5837	QGP
133401329	QGP	GAR	QGP5836	QGP
133829413	QGP	GAR	QGP5835	QGP
132952992	QGP	GAR	QGP5834	QGP
140034005	QGP	GAR	QGP5833	QGP
141749607	QGP	GAR	QGP5831	QGP
147494594	QGP	GAR	QGP5830	QGP
149778911	QGP	GAR	QGP5825	QGP
158076764	QGP	GAR	QGP5824	QGP
147132944	QGP	GAR	QGP5819	QGP
138208647	QGP	GAR	QGP5818	QGP
144721060	QGP	GAR	QGP5817	QGP
156574612	QGP	GAR	QGP5816	QGP
146228119	QGP	GAR	QGP5814	QGP
147012042	QGP	GAR	QGP5810	QGP
144355741	QGP	GAR	QGP5806	QGP
129590140	QGP	GAR	QGP5803	QGP
153057545	QGP	GAR	QGP5799	QGP
146454396	QGP	GAR	QGP5796	QGP
154472416	QGP	GAR	QGP5795	QGP
140703441	QGP	GAR	QGP5794	QGP
133993476	QGP	GAR	QGP5793	QGP
127445588	QGP	GAR	QGP5784	QGP
144566247	QGP	GAR	QGP5780	QGP
140531808	QGP	GAR	QGP5779	QGP
137090115	QGP	GAR	QGP5775	QGP
138071390	QGP	GAR	QGP5774	QGP
146575485	QGP	GAR	QGP5773	QGP
143028577	QGP	GAR	QGP5772	QGP
133279027	QGP	GAR	QGP5771	QGP
150152396	QGP	GAR	QGP5770	QGP
148498173	QGP	GAR	QGP5767	QGP
140700759	QGP	GAR	QGP5766	QGP
140015648	QGP	GAR	QGP5765	QGP
152632274	QGP	GAR	QGP5764	QGP
145464078	QGP	GAR	QGP5762	QGP
143104514	QGP	GAR	QGP5754	QGP
140019764	QGP	GAR	QGP5753	QGP
139077560	QGP	GAR	QGP5752	QGP
145707867	QGP	GAR	QGP5750	QGP
144412877	QGP	GAR	QGP5749	QGP
141489052	QGP	GAR	QGP5747	QGP
144355217	QGP	GAR	QGP5746	QGP
134993741	QGP	GAR	QGP5742	QGP
142965470	QGP	GAR	QGP5741	QGP
143838853	QGP	GAR	QGP5737	QGP
149521511	QGP	GAR	QGP5730	QGP
146260347	QGP	GAR	QGP5727	QGP
152027557	QGP	GAR	QGP5726	QGP
145980068	QGP	GAR	QGP5724	QGP
146336083	QGP	GAR	QGP5723	QGP
151153999	QGP	GAR	QGP5720	QGP
146881146	QGP	GAR	QGP5719	QGP
147380668	QGP	GAR	QGP5717	QGP
139247585	QGP	GAR	QGP5716	QGP
145847007	QGP	GAR	QGP5715	QGP
153389483	QGP	GAR	QGP5711	QGP
153668562	QGP	GAR	QGP5705	QGP
136007418	QGP	GAR	QGP5701	QGP
147316578	QGP	GAR	QGP5700	QGP
147470883	QGP	GAR	QGP5693	QGP
136441206	QGP	GAR	QGP5691	QGP
138244471	QGP	GAR	QGP5688	QGP
151797760	QGP	GAR	QGP5684	QGP
130322053	QGP	GAR	QGP5682	QGP
135001441	QGP	GAR	QGP5681	QGP
146920500	QGP	GAR	QGP5679	QGP
137451365	QGP	GAR	QGP5678	QGP
146500801	QGP	GAR	QGP5667	QGP
143664891	QGP	GAR	QGP5666	QGP
156512579	QGP	GAR	QGP5665	QGP
138888406	QGP	GAR	QGP5664	QGP
134430452	QGP	GAR	QGP5661	QGP
137495468	QGP	GAR	QGP5658	QGP
146340415	QGP	GAR	QGP5654	QGP
128445548	QGP	GAR	QGP5653	QGP
135551399	QGP	GAR	QGP5646	QGP
151274196	QGP	GAR	QGP5642	QGP
152672916	QGP	GAR	QGP5640	QGP
139488341	QGP	GAR	QGP5638	QGP
153509570	QGP	GAR	QGP5634	QGP
136968809	QGP	GAR	QGP5633	QGP
147829766	QGP	GAR	QGP5630	QGP
150864186	QGP	GAR	QGP5629	QGP
145780979	QGP	GAR	QGP5623	QGP
146771649	QGP	GAR	QGP5622	QGP
148752385	QGP	GAR	QGP5619	QGP
142453122	QGP	GAR	QGP5618	QGP
150132953	QGP	GAR	QGP5614	QGP
125585790	QGP	GAR	QGP5612	QGP
143246639	QGP	GAR	QGP5611	QGP
149541565	QGP	GAR	QGP5610	QGP
129654225	QGP	GAR	QGP5609	QGP
135934211	QGP	GAR	QGP5608	QGP
142085472	QGP	GAR	QGP5607	QGP
135492383	QGP	GAR	QGP5605	QGP
152583007	QGP	GAR	QGP5604	QGP
150162507	QGP	GAR	QGP5603	QGP
151341230	QGP	GAR	QGP5602	QGP
133161887	QGP	GAR	QGP5601	QGP
149630185	QGP	GAR	QGP5598	QGP
133146881	QGP	GAR	QGP5597	QGP
155003277	QGP	GAR	QGP5596	QGP
155865559	QGP	GAR	QGP5595	QGP
149867648	QGP	GAR	QGP5594	QGP
144960446	QGP	GAR	QGP5592	QGP
145354372	QGP	GAR	QGP5591	QGP
147231641	QGP	GAR	QGP5584	QGP
147918603	QGP	GAR	QGP5581	QGP
135911647	QGP	GAR	QGP5577	QGP
134051218	QGP	GAR	QGP5576	QGP
144727023	QGP	GAR	QGP5572	QGP
141366070	QGP	GAR	QGP5571	QGP
128392453	QGP	GAR	QGP5570	QGP
123646353	QGP	GAR	QGP5569	QGP
141775723	QGP	GAR	QGP5566	QGP
151410583	QGP	GAR	QGP5561	QGP
153161700	QGP	GAR	QGP5560	QGP
133271364	QGP	GAR	QGP5558	QGP
145338318	QGP	GAR	QGP5554	QGP
147292825	QGP	GAR	QGP5553	QGP
140166394	QGP	GAR	QGP5550	QGP
137756528	QGP	GAR	QGP5548	QGP
145084777	QGP	GAR	QGP5545	QGP
136171342	QGP	GAR	QGP5544	QGP
134590914	QGP	GAR	QGP5543	QGP
144580800	QGP	GAR	QGP5542	QGP
140763664	QGP	GAR	QGP5541	QGP
146912653	QGP	GAR	QGP5539	QGP
137426727	QGP	GAR	QGP5538	QGP
131195299	QGP	GAR	QGP5537	QGP
143026482	QGP	GAR	QGP5536	QGP
139480427	QGP	GAR	QGP5535	QGP
147970481	QGP	GAR	QGP5533	QGP
138486029	QGP	GAR	QGP5531	QGP
152524368	QGP	GAR	QGP5530	QGP
149077805	QGP	GAR	QGP5529	QGP
147055943	QGP	GAR	QGP5528	QGP
137641693	QGP	GAR	QGP5527	QGP
144610833	QGP	GAR	QGP5522	QGP
140985717	QGP	GAR	QGP5519	QGP
136116108	QGP	GAR	QGP5518	QGP
140174878	QGP	GAR	QGP5517	QGP
145125820	QGP	GAR	QGP5516	QGP
141607718	QGP	GAR	QGP5514	QGP
143360016	QGP	GAR	QGP5513	QGP
145359103	QGP	GAR	QGP5510	QGP
143764353	QGP	GAR	QGP5506	QGP
148831298	QGP	GAR	QGP5505	QGP
135513582	QGP	GAR	QGP5503	QGP
139899038	QGP	GAR	QGP5502	QGP
129815863	QGP	GAR	QGP5497	QGP
138236101	QGP	GAR	QGP5496	QGP
143168154	QGP	GAR	QGP5490	QGP
136703321	QGP	GAR	QGP5487	QGP
149099065	QGP	GAR	QGP5486	QGP
153811443	QGP	GAR	QGP5481	QGP
157475104	QGP	GAR	QGP5478	QGP
155728042	QGP	GAR	QGP5474	QGP
143980859	QGP	GAR	QGP5472	QGP
143251502	QGP	GAR	QGP5470	QGP
155600682	QGP	GAR	QGP5466	QGP
148199338	QGP	GAR	QGP5465	QGP
143584395	QGP	GAR	QGP5460	QGP
141980633	QGP	GAR	QGP5459	QGP
153656760	QGP	GAR	QGP5458	QGP
152524851	QGP	GAR	QGP5455	QGP
133368719	QGP	GAR	QGP5454	QGP
140451768	QGP	GAR	QGP5453	QGP
151040394	QGP	GAR	QGP5450	QGP
132958327	QGP	GAR	QGP5448	QGP
130264363	QGP	GAR	QGP5444	QGP
128104952	QGP	GAR	QGP5443	QGP
138461196	QGP	GAR	QGP5439	QGP
149334360	QGP	GAR	QGP5433	QGP
145888856	QGP	GAR	QGP5426	QGP
150955907	QGP	GAR	QGP5416	QGP
151760893	QGP	GAR	QGP5415	QGP
144069474	QGP	GAR	QGP5412	QGP
141160282	QGP	GAR	QGP5407	QGP
123800705	QGP	GAR	QGP5404	QGP
143855422	QGP	GAR	QGP5401	QGP
147393635	QGP	GAR	QGP5400	QGP
145058039	QGP	GAR	QGP5398	QGP
141794171	QGP	GAR	QGP5397	QGP
144414121	QGP	GAR	QGP5392	QGP
125122483	QGP	GAR	QGP5390	QGP
147282113	QGP	GAR	QGP5388	QGP
143056198	QGP	GAR	QGP5385	QGP
149339022	QGP	GAR	QGP5384	QGP
144556944	QGP	GAR	QGP5383	QGP
147766314	QGP	GAR	QGP5382	QGP
151205426	QGP	GAR	QGP5381	QGP
146583196	QGP	GAR	QGP5380	QGP
154438825	QGP	GAR	QGP5378	QGP
148408352	QGP	GAR	QGP5376	QGP
143124210	QGP	GAR	QGP5375	QGP
145446322	QGP	GAR	QGP5374	QGP
145567284	QGP	GAR	QGP5373	QGP
145299100	QGP	GAR	QGP5368	QGP
152695114	QGP	GAR	QGP5367	QGP
152505441	QGP	GAR	QGP5365	QGP
153376413	QGP	GAR	QGP5363	QGP
154438152	QGP	GAR	QGP5362	QGP
143694742	QGP	GAR	QGP5360	QGP
132590747	QGP	GAR	QGP5356	QGP
148899688	QGP	GAR	QGP5355	QGP
142807994	QGP	GAR	QGP5354	QGP
149602247	QGP	GAR	QGP5351	QGP
142348691	QGP	GAR	QGP5349	QGP
147316829	QGP	GAR	QGP5347	QGP
133571640	QGP	GAR	QGP5346	QGP
140695583	QGP	GAR	QGP5343	QGP
153067175	QGP	GAR	QGP5342	QGP
148445356	QGP	GAR	QGP5341	QGP
147293105	QGP	GAR	QGP5337	QGP
149990108	QGP	GAR	QGP5335	QGP
140477518	QGP	GAR	QGP5334	QGP
131574337	QGP	GAR	QGP5333	QGP
[truncated: 4,005 more rows]
