# Supplementary material for: Thousands of Qatari genomes inform human migration history and improve imputation of Arab haplotypes
Source: Nat Commun. 2021 Oct 12;12:5929. doi: 10.1038/s41467-021-25287-y (PMC8511259; doi:10.1038/s41467-021-25287-y)
Supplement: Supplementary file 5 — Source Data [file 41467_2021_25287_MOESM5_ESM.zip › Source_data_Figure6/6d_sample_count.csv]

Haplogroup index	Ancestry	Sample count
750	WEP	10
2195	WEP	24
2388	WEP	2
75	WEP	1
1700	WEP	1
1415	WEP	1
1460	PAR	1
573	PAR	1
2630	PAR	3
737	PAR	8
567	PAR	12
2148	PAR	32
197	PAR	34
1059	PAR	282
2388	GAR	18
2076	GAR	10
2068	GAR	11
639	GAR	12
1550	GAR	12
859	GAR	11
350	GAR	14
75	GAR	10
702	GAR	11
1787	GAR	14
1245	GAR	15
659	GAR	16
2294	GAR	18
1460	GAR	15
1700	GAR	16
1415	GAR	27
1017	GAR	31
573	GAR	31
1284	GAR	32
1615	GAR	35
2485	GAR	37
2630	GAR	10
197	GAR	1
1059	GAR	1
1415	AFR	1
1284	AFR	1
750	ADM	2
2195	ADM	1
2388	ADM	2
2076	ADM	1
1550	ADM	1
859	ADM	2
75	ADM	4
702	ADM	4
1787	ADM	2
1245	ADM	2
659	ADM	1
1460	ADM	3
1700	ADM	2
1415	ADM	1
1017	ADM	3
573	ADM	2
1284	ADM	3
1615	ADM	3
2485	ADM	4
2630	ADM	4
737	ADM	4
567	ADM	2
2148	ADM	1
197	ADM	5
1059	ADM	16
