# Supplementary material for: Thousands of Qatari genomes inform human migration history and improve imputation of Arab haplotypes
Source: Nat Commun. 2021 Oct 12;12:5929. doi: 10.1038/s41467-021-25287-y (PMC8511259; doi:10.1038/s41467-021-25287-y)
Supplement: Supplementary file 5 — Source Data [file 41467_2021_25287_MOESM5_ESM.zip › Source_data_Figure6/6b2.csv]

Chr Y haplogroups	Ancestry	Sample count
R2	ADM	5
R1	ADM	12
Q1	ADM	7
O1	ADM	2
N1	ADM	1
T1	ADM	21
LT	ADM	1
L1	ADM	21
J2	ADM	50
J1	ADM	208
I2	ADM	1
H1	ADM	3
G2	ADM	18
E2	ADM	3
E1	ADM	103
E	ADM	1
DE	ADM	1
BT	ADM	44
B2	ADM	10
A1	ADM	8
A	ADM	3
R1	AFR	3
T1	AFR	1
L1	AFR	2
J2	AFR	2
J1	AFR	5
J	AFR	1
E1	AFR	37
E	AFR	1
BT	AFR	4
B2	AFR	6
A1	AFR	1
R2	SAS	1
L1	SAS	2
J2	SAS	1
J1	SAS	2
H1	SAS	5
G2	SAS	1
BT	SAS	4
R2	WEP	3
R1	WEP	25
Q1	WEP	15
O1	WEP	4
N1	WEP	1
T1	WEP	21
L1	WEP	41
J2	WEP	216
J1	WEP	112
J	WEP	2
H3	WEP	2
H1	WEP	1
H	WEP	3
G2	WEP	38
G1	WEP	18
G	WEP	2
E2	WEP	1
E1	WEP	51
C1	WEP	1
BT	WEP	96
B2	WEP	17
R2	GAR	17
R1	GAR	11
Q1	GAR	15
T1	GAR	34
L1	GAR	8
J2	GAR	33
J1	GAR	753
J	GAR	3
G2	GAR	17
G1	GAR	3
G	GAR	1
E2	GAR	1
E1	GAR	38
C1	GAR	2
BT	GAR	43
B2	GAR	1
A1	GAR	7
J1	PAR	423
J	PAR	1
E1	PAR	3
