# Supplementary material for: Thousands of Qatari genomes inform human migration history and improve imputation of Arab haplotypes
Source: Nat Commun. 2021 Oct 12;12:5929. doi: 10.1038/s41467-021-25287-y (PMC8511259; doi:10.1038/s41467-021-25287-y)
Supplement: Supplementary file 5 — Source Data [file 41467_2021_25287_MOESM5_ESM.zip › Source_data_Figure6/6b1.csv]

Chr Y J family	Ancestry	Sample count
J1a3	WEP	7
J1a2b2a1	WEP	8
J1a2b	WEP	94
J1a	WEP	2
J1	WEP	1
J	WEP	2
J1a2b	SAS	2
J1a2b	PAR	423
J	PAR	1
J1a2b2a1	GAR	48
J1a2b	GAR	703
J1a2a	GAR	1
J1a	GAR	1
J	GAR	3
J1a2b	AFR	5
J	AFR	1
J1a3	ADM	3
J1a2b2a1	ADM	7
J1a2b	ADM	192
J1a2a	ADM	4
J1a	ADM	2
