# Supplementary material for: Thousands of Qatari genomes inform human migration history and improve imputation of Arab haplotypes
Source: Nat Commun. 2021 Oct 12;12:5929. doi: 10.1038/s41467-021-25287-y (PMC8511259; doi:10.1038/s41467-021-25287-y)
Supplement: Supplementary file 5 — Source Data [file 41467_2021_25287_MOESM5_ESM.zip › Source_data_Figure6/6c.txt]

(QGP_Sample:0.00000100000050002909,(QGP_Sample:0.00002323099154424068,((((((QGP_Sample:0.00000100000050002909,QGP_Sample:0.00002323260961254030):0.00009294193499019381[97],(((QGP_Sample:0.00000100000050002909,(((QGP_Sample:0.00000100000050002909,((QGP_Sample:0.00002323375123910033,(QGP_Sample:0.00004647228284295525,QGP_Sample:0.00000100000050002909):0.00002323462674390444[59]):0.00000100000050002909[12],(((((((QGP_Sample:0.00002323086840465702,((QGP_Sample:0.00002323221660499830,(QGP_Sample:0.00004646591028433964,(QGP_Sample:0.00000100000050002909,QGP_Sample:0.00002322869974654232):0.00011618683052154603[100]):0.00004646956503002761[95]):0.00006970917829522213[91],(((((((QGP_Sample:0.00000100000050002909,QGP_Sample:0.00000100000050002909):0.00000100000050002909[36],QGP_Sample:0.00000100000050002909):0.00020919971822662629[100],((QGP_Sample:0.00004645972730737423,QGP_Sample:0.00000100000050002909):0.00002322872412372040[92],QGP_Sample:0.00004645949900638110):0.00013943304781825199[100]):0.00006970895702045363[98],((QGP_Sample:0.00009278578482287570,QGP_Sample:0.00000100000050002909):0.00011620344049914737[95],(QGP_Sample:0.00013943070930323541,QGP_Sample:0.00000100000050002909):0.00006984018716695745[99]):0.00016257394536486124[100]):0.00000100000050002909[14],QGP_Sample:0.00000100000050002909):0.00000100000050002909[2],((QGP_Sample:0.00002323045556873801,(QGP_Sample:0.00000100000050002909,(QGP_Sample:0.00000100000050002909,(QGP_Sample:0.00000100000050002909,QGP_Sample:0.00000100000050002909):0.00000100000050002909[18]):0.00000100000050002909[19]):0.00000100000050002909[64]):0.00027894229201840481[100],((QGP_Sample:0.00013940718333603396,QGP_Sample:0.00000100000050002909):0.00011617252106500291[98],(QGP_Sample:0.00000100000050002909,QGP_Sample:0.00002322962162854448):0.00000100000050002909[92]):0.00023243673075322500[100]):0.00000100000050002909[12]):0.00000100000050002909[15],(((((QGP_Sample:0.00000100000050002909,(QGP_Sample:0.00002322726252989778,(QGP_Sample:0.00000100000050002909,QGP_Sample:0.00002322748262839799):0.00000100000050002909[39]):0.00002322696822192292[72]):0.00011623270234603757[100],((QGP_Sample:0.00000100000050002909,QGP_Sample:0.00004645528647597920):0.00006968409800047603[97],(((((QGP_Sample:0.00002322779278917170,QGP_Sample:0.00000100000050002909):0.00002322662020954775[69],(QGP_Sample:0.00009292450891193170,QGP_Sample:0.00000100000050002909):0.00006969191028302468[94]):0.00000100000050002909[9],(((QGP_Sample:0.00004645432666201718,(QGP_Sample:0.00000100000050002909,QGP_Sample:0.00000100000050002909):0.00000100000050002909[52]):0.00000100000050002909[35],QGP_Sample:0.00004645365224292060):0.00004645483342631862[79],((QGP_Sample:0.00000100000050002909,QGP_Sample:0.00000100000050002909):0.00000100000050002909[26],QGP_Sample:0.00000100000050002909):0.00006969406288969839[96]):0.00000100000050002909[15]):0.00000100000050002909[1],(QGP_Sample:0.00000100000050002909,QGP_Sample:0.00000100000050002909):0.00000100000050002909[17]):0.00000100000050002909[2],QGP_Sample:0.00000100000050002909):0.00000100000050002909[34]):0.00020922388111787950[100]):0.00002318281542546874[72],((QGP_Sample:0.00000100000050002909,QGP_Sample:0.00000100000050002909):0.00002322766346128361[92],(((((QGP_Sample:0.00002322217871247854,(((((QGP_Sample:0.00000100000050002909,QGP_Sample:0.00000100000050002909):0.00000100000050002909[9],QGP_Sample:0.00000100000050002909):0.00000100000050002909[5],QGP_Sample:0.00000100000050002909):0.00000100000050002909[5],(QGP_Sample:0.00000100000050002909,QGP_Sample:0.00000100000050002909):0.00000100000050002909[7]):0.00000100000050002909[60],QGP_Sample:0.00009293032364693616):0.00002322990447730903[53]):0.00000100000050002909[33],QGP_Sample:0.00000100000050002909):0.00000100000050002909[3],QGP_Sample:0.00000100000050002909):0.00000100000050002909[4],QGP_Sample:0.00000100000050002909):0.00000100000050002909[47],QGP_Sample:0.00004646259341543568):0.00004646959570691529[88]):0.00004646917456143346[86]):0.00000100000050002909[15],((QGP_Sample:0.00006969852467340414,QGP_Sample:0.00000100000050002909):0.00009293373718518759[99],(QGP_Sample:0.00002323264752676027,QGP_Sample:0.00002322668754858073):0.00009294049303985043[96]):0.00000100000050002909[18]):0.00000100000050002909[11],(((QGP_Sample:0.00000100000050002909,QGP_Sample:0.00002323222270248480):0.00000100000050002909[49],QGP_Sample:0.00002323189315687639):0.00009294190860484574[96],((((((QGP_Sample:0.00002323000526991543,((QGP_Sample:0.00000100000050002909,QGP_Sample:0.00000100000050002909):0.00009293534030769781[99],QGP_Sample:0.00000100000050002909):0.00004646143993970854[80]):0.00000100000050002909[5],(((QGP_Sample:0.00000100000050002909,(QGP_Sample:0.00000100000050002909,QGP_Sample:0.00000100000050002909):0.00000100000050002909[19]):0.00000100000050002909[32],(QGP_Sample:0.00002322913532035633,QGP_Sample:0.00002322984773682205):0.00000100000050002909[29]):0.00002322999576440917[64],((((QGP_Sample:0.00002322783226195877,(QGP_Sample:0.00000100000050002909,QGP_Sample:0.00000100000050002909):0.00000100000050002909[58]):0.00002322954189280611[61],(QGP_Sample:0.00000100000050002909,QGP_Sample:0.00000100000050002909):0.00000100000050002909[44]):0.00002322839907339956[67],QGP_Sample:0.00004646183491912336):0.00000100000050002909[27],(QGP_Sample:0.00000100000050002909,(QGP_Sample:0.00000100000050002909,QGP_Sample:0.00000100000050002909):0.00000100000050002909[8]):0.00000100000050002909[7]):0.00000100000050002909[15]):0.00002323006786196880[67]):0.00000100000050002909[18],((QGP_Sample:0.00000100000050002909,QGP_Sample:0.00000100000050002909):0.00002322868590507036[78],(QGP_Sample:0.00000100000050002909,QGP_Sample:0.00000100000050002909):0.00000100000050002909[71]):0.00004645958977110811[88]):0.00004646099837283825[85],(QGP_Sample:0.00000100000050002909,((QGP_Sample:0.00004646169447116179,(QGP_Sample:0.00000100000050002909,QGP_Sample:0.00000100000050002909):0.00000100000050002909[84]):0.00011618466822501204[100],((QGP_Sample:0.00000100000050002909,QGP_Sample:0.00000100000050002909):0.00000100000050002909[34],QGP_Sample:0.00000100000050002909):0.00002323299435128232[94]):0.00004646181750491023[77]):0.00000100000050002909[21]):0.00002322979230287588[67],QGP_Sample:0.00000100000050002909):0.00000100000050002909[1],QGP_Sample:0.00000100000050002909):0.00000100000050002909[26]):0.00002322960545443974[63]):0.00002323015546615159[55]):0.00002323003144070051[58]):0.00000100000050002909[8]):0.00011618070197086837[100],QGP_Sample:0.00006969826434715205):0.00000100000050002909[34],(QGP_Sample:0.00000100000050002909,(QGP_Sample:0.00004646230498208009,QGP_Sample:0.00000100000050002909):0.00006969412594576787[86]):0.00020916867579978636[100]):0.00023246316124376500[100],QGP_Sample:0.00002321841979839107):0.00006973199167707379[97],((QGP_Sample:0.00004648247484726131,((QGP_Sample:0.00002323891283827958,QGP_Sample:0.00004646907765444434):0.00044197191866205592[100],QGP_Sample:0.00002324510545840532):0.00002321377901158811[85]):0.00011622108841436871[99],(((((QGP_Sample:0.00000100000050002909,QGP_Sample:0.00002323191869415354):0.00002322836182321957[94],(QGP_Sample:0.00004647209882481837,QGP_Sample:0.00006972057124800256):0.00004647280096137817[97]):0.00004648390139783443[90],(((((QGP_Sample:0.00000100000050002909,QGP_Sample:0.00002323471735919346):0.00004646886879002755[88],QGP_Sample:0.00002323374468141568):0.00000100000050002909[22],QGP_Sample:0.00000100000050002909):0.00000100000050002909[6],QGP_Sample:0.00000100000050002909):0.00000100000050002909[19],(QGP_Sample:0.00004647315291754487,(QGP_Sample:0.00002323403201203382,(QGP_Sample:0.00000100000050002909,QGP_Sample:0.00000100000050002909):0.00025573056432013708[100]):0.00000100000050002909[6]):0.00002323305018269775[68]):0.00002322923902947527[70]):0.00009298342699813759[99],(QGP_Sample:0.00000100000050002909,((QGP_Sample:0.00000100000050002909,(QGP_Sample:0.00002323362707642205,QGP_Sample:0.00000100000050002909):0.00025570555093798876[100]):0.00000100000050002909[2],((QGP_Sample:0.00002323258489118498,QGP_Sample:0.00000100000050002909):0.00025573633860441329[100],(((QGP_Sample:0.00000100000050002909,QGP_Sample:0.00000100000050002909):0.00009295034740966807[100],QGP_Sample:0.00002323928518609201):0.00002323052908874845[70],(QGP_Sample:0.00002323741769316671,(QGP_Sample:0.00002323404490801797,((((QGP_Sample:0.00000100000050002909,QGP_Sample:0.00004646783256051385):0.00000100000050002909[51],((QGP_Sample:0.00000100000050002909,QGP_Sample:0.00000100000050002909):0.00000100000050002909[29],QGP_Sample:0.00000100000050002909):0.00009294182812384930[100]):0.00002323069400577374[62],(QGP_Sample:0.00002323142747688810,(((QGP_Sample:0.00000100000050002909,QGP_Sample:0.00000100000050002909):0.00000100000050002909[15],(QGP_Sample:0.00004646909066652976,(QGP_Sample:0.00000100000050002909,QGP_Sample:0.00000100000050002909):0.00002323044103558100[69]):0.00000100000050002909[29]):0.00000100000050002909[1],QGP_Sample:0.00000100000050002909):0.00000100000050002909[16]):0.00002323295899196692[71]):0.00002323086325931991[68],QGP_Sample:0.00000100000050002909):0.00002323129254890451[71]):0.00002323069698423824[75]):0.00006971045049665244[98]):0.00000100000050002909[38]):0.00002323175356296105[72]):0.00002323339737815407[64]):0.00002321349307866799[91]):0.00011623107209081190[99],(((QGP_Sample:0.00002323659388065714,QGP_Sample:0.00002324000959624995):0.00002324555253051852[89],((QGP_Sample:0.00002323686322502312,(QGP_Sample:0.00002323743299028603,QGP_Sample:0.00000100000050002909):0.00011620791664869378[100]):0.00002323670401367654[61],QGP_Sample:0.00000100000050002909):0.00002322834076490827[82]):0.00041879745483124249[100],(((((QGP_Sample:0.00004648297493527360,((QGP_Sample:0.00004647730728517548,QGP_Sample:0.00004648199549706987):0.00048868570589084934[100],(QGP_Sample:0.00002324015597878289,((QGP_Sample:0.00004648704932775339,QGP_Sample:0.00006973928769015996):0.00004648116965947773[92],(((((QGP_Sample:0.00004648174084892158,(QGP_Sample:0.00006974339931850095,(QGP_Sample:0.00000100000050002909,(QGP_Sample:0.00000100000050002909,QGP_Sample:0.00000100000050002909):0.00090851813637662297[100]):0.00027912307008210775[100]):0.00002322859915833285[55]):0.00000100000050002909[10],(((((QGP_Sample:0.00013945514664015797,QGP_Sample:0.00004647155006570302):0.00000100000050002909[49],(QGP_Sample:0.00002323178138413104,(((QGP_Sample:0.00000100000050002909,QGP_Sample:0.00000100000050002909):0.00000100000050002909[22],QGP_Sample:0.00000100000050002909):0.00000100000050002909[12],QGP_Sample:0.00000100000050002909):0.00000100000050002909[70]):0.00109504652228289176[100]):0.00006971425221504424[98],QGP_Sample:0.00002323782352419569):0.00002322669728823843[91],(((QGP_Sample:0.00002314892958338917,(((QGP_Sample:0.00000100000050002909,QGP_Sample:0.00000100000050002909):0.00002321095892824218[98],(QGP_Sample:0.00000100000050002909,QGP_Sample:0.00002323235521212455):0.00006973368934633061[97]):0.00018600171560646762[100],((((QGP_Sample:0.00002323362185236828,(QGP_Sample:0.00000100000050002909,(QGP_Sample:0.00000100000050002909,(QGP_Sample:0.00000100000050002909,QGP_Sample:0.00004646057252201624):0.00002322984302603633[65]):0.00023242800677945045[100]):0.00002323388007814665[75]):0.00004646748513926570[91],(((QGP_Sample:0.00000100000050002909,QGP_Sample:0.00000100000050002909):0.00000100000050002909[34],QGP_Sample:0.00000100000050002909):0.00013947688409995165[100],(QGP_Sample:0.00002323193379964383,QGP_Sample:0.00000100000050002909):0.00011621979324942378[100]):0.00002321222556113116[75]):0.00000100000050002909[22],(QGP_Sample:0.00000100000050002909,((QGP_Sample:0.00000100000050002909,QGP_Sample:0.00002323118665359441):0.00002323001728069814[69],QGP_Sample:0.00000100000050002909):0.00004646613465818189[89]):0.00004647035268471090[88]):0.00009295501095525564[100],(QGP_Sample:0.00000100000050002909,((((QGP_Sample:0.00000100000050002909,(QGP_Sample:0.00000100000050002909,QGP_Sample:0.00000100000050002909):0.00000100000050002909[28]):0.00002322819789364996[66],(QGP_Sample:0.00000100000050002909,(QGP_Sample:0.00020914181651054877,(((QGP_Sample:0.00000100000050002909,QGP_Sample:0.00000100000050002909):0.00000100000050002909[21],(QGP_Sample:0.00000100000050002909,QGP_Sample:0.00002322834236255631):0.00000100000050002909[6]):0.00000100000050002909[42],QGP_Sample:0.00002322757719284138):0.00004645953104135637[85]):0.00000100000050002909[30]):0.00000100000050002909[13]):0.00002322809017109269[75],(((((QGP_Sample:0.00000100000050002909,QGP_Sample:0.00000100000050002909):0.00000100000050002909[35],QGP_Sample:0.00000100000050002909):0.00009293859111466919[99],QGP_Sample:0.00002322899486089140):0.00000100000050002909[5],((QGP_Sample:0.00000100000050002909,QGP_Sample:0.00004644212690049655):0.00006969261597064050[81],(QGP_Sample:0.00000100000050002909,QGP_Sample:0.00000100000050002909):0.00002320815234164363[66]):0.00000100000050002909[59]):0.00000100000050002909[1],QGP_Sample:0.00000100000050002909):0.00000100000050002909[11]):0.00004646152493800249[85],(((QGP_Sample:0.00000100000050002909,QGP_Sample:0.00000100000050002909):0.00002323012209540294[76],((QGP_Sample:0.00004645704862777453,QGP_Sample:0.00000100000050002909):0.00009292705475621989[99],((QGP_Sample:0.00000100000050002909,(QGP_Sample:0.00000100000050002909,QGP_Sample:0.00000100000050002909):0.00004645646119502734[86]):0.00002322779579739086[65],(QGP_Sample:0.00000100000050002909,QGP_Sample:0.00002322991937573788):0.00000100000050002909[58]):0.00016268149509200889[100]):0.00000100000050002909[22]):0.00000100000050002909[6],QGP_Sample:0.00000100000050002909):0.00000100000050002909[17]):0.00018591867250966442[100]):0.00006971089711366471[97]):0.00000100000050002909[66]):0.00030236929737188442[100]):0.00018605682206863309[100],(((QGP_Sample:0.00000100000050002909,QGP_Sample:0.00000100000050002909):0.00000100000050002909[64],(QGP_Sample:0.00002323314344581903,(QGP_Sample:0.00002323411878863749,QGP_Sample:0.00000100000050002909):0.00000100000050002909[21]):0.00002323122774079443[56]):0.00004645170795036145[76],(QGP_Sample:0.00002323240861176195,(QGP_Sample:0.00009297141013993529,QGP_Sample:0.00002323578305050977):0.00002323391635852451[84]):0.00002325289320805059[72]):0.00088491511042319848[100]):0.00000100000050002909[37],QGP_Sample:0.00000100000050002909):0.00004648491104616873[88]):0.00009297652235424810[98],(((QGP_Sample:0.00004648353595327052,QGP_Sample:0.00002322635773540417):0.00016276134828744864[100],(QGP_Sample:0.00004647035461059326,((QGP_Sample:0.00000100000050002909,QGP_Sample:0.00000100000050002909):0.00027896823692465333[100],QGP_Sample:0.00000100000050002909):0.00000100000050002909[13]):0.00020929210152967901[100]):0.00009296553042406998[98],(((QGP_Sample:0.00004646794319205148,(QGP_Sample:0.00002315272065734628,(QGP_Sample:0.00002322323571486330,QGP_Sample:0.00002325975379138530):0.00060521750760491851[100]):0.00030252677591627959[100]):0.00011630656236451922[100],(((QGP_Sample:0.00000100000050002909,QGP_Sample:0.00000100000050002909):0.00002323534818325521[71],(QGP_Sample:0.00000100000050002909,QGP_Sample:0.00000100000050002909):0.00000100000050002909[74]):0.00044194969492227838[100],QGP_Sample:0.00000100000050002909):0.00018602749792025067[100]):0.00002319289327866648[76],((QGP_Sample:0.00002322925559027966,((QGP_Sample:0.00004646023138292639,(QGP_Sample:0.00000100000050002909,QGP_Sample:0.00000100000050002909):0.00000100000050002909[93]):0.00009293411736732070[99],(QGP_Sample:0.00002323089266970003,(((QGP_Sample:0.00000100000050002909,QGP_Sample:0.00000100000050002909):0.00000100000050002909[10],(QGP_Sample:0.00000100000050002909,(QGP_Sample:0.00004646630581312010,QGP_Sample:0.00002323170929645251):0.00000100000050002909[15]):0.00000100000050002909[1]):0.00000100000050002909[4],QGP_Sample:0.00000100000050002909):0.00000100000050002909[24]):0.00006970220828931779[98]):0.00000100000050002909[10]):0.00062822734064326877[100],(QGP_Sample:0.00009291746644765641,QGP_Sample:0.00009303370787589680):0.00065182777993243646[100]):0.00000100000050002909[81]):0.00000100000050002909[37]):0.00013946518470324857[100]):0.00000100000050002909[24]):0.00000100000050002909[8],((((QGP_Sample:0.00000100000050002909,QGP_Sample:0.00000100000050002909):0.00000100000050002909[23],QGP_Sample:0.00000100000050002909):0.00000100000050002909[95],((QGP_Sample:0.00000100000050002909,QGP_Sample:0.00000100000050002909):0.00006973257467474212[99],(QGP_Sample:0.00000100000050002909,(QGP_Sample:0.00000100000050002909,QGP_Sample:0.00000100000050002909):0.00002323866591261244[82]):0.00002323959140060096[91]):0.00004648156180625667[92]):0.00128260549037841911[100],((QGP_Sample:0.00000100000050002909,(QGP_Sample:0.00000100000050002909,QGP_Sample:0.00006970649867498522):0.00013944016041368934[87]):0.00121227215723846435[100],((QGP_Sample:0.00002315491867982082,((QGP_Sample:0.00011619584246773324,QGP_Sample:0.00000100000050002909):0.00009299288024524716[93],(QGP_Sample:0.00002323579507583681,(QGP_Sample:0.00000100000050002909,QGP_Sample:0.00000100000050002909):0.00000100000050002909[73]):0.00030231642962581643[100]):0.00004654771750188764[91]):0.00088520449525421145[100],(QGP_Sample:0.00004648199744560185,(QGP_Sample:0.00006961894593321125,(QGP_Sample:0.00009292137832746219,(QGP_Sample:0.00007522408039831711,(QGP_Sample:0.00011085200524894006,(QGP_Sample:0.00000100000050002909,(((QGP_Sample:0.00002324176526247554,(QGP_Sample:0.00000100000050002909,QGP_Sample:0.00000100000050002909):0.00000100000050002909[75]):0.00018603424119209054[100],QGP_Sample:0.00000100000050002909):0.00023258545392320674[100],QGP_Sample:0.00002321589345955230):0.00009303715510091347[97]):0.00035451229967182774[100]):0.00011627693425216175[96]):0.00111389806203038939[100]):0.00039597759959790328[100]):0.00034906193339241914[100]):0.00000100000050002909[27]):0.00002323433589834938[59]):0.00000100000050002909[39]):0.00009296192333075336[96]):0.00002323689786090053[61],(QGP_Sample:0.00009296270759847750,((QGP_Sample:0.00000100000050002909,QGP_Sample:0.00000100000050002909):0.00102492824950521600[100],((QGP_Sample:0.00009299277322889214,((QGP_Sample:0.00000100000050002909,QGP_Sample:0.00002323414793300209):0.00002323440062996352[86],(QGP_Sample:0.00000100000050002909,QGP_Sample:0.00000100000050002909):0.00002323459564794445[86]):0.00011618994788016460[100]):0.00079178231895326190[100],((QGP_Sample:0.00000100000050002909,(QGP_Sample:0.00002323680354770556,QGP_Sample:0.00000100000050002909):0.00002323649331298648[68]):0.00006971362040269531[95],((QGP_Sample:0.00002322220959982239,QGP_Sample:0.00002324764012151955):0.00055854870161189734[100],(QGP_Sample:0.00002323950753173849,(((((QGP_Sample:0.00000100000050002909,QGP_Sample:0.00000100000050002909):0.00023247433019340345[100],((QGP_Sample:0.00002324006240723383,(QGP_Sample:0.00002323459818142123,(QGP_Sample:0.00000100000050002909,QGP_Sample:0.00000100000050002909):0.00002323326011109800[84]):0.00002323057998910464[78]):0.00011621579718063357[99],((QGP_Sample:0.00002323576733571487,QGP_Sample:0.00000100000050002909):0.00027900616597181804[100],((QGP_Sample:0.00002323173045612959,QGP_Sample:0.00000100000050002909):0.00018598077318703130[100],((QGP_Sample:0.00000100000050002909,(QGP_Sample:0.00002323026575404999,(QGP_Sample:0.00000100000050002909,QGP_Sample:0.00000100000050002909):0.00000100000050002909[66]):0.00013942763377704830[99]):0.00000100000050002909[14],(QGP_Sample:0.00000100000050002909,QGP_Sample:0.00002323326250068653):0.00004646654006629699[92]):0.00009295126675545255[97]):0.00011623690369290182[100]):0.00000100000050002909[11]):0.00000100000050002909[24]):0.00053511576804476241[100],(QGP_Sample:0.00000100000050002909,QGP_Sample:0.00009297963889370722):0.00000100000050002909[15]):0.00002323828593683569[62],(((QGP_Sample:0.00000100000050002909,QGP_Sample:0.00000100000050002909):0.00002323176912698410[76],QGP_Sample:0.00000100000050002909):0.00060503112045895467[100],((QGP_Sample:0.00000100000050002909,(QGP_Sample:0.00002324102967788392,QGP_Sample:0.00011620650644452066):0.00002322761911084043[64]):0.00030243851052899460[100],(QGP_Sample:0.00000100000050002909,QGP_Sample:0.00000100000050002909):0.00023251725183701027[100]):0.00055879148795220663[100]):0.00000100000050002909[33]):0.00000100000050002909[13],QGP_Sample:0.00004648013171790781):0.00004647662727150058[93]):0.00006978197878869707[86]):0.00002318336235743580[54]):0.00000100000050002909[6]):0.00002324274291928302[74]):0.00006971535748814124[92]):0.00000100000050002909[30]):0.00000100000050002909[11],QGP_Sample:0.00002323708747285837):0.00004648054757604442[82]):0.00002323442403101099[81]):0.00006971905049670339[93]):0.00000100000050002909[21]):0.00000100000050002909[2],(((QGP_Sample:0.00000100000050002909,((QGP_Sample:0.00004648050008871029,QGP_Sample:0.00002324268259935309):0.00002323632401125456[66],QGP_Sample:0.00000100000050002909):0.00044206348904837615[100]):0.00025580274423891135[100],(((((QGP_Sample:0.00000100000050002909,QGP_Sample:0.00002323000305496904):0.00030223631071932321[100],(QGP_Sample:0.00000100000050002909,QGP_Sample:0.00000100000050002909):0.00023247127912967203[100]):0.00000100000050002909[20],((QGP_Sample:0.00000100000050002909,QGP_Sample:0.00000100000050002909):0.00018594587845631035[100],QGP_Sample:0.00002323139878506100):0.00000100000050002909[18]):0.00000100000050002909[18],(QGP_Sample:0.00000100000050002909,QGP_Sample:0.00000100000050002909):0.00018592525210924194[100]):0.00027901055819356900[100],(QGP_Sample:0.00004646995831427835,QGP_Sample:0.00002323533103179835):0.00000100000050002909[38]):0.00018594376263042422[99]):0.00000100000050002909[7],((QGP_Sample:0.00002323961426240068,((((QGP_Sample:0.00011622112918394266,QGP_Sample:0.00009297251284024159):0.00000100000050002909[13],((QGP_Sample:0.00000100000050002909,QGP_Sample:0.00000100000050002909):0.00081515324003307186[100],((((QGP_Sample:0.00002323163645946705,(QGP_Sample:0.00000100000050002909,QGP_Sample:0.00002323593186992724):0.00002323911064021031[83]):0.00016272130024952043[100],QGP_Sample:0.00000100000050002909):0.00013947902046700637[100],((QGP_Sample:0.00000100000050002909,QGP_Sample:0.00000100000050002909):0.00030228246658621228[100],((QGP_Sample:0.00000100000050002909,QGP_Sample:0.00004647648999725696):0.00032554246101856388[100],((((QGP_Sample:0.00000100000050002909,QGP_Sample:0.00000100000050002909):0.00020923884759867958[100],((QGP_Sample:0.00013949377063593159,QGP_Sample:0.00006974060590303458):0.00002322494288816704[74],QGP_Sample:0.00000100000050002909):0.00000100000050002909[34]):0.00002323654331515168[59],QGP_Sample:0.00000100000050002909):0.00000100000050002909[25],(QGP_Sample:0.00000100000050002909,(QGP_Sample:0.00000100000050002909,QGP_Sample:0.00000100000050002909):0.00011621855152839006[100]):0.00002323679911248356[59]):0.00002323580661287642[65]):0.00000100000050002909[33]):0.00023253882270491793[100]):0.00004648109208558856[91],(((QGP_Sample:0.00000100000050002909,(QGP_Sample:0.00000100000050002909,QGP_Sample:0.00000100000050002909):0.00002324002748147035[80]):0.00004645176539818968[98],(QGP_Sample:0.00000100000050002909,QGP_Sample:0.00000100000050002909):0.00009302082063918479[100]):0.00037241058991263197[100],(((QGP_Sample:0.00000100000050002909,(QGP_Sample:0.00002323886682101934,((QGP_Sample:0.00000100000050002909,QGP_Sample:0.00000100000050002909):0.00002324056975841742[69],(QGP_Sample:0.00000100000050002909,QGP_Sample:0.00000100000050002909):0.00000100000050002909[36]):0.00000100000050002909[34]):0.00002323980474557129[59]):0.00004648023898997782[85],(((QGP_Sample:0.00000100000050002909,(QGP_Sample:0.00004648665314168214,QGP_Sample:0.00004648644857280322):0.00002323779123616144[59]):0.00004648390364081125[77],(QGP_Sample:0.00002324126678950713,(QGP_Sample:0.00000100000050002909,QGP_Sample:0.00000100000050002909):0.00000100000050002909[61]):0.00004648184924980799[84]):0.00000100000050002909[8],(QGP_Sample:0.00004648523014109721,QGP_Sample:0.00002324047166349255):0.00000100000050002909[18]):0.00000100000050002909[37]):0.00011623825806050952[100],((((QGP_Sample:0.00000100000050002909,(QGP_Sample:0.00000100000050002909,(QGP_Sample:0.00000100000050002909,QGP_Sample:0.00000100000050002909):0.00000100000050002909[9]):0.00000100000050002909[4]):0.00000100000050002909[11],(((((QGP_Sample:0.00000100000050002909,(QGP_Sample:0.00000100000050002909,QGP_Sample:0.00000100000050002909):0.00000100000050002909[14]):0.00000100000050002909[3],(QGP_Sample:0.00000100000050002909,QGP_Sample:0.00000100000050002909):0.00000100000050002909[6]):0.00000100000050002909[5],QGP_Sample:0.00000100000050002909):0.00000100000050002909[49],QGP_Sample:0.00002324276561265807):0.00002324204363338794[67],(QGP_Sample:0.00000100000050002909,QGP_Sample:0.00000100000050002909):0.00002324240918414718[64]):0.00000100000050002909[17]):0.00000100000050002909[54],((QGP_Sample:0.00002324250258438506,QGP_Sample:0.00000100000050002909):0.00004648437959378529[88],((((QGP_Sample:0.00000100000050002909,QGP_Sample:0.00002324013843651836):0.00002324073616439907[68],QGP_Sample:0.00004648784834266953):0.00000100000050002909[11],((QGP_Sample:0.00002324166848452771,(QGP_Sample:0.00000100000050002909,QGP_Sample:0.00000100000050002909):0.00000100000050002909[46]):0.00002324213168600128[62],QGP_Sample:0.00002324248977211357):0.00000100000050002909[7]):0.00000100000050002909[0],((((QGP_Sample:0.00000100000050002909,(QGP_Sample:0.00000100000050002909,QGP_Sample:0.00000100000050002909):0.00002324362692027418[83]):0.00004648553325606503[87],((QGP_Sample:0.00002324139535643243,QGP_Sample:0.00000100000050002909):0.00002324547575259280[82],(QGP_Sample:0.00002324178614092681,QGP_Sample:0.00000100000050002909):0.00002324169896252343[79]):0.00002324178095706400[73]):0.00000100000050002909[8],(QGP_Sample:0.00002324172066855417,QGP_Sample:0.00002324221681133256):0.00000100000050002909[5]):0.00000100000050002909[0],(QGP_Sample:0.00000100000050002909,QGP_Sample:0.00000100000050002909):0.00000100000050002909[18]):0.00000100000050002909[0]):0.00000100000050002909[12]):0.00002324062322011817[60]):0.00032569704395844545[100],(((QGP_Sample:0.00000100000050002909,QGP_Sample:0.00000100000050002909):0.00011625101124649475[100],(QGP_Sample:0.00000100000050002909,QGP_Sample:0.00000100000050002909):0.00000100000050002909[100]):0.00011622798606842128[100],((((QGP_Sample:0.00002324054759507521,QGP_Sample:0.00002324428078977655):0.00002324048887989906[78],((QGP_Sample:0.00000100000050002909,QGP_Sample:0.00000100000050002909):0.00000100000050002909[30],QGP_Sample:0.00000100000050002909):0.00000100000050002909[77]):0.00004649144750509137[98],((QGP_Sample:0.00000100000050002909,QGP_Sample:0.00006973997182465680):0.00004648816195928183[98],(QGP_Sample:0.00000100000050002909,((QGP_Sample:0.00004648621532708487,(QGP_Sample:0.00000100000050002909,QGP_Sample:0.00000100000050002909):0.00004648488765390348[96]):0.00000100000050002909[15],QGP_Sample:0.00002324182107146442):0.00004648605140436120[87]):0.00002324192631550368[91]):0.00004649067580426086[96]):0.00011624459917434597[99],(((((QGP_Sample:0.00000100000050002909,QGP_Sample:0.00002324248993498708):0.00004648762345232264[90],QGP_Sample:0.00002324239970517575):0.00000100000050002909[12],QGP_Sample:0.00000100000050002909):0.00000100000050002909[24],(QGP_Sample:0.00002324160400838136,QGP_Sample:0.00000100000050002909):0.00006973357520944318[95]):0.00002324207845711963[61],(QGP_Sample:0.00000100000050002909,(((((((((QGP_Sample:0.00000100000050002909,QGP_Sample:0.00000100000050002909):0.00000100000050002909[11],((QGP_Sample:0.00000100000050002909,QGP_Sample:0.00000100000050002909):0.00000100000050002909[4],QGP_Sample:0.00000100000050002909):0.00000100000050002909[4]):0.00000100000050002909[23],(QGP_Sample:0.00002324126569491280,QGP_Sample:0.00002324100520622336):0.00000100000050002909[18]):0.00002324193831995812[65],QGP_Sample:0.00000100000050002909):0.00002324156378018043[58],QGP_Sample:0.00000100000050002909):0.00000100000050002909[36],((QGP_Sample:0.00000100000050002909,QGP_Sample:0.00002324264583845922):0.00006973272006725318[96],(QGP_Sample:0.00000100000050002909,QGP_Sample:0.00000100000050002909):0.00000100000050002909[94]):0.00006973760753799284[95]):0.00002324195969291422[66],((QGP_Sample:0.00002324198785359858,((QGP_Sample:0.00000100000050002909,QGP_Sample:0.00000100000050002909):0.00000100000050002909[20],QGP_Sample:0.00000100000050002909):0.00000100000050002909[62]):0.00004648642027212480[90],(QGP_Sample:0.00000100000050002909,QGP_Sample:0.00002324299826274676):0.00000100000050002909[75]):0.00006973899482787484[95]):0.00000100000050002909[8],QGP_Sample:0.00000100000050002909):0.00000100000050002909[0],((((QGP_Sample:0.00000100000050002909,QGP_Sample:0.00000100000050002909):0.00004649028927102692[90],(QGP_Sample:0.00004649174191584096,QGP_Sample:0.00000100000050002909):0.00000100000050002909[26]):0.00002324274756145543[51],((((((QGP_Sample:0.00002322774584407704,((((QGP_Sample:0.00000100000050002909,QGP_Sample:0.00000100000050002909):0.00002324092456663052[52],(QGP_Sample:0.00000100000050002909,QGP_Sample:0.00000100000050002909):0.00004648660082143326[89]):0.00000100000050002909[10],(((((QGP_Sample:0.00000100000050002909,((QGP_Sample:0.00006973390955299555,((QGP_Sample:0.00000100000050002909,((QGP_Sample:0.00000100000050002909,QGP_Sample:0.00000100000050002909):0.00000100000050002909[9],QGP_Sample:0.00000100000050002909):0.00000100000050002909[9]):0.00000100000050002909[19],(QGP_Sample:0.00002324203300963895,(QGP_Sample:0.00000100000050002909,QGP_Sample:0.00002324112225287372):0.00002324027114400549[60]):0.00000100000050002909[8]):0.00002324082775259969[60]):0.00000100000050002909[14],QGP_Sample:0.00000100000050002909):0.00000100000050002909[0]):0.00000100000050002909[0],QGP_Sample:0.00000100000050002909):0.00000100000050002909[0],(QGP_Sample:0.00000100000050002909,((QGP_Sample:0.00002324338370705592,(QGP_Sample:0.00000100000050002909,QGP_Sample:0.00000100000050002909):0.00000100000050002909[51]):0.00004648737503125926[74],(QGP_Sample:0.00000100000050002909,QGP_Sample:0.00002324242874873000):0.00002324234069789303[64]):0.00000100000050002909[7]):0.00000100000050002909[1]):0.00000100000050002909[0],(QGP_Sample:0.00002324338072459448,QGP_Sample:0.00000100000050002909):0.00002324258789124206[64]):0.00000100000050002909[0],QGP_Sample:0.00000100000050002909):0.00000100000050002909[2]):0.00000100000050002909[20],QGP_Sample:0.00004647283089826791):0.00006973892139526759[77]):0.00000100000050002909[2],(((((((QGP_Sample:0.00002324230993134363,(QGP_Sample:0.00000100000050002909,QGP_Sample:0.00000100000050002909):0.00000100000050002909[52]):0.00002324141264933510[62],((((QGP_Sample:0.00000100000050002909,QGP_Sample:0.00000100000050002909):0.00000100000050002909[26],QGP_Sample:0.00000100000050002909):0.00000100000050002909[20],QGP_Sample:0.00000100000050002909):0.00006973816694400044[96],QGP_Sample:0.00000100000050002909):0.00004648893228603451[82]):0.00000100000050002909[17],(QGP_Sample:0.00002324143146128022,QGP_Sample:0.00004648622698197081):0.00000100000050002909[7]):0.00000100000050002909[0],QGP_Sample:0.00000100000050002909):0.00000100000050002909[0],QGP_Sample:0.00002324317678431917):0.00000100000050002909[30],QGP_Sample:0.00002324116418730502):0.00013950784288615356[99],(((QGP_Sample:0.00000100000050002909,(QGP_Sample:0.00000100000050002909,((QGP_Sample:0.00000100000050002909,(((QGP_Sample:0.00000100000050002909,QGP_Sample:0.00000100000050002909):0.00002324137792652505[66],(QGP_Sample:0.00002324398185061573,QGP_Sample:0.00000100000050002909):0.00009298657690836309[100]):0.00000100000050002909[17],(((QGP_Sample:0.00000100000050002909,QGP_Sample:0.00002324364571112461):0.00004648881468419038[90],(((QGP_Sample:0.00000100000050002909,((QGP_Sample:0.00000100000050002909,(QGP_Sample:0.00000100000050002909,QGP_Sample:0.00000100000050002909):0.00000100000050002909[3]):0.00000100000050002909[0],((QGP_Sample:0.00000100000050002909,QGP_Sample:0.00000100000050002909):0.00000100000050002909[3],((QGP_Sample:0.00002324152105203223,(QGP_Sample:0.00000100000050002909,QGP_Sample:0.00000100000050002909):0.00000100000050002909[65]):0.00004648930620410541[87],(QGP_Sample:0.00000100000050002909,QGP_Sample:0.00000100000050002909):0.00002324288580963969[66]):0.00000100000050002909[3]):0.00000100000050002909[0]):0.00000100000050002909[0]):0.00000100000050002909[0],((QGP_Sample:0.00002324293607682161,(((((QGP_Sample:0.00000100000050002909,QGP_Sample:0.00000100000050002909):0.00000100000050002909[14],QGP_Sample:0.00000100000050002909):0.00000100000050002909[7],QGP_Sample:0.00000100000050002909):0.00000100000050002909[35],QGP_Sample:0.00002324374056201373):0.00000100000050002909[56],QGP_Sample:0.00002324296095771993):0.00004648933094946247[81]):0.00000100000050002909[5],QGP_Sample:0.00002324369888382775):0.00000100000050002909[1]):0.00000100000050002909[0],(QGP_Sample:0.00000100000050002909,QGP_Sample:0.00000100000050002909):0.00000100000050002909[6]):0.00000100000050002909[6]):0.00000100000050002909[24],(QGP_Sample:0.00000100000050002909,QGP_Sample:0.00002318142687120438):0.00002324400197221042[55]):0.00002318071570580147[20]):0.00000100000050002909[0]):0.00000100000050002909[1],(((QGP_Sample:0.00002288659386687537,QGP_Sample:0.00002360305280436459):0.00002324223818306740[44],QGP_Sample:0.00004612889492299951):0.00000100000050002909[14],((QGP_Sample:0.00002324420758629704,(QGP_Sample:0.00002324281980912161,QGP_Sample:0.00000100000050002909):0.00000100000050002909[38]):0.00004648905053561288[85],(((QGP_Sample:0.00002324037593006695,(QGP_Sample:0.00000100000050002909,QGP_Sample:0.00000100000050002909):0.00000100000050002909[52]):0.00002324128570592665[68],((QGP_Sample:0.00000100000050002909,QGP_Sample:0.00000100000050002909):0.00002324194592938154[65],QGP_Sample:0.00000100000050002909):0.00000100000050002909[27]):0.00002324096958311255[65],(QGP_Sample:0.00002324164252713215,QGP_Sample:0.00000100000050002909):0.00000100000050002909[25]):0.00002324154231007757[56]):0.00000100000050002909[7]):0.00000100000050002909[0]):0.00000100000050002909[0]):0.00000100000050002909[0]):0.00000100000050002909[0],QGP_Sample:0.00000100000050002909):0.00000100000050002909[1],((QGP_Sample:0.00000100000050002909,((QGP_Sample:0.00000100000050002909,(QGP_Sample:0.00000100000050002909,QGP_Sample:0.00000100000050002909):0.00000100000050002909[36]):0.00000100000050002909[63],QGP_Sample:0.00004648604234007908):0.00002324087039381538[70]):0.00002324095140301005[65],((QGP_Sample:0.00000100000050002909,QGP_Sample:0.00000100000050002909):0.00000100000050002909[9],QGP_Sample:0.00000100000050002909):0.00000100000050002909[42]):0.00002324161562369357[63]):0.00002324191681532650[49]):0.00000100000050002909[10]):0.00000100000050002909[1],((QGP_Sample:0.00002324152107601361,QGP_Sample:0.00000100000050002909):0.00002324210457439103[66],(((QGP_Sample:0.00000100000050002909,(QGP_Sample:0.00000100000050002909,(QGP_Sample:0.00000100000050002909,((QGP_Sample:0.00000100000050002909,QGP_Sample:0.00000100000050002909):0.00000100000050002909[5],(((((QGP_Sample:0.00000100000050002909,QGP_Sample:0.00000100000050002909):0.00000100000050002909[4],(((((QGP_Sample:0.00002324484651284973,(QGP_Sample:0.00000100000050002909,QGP_Sample:0.00004649301819774903):0.00002324496028226804[66]):0.00000100000050002909[13],(QGP_Sample:0.00000100000050002909,QGP_Sample:0.00000100000050002909):0.00000100000050002909[43]):0.00002324700341290917[75],(((QGP_Sample:0.00000100000050002909,QGP_Sample:0.00000100000050002909):0.00002324332742443479[67],(QGP_Sample:0.00000100000050002909,QGP_Sample:0.00000100000050002909):0.00000100000050002909[42]):0.00002324212111754268[61],((QGP_Sample:0.00000100000050002909,QGP_Sample:0.00000100000050002909):0.00000100000050002909[35],QGP_Sample:0.00002324390229429243):0.00000100000050002909[46]):0.00004649503156090728[86]):0.00004648967097495679[85],((QGP_Sample:0.00000100000050002909,(QGP_Sample:0.00000100000050002909,QGP_Sample:0.00000100000050002909):0.00000100000050002909[21]):0.00000100000050002909[40],((QGP_Sample:0.00000100000050002909,QGP_Sample:0.00002324285026946440):0.00000100000050002909[22],(QGP_Sample:0.00000100000050002909,QGP_Sample:0.00000100000050002909):0.00002324219419545290[80]):0.00002324282327398616[55]):0.00002324340595011406[57]):0.00000100000050002909[4],((((QGP_Sample:0.00000100000050002909,(QGP_Sample:0.00000100000050002909,(QGP_Sample:0.00000100000050002909,QGP_Sample:0.00000100000050002909):0.00000100000050002909[9]):0.00000100000050002909[5]):0.00000100000050002909[33],QGP_Sample:0.00002324579378892219):0.00002324403138114760[40],(QGP_Sample:0.00000100000050002909,QGP_Sample:0.00000100000050002909):0.00002324510559996205[69]):0.00000100000050002909[2],((QGP_Sample:0.00000100000050002909,QGP_Sample:0.00002324285141757272):0.00002324342710457322[67],QGP_Sample:0.00004649315405994764):0.00000100000050002909[6]):0.00000100000050002909[0]):0.00000100000050002909[0]):0.00000100000050002909[0],QGP_Sample:0.00000100000050002909):0.00000100000050002909[0],((QGP_Sample:0.00000100000050002909,QGP_Sample:0.00002324345896538390):0.00002324341780357467[64],(QGP_Sample:0.00000100000050002909,QGP_Sample:0.00002324408230681816):0.00002324485048809567[64]):0.00000100000050002909[0]):0.00000100000050002909[0],((QGP_Sample:0.00004648561343810069,(QGP_Sample:0.00004648433832976236,(QGP_Sample:0.00004649119932151478,QGP_Sample:0.00000100000050002909):0.00000100000050002909[42]):0.00002324335280738765[54]):0.00000100000050002909[17],(((QGP_Sample:0.00002324522575708602,QGP_Sample:0.00002324415376321010):0.00000100000050002909[26],((QGP_Sample:0.00000100000050002909,QGP_Sample:0.00000100000050002909):0.00000100000050002909[24],QGP_Sample:0.00000100000050002909):0.00004649336420207356[94]):0.00002324484177330849[54],QGP_Sample:0.00002324413326657335):0.00000100000050002909[2]):0.00000100000050002909[0]):0.00000100000050002909[0]):0.00000100000050002909[0]):0.00000100000050002909[0]):0.00000100000050002909[0]):0.00000100000050002909[0],(QGP_Sample:0.00000100000050002909,QGP_Sample:0.00000100000050002909):0.00000100000050002909[5]):0.00000100000050002909[5],QGP_Sample:0.00002324409197808470):0.00004649212252331764[66]):0.00000100000050002909[6]):0.00000100000050002909[2],((((QGP_Sample:0.00000100000050002909,QGP_Sample:0.00000100000050002909):0.00000100000050002909[7],(((((QGP_Sample:0.00000100000050002909,QGP_Sample:0.00000100000050002909):0.00004649304943932312[89],QGP_Sample:0.00002324350614385360):0.00000100000050002909[16],((QGP_Sample:0.00000100000050002909,QGP_Sample:0.00000100000050002909):0.00000100000050002909[19],QGP_Sample:0.00000100000050002909):0.00000100000050002909[37]):0.00002324422333773028[50],((QGP_Sample:0.00000100000050002909,QGP_Sample:0.00000100000050002909):0.00002324373107216185[66],((QGP_Sample:0.00000100000050002909,QGP_Sample:0.00000100000050002909):0.00000100000050002909[15],QGP_Sample:0.00000100000050002909):0.00000100000050002909[36]):0.00002324447742916679[65]):0.00000100000050002909[8],QGP_Sample:0.00000100000050002909):0.00000100000050002909[1]):0.00000100000050002909[3],((QGP_Sample:0.00002324198416335353,QGP_Sample:0.00000100000050002909):0.00009299637209968776[100],QGP_Sample:0.00002324340421268566):0.00000100000050002909[14]):0.00000100000050002909[5],(QGP_Sample:0.00002324355161886852,QGP_Sample:0.00000100000050002909):0.00002324429477158418[53]):0.00002324278660280039[50]):0.00002324380911654828[58],(((((QGP_Sample:0.00000100000050002909,((QGP_Sample:0.00002324283679037746,QGP_Sample:0.00000100000050002909):0.00002324377097184023[56],(((((QGP_Sample:0.00009299101561182853,QGP_Sample:0.00000100000050002909):0.00002324289726218945[54],((QGP_Sample:0.00002324174620505440,((QGP_Sample:0.00000100000050002909,((QGP_Sample:0.00000100000050002909,QGP_Sample:0.00000100000050002909):0.00000100000050002909[14],QGP_Sample:0.00000100000050002909):0.00000100000050002909[7]):0.00000100000050002909[7],QGP_Sample:0.00000100000050002909):0.00000100000050002909[57]):0.00004648783391032054[90],(QGP_Sample:0.00002324029936986142,(QGP_Sample:0.00002324030024951156,QGP_Sample:0.00000100000050002909):0.00000100000050002909[37]):0.00002323836383910984[80]):0.00004649282701433991[87]):0.00000100000050002909[6],QGP_Sample:0.00000100000050002909):0.00000100000050002909[1],(QGP_Sample:0.00000100000050002909,QGP_Sample:0.00000100000050002909):0.00000100000050002909[7]):0.00000100000050002909[3],(((QGP_Sample:0.00000100000050002909,QGP_Sample:0.00000100000050002909):0.00000100000050002909[33],(QGP_Sample:0.00000100000050002909,QGP_Sample:0.00000100000050002909):0.00000100000050002909[35]):0.00006973501306695425[96],(QGP_Sample:0.00004649401789103699,QGP_Sample:0.00004648694349304419):0.00002324076788220962[43]):0.00000100000050002909[7]):0.00002324306661077498[36]):0.00000100000050002909[3]):0.00000100000050002909[7],(QGP_Sample:0.00002324219038929786,(((QGP_Sample:0.00004649259870001593,((((QGP_Sample:0.00000100000050002909,QGP_Sample:0.00000100000050002909):0.00002324218802280248[78],(QGP_Sample:0.00002324382510735116,(QGP_Sample:0.00000100000050002909,QGP_Sample:0.00000100000050002909):0.00000100000050002909[70]):0.00004649035788566661[88]):0.00000100000050002909[12],QGP_Sample:0.00000100000050002909):0.00004648957724212986[86],(QGP_Sample:0.00000100000050002909,QGP_Sample:0.00002324225055212755):0.00000100000050002909[29]):0.00002324208070470736[66]):0.00000100000050002909[10],(QGP_Sample:0.00002324365618243646,((QGP_Sample:0.00002324355567394135,(QGP_Sample:0.00002324290760326910,(QGP_Sample:0.00000100000050002909,(QGP_Sample:0.00002324528082243043,QGP_Sample:0.00000100000050002909):0.00004648989330634314[81]):0.00002324352404472857[56]):0.00000100000050002909[8]):0.00004649001953157950[75],(QGP_Sample:0.00004648605657035806,QGP_Sample:0.00000100000050002909):0.00002324216726903215[51]):0.00000100000050002909[5]):0.00000100000050002909[0]):0.00000100000050002909[0],(QGP_Sample:0.00000100000050002909,QGP_Sample:0.00000100000050002909):0.00000100000050002909[12]):0.00000100000050002909[6]):0.00002324364157422644[51]):0.00002324268682429398[51],(QGP_Sample:0.00000100000050002909,QGP_Sample:0.00004649169890024845):0.00006973745443966285[96]):0.00000100000050002909[12],((QGP_Sample:0.00000100000050002909,QGP_Sample:0.00002324375207540513):0.00009299320482148579[98],((((QGP_Sample:0.00000100000050002909,((QGP_Sample:0.00000100000050002909,QGP_Sample:0.00000100000050002909):0.00002324136962763712[70],(QGP_Sample:0.00002324170773570967,QGP_Sample:0.00000100000050002909):0.00009298358557782115[97]):0.00000100000050002909[17]):0.00000100000050002909[2],QGP_Sample:0.00000100000050002909):0.00000100000050002909[7],(QGP_Sample:0.00002288511829485889,(QGP_Sample:0.00004613352708195347,(QGP_Sample:0.00000100000050002909,QGP_Sample:0.00000100000050002909):0.00002359910445290446[96]):0.00009298985235630571[83]):0.00000100000050002909[61]):0.00000100000050002909[13],(QGP_Sample:0.00002324146356712276,(QGP_Sample:0.00000100000050002909,QGP_Sample:0.00002324223444907854):0.00000100000050002909[53]):0.00004648775219854831[80]):0.00004648686206128330[81]):0.00000100000050002909[11]):0.00000100000050002909[1],(((QGP_Sample:0.00000100000050002909,QGP_Sample:0.00000100000050002909):0.00000100000050002909[18],((QGP_Sample:0.00000100000050002909,QGP_Sample:0.00000100000050002909):0.00002324277699059910[62],((((QGP_Sample:0.00006974034555267802,QGP_Sample:0.00002324339390635680):0.00000100000050002909[14],(((QGP_Sample:0.00000100000050002909,QGP_Sample:0.00000100000050002909):0.00004649160224140354[90],QGP_Sample:0.00002324339665122498):0.00000100000050002909[7],QGP_Sample:0.00000100000050002909):0.00000100000050002909[3]):0.00000100000050002909[11],QGP_Sample:0.00002324346299381076):0.00002324346352173408[70],QGP_Sample:0.00000100000050002909):0.00002324348237897739[55]):0.00000100000050002909[11]):0.00000100000050002909[10],((QGP_Sample:0.00000100000050002909,QGP_Sample:0.00000100000050002909):0.00000100000050002909[53],(QGP_Sample:0.00004649439039706250,(QGP_Sample:0.00002324486185360194,QGP_Sample:0.00002324571478417036):0.00002324639809203294[82]):0.00002324269908577103[62]):0.00002324343727833838[62]):0.00002324443650928074[57]):0.00000100000050002909[1]):0.00000100000050002909[6],(QGP_Sample:0.00000100000050002909,(QGP_Sample:0.00004648856122525552,(QGP_Sample:0.00000100000050002909,QGP_Sample:0.00000100000050002909):0.00000100000050002909[59]):0.00002324344149095552[57]):0.00004648847758871112[91]):0.00002324275483946958[36]):0.00000100000050002909[4],(((QGP_Sample:0.00000100000050002909,QGP_Sample:0.00004648912724171201):0.00002324250423821172[66],(QGP_Sample:0.00000100000050002909,((QGP_Sample:0.00004649028340422469,(QGP_Sample:0.00000100000050002909,QGP_Sample:0.00000100000050002909):0.00000100000050002909[77]):0.00002324194083667016[65],QGP_Sample:0.00000100000050002909):0.00006973735091680318[94]):0.00000100000050002909[40]):0.00011623470603554311[94],((QGP_Sample:0.00000100000050002909,(QGP_Sample:0.00000100000050002909,(((((QGP_Sample:0.00006974353398606630,(QGP_Sample:0.00000100000050002909,((QGP_Sample:0.00000100000050002909,(QGP_Sample:0.00002324133747616335,QGP_Sample:0.00004648899760471282):0.00000100000050002909[3]):0.00000100000050002909[5],QGP_Sample:0.00002324316396305466):0.00002324208961001322[42]):0.00000100000050002909[12]):0.00002324185130842512[23],(((QGP_Sample:0.00000100000050002909,QGP_Sample:0.00000100000050002909):0.00000100000050002909[70],QGP_Sample:0.00006973377789701042):0.00002324057724027324[58],QGP_Sample:0.00000100000050002909):0.00006973664726311519[97]):0.00000100000050002909[1],(((((QGP_Sample:0.00004648364246979901,(QGP_Sample:0.00002324079367351193,QGP_Sample:0.00000100000050002909):0.00004648148003164341[89]):0.00000100000050002909[9],(QGP_Sample:0.00000100000050002909,QGP_Sample:0.00000100000050002909):0.00000100000050002909[14]):0.00000100000050002909[0],(((QGP_Sample:0.00000100000050002909,QGP_Sample:0.00002324000189090105):0.00004648625003515822[80],(((((QGP_Sample:0.00000100000050002909,QGP_Sample:0.00000100000050002909):0.00000100000050002909[3],(QGP_Sample:0.00000100000050002909,(QGP_Sample:0.00000100000050002909,QGP_Sample:0.00000100000050002909):0.00000100000050002909[6]):0.00000100000050002909[2]):0.00000100000050002909[2],QGP_Sample:0.00000100000050002909):0.00000100000050002909[1],(QGP_Sample:0.00000100000050002909,(QGP_Sample:0.00000100000050002909,QGP_Sample:0.00000100000050002909):0.00000100000050002909[8]):0.00000100000050002909[0]):0.00000100000050002909[49],(QGP_Sample:0.00006972545378661727,QGP_Sample:0.00000100000050002909):0.00002324107168192782[64]):0.00004648152695395883[74]):0.00000100000050002909[4],QGP_Sample:0.00002324112234935435):0.00000100000050002909[2]):0.00000100000050002909[1],((QGP_Sample:0.00000100000050002909,((QGP_Sample:0.00000100000050002909,(QGP_Sample:0.00000100000050002909,QGP_Sample:0.00000100000050002909):0.00002324053719148858[79]):0.00004648436221954165[87],QGP_Sample:0.00004648328545011013):0.00000100000050002909[20]):0.00000100000050002909[11],(QGP_Sample:0.00004648350929124651,QGP_Sample:0.00002323915858452945):0.00002324286057146329[71]):0.00002324037904120621[54]):0.00006973388376227058[35],((QGP_Sample:0.00027034015311125262,QGP_Sample:0.00012517305620794877):0.00020936819968239215[68],QGP_Sample:0.00008407443771116063):0.00007867313641102703[34]):0.00000100000050002909[13]):0.00000100000050002909[0],((QGP_Sample:0.00000100000050002909,(QGP_Sample:0.00009298384436111892,(QGP_Sample:0.00013950910318052810,(QGP_Sample:0.00000100000050002909,QGP_Sample:0.00006972719600966595):0.00002324243920505347[63]):0.00000100000050002909[23]):0.00002324285114289716[42]):0.00004648754440665291[53],QGP_Sample:0.00002324246186312260):0.00000100000050002909[2]):0.00000100000050002909[0],((QGP_Sample:0.00000100000050002909,(((QGP_Sample:0.00004649571156104933,(QGP_Sample:0.00002324245557289684,(QGP_Sample:0.00000100000050002909,QGP_Sample:0.00000100000050002909):0.00000100000050002909[74]):0.00011624524953898799[99]):0.00002323703372982076[53],(QGP_Sample:0.00000100000050002909,QGP_Sample:0.00000100000050002909):0.00009299115295063864[99]):0.00000100000050002909[12],(QGP_Sample:0.00002324306494040561,(QGP_Sample:0.00002324315362763728,QGP_Sample:0.00000100000050002909):0.00002324306355747967[61]):0.00000100000050002909[3]):0.00000100000050002909[0]):0.00000100000050002909[0],QGP_Sample:0.00000100000050002909):0.00000100000050002909[0]):0.00000100000050002909[0]):0.00000100000050002909[0]):0.00000100000050002909[3],QGP_Sample:0.00004649096348308199):0.00002324180539919196[27]):0.00000100000050002909[1]):0.00000100000050002909[0]):0.00000100000050002909[0]):0.00000100000050002909[2]):0.00002324200609098994[60]):0.00000100000050002909[35]):0.00006973297414874041[95]):0.00000100000050002909[30]):0.00016279008582848571[100]):0.00013952717018005011[100]):0.00002323159342056062[71]):0.00000100000050002909[25]):0.00000100000050002909[0],((QGP_Sample:0.00006973362305395490,((QGP_Sample:0.00004647193694800006,QGP_Sample:0.00000100000050002909):0.00060562505415952543[100],(QGP_Sample:0.00004648785466757105,QGP_Sample:0.00002321663346602436):0.00058235794254970911[100]):0.00002265834071006932[84]):0.00004648360397002687[82],(QGP_Sample:0.00004648067982407536,(QGP_Sample:0.00000100000050002909,QGP_Sample:0.00004647556462865657):0.00000100000050002909[47]):0.00051191448113325458[100]):0.00000100000050002909[25]):0.00000100000050002909[1],(((QGP_Sample:0.00002323993494056529,QGP_Sample:0.00000100000050002909):0.00002565239705598787[94],QGP_Sample:0.00004407099176776476):0.00013955407370966368[97],(((QGP_Sample:0.00004651427251800162,QGP_Sample:0.00002320143211209522):0.00041872341157935569[100],QGP_Sample:0.00000100000050002909):0.00004648331692417542[91],(((QGP_Sample:0.00000100000050002909,QGP_Sample:0.00002323800374322661):0.00023247007004756931[100],((QGP_Sample:0.00000100000050002909,QGP_Sample:0.00004647288234728358):0.00013944876671811399[99],QGP_Sample:0.00000100000050002909):0.00000100000050002909[64]):0.00018598079966999817[100],(((((QGP_Sample:0.00000100000050002909,(QGP_Sample:0.00006972347730228188,QGP_Sample:0.00000100000050002909):0.00009297384959399183[97]):0.00002323690733520886[81],(QGP_Sample:0.00000100000050002909,QGP_Sample:0.00004647536717308738):0.00002323930975334495[79]):0.00004647521854128966[95],(QGP_Sample:0.00000100000050002909,(QGP_Sample:0.00000100000050002909,QGP_Sample:0.00000100000050002909):0.00013945086652403005[100]):0.00018596776666058638[100]):0.00002324446799293993[75],((((QGP_Sample:0.00002324098706542367,QGP_Sample:0.00002323795459284423):0.00004648531843402214[94],QGP_Sample:0.00002323857088830294):0.00006972297773115017[98],((QGP_Sample:0.00000100000050002909,QGP_Sample:0.00000100000050002909):0.00002323695163902200[85],(QGP_Sample:0.00004647731914557314,((QGP_Sample:0.00000100000050002909,QGP_Sample:0.00002323633822110719):0.00011620945746069366[98],QGP_Sample:0.00000100000050002909):0.00011621409008585317[100]):0.00000100000050002909[33]):0.00002323725104914826[65]):0.00000100000050002909[6],(QGP_Sample:0.00013946378945560157,((QGP_Sample:0.00000100000050002909,QGP_Sample:0.00000100000050002909):0.00002323783646059294[77],QGP_Sample:0.00000100000050002909):0.00006972040658911604[96]):0.00000100000050002909[15]):0.00002323743469718257[69]):0.00002323816539956336[61],((((QGP_Sample:0.00000100000050002909,QGP_Sample:0.00000100000050002909):0.00025572541005836725[100],(QGP_Sample:0.00000100000050002909,(QGP_Sample:0.00002323907061363068,(QGP_Sample:0.00000100000050002909,(QGP_Sample:0.00000100000050002909,QGP_Sample:0.00000100000050002909):0.00009296685838946764[97]):0.00002323665310810186[70]):0.00002323863953709726[62]):0.00000100000050002909[89]):0.00023249217986195470[100],(QGP_Sample:0.00000100000050002909,QGP_Sample:0.00000100000050002909):0.00004647572599086319[93]):0.00000100000050002909[31],((QGP_Sample:0.00002328551379160496,(QGP_Sample:0.00009290447918271327,(QGP_Sample:0.00000100000050002909,QGP_Sample:0.00000100000050002909):0.00000100000050002909[92]):0.00004648302918084953[75]):0.00016266901656305897[100],QGP_Sample:0.00002323844124099486):0.00004647781907126069[91]):0.00002323722226428214[61]):0.00000100000050002909[32]):0.00002323645375026891[75]):0.00002559908435925574[85]):0.00018364256416972136[99]):0.00002324183567390112[50]):0.00002323830732933210[61],QGP_Sample:0.00002323831342903914):0.00000100000050002909[1]):0.00000100000050002909[0]):0.00000100000050002909[0],(((((((QGP_Sample:0.00004647718662363790,QGP_Sample:0.00000100000050002909):0.00009296908454129170[99],(QGP_Sample:0.00000100000050002909,(((QGP_Sample:0.00000100000050002909,((QGP_Sample:0.00000100000050002909,(QGP_Sample:0.00000100000050002909,QGP_Sample:0.00002323250725048590):0.00006970666820786621[97]):0.00018594128306993009[100],(QGP_Sample:0.00000100000050002909,((QGP_Sample:0.00000100000050002909,(QGP_Sample:0.00002323235780544374,(QGP_Sample:0.00000100000050002909,QGP_Sample:0.00002323199581925303):0.00002323220916533199[62]):0.00000100000050002909[14]):0.00000100000050002909[64],QGP_Sample:0.00002323080415000600):0.00030222077914205677[100]):0.00000100000050002909[11]):0.00006970830608129581[95]):0.00000100000050002909[15],(QGP_Sample:0.00000100000050002909,((QGP_Sample:0.00000100000050002909,QGP_Sample:0.00002323205753576430):0.00032558542705639500[100],((QGP_Sample:0.00000100000050002909,(QGP_Sample:0.00000100000050002909,(QGP_Sample:0.00000100000050002909,QGP_Sample:0.00002323016323234205):0.00004646428800492425[90]):0.00002323212618955430[59]):0.00011621190718778823[100],(((QGP_Sample:0.00000100000050002909,QGP_Sample:0.00000100000050002909):0.00002323110151227648[69],(QGP_Sample:0.00000100000050002909,QGP_Sample:0.00002323222544491041):0.00000100000050002909[56]):0.00006969970123210022[95],(((((QGP_Sample:0.00000100000050002909,QGP_Sample:0.00000100000050002909):0.00000100000050002909[34],QGP_Sample:0.00000100000050002909):0.00002323207647727528[69],(QGP_Sample:0.00000100000050002909,QGP_Sample:0.00000100000050002909):0.00000100000050002909[66]):0.00004646641325095264[85],QGP_Sample:0.00002323292710117985):0.00000100000050002909[12],QGP_Sample:0.00000100000050002909):0.00000100000050002909[49]):0.00006972017836963791[97]):0.00009300993049812662[100]):0.00004643465103080294[96]):0.00002323416748903583[63]):0.00002323968043744966[74],((((QGP_Sample:0.00000100000050002909,(((QGP_Sample:0.00000100000050002909,(QGP_Sample:0.00000100000050002909,QGP_Sample:0.00000100000050002909):0.00000100000050002909[4]):0.00000100000050002909[0],QGP_Sample:0.00000100000050002909):0.00000100000050002909[0],(QGP_Sample:0.00002323249034761379,((((QGP_Sample:0.00000100000050002909,QGP_Sample:0.00000100000050002909):0.00004646771583456785[81],((QGP_Sample:0.00000100000050002909,QGP_Sample:0.00000100000050002909):0.00002323282595784555[76],(QGP_Sample:0.00000100000050002909,QGP_Sample:0.00000100000050002909):0.00000100000050002909[58]):0.00004646948396377053[83]):0.00000100000050002909[15],(((QGP_Sample:0.00000100000050002909,(((QGP_Sample:0.00000100000050002909,QGP_Sample:0.00000100000050002909):0.00000100000050002909[3],((QGP_Sample:0.00004647479395717392,QGP_Sample:0.00002323844904337950):0.00002323263688857814[67],((QGP_Sample:0.00000100000050002909,(QGP_Sample:0.00000100000050002909,QGP_Sample:0.00000100000050002909):0.00000100000050002909[15]):0.00000100000050002909[10],QGP_Sample:0.00000100000050002909):0.00004647086367083971[84]):0.00000100000050002909[9]):0.00000100000050002909[0],((QGP_Sample:0.00000100000050002909,QGP_Sample:0.00000100000050002909):0.00000100000050002909[1],((QGP_Sample:0.00000100000050002909,(QGP_Sample:0.00000100000050002909,QGP_Sample:0.00000100000050002909):0.00000100000050002909[2]):0.00000100000050002909[0],QGP_Sample:0.00000100000050002909):0.00000100000050002909[0]):0.00000100000050002909[0]):0.00000100000050002909[0]):0.00000100000050002909[0],QGP_Sample:0.00000100000050002909):0.00000100000050002909[0],QGP_Sample:0.00000100000050002909):0.00000100000050002909[1]):0.00000100000050002909[2],QGP_Sample:0.00002323485523666453):0.00004646770943405675[79]):0.00000100000050002909[11]):0.00000100000050002909[1]):0.00000100000050002909[0],(((QGP_Sample:0.00000100000050002909,(QGP_Sample:0.00002323231721463593,(QGP_Sample:0.00002323200202621007,QGP_Sample:0.00000100000050002909):0.00000100000050002909[28]):0.00002323117138523064[67]):0.00002323278205616472[71],(QGP_Sample:0.00002320247634770727,(QGP_Sample:0.00002320178962474944,(QGP_Sample:0.00000100000050002909,QGP_Sample:0.00000100000050002909):0.00000100000050002909[58]):0.00002323185099784214[58]):0.00000100000050002909[45]):0.00000100000050002909[10],QGP_Sample:0.00000100000050002909):0.00000100000050002909[1]):0.00000100000050002909[26],QGP_Sample:0.00002323116414574220):0.00027902011572068515[100],((QGP_Sample:0.00000100000050002909,((QGP_Sample:0.00002323408083444850,(QGP_Sample:0.00000100000050002909,(QGP_Sample:0.00000100000050002909,QGP_Sample:0.00000100000050002909):0.00000100000050002909[27]):0.00000100000050002909[64]):0.00009295303274153025[98],QGP_Sample:0.00000100000050002909):0.00002323489798968202[70]):0.00020923593382403023[100],QGP_Sample:0.00000100000050002909):0.00000100000050002909[29]):0.00002322960874477313[73]):0.00011622064118532124[100]):0.00002324233547328409[81]):0.00002323243049476616[65],((((QGP_Sample:0.00002323691688534719,(QGP_Sample:0.00000100000050002909,(QGP_Sample:0.00002323711090166212,QGP_Sample:0.00004646841377561885):0.00006971870659502370[92]):0.00009296754369526094[98]):0.00009297590535638595[100],(QGP_Sample:0.00000100000050002909,QGP_Sample:0.00004647362256781784):0.00018599538663921763[100]):0.00004647459608325340[89],((QGP_Sample:0.00000100000050002909,QGP_Sample:0.00000100000050002909):0.00004646782969911412[99],((QGP_Sample:0.00006969207471629345,(QGP_Sample:0.00000100000050002909,QGP_Sample:0.00000100000050002909):0.00000100000050002909[97]):0.00013941498646259328[100],QGP_Sample:0.00004647062616822108):0.00002321310268465917[90]):0.00041868758922351189[100]):0.00000100000050002909[20],((((QGP_Sample:0.00000100000050002909,QGP_Sample:0.00000100000050002909):0.00020924897332449019[100],(QGP_Sample:0.00000100000050002909,QGP_Sample:0.00000100000050002909):0.00023253564004552255[100]):0.00002322000073173450[76],(QGP_Sample:0.00000100000050002909,QGP_Sample:0.00002323742132801033):0.00000100000050002909[32]):0.00000100000050002909[40],(QGP_Sample:0.00002322397936939632,(((QGP_Sample:0.00000100000050002909,QGP_Sample:0.00000100000050002909):0.00000100000050002909[76],QGP_Sample:0.00004647114141192011):0.00000100000050002909[74],QGP_Sample:0.00006970832169989181):0.00013948716750347757[100]):0.00004648560996682704[92]):0.00004647756974443771[91]):0.00002323647955178540[58]):0.00000100000050002909[2],((QGP_Sample:0.00004647723450334292,((QGP_Sample:0.00002322295597057836,(QGP_Sample:0.00000100000050002909,QGP_Sample:0.00002323274824609053):0.00023249981676660465[100]):0.00013950230955686770[100],(((((QGP_Sample:0.00000100000050002909,(QGP_Sample:0.00000100000050002909,QGP_Sample:0.00002323687310945737):0.00041870405164286657[100]):0.00009296248938972590[97],(((QGP_Sample:0.00009295577720382306,(QGP_Sample:0.00000100000050002909,QGP_Sample:0.00000100000050002909):0.00000100000050002909[73]):0.00002323551054315621[62],((QGP_Sample:0.00000100000050002909,QGP_Sample:0.00000100000050002909):0.00000100000050002909[33],QGP_Sample:0.00000100000050002909):0.00000100000050002909[60]):0.00004647011215348530[90],(((QGP_Sample:0.00000100000050002909,(QGP_Sample:0.00000100000050002909,QGP_Sample:0.00000100000050002909):0.00002323649293594598[82]):0.00002323688519240633[66],((QGP_Sample:0.00004647403823565068,QGP_Sample:0.00000100000050002909):0.00002323732799460990[67],((((QGP_Sample:0.00000100000050002909,(QGP_Sample:0.00000100000050002909,QGP_Sample:0.00000100000050002909):0.00000100000050002909[1]):0.00000100000050002909[0],QGP_Sample:0.00000100000050002909):0.00000100000050002909[0],((QGP_Sample:0.00000100000050002909,QGP_Sample:0.00000100000050002909):0.00000100000050002909[3],(QGP_Sample:0.00000100000050002909,QGP_Sample:0.00000100000050002909):0.00000100000050002909[4]):0.00000100000050002909[0]):0.00000100000050002909[0],(QGP_Sample:0.00000100000050002909,((QGP_Sample:0.00000100000050002909,((QGP_Sample:0.00000100000050002909,QGP_Sample:0.00009295892210927701):0.00002323567852224858[61],((QGP_Sample:0.00002323443364443347,(QGP_Sample:0.00002323341219597891,QGP_Sample:0.00000100000050002909):0.00000100000050002909[49]):0.00004647126756354289[86],((QGP_Sample:0.00000100000050002909,(((QGP_Sample:0.00000100000050002909,QGP_Sample:0.00004647147515070026):0.00004647120988255587[76],QGP_Sample:0.00004647081830024460):0.00000100000050002909[18],QGP_Sample:0.00000100000050002909):0.00000100000050002909[0]):0.00000100000050002909[0],QGP_Sample:0.00000100000050002909):0.00002323396490271083[55]):0.00000100000050002909[8]):0.00000100000050002909[1]):0.00000100000050002909[0],(QGP_Sample:0.00000100000050002909,((QGP_Sample:0.00000100000050002909,QGP_Sample:0.00004646813119463010):0.00006971120331342543[91],(QGP_Sample:0.00000100000050002909,QGP_Sample:0.00004647569023957617):0.00002323452330946050[58]):0.00000100000050002909[5]):0.00000100000050002909[1]):0.00000100000050002909[0]):0.00000100000050002909[0]):0.00002323641458912835[55]):0.00002323510425503873[67]):0.00000100000050002909[16],((QGP_Sample:0.00000100000050002909,QGP_Sample:0.00000100000050002909):0.00002323713947624711[73],(QGP_Sample:0.00000100000050002909,QGP_Sample:0.00000100000050002909):0.00000100000050002909[68]):0.00006971789797265795[95]):0.00002324139500781430[76]):0.00013947209601671869[99]):0.00000100000050002909[8],((QGP_Sample:0.00000100000050002909,((((((((QGP_Sample:0.00000100000050002909,(QGP_Sample:0.00000100000050002909,QGP_Sample:0.00000100000050002909):0.00004648128983904557[82]):0.00000100000050002909[30],((QGP_Sample:0.00002323688200843476,((QGP_Sample:0.00000100000050002909,QGP_Sample:0.00000100000050002909):0.00000100000050002909[33],QGP_Sample:0.00000100000050002909):0.00000100000050002909[66]):0.00006972662370808003[91],QGP_Sample:0.00000100000050002909):0.00002324019690410900[66]):0.00013947601501772936[100],QGP_Sample:0.00006973050583060540):0.00000100000050002909[18],QGP_Sample:0.00002324001126506497):0.00000100000050002909[14],(QGP_Sample:0.00002324494490021457,(((QGP_Sample:0.00000100000050002909,QGP_Sample:0.00000100000050002909):0.00000100000050002909[36],QGP_Sample:0.00000100000050002909):0.00000100000050002909[64],QGP_Sample:0.00002323650234708115):0.00002323064747779943[77]):0.00016274927266893817[100]):0.00004647768502169853[62],((QGP_Sample:0.00000100000050002909,QGP_Sample:0.00000100000050002909):0.00009297539527239424[100],(QGP_Sample:0.00000100000050002909,QGP_Sample:0.00002323601089921478):0.00016272950161641341[100]):0.00004648279968019934[91]):0.00000100000050002909[1],((QGP_Sample:0.00000100000050002909,(QGP_Sample:0.00002323752535466129,QGP_Sample:0.00000100000050002909):0.00006971622657480152[96]):0.00023250302302261176[100],(QGP_Sample:0.00009298909693539187,QGP_Sample:0.00013947507809119702):0.00004647009200577592[85]):0.00000100000050002909[12]):0.00000100000050002909[0],(((QGP_Sample:0.00000100000050002909,QGP_Sample:0.00004647557208259629):0.00000100000050002909[65],(QGP_Sample:0.00000100000050002909,QGP_Sample:0.00002323509110114377):0.00025575432440180595[100]):0.00006972549361420428[95],(((((QGP_Sample:0.00000100000050002909,QGP_Sample:0.00004648155558527689):0.00009296896426964244[99],(QGP_Sample:0.00000100000050002909,(QGP_Sample:0.00002323433200648317,QGP_Sample:0.00006974616142261388):0.00004648340961434286[89]):0.00000100000050002909[57]):0.00006972411771946543[96],QGP_Sample:0.00002323804074504430):0.00000100000050002909[32],((QGP_Sample:0.00000100000050002909,QGP_Sample:0.00000100000050002909):0.00016272818838137127[100],QGP_Sample:0.00000100000050002909):0.00023251657812594479[100]):0.00002318960230035012[21],((QGP_Sample:0.00002323806167934101,(QGP_Sample:0.00000100000050002909,QGP_Sample:0.00000100000050002909):0.00000100000050002909[35]):0.00000100000050002909[40],QGP_Sample:0.00002319524828196846):0.00004648040614948416[67]):0.00000100000050002909[15]):0.00000100000050002909[0]):0.00000100000050002909[0]):0.00000100000050002909[0],((QGP_Sample:0.00000100000050002909,((QGP_Sample:0.00002323483084094514,(QGP_Sample:0.00000100000050002909,(QGP_Sample:0.00000100000050002909,QGP_Sample:0.00000100000050002909):0.00002323380444122454[65]):0.00000100000050002909[30]):0.00002324203147116715[80],((QGP_Sample:0.00000100000050002909,QGP_Sample:0.00002323318582890154):0.00002323281837062718[91],((QGP_Sample:0.00000100000050002909,QGP_Sample:0.00000100000050002909):0.00000100000050002909[34],QGP_Sample:0.00000100000050002909):0.00002323246318681978[94]):0.00023248675820504704[100]):0.00002322774793145584[66]):0.00030228097809953305[100],((((QGP_Sample:0.00002323754116837939,((QGP_Sample:0.00000100000050002909,(QGP_Sample:0.00000100000050002909,((QGP_Sample:0.00000100000050002909,QGP_Sample:0.00000100000050002909):0.00002323699057822385[69],QGP_Sample:0.00002323806640888997):0.00000100000050002909[12]):0.00000100000050002909[4]):0.00000100000050002909[27],(((QGP_Sample:0.00000100000050002909,QGP_Sample:0.00000100000050002909):0.00000100000050002909[27],QGP_Sample:0.00002323743982941878):0.00000100000050002909[32],QGP_Sample:0.00002323717314287730):0.00002323627625911963[63]):0.00004647876203538444[87]):0.00000100000050002909[11],QGP_Sample:0.00000100000050002909):0.00000100000050002909[35],(QGP_Sample:0.00002323897462729053,(QGP_Sample:0.00000100000050002909,((QGP_Sample:0.00000100000050002909,(QGP_Sample:0.00000100000050002909,QGP_Sample:0.00000100000050002909):0.00000100000050002909[19]):0.00000100000050002909[58],QGP_Sample:0.00002323797459319963):0.00002323799363685361[73]):0.00002323762927195275[78]):0.00002323857148839243[68]):0.00020931409267648643[100],(((((QGP_Sample:0.00000100000050002909,QGP_Sample:0.00000100000050002909):0.00004647753732963691[88],(QGP_Sample:0.00000100000050002909,QGP_Sample:0.00000100000050002909):0.00000100000050002909[67]):0.00002323756166357267[77],QGP_Sample:0.00004648358009479218):0.00000100000050002909[14],((QGP_Sample:0.00000100000050002909,((QGP_Sample:0.00000100000050002909,(QGP_Sample:0.00000100000050002909,QGP_Sample:0.00000100000050002909):0.00000100000050002909[34]):0.00000100000050002909[95],QGP_Sample:0.00009298474892471653):0.00009297772139523752[98]):0.00006972162018923682[95],((QGP_Sample:0.00000100000050002909,(QGP_Sample:0.00000100000050002909,(QGP_Sample:0.00000100000050002909,QGP_Sample:0.00000100000050002909):0.00000100000050002909[11]):0.00000100000050002909[23]):0.00011623227645017933[100],((QGP_Sample:0.00000100000050002909,QGP_Sample:0.00000100000050002909):0.00000100000050002909[37],QGP_Sample:0.00000100000050002909):0.00000100000050002909[87]):0.00006972354816032335[93]):0.00000100000050002909[13]):0.00000100000050002909[24],((QGP_Sample:0.00002323618932441635,(QGP_Sample:0.00000100000050002909,QGP_Sample:0.00000100000050002909):0.00000100000050002909[70]):0.00002323937219162944[85],(QGP_Sample:0.00002323592104489019,((QGP_Sample:0.00000100000050002909,(QGP_Sample:0.00000100000050002909,QGP_Sample:0.00000100000050002909):0.00000100000050002909[13]):0.00000100000050002909[14],QGP_Sample:0.00000100000050002909):0.00000100000050002909[65]):0.00004647488464862419[95]):0.00016273476027695496[100]):0.00018606323386232860[99]):0.00002318038062673021[75]):0.00000100000050002909[8]):0.00000100000050002909[0]):0.00000100000050002909[0],QGP_Sample:0.00002323873712719181):0.00000100000050002909[12],((((QGP_Sample:0.00000100000050002909,QGP_Sample:0.00000100000050002909):0.00002324054965880573[71],(QGP_Sample:0.00002323901231135616,(QGP_Sample:0.00000100000050002909,QGP_Sample:0.00000100000050002909):0.00000100000050002909[53]):0.00002323995886154240[67]):0.00000100000050002909[12],(QGP_Sample:0.00000100000050002909,QGP_Sample:0.00000100000050002909):0.00000100000050002909[20]):0.00000100000050002909[29],QGP_Sample:0.00002324063367455420):0.00009296970943701126[97]):0.00004648810561051237[89]):0.00002322681553495505[70]):0.00000100000050002909[13],((QGP_Sample:0.00002323678745431580,QGP_Sample:0.00004647614666448106):0.00000100000050002909[2],(((((QGP_Sample:0.00000100000050002909,(QGP_Sample:0.00002323321885447393,QGP_Sample:0.00002323334524664282):0.00002323035034401828[66]):0.00030228337842540639[100],((QGP_Sample:0.00000100000050002909,(QGP_Sample:0.00006971663907184009,((((QGP_Sample:0.00004647295896678005,QGP_Sample:0.00000100000050002909):0.00002323501131511069[74],(QGP_Sample:0.00000100000050002909,(QGP_Sample:0.00000100000050002909,QGP_Sample:0.00000100000050002909):0.00002323600660510542[71]):0.00000100000050002909[50]):0.00002322435966347596[81],(QGP_Sample:0.00011619167968301235,(QGP_Sample:0.00000100000050002909,(QGP_Sample:0.00000100000050002909,QGP_Sample:0.00002323381703943995):0.00002323308754190435[60]):0.00000100000050002909[36]):0.00011621299886216607[99]):0.00009297389982137632[96],QGP_Sample:0.00002323614672561237):0.00000100000050002909[48]):0.00011619629868329279[98]):0.00002323494817281770[59],(((QGP_Sample:0.00000100000050002909,((QGP_Sample:0.00002323525590847723,QGP_Sample:0.00000100000050002909):0.00002323633719512625[68],QGP_Sample:0.00000100000050002909):0.00006971500816919601[94]):0.00006971138730896951[96],(QGP_Sample:0.00000100000050002909,QGP_Sample:0.00000100000050002909):0.00000100000050002909[98]):0.00018595942273405105[100],(QGP_Sample:0.00002321656096466821,QGP_Sample:0.00002324962896255237):0.00081493982297132887[100]):0.00000100000050002909[31]):0.00000100000050002909[15]):0.00002323467556609710[67],(QGP_Sample:0.00002323817158620288,(QGP_Sample:0.00000100000050002909,(((((QGP_Sample:0.00000100000050002909,QGP_Sample:0.00000100000050002909):0.00009296362848718269[100],(QGP_Sample:0.00000100000050002909,QGP_Sample:0.00000100000050002909):0.00011622094489459137[100]):0.00009297209274064388[96],(((QGP_Sample:0.00000100000050002909,QGP_Sample:0.00000100000050002909):0.00004647348548387570[93],((QGP_Sample:0.00006970899042039983,(QGP_Sample:0.00000100000050002909,(((QGP_Sample:0.00000100000050002909,QGP_Sample:0.00000100000050002909):0.00000100000050002909[36],QGP_Sample:0.00000100000050002909):0.00000100000050002909[53],QGP_Sample:0.00002323445968076753):0.00002323476324366774[76]):0.00004648437493684936[97]):0.00013945845177447310[99],(((QGP_Sample:0.00000100000050002909,QGP_Sample:0.00000100000050002909):0.00004647034378152977[96],(QGP_Sample:0.00002323382199980962,QGP_Sample:0.00000100000050002909):0.00009295654223569559[100]):0.00000100000050002909[23],(((QGP_Sample:0.00002323303850576682,(QGP_Sample:0.00002323411710538925,QGP_Sample:0.00000100000050002909):0.00000100000050002909[51]):0.00006970909803804451[100],(QGP_Sample:0.00000100000050002909,(QGP_Sample:0.00000100000050002909,QGP_Sample:0.00000100000050002909):0.00004647162348039170[85]):0.00002323514387393483[81]):0.00002323487236291874[68],((QGP_Sample:0.00000100000050002909,QGP_Sample:0.00000100000050002909):0.00006971780486752718[99],(QGP_Sample:0.00002323445027596080,QGP_Sample:0.00000100000050002909):0.00002323637513910104[97]):0.00006971772381737230[95]):0.00000100000050002909[12]):0.00002323462822542047[54]):0.00000100000050002909[27]):0.00006971237606480525[89],((((QGP_Sample:0.00025572914820641378,QGP_Sample:0.00000100000050002909):0.00002323564371827954[71],(QGP_Sample:0.00002323513616703162,(QGP_Sample:0.00000100000050002909,QGP_Sample:0.00000100000050002909):0.00000100000050002909[73]):0.00002323288543209837[71]):0.00004647626186724230[86],(((QGP_Sample:0.00000100000050002909,QGP_Sample:0.00000100000050002909):0.00002323401914114130[70],(QGP_Sample:0.00002323920410339900,(QGP_Sample:0.00000100000050002909,QGP_Sample:0.00011619011479494372):0.00006970887886807253[98]):0.00002323230643278761[59]):0.00000100000050002909[6],(((QGP_Sample:0.00002323434384739786,(QGP_Sample:0.00000100000050002909,QGP_Sample:0.00002323375686040113):0.00000100000050002909[45]):0.00006970993987859320[94],(QGP_Sample:0.00000100000050002909,QGP_Sample:0.00002323293897062792):0.00006970516345923706[95]):0.00000100000050002909[12],((QGP_Sample:0.00006970940093021972,QGP_Sample:0.00000100000050002909):0.00004646870883931416[79],((QGP_Sample:0.00000100000050002909,QGP_Sample:0.00000100000050002909):0.00004647118101563783[93],((QGP_Sample:0.00000100000050002909,QGP_Sample:0.00000100000050002909):0.00000100000050002909[19],QGP_Sample:0.00000100000050002909):0.00000100000050002909[76]):0.00004646732612473608[81]):0.00000100000050002909[15]):0.00000100000050002909[4]):0.00000100000050002909[11]):0.00002323490623450079[74],((((QGP_Sample:0.00000100000050002909,QGP_Sample:0.00002323369090329438):0.00004647486532906855[83],(QGP_Sample:0.00002323603058659100,(QGP_Sample:0.00000100000050002909,QGP_Sample:0.00000100000050002909):0.00000100000050002909[42]):0.00000100000050002909[55]):0.00004647408199568156[89],(QGP_Sample:0.00000100000050002909,(QGP_Sample:0.00002323489123737074,QGP_Sample:0.00000100000050002909):0.00002323632980719752[64]):0.00000100000050002909[31]):0.00002323486407835306[56],(QGP_Sample:0.00000100000050002909,(QGP_Sample:0.00000100000050002909,(QGP_Sample:0.00002323592145679251,((QGP_Sample:0.00002323362337418634,QGP_Sample:0.00000100000050002909):0.00004647203652786457[86],(QGP_Sample:0.00000100000050002909,(QGP_Sample:0.00000100000050002909,(((QGP_Sample:0.00000100000050002909,QGP_Sample:0.00000100000050002909):0.00000100000050002909[24],QGP_Sample:0.00000100000050002909):0.00000100000050002909[71],QGP_Sample:0.00002322923636332376):0.00016266675454226578[100]):0.00002323337102140223[54]):0.00002323423714815627[72]):0.00000100000050002909[12]):0.00000100000050002909[4]):0.00000100000050002909[1]):0.00000100000050002909[9]):0.00002323675840787507[67]):0.00006971298700417159[98]):0.00000100000050002909[46]):0.00004647455704388813[87],(((QGP_Sample:0.00000100000050002909,((QGP_Sample:0.00002323932598007564,(QGP_Sample:0.00000100000050002909,QGP_Sample:0.00000100000050002909):0.00002323056607047036[87]):0.00009297753467733384[99],QGP_Sample:0.00002323782473780868):0.00002323419830732258[75]):0.00004647458355002935[92],(((((QGP_Sample:0.00000100000050002909,QGP_Sample:0.00000100000050002909):0.00000100000050002909[11],(((QGP_Sample:0.00000100000050002909,QGP_Sample:0.00000100000050002909):0.00002323370266127348[72],QGP_Sample:0.00004647318227098531):0.00000100000050002909[9],((QGP_Sample:0.00000100000050002909,QGP_Sample:0.00004647107354460757):0.00004646894230797156[94],QGP_Sample:0.00002323446441664490):0.00000100000050002909[7]):0.00000100000050002909[2]):0.00000100000050002909[0],QGP_Sample:0.00000100000050002909):0.00000100000050002909[12],QGP_Sample:0.00002323553174124799):0.00002323364914339451[63],QGP_Sample:0.00000100000050002909):0.00006971507531339298[95]):0.00000100000050002909[15],(QGP_Sample:0.00004647795042263348,(((QGP_Sample:0.00004647266097073718,QGP_Sample:0.00000100000050002909):0.00004647456197195307[88],(((QGP_Sample:0.00000100000050002909,QGP_Sample:0.00000100000050002909):0.00002323470849319047[74],(QGP_Sample:0.00002323524161069291,QGP_Sample:0.00000100000050002909):0.00016270668943131679[100]):0.00000100000050002909[25],QGP_Sample:0.00000100000050002909):0.00000100000050002909[24]):0.00004647476609838513[85],((QGP_Sample:0.00000100000050002909,QGP_Sample:0.00002323615270008333):0.00004647814756510574[91],(QGP_Sample:0.00002247135907901771,(QGP_Sample:0.00002247049211457617,((QGP_Sample:0.00000100000050002909,(QGP_Sample:0.00000100000050002909,QGP_Sample:0.00000100000050002909):0.00002323642566941159[73]):0.00000100000050002909[17],(QGP_Sample:0.00004646443836175401,(QGP_Sample:0.00002323560321418203,QGP_Sample:0.00002323668227456049):0.00000100000050002909[36]):0.00002323628359031466[52]):0.00000100000050002909[19]):0.00002323751349553848[51]):0.00002400274114080721[78]):0.00002323669612813428[69]):0.00000100000050002909[22]):0.00006971576733777911[94]):0.00009297142733067248[97]):0.00002322850360066077[84],((((((QGP_Sample:0.00000100000050002909,QGP_Sample:0.00002323246713819532):0.00018593477959895984[100],((QGP_Sample:0.00000100000050002909,QGP_Sample:0.00004647163676727013):0.00013947928351941443[100],(QGP_Sample:0.00002323488261950837,(QGP_Sample:0.00000100000050002909,QGP_Sample:0.00000100000050002909):0.00000100000050002909[69]):0.00002321771988266886[97]):0.00006973194988303340[96]):0.00000100000050002909[7],(((QGP_Sample:0.00000100000050002909,((QGP_Sample:0.00000100000050002909,(QGP_Sample:0.00000100000050002909,(QGP_Sample:0.00006970881380957532,QGP_Sample:0.00000100000050002909):0.00002323237042375463[62]):0.00004647087935169226[84]):0.00000100000050002909[9],(QGP_Sample:0.00004646903171094761,(QGP_Sample:0.00000100000050002909,QGP_Sample:0.00004647236084862953):0.00000100000050002909[32]):0.00002323373292199325[62]):0.00002323544228594687[63]):0.00004647411947422274[77],(((QGP_Sample:0.00000100000050002909,(QGP_Sample:0.00000100000050002909,QGP_Sample:0.00000100000050002909):0.00004646668079693515[92]):0.00004646841788752089[88],(((QGP_Sample:0.00000100000050002909,QGP_Sample:0.00000100000050002909):0.00004647186469243806[89],(((QGP_Sample:0.00000100000050002909,QGP_Sample:0.00000100000050002909):0.00000100000050002909[19],QGP_Sample:0.00000100000050002909):0.00000100000050002909[18],QGP_Sample:0.00000100000050002909):0.00000100000050002909[77]):0.00004646663560820321[86],QGP_Sample:0.00000100000050002909):0.00000100000050002909[44]):0.00016270624217259590[100],(QGP_Sample:0.00002323300451882998,QGP_Sample:0.00000100000050002909):0.00009294881862835989[100]):0.00000100000050002909[10]):0.00000100000050002909[0],((((QGP_Sample:0.00000100000050002909,QGP_Sample:0.00000100000050002909):0.00004647279903360835[91],(QGP_Sample:0.00000100000050002909,QGP_Sample:0.00000100000050002909):0.00000100000050002909[93]):0.00016268171644387037[100],(((QGP_Sample:0.00000100000050002909,((QGP_Sample:0.00000100000050002909,((QGP_Sample:0.00002323005534180393,QGP_Sample:0.00000100000050002909):0.00002323095913852027[76],(QGP_Sample:0.00000100000050002909,(QGP_Sample:0.00004646425189546306,QGP_Sample:0.00000100000050002909):0.00002323066998154371[75]):0.00000100000050002909[28]):0.00004646553374969330[91]):0.00002323128747717689[59],(QGP_Sample:0.00000100000050002909,QGP_Sample:0.00000100000050002909):0.00000100000050002909[17]):0.00000100000050002909[0]):0.00000100000050002909[36],(QGP_Sample:0.00000100000050002909,QGP_Sample:0.00000100000050002909):0.00002323101532210651[73]):0.00013945307404548588[100],((QGP_Sample:0.00000100000050002909,QGP_Sample:0.00000100000050002909):0.00013944106672218609[100],(((QGP_Sample:0.00000100000050002909,(QGP_Sample:0.00000100000050002909,(QGP_Sample:0.00000100000050002909,QGP_Sample:0.00000100000050002909):0.00000100000050002909[21]):0.00000100000050002909[8]):0.00000100000050002909[57],QGP_Sample:0.00002323060737117119):0.00009294015053763425[96],QGP_Sample:0.00002323207574606541):0.00000100000050002909[34]):0.00004647103380565840[91]):0.00004647110652098506[91]):0.00000100000050002909[13],(QGP_Sample:0.00004645713328654613,(QGP_Sample:0.00000100000050002909,QGP_Sample:0.00002321969750391186):0.00018595663734835354[100]):0.00000100000050002909[61]):0.00000100000050002909[0]):0.00000100000050002909[0]):0.00000100000050002909[0],((QGP_Sample:0.00000100000050002909,QGP_Sample:0.00006971266206309433):0.00018597751631934038[100],(QGP_Sample:0.00002323861072536307,(((((QGP_Sample:0.00000100000050002909,QGP_Sample:0.00002323161371379953):0.00004646380688018961[89],((QGP_Sample:0.00002323350804764535,(QGP_Sample:0.00000100000050002909,QGP_Sample:0.00006970155745197892):0.00004647108412519161[75]):0.00000100000050002909[15],(((QGP_Sample:0.00000100000050002909,(QGP_Sample:0.00000100000050002909,QGP_Sample:0.00000100000050002909):0.00000100000050002909[27]):0.00002323283195518762[73],(QGP_Sample:0.00000100000050002909,QGP_Sample:0.00000100000050002909):0.00000100000050002909[62]):0.00002323113557071328[81],(QGP_Sample:0.00000100000050002909,QGP_Sample:0.00002323130158088966):0.00004646741856964238[93]):0.00002323697162827488[72]):0.00002323279257155333[58]):0.00000100000050002909[9],(QGP_Sample:0.00000100000050002909,QGP_Sample:0.00000100000050002909):0.00000100000050002909[25]):0.00000100000050002909[8],(QGP_Sample:0.00004646266919489759,QGP_Sample:0.00000100000050002909):0.00002323124587937345[53]):0.00002323288285487778[63],(((QGP_Sample:0.00000100000050002909,QGP_Sample:0.00000100000050002909):0.00000100000050002909[4],(((QGP_Sample:0.00000100000050002909,QGP_Sample:0.00000100000050002909):0.00000100000050002909[4],(QGP_Sample:0.00000100000050002909,QGP_Sample:0.00000100000050002909):0.00000100000050002909[8]):0.00000100000050002909[4],QGP_Sample:0.00000100000050002909):0.00000100000050002909[1]):0.00000100000050002909[20],((QGP_Sample:0.00004646661536478823,((QGP_Sample:0.00002323329280970212,QGP_Sample:0.00000100000050002909):0.00002323256202583262[64],QGP_Sample:0.00000100000050002909):0.00000100000050002909[33]):0.00002323180292773217[57],((((((QGP_Sample:0.00000100000050002909,(QGP_Sample:0.00002323066993613453,(QGP_Sample:0.00000100000050002909,QGP_Sample:0.00000100000050002909):0.00002323068692926983[62]):0.00000100000050002909[16]):0.00000100000050002909[0],QGP_Sample:0.00000100000050002909):0.00000100000050002909[0],QGP_Sample:0.00000100000050002909):0.00000100000050002909[0],(QGP_Sample:0.00000100000050002909,QGP_Sample:0.00000100000050002909):0.00000100000050002909[6]):0.00000100000050002909[2],QGP_Sample:0.00002323227255121341):0.00000100000050002909[19],QGP_Sample:0.00002323128980636788):0.00004646724613788817[82]):0.00000100000050002909[23]):0.00002323286327330834[65]):0.00002323062349431553[73]):0.00011620873220305121[99]):0.00000100000050002909[5]):0.00000100000050002909[0],QGP_Sample:0.00000100000050002909):0.00002323404792256556[62],QGP_Sample:0.00000100000050002909):0.00006971832239576723[97]):0.00004648344005429835[89]):0.00002323672479520298[79]):0.00002323688960364696[70]):0.00000100000050002909[15],((QGP_Sample:0.00000100000050002909,QGP_Sample:0.00002323456008256681):0.00027905058809979063[100],((QGP_Sample:0.00000100000050002909,((QGP_Sample:0.00000100000050002909,QGP_Sample:0.00006971736356318834):0.00030227566036091495[100],QGP_Sample:0.00004647511142810048):0.00000100000050002909[10]):0.00000100000050002909[9],(((((QGP_Sample:0.00000100000050002909,QGP_Sample:0.00000100000050002909):0.00000100000050002909[9],(((QGP_Sample:0.00002322456860519627,QGP_Sample:0.00004647027955280927):0.00020916900357509019[100],((QGP_Sample:0.00002323180963452322,QGP_Sample:0.00002323917376052064):0.00018600779622585478[100],(QGP_Sample:0.00002323637167878853,QGP_Sample:0.00002323766989229340):0.00004650584899492860[97]):0.00004646966838105065[66]):0.00000100000050002909[32],(((QGP_Sample:0.00000100000050002909,(((QGP_Sample:0.00002320429102814200,(QGP_Sample:0.00002320366685415699,(QGP_Sample:0.00000100000050002909,QGP_Sample:0.00000100000050002909):0.00000100000050002909[52]):0.00002323342921120821[53]):0.00000100000050002909[38],((QGP_Sample:0.00002323251958335182,QGP_Sample:0.00000100000050002909):0.00002323249529033051[64],(((QGP_Sample:0.00000100000050002909,QGP_Sample:0.00000100000050002909):0.00000100000050002909[59],QGP_Sample:0.00002323281271746224):0.00002323274405423509[66],QGP_Sample:0.00000100000050002909):0.00002323247384487536[53]):0.00000100000050002909[8]):0.00000100000050002909[1],QGP_Sample:0.00000100000050002909):0.00000100000050002909[0]):0.00000100000050002909[0],((((QGP_Sample:0.00000100000050002909,QGP_Sample:0.00000100000050002909):0.00000100000050002909[5],((QGP_Sample:0.00000100000050002909,(QGP_Sample:0.00004647232544319319,QGP_Sample:0.00002323383346679251):0.00000100000050002909[13]):0.00000100000050002909[2],QGP_Sample:0.00000100000050002909):0.00000100000050002909[0]):0.00000100000050002909[0],QGP_Sample:0.00000100000050002909):0.00000100000050002909[3],(QGP_Sample:0.00002323309165426597,QGP_Sample:0.00004646948570945531):0.00000100000050002909[19]):0.00002323405815472971[58]):0.00000100000050002909[18],QGP_Sample:0.00002323231081516174):0.00006971371039210064[90]):0.00000100000050002909[1]):0.00000100000050002909[1],QGP_Sample:0.00000100000050002909):0.00000100000050002909[4],((QGP_Sample:0.00000100000050002909,(QGP_Sample:0.00000100000050002909,QGP_Sample:0.00000100000050002909):0.00000100000050002909[27]):0.00004646853530694451[91],(QGP_Sample:0.00002323137453944734,QGP_Sample:0.00000100000050002909):0.00023244924453996228[100]):0.00000100000050002909[38]):0.00002323477348382569[58],(((QGP_Sample:0.00000100000050002909,QGP_Sample:0.00000100000050002909):0.00025570544995315075[100],(((QGP_Sample:0.00000100000050002909,(QGP_Sample:0.00002317261218865028,(QGP_Sample:0.00002317254632236591,(QGP_Sample:0.00000100000050002909,QGP_Sample:0.00000100000050002909):0.00000100000050002909[73]):0.00013946728868999386[99]):0.00000100000050002909[58]):0.00000100000050002909[9],((QGP_Sample:0.00000100000050002909,QGP_Sample:0.00000100000050002909):0.00006971945589825720[96],(((QGP_Sample:0.00000100000050002909,(QGP_Sample:0.00000100000050002909,QGP_Sample:0.00000100000050002909):0.00000100000050002909[30]):0.00002323603991578980[66],QGP_Sample:0.00000100000050002909):0.00000100000050002909[39],(QGP_Sample:0.00000100000050002909,QGP_Sample:0.00000100000050002909):0.00002323585243284530[83]):0.00002323505172439293[64]):0.00000100000050002909[19]):0.00000100000050002909[11],QGP_Sample:0.00002323615156374366):0.00004646995723053930[87]):0.00000100000050002909[43],QGP_Sample:0.00000100000050002909):0.00000100000050002909[32]):0.00002323467822736352[57]):0.00011627126260527705[99]):0.00006968916302988456[94]):0.00004647231897950742[80],(QGP_Sample:0.00000100000050002909,QGP_Sample:0.00002323627407315073):0.00030225999209036991[100]):0.00000100000050002909[25]):0.00000100000050002909[0]):0.00000100000050002909[0]):0.00000100000050002909[0],QGP_Sample:0.00000100000050002909):0.00000100000050002909[3],QGP_Sample:0.00002323552211738915):0.00016271963007355580[99],QGP_Sample:0.00002323900571281431):0.00000100000050002909[6]):0.00000100000050002909[17],((QGP_Sample:0.00000100000050002909,(QGP_Sample:0.00000100000050002909,QGP_Sample:0.00000100000050002909):0.00002323509482525139[69]):0.00000100000050002909[66],(QGP_Sample:0.00000100000050002909,QGP_Sample:0.00000100000050002909):0.00004646944862872570[86]):0.00034881655595213654[100]):0.00004647582785034393[81],((QGP_Sample:0.00004648353808999405,QGP_Sample:0.00002323142347677264):0.00048864822746984401[100],((QGP_Sample:0.00002319721854921218,(QGP_Sample:0.00002323433025051363,QGP_Sample:0.00000100000050002909):0.00016273592550007662[100]):0.00016281223672405258[100],(QGP_Sample:0.00006971454809944885,(QGP_Sample:0.00000100000050002909,QGP_Sample:0.00000100000050002909):0.00000100000050002909[98]):0.00039553805095179077[100]):0.00011621109753317280[99]):0.00000100000050002909[36]):0.00000100000050002909[36]):0.00013944977083402987[100]):0.00000100000050002909[15]):0.00000100000050002909[28]):0.00023244189865459871[100],(QGP_Sample:0.00000100000050002909,QGP_Sample:0.00000100000050002909):0.00002323256974705803[72]):0.00000100000050002909[19],((QGP_Sample:0.00000100000050002909,QGP_Sample:0.00000100000050002909):0.00006970593001319797[96],(QGP_Sample:0.00000100000050002909,QGP_Sample:0.00002323386214884949):0.00006970538342373919[98]):0.00000100000050002909[14]):0.00000100000050002909[0]):0.00000100000050002909[0]):0.00000100000050002909[4],(QGP_Sample:0.00000100000050002909,QGP_Sample:0.00000100000050002909):0.00016268938567069285[100]):0.00004647934009143138[72],((QGP_Sample:0.00002323454178433395,((((QGP_Sample:0.00004646388981237374,QGP_Sample:0.00002323043756039119):0.00002322855906247412[49],QGP_Sample:0.00000100000050002909):0.00000100000050002909[8],QGP_Sample:0.00002322998678327343):0.00000100000050002909[24],(QGP_Sample:0.00000100000050002909,QGP_Sample:0.00002322861094562246):0.00002322843812473621[67]):0.00006970157087728738[96]):0.00002322408615590237[92],(QGP_Sample:0.00000100000050002909,(QGP_Sample:0.00006970371207886501,QGP_Sample:0.00000100000050002909):0.00002323336296132888[66]):0.00004647785450367691[96]):0.00009296796905602662[99]):0.00002322554318382212[59]):0.00002323532828748531[53],QGP_Sample:0.00002323145409932244):0.00002323164543127671[62],(QGP_Sample:0.00000100000050002909,QGP_Sample:0.00000100000050002909):0.00000100000050002909[67]):0.00000100000050002909[47]):0.00009293984993824123[94],QGP_Sample:0.00002322981592475172):0.00000100000050002909[56],QGP_Sample:0.00002323169050937714):0.00002323402131034545[75],QGP_Sample:0.00004647116865639385):0.00002323005272361517[78],(QGP_Sample:0.00002323049813634376,QGP_Sample:0.00000100000050002909):0.00002322944616060283[88]):0.00004646693057141815[90]):0.00000100000050002909[81],QGP_Sample:0.00000100000050002909);
