# Supplementary material for: Thousands of Qatari genomes inform human migration history and improve imputation of Arab haplotypes
Source: Nat Commun. 2021 Oct 12;12:5929. doi: 10.1038/s41467-021-25287-y (PMC8511259; doi:10.1038/s41467-021-25287-y)
Supplement: Supplementary file 5 — Source Data [file 41467_2021_25287_MOESM5_ESM.zip › Source_data_Figure6/6a.csv]

Mt DNA Haplogroup	Ancestry	Sample count
X	ADM	30
W	ADM	21
U	ADM	138
T	ADM	66
R	ADM	126
N	ADM	56
M	ADM	202
L	ADM	243
K	ADM	47
J	ADM	90
I	ADM	18
H	ADM	142
G	ADM	3
F	ADM	3
E	ADM	4
C	ADM	3
B	ADM	1
A	ADM	1
G	EUR	1
U	SAS	5
R	SAS	2
N	SAS	5
M	SAS	20
K	SAS	3
I	SAS	1
H	SAS	3
A	SAS	1
X	AFR	2
U	AFR	9
T	AFR	4
R	AFR	6
N	AFR	4
M	AFR	7
L	AFR	131
K	AFR	1
J	AFR	8
H	AFR	6
X	WEP	24
W	WEP	24
U	WEP	253
T	WEP	126
R	WEP	171
N	WEP	63
M	WEP	91
L	WEP	62
K	WEP	46
J	WEP	157
I	WEP	5
H	WEP	347
C	WEP	4
B	WEP	16
X	GAR	58
W	GAR	10
U	GAR	337
T	GAR	183
R	GAR	359
N	GAR	132
M	GAR	106
L	GAR	250
K	GAR	58
J	GAR	493
I	GAR	35
H	GAR	317
X	PAR	124
U	PAR	221
T	PAR	204
R	PAR	82
N	PAR	19
M	PAR	41
L	PAR	15
K	PAR	14
J	PAR	76
I	PAR	140
H	PAR	136
