# Supplementary material for: Thousands of Qatari genomes inform human migration history and improve imputation of Arab haplotypes
Source: Nat Commun. 2021 Oct 12;12:5929. doi: 10.1038/s41467-021-25287-y (PMC8511259; doi:10.1038/s41467-021-25287-y)
Supplement: Supplementary file 5 — Source Data [file 41467_2021_25287_MOESM5_ESM.zip › Source_data_Figure6/6d_site_count.csv]

Haplogroup index	dbSNP151 status	Sites count
750	No dbSNP	2
2195	No dbSNP	8
2076	No dbSNP	2
639	No dbSNP	4
1550	No dbSNP	4
350	No dbSNP	3
75	No dbSNP	7
702	No dbSNP	2
1787	No dbSNP	10
659	No dbSNP	3
2294	No dbSNP	4
1460	No dbSNP	6
1700	No dbSNP	3
1017	No dbSNP	4
573	No dbSNP	2
1615	No dbSNP	9
2630	No dbSNP	9
737	No dbSNP	5
567	No dbSNP	5
2148	No dbSNP	14
197	No dbSNP	11
750	In dbSNP	65
2195	In dbSNP	67
2388	In dbSNP	75
2076	In dbSNP	64
2068	In dbSNP	80
639	In dbSNP	69
1550	In dbSNP	67
859	In dbSNP	68
350	In dbSNP	80
75	In dbSNP	71
702	In dbSNP	66
1787	In dbSNP	81
1245	In dbSNP	74
659	In dbSNP	73
2294	In dbSNP	65
1460	In dbSNP	69
1700	In dbSNP	73
1415	In dbSNP	79
1017	In dbSNP	70
573	In dbSNP	80
1284	In dbSNP	75
1615	In dbSNP	69
2485	In dbSNP	72
2630	In dbSNP	67
737	In dbSNP	75
567	In dbSNP	72
2148	In dbSNP	72
197	In dbSNP	72
1059	In dbSNP	76
