# Supplementary material for: Thousands of Qatari genomes inform human migration history and improve imputation of Arab haplotypes
Source: Nat Commun. 2021 Oct 12;12:5929. doi: 10.1038/s41467-021-25287-y (PMC8511259; doi:10.1038/s41467-021-25287-y)
Supplement: Supplementary file 5 — Source Data [file 41467_2021_25287_MOESM5_ESM.zip › Source_data_Figure7/7c_top_AF 5 .csv]

Panel	Number of Variants
HAPMAP2	21389
CAAPA	60839
1KG	86336
HRC	68686
QGP	59520
