# Supplementary material for: Thousands of Qatari genomes inform human migration history and improve imputation of Arab haplotypes
Source: Nat Commun. 2021 Oct 12;12:5929. doi: 10.1038/s41467-021-25287-y (PMC8511259; doi:10.1038/s41467-021-25287-y)
Supplement: Supplementary file 5 — Source Data [file 41467_2021_25287_MOESM5_ESM.zip › Source_data_Figure7/7c_bottom_AF 0.5 .csv]

Panel	Rsq
HAPMAP2	0.52168
HAPMAP2	0.57706
HAPMAP2	0.58529
HAPMAP2	0.58622
HAPMAP2	0.60708
HAPMAP2	0.60842
HAPMAP2	0.62862
HAPMAP2	0.66681
HAPMAP2	0.73343
HAPMAP2	0.75448
HAPMAP2	0.84075
HAPMAP2	0.94043
HAPMAP2	0.96152
HAPMAP2	0.96273
HAPMAP2	0.97982
HAPMAP2	0.98453
HAPMAP2	0.9858
CAAPA	0.50001
CAAPA	0.50015
CAAPA	0.50015
CAAPA	0.50017
CAAPA	0.50023
CAAPA	0.50024
CAAPA	0.5003
CAAPA	0.50036
CAAPA	0.50043
CAAPA	0.50075
CAAPA	0.50076
CAAPA	0.50078
CAAPA	0.50081
CAAPA	0.50082
CAAPA	0.50091
CAAPA	0.50121
CAAPA	0.50133
CAAPA	0.50133
CAAPA	0.50136
CAAPA	0.50138
CAAPA	0.50143
CAAPA	0.50143
CAAPA	0.50144
CAAPA	0.5015
CAAPA	0.50151
CAAPA	0.50155
CAAPA	0.50156
CAAPA	0.50162
CAAPA	0.50179
CAAPA	0.50184
CAAPA	0.50184
CAAPA	0.50185
CAAPA	0.50195
CAAPA	0.502
CAAPA	0.50201
CAAPA	0.50206
CAAPA	0.50207
CAAPA	0.50208
CAAPA	0.50209
CAAPA	0.50215
CAAPA	0.5022
CAAPA	0.50224
CAAPA	0.50224
CAAPA	0.50235
CAAPA	0.50243
CAAPA	0.50244
CAAPA	0.50261
CAAPA	0.50265
CAAPA	0.50269
CAAPA	0.50273
CAAPA	0.50276
CAAPA	0.50277
CAAPA	0.50279
CAAPA	0.50282
CAAPA	0.50284
CAAPA	0.50304
CAAPA	0.50306
CAAPA	0.50312
CAAPA	0.50316
CAAPA	0.50328
CAAPA	0.50333
CAAPA	0.5034
CAAPA	0.50349
CAAPA	0.50351
CAAPA	0.50353
CAAPA	0.5036
CAAPA	0.50367
CAAPA	0.50369
CAAPA	0.50388
CAAPA	0.50403
CAAPA	0.50403
CAAPA	0.50421
CAAPA	0.50425
CAAPA	0.50426
CAAPA	0.50457
CAAPA	0.50458
CAAPA	0.5046
CAAPA	0.50463
CAAPA	0.50469
CAAPA	0.50471
CAAPA	0.50478
CAAPA	0.50478
CAAPA	0.50482
CAAPA	0.50506
CAAPA	0.50511
CAAPA	0.50513
CAAPA	0.5052
CAAPA	0.50538
CAAPA	0.5054
CAAPA	0.50543
CAAPA	0.50545
CAAPA	0.50553
CAAPA	0.50553
CAAPA	0.50558
CAAPA	0.50563
CAAPA	0.50566
CAAPA	0.50569
CAAPA	0.50573
CAAPA	0.50575
CAAPA	0.50579
CAAPA	0.50584
CAAPA	0.5059
CAAPA	0.50601
CAAPA	0.50612
CAAPA	0.50613
CAAPA	0.50633
CAAPA	0.50662
CAAPA	0.50666
CAAPA	0.50679
CAAPA	0.50682
CAAPA	0.50689
CAAPA	0.50693
CAAPA	0.50696
CAAPA	0.5071
CAAPA	0.50711
CAAPA	0.50713
CAAPA	0.5072
CAAPA	0.50724
CAAPA	0.50732
CAAPA	0.50737
CAAPA	0.5074
CAAPA	0.50744
CAAPA	0.50753
CAAPA	0.50759
CAAPA	0.50765
CAAPA	0.50776
CAAPA	0.50777
CAAPA	0.50777
CAAPA	0.50779
CAAPA	0.50795
CAAPA	0.50804
CAAPA	0.50812
CAAPA	0.50826
CAAPA	0.50835
CAAPA	0.50837
CAAPA	0.50844
CAAPA	0.50847
CAAPA	0.50848
CAAPA	0.50849
CAAPA	0.50849
CAAPA	0.50851
CAAPA	0.50858
CAAPA	0.50865
CAAPA	0.50877
CAAPA	0.5089
CAAPA	0.50903
CAAPA	0.50918
CAAPA	0.5092
CAAPA	0.50925
CAAPA	0.50926
CAAPA	0.50928
CAAPA	0.50929
CAAPA	0.50934
CAAPA	0.50934
CAAPA	0.50944
CAAPA	0.50946
CAAPA	0.50947
CAAPA	0.50949
CAAPA	0.50956
CAAPA	0.50967
CAAPA	0.50993
CAAPA	0.51002
CAAPA	0.51009
CAAPA	0.51017
CAAPA	0.51041
CAAPA	0.51049
CAAPA	0.5105
CAAPA	0.51058
CAAPA	0.51068
CAAPA	0.51069
CAAPA	0.51084
CAAPA	0.51084
CAAPA	0.51086
CAAPA	0.51089
CAAPA	0.511
CAAPA	0.51115
CAAPA	0.51116
CAAPA	0.51122
CAAPA	0.5113
CAAPA	0.51137
CAAPA	0.5114
CAAPA	0.51144
CAAPA	0.51157
CAAPA	0.51163
CAAPA	0.5117
CAAPA	0.51177
CAAPA	0.51203
CAAPA	0.51215
CAAPA	0.51222
CAAPA	0.51237
CAAPA	0.51237
CAAPA	0.51238
CAAPA	0.51256
CAAPA	0.51266
CAAPA	0.5127
CAAPA	0.51275
CAAPA	0.51278
CAAPA	0.51304
CAAPA	0.51321
CAAPA	0.51322
CAAPA	0.51333
CAAPA	0.51353
CAAPA	0.51359
CAAPA	0.51367
CAAPA	0.51376
CAAPA	0.51376
CAAPA	0.51377
CAAPA	0.51379
CAAPA	0.5138
CAAPA	0.51384
CAAPA	0.51429
CAAPA	0.51451
CAAPA	0.51453
CAAPA	0.51461
CAAPA	0.51463
CAAPA	0.51474
CAAPA	0.51489
CAAPA	0.51491
CAAPA	0.5151
CAAPA	0.51515
CAAPA	0.51535
CAAPA	0.5154
CAAPA	0.51543
CAAPA	0.5156
CAAPA	0.51569
CAAPA	0.51576
CAAPA	0.5159
CAAPA	0.51595
CAAPA	0.51616
CAAPA	0.51621
CAAPA	0.5164
CAAPA	0.5164
CAAPA	0.51654
CAAPA	0.51663
CAAPA	0.5167
CAAPA	0.51674
CAAPA	0.51677
CAAPA	0.51695
CAAPA	0.51713
CAAPA	0.51723
CAAPA	0.51727
CAAPA	0.51732
CAAPA	0.51739
CAAPA	0.51739
CAAPA	0.51745
CAAPA	0.51746
CAAPA	0.51748
CAAPA	0.51749
CAAPA	0.51753
CAAPA	0.51774
CAAPA	0.51786
CAAPA	0.51787
CAAPA	0.51788
CAAPA	0.51807
CAAPA	0.51812
CAAPA	0.51817
CAAPA	0.51825
CAAPA	0.51833
CAAPA	0.5184
CAAPA	0.51846
CAAPA	0.51849
CAAPA	0.51852
CAAPA	0.51874
CAAPA	0.51886
CAAPA	0.51891
CAAPA	0.51892
CAAPA	0.51897
CAAPA	0.51904
CAAPA	0.5191
CAAPA	0.51912
CAAPA	0.51912
CAAPA	0.51912
CAAPA	0.51918
CAAPA	0.51922
CAAPA	0.51923
CAAPA	0.51931
CAAPA	0.51945
CAAPA	0.51951
CAAPA	0.5196
CAAPA	0.51971
CAAPA	0.51972
CAAPA	0.51976
CAAPA	0.51984
CAAPA	0.51988
CAAPA	0.51997
CAAPA	0.5201
CAAPA	0.52044
CAAPA	0.52058
CAAPA	0.52081
CAAPA	0.52084
CAAPA	0.52086
CAAPA	0.52087
CAAPA	0.5209
CAAPA	0.52091
CAAPA	0.52099
CAAPA	0.52108
CAAPA	0.52112
CAAPA	0.52113
CAAPA	0.52119
CAAPA	0.52132
CAAPA	0.52135
CAAPA	0.52141
CAAPA	0.52159
CAAPA	0.52164
CAAPA	0.5219
CAAPA	0.52191
CAAPA	0.52199
CAAPA	0.52209
CAAPA	0.5221
CAAPA	0.52211
CAAPA	0.5222
CAAPA	0.5222
CAAPA	0.52235
CAAPA	0.52235
CAAPA	0.52242
CAAPA	0.52257
CAAPA	0.52262
CAAPA	0.52264
CAAPA	0.52268
CAAPA	0.52282
CAAPA	0.52289
CAAPA	0.52308
CAAPA	0.52311
CAAPA	0.52337
CAAPA	0.52338
CAAPA	0.52354
CAAPA	0.52363
CAAPA	0.52364
CAAPA	0.52372
CAAPA	0.52376
CAAPA	0.52392
CAAPA	0.52415
CAAPA	0.52425
CAAPA	0.52442
CAAPA	0.5246
CAAPA	0.52461
CAAPA	0.52466
CAAPA	0.52478
CAAPA	0.5248
CAAPA	0.5248
CAAPA	0.52487
CAAPA	0.52487
CAAPA	0.52487
CAAPA	0.52493
CAAPA	0.5252
CAAPA	0.52523
CAAPA	0.52532
CAAPA	0.52538
CAAPA	0.52542
CAAPA	0.52546
CAAPA	0.52548
CAAPA	0.5255
CAAPA	0.52584
CAAPA	0.52589
CAAPA	0.5259
CAAPA	0.52598
CAAPA	0.52599
CAAPA	0.52601
CAAPA	0.52603
CAAPA	0.52607
CAAPA	0.5261
CAAPA	0.52613
CAAPA	0.52617
CAAPA	0.52617
CAAPA	0.52626
CAAPA	0.52635
CAAPA	0.5264
CAAPA	0.52647
CAAPA	0.52656
CAAPA	0.52703
CAAPA	0.52726
CAAPA	0.52738
CAAPA	0.5274
CAAPA	0.52741
CAAPA	0.52745
CAAPA	0.5276
CAAPA	0.52764
CAAPA	0.52771
CAAPA	0.52783
CAAPA	0.52791
CAAPA	0.52798
CAAPA	0.52803
CAAPA	0.52821
CAAPA	0.52834
CAAPA	0.52861
CAAPA	0.52861
CAAPA	0.52864
CAAPA	0.52864
CAAPA	0.52886
CAAPA	0.5289
CAAPA	0.52901
CAAPA	0.52901
CAAPA	0.52904
CAAPA	0.52905
CAAPA	0.52921
CAAPA	0.52921
CAAPA	0.52923
CAAPA	0.52946
CAAPA	0.52959
CAAPA	0.52962
CAAPA	0.52965
CAAPA	0.52966
CAAPA	0.5298
CAAPA	0.52993
CAAPA	0.52999
CAAPA	0.53002
CAAPA	0.53006
CAAPA	0.5301
CAAPA	0.53013
CAAPA	0.53015
CAAPA	0.5302
CAAPA	0.5304
CAAPA	0.53066
CAAPA	0.53069
CAAPA	0.5309
CAAPA	0.53101
CAAPA	0.53106
CAAPA	0.53107
CAAPA	0.53115
CAAPA	0.53117
CAAPA	0.5312
CAAPA	0.53123
CAAPA	0.53137
CAAPA	0.53153
CAAPA	0.53159
CAAPA	0.53163
CAAPA	0.53166
CAAPA	0.53169
CAAPA	0.53205
CAAPA	0.53212
CAAPA	0.53215
CAAPA	0.53218
CAAPA	0.53223
CAAPA	0.5323
CAAPA	0.53235
CAAPA	0.53237
CAAPA	0.5325
CAAPA	0.53259
CAAPA	0.53264
CAAPA	0.53283
CAAPA	0.5329
CAAPA	0.53299
CAAPA	0.53303
CAAPA	0.53307
CAAPA	0.53307
CAAPA	0.53309
CAAPA	0.53331
CAAPA	0.53334
CAAPA	0.53348
CAAPA	0.53353
CAAPA	0.53361
CAAPA	0.53389
CAAPA	0.53393
CAAPA	0.53394
CAAPA	0.53396
CAAPA	0.534
CAAPA	0.5341
CAAPA	0.53419
CAAPA	0.53425
CAAPA	0.53432
CAAPA	0.53438
CAAPA	0.53438
CAAPA	0.53444
CAAPA	0.53448
CAAPA	0.53449
CAAPA	0.53458
CAAPA	0.53471
CAAPA	0.5348
CAAPA	0.53493
CAAPA	0.53503
CAAPA	0.53509
CAAPA	0.53521
CAAPA	0.5354
CAAPA	0.53558
CAAPA	0.53558
CAAPA	0.53561
CAAPA	0.53564
CAAPA	0.53571
CAAPA	0.53575
CAAPA	0.53584
CAAPA	0.53587
CAAPA	0.53603
CAAPA	0.53615
CAAPA	0.53617
CAAPA	0.53632
CAAPA	0.53661
CAAPA	0.53663
CAAPA	0.53664
CAAPA	0.53691
CAAPA	0.53698
CAAPA	0.53698
CAAPA	0.53708
CAAPA	0.53721
CAAPA	0.53725
CAAPA	0.53727
CAAPA	0.53731
CAAPA	0.53749
CAAPA	0.53749
CAAPA	0.53758
CAAPA	0.53764
CAAPA	0.538
CAAPA	0.53811
CAAPA	0.5382
CAAPA	0.53823
CAAPA	0.53824
CAAPA	0.53831
CAAPA	0.53835
CAAPA	0.5384
CAAPA	0.53843
CAAPA	0.53847
CAAPA	0.53848
CAAPA	0.5385
CAAPA	0.53851
CAAPA	0.53852
CAAPA	0.53864
CAAPA	0.53866
CAAPA	0.53867
CAAPA	0.53869
CAAPA	0.53874
CAAPA	0.53887
CAAPA	0.53887
CAAPA	0.53904
CAAPA	0.5392
CAAPA	0.5392
CAAPA	0.53926
CAAPA	0.53931
CAAPA	0.53942
CAAPA	0.53952
CAAPA	0.53952
CAAPA	0.53962
CAAPA	0.53962
CAAPA	0.53966
CAAPA	0.53972
CAAPA	0.53973
CAAPA	0.53977
CAAPA	0.53978
CAAPA	0.53982
CAAPA	0.53986
CAAPA	0.5399
CAAPA	0.54011
CAAPA	0.54015
CAAPA	0.54015
CAAPA	0.54019
CAAPA	0.5402
CAAPA	0.54037
CAAPA	0.5405
CAAPA	0.54058
CAAPA	0.54058
CAAPA	0.54062
CAAPA	0.54064
CAAPA	0.54071
CAAPA	0.54076
CAAPA	0.5409
CAAPA	0.5409
CAAPA	0.54114
CAAPA	0.54135
CAAPA	0.54135
CAAPA	0.54136
CAAPA	0.54139
CAAPA	0.5414
CAAPA	0.54144
CAAPA	0.54161
CAAPA	0.54164
CAAPA	0.54164
CAAPA	0.54169
CAAPA	0.54175
CAAPA	0.54176
CAAPA	0.54178
CAAPA	0.54181
CAAPA	0.54184
CAAPA	0.54194
CAAPA	0.54198
CAAPA	0.54203
CAAPA	0.54209
CAAPA	0.54209
CAAPA	0.54212
CAAPA	0.54223
CAAPA	0.54228
CAAPA	0.54229
CAAPA	0.54242
CAAPA	0.54242
CAAPA	0.54246
CAAPA	0.54249
CAAPA	0.54254
CAAPA	0.54261
CAAPA	0.54264
CAAPA	0.54273
CAAPA	0.54283
CAAPA	0.54284
CAAPA	0.54285
CAAPA	0.54309
CAAPA	0.54312
CAAPA	0.54312
CAAPA	0.54314
CAAPA	0.54314
CAAPA	0.54319
CAAPA	0.5433
CAAPA	0.54332
CAAPA	0.54332
CAAPA	0.54339
CAAPA	0.5434
CAAPA	0.54342
CAAPA	0.54343
CAAPA	0.54359
CAAPA	0.54378
CAAPA	0.54395
CAAPA	0.54408
CAAPA	0.54414
CAAPA	0.54414
CAAPA	0.54425
CAAPA	0.54436
CAAPA	0.54444
CAAPA	0.54446
CAAPA	0.5445
CAAPA	0.54492
CAAPA	0.54498
CAAPA	0.545
CAAPA	0.54502
CAAPA	0.54504
CAAPA	0.54505
CAAPA	0.54507
CAAPA	0.54511
CAAPA	0.54512
CAAPA	0.54513
CAAPA	0.54515
CAAPA	0.54521
CAAPA	0.54525
CAAPA	0.5453
CAAPA	0.5453
CAAPA	0.54536
CAAPA	0.54546
CAAPA	0.54552
CAAPA	0.54562
CAAPA	0.54564
CAAPA	0.54565
CAAPA	0.5457
CAAPA	0.54571
CAAPA	0.54574
CAAPA	0.54574
CAAPA	0.5458
CAAPA	0.54591
CAAPA	0.54594
CAAPA	0.54621
CAAPA	0.54623
CAAPA	0.54624
CAAPA	0.54625
CAAPA	0.54646
CAAPA	0.5468
CAAPA	0.54682
CAAPA	0.54687
CAAPA	0.54698
CAAPA	0.54706
CAAPA	0.54707
CAAPA	0.54707
CAAPA	0.54708
CAAPA	0.54714
CAAPA	0.54718
CAAPA	0.54729
CAAPA	0.54729
CAAPA	0.54733
CAAPA	0.54744
CAAPA	0.54751
CAAPA	0.54751
CAAPA	0.54758
CAAPA	0.5476
CAAPA	0.54768
CAAPA	0.54776
CAAPA	0.54782
CAAPA	0.54787
CAAPA	0.548
CAAPA	0.54811
CAAPA	0.54813
CAAPA	0.54815
CAAPA	0.54815
CAAPA	0.54822
CAAPA	0.54828
CAAPA	0.54831
CAAPA	0.54839
CAAPA	0.5484
CAAPA	0.54846
CAAPA	0.54862
CAAPA	0.54863
CAAPA	0.54866
CAAPA	0.54876
CAAPA	0.54878
CAAPA	0.54891
CAAPA	0.54893
CAAPA	0.549
CAAPA	0.54903
CAAPA	0.54914
CAAPA	0.5493
CAAPA	0.54931
CAAPA	0.5494
CAAPA	0.54949
CAAPA	0.54955
CAAPA	0.54985
CAAPA	0.54987
CAAPA	0.55003
CAAPA	0.55017
CAAPA	0.5502
CAAPA	0.55022
CAAPA	0.55053
CAAPA	0.55072
CAAPA	0.55082
CAAPA	0.55083
CAAPA	0.55097
CAAPA	0.55111
CAAPA	0.55117
CAAPA	0.55119
CAAPA	0.55121
CAAPA	0.55122
CAAPA	0.55124
CAAPA	0.55124
CAAPA	0.55124
CAAPA	0.55143
CAAPA	0.55161
CAAPA	0.55164
CAAPA	0.55171
CAAPA	0.55193
CAAPA	0.55198
CAAPA	0.55206
CAAPA	0.55206
CAAPA	0.55207
CAAPA	0.55208
CAAPA	0.55214
CAAPA	0.5522
CAAPA	0.55226
CAAPA	0.55234
CAAPA	0.55249
CAAPA	0.5525
CAAPA	0.55253
CAAPA	0.55256
CAAPA	0.5527
CAAPA	0.55275
CAAPA	0.55277
CAAPA	0.55304
CAAPA	0.55332
CAAPA	0.55352
CAAPA	0.55356
CAAPA	0.55358
CAAPA	0.55359
CAAPA	0.55361
CAAPA	0.55383
CAAPA	0.55388
CAAPA	0.55407
CAAPA	0.55416
CAAPA	0.55418
CAAPA	0.55424
CAAPA	0.55424
CAAPA	0.55428
CAAPA	0.55434
CAAPA	0.55437
CAAPA	0.5544
CAAPA	0.5544
CAAPA	0.55451
CAAPA	0.55455
CAAPA	0.55456
CAAPA	0.55468
CAAPA	0.55471
CAAPA	0.55472
CAAPA	0.55477
CAAPA	0.5548
CAAPA	0.55484
CAAPA	0.55491
CAAPA	0.55492
CAAPA	0.55511
CAAPA	0.55514
CAAPA	0.55515
CAAPA	0.55518
CAAPA	0.5553
CAAPA	0.5554
CAAPA	0.5555
CAAPA	0.55553
CAAPA	0.55553
CAAPA	0.5556
CAAPA	0.5557
CAAPA	0.55586
CAAPA	0.55588
CAAPA	0.55589
CAAPA	0.55589
CAAPA	0.55594
CAAPA	0.55597
CAAPA	0.5562
CAAPA	0.55622
CAAPA	0.55634
CAAPA	0.55635
CAAPA	0.55638
CAAPA	0.55641
CAAPA	0.55649
CAAPA	0.55651
CAAPA	0.55652
CAAPA	0.55653
CAAPA	0.55657
CAAPA	0.55657
CAAPA	0.55658
CAAPA	0.55675
CAAPA	0.55676
CAAPA	0.55694
CAAPA	0.55695
CAAPA	0.55702
CAAPA	0.55729
CAAPA	0.5573
CAAPA	0.5573
CAAPA	0.55734
CAAPA	0.55737
CAAPA	0.55749
CAAPA	0.55773
CAAPA	0.55781
CAAPA	0.55788
CAAPA	0.55794
CAAPA	0.55794
CAAPA	0.5581
CAAPA	0.55814
CAAPA	0.55826
CAAPA	0.55829
CAAPA	0.55835
CAAPA	0.55846
CAAPA	0.55849
CAAPA	0.55852
CAAPA	0.55862
CAAPA	0.55865
CAAPA	0.55866
CAAPA	0.55873
CAAPA	0.55876
CAAPA	0.55887
CAAPA	0.55889
CAAPA	0.55891
CAAPA	0.55898
CAAPA	0.5591
CAAPA	0.55913
CAAPA	0.55924
CAAPA	0.55926
CAAPA	0.55927
CAAPA	0.55927
CAAPA	0.55931
CAAPA	0.55955
CAAPA	0.55957
CAAPA	0.55968
CAAPA	0.5597
CAAPA	0.55987
CAAPA	0.55997
CAAPA	0.55998
CAAPA	0.56
CAAPA	0.56003
CAAPA	0.56009
CAAPA	0.56024
CAAPA	0.56029
CAAPA	0.56042
CAAPA	0.56053
CAAPA	0.56055
CAAPA	0.5606
CAAPA	0.56064
CAAPA	0.56067
CAAPA	0.56068
CAAPA	0.56073
CAAPA	0.56081
CAAPA	0.56084
CAAPA	0.56093
CAAPA	0.56097
CAAPA	0.5611
CAAPA	0.56115
CAAPA	0.56118
CAAPA	0.56125
CAAPA	0.56135
CAAPA	0.56136
CAAPA	0.5614
CAAPA	0.56141
CAAPA	0.56142
CAAPA	0.56155
CAAPA	0.56168
CAAPA	0.56185
CAAPA	0.56194
CAAPA	0.56195
CAAPA	0.56201
CAAPA	0.56202
CAAPA	0.56211
CAAPA	0.56214
CAAPA	0.56229
CAAPA	0.56242
CAAPA	0.56247
CAAPA	0.56251
CAAPA	0.56253
CAAPA	0.5626
CAAPA	0.56261
CAAPA	0.56264
CAAPA	0.56265
CAAPA	0.56293
CAAPA	0.563
CAAPA	0.56304
CAAPA	0.56304
CAAPA	0.56305
CAAPA	0.56314
CAAPA	0.56343
CAAPA	0.56346
CAAPA	0.5635
CAAPA	0.5635
CAAPA	0.56351
CAAPA	0.5636
CAAPA	0.56363
CAAPA	0.56371
CAAPA	0.5639
CAAPA	0.56393
CAAPA	0.56397
CAAPA	0.56415
CAAPA	0.56418
CAAPA	0.56422
CAAPA	0.56435
CAAPA	0.56438
CAAPA	0.56471
CAAPA	0.56481
CAAPA	0.5649
CAAPA	0.56498
CAAPA	0.56512
CAAPA	0.56521
CAAPA	0.56525
CAAPA	0.56548
CAAPA	0.56554
CAAPA	0.56557
CAAPA	0.5656
CAAPA	0.56563
CAAPA	0.56567
CAAPA	0.56576
CAAPA	0.56577
CAAPA	0.56579
CAAPA	0.56601
CAAPA	0.56603
CAAPA	0.56605
CAAPA	0.56607
CAAPA	0.56612
CAAPA	0.56617
CAAPA	0.56622
CAAPA	0.56625
CAAPA	0.56653
CAAPA	0.56662
CAAPA	0.56663
CAAPA	0.56668
CAAPA	0.5668
CAAPA	0.56688
CAAPA	0.56698
CAAPA	0.56727
CAAPA	0.56752
CAAPA	0.56764
CAAPA	0.56771
CAAPA	0.56781
CAAPA	0.56788
CAAPA	0.56801
CAAPA	0.56823
CAAPA	0.56823
CAAPA	0.56824
CAAPA	0.56828
CAAPA	0.56835
CAAPA	0.56837
CAAPA	0.56837
CAAPA	0.56844
CAAPA	0.56854
CAAPA	0.56856
CAAPA	0.56863
CAAPA	0.56864
CAAPA	0.56882
CAAPA	0.56888
CAAPA	0.56894
CAAPA	0.56898
CAAPA	0.5691
CAAPA	0.56912
CAAPA	0.56913
CAAPA	0.56914
CAAPA	0.56922
CAAPA	0.56923
CAAPA	0.56926
CAAPA	0.56931
CAAPA	0.56951
CAAPA	0.56955
CAAPA	0.56958
CAAPA	0.56958
CAAPA	0.56967
CAAPA	0.5699
CAAPA	0.57002
CAAPA	0.57003
CAAPA	0.57009
CAAPA	0.5702
CAAPA	0.57036
CAAPA	0.5704
CAAPA	0.57048
CAAPA	0.57051
CAAPA	0.57051
CAAPA	0.57053
CAAPA	0.57057
CAAPA	0.57061
CAAPA	0.57062
CAAPA	0.57081
CAAPA	0.57093
CAAPA	0.57095
CAAPA	0.57103
CAAPA	0.57116
CAAPA	0.57116
CAAPA	0.57129
CAAPA	0.57132
CAAPA	0.5716
CAAPA	0.57165
CAAPA	0.57176
CAAPA	0.57192
CAAPA	0.57194
CAAPA	0.57207
CAAPA	0.57214
CAAPA	0.57219
CAAPA	0.57234
CAAPA	0.5724
CAAPA	0.57243
CAAPA	0.57244
CAAPA	0.57259
CAAPA	0.57264
CAAPA	0.57271
CAAPA	0.57272
CAAPA	0.57273
CAAPA	0.57276
CAAPA	0.57281
CAAPA	0.57284
CAAPA	0.57289
CAAPA	0.57289
CAAPA	0.57293
CAAPA	0.57297
CAAPA	0.57298
CAAPA	0.57301
CAAPA	0.57319
CAAPA	0.57329
CAAPA	0.57331
CAAPA	0.57344
CAAPA	0.57345
CAAPA	0.57347
CAAPA	0.57348
CAAPA	0.57351
CAAPA	0.57358
CAAPA	0.57363
CAAPA	0.57367
CAAPA	0.57373
CAAPA	0.57373
CAAPA	0.57377
CAAPA	0.57387
CAAPA	0.574
CAAPA	0.57407
CAAPA	0.5741
CAAPA	0.57414
CAAPA	0.57421
CAAPA	0.57426
CAAPA	0.57427
CAAPA	0.57428
CAAPA	0.57436
CAAPA	0.57441
CAAPA	0.57443
CAAPA	0.57474
CAAPA	0.57488
CAAPA	0.57488
CAAPA	0.57493
CAAPA	0.57516
CAAPA	0.57517
CAAPA	0.57521
CAAPA	0.57534
CAAPA	0.57572
CAAPA	0.57582
CAAPA	0.57585
CAAPA	0.57591
CAAPA	0.576
CAAPA	0.57607
CAAPA	0.57637
CAAPA	0.57643
CAAPA	0.57646
CAAPA	0.57654
CAAPA	0.57654
CAAPA	0.57654
CAAPA	0.57655
CAAPA	0.57659
CAAPA	0.57662
CAAPA	0.57664
CAAPA	0.57675
CAAPA	0.57683
CAAPA	0.57695
CAAPA	0.57712
CAAPA	0.57729
CAAPA	0.57737
CAAPA	0.57742
CAAPA	0.57745
CAAPA	0.57753
CAAPA	0.5776
CAAPA	0.57771
CAAPA	0.57778
CAAPA	0.5778
CAAPA	0.57784
CAAPA	0.57785
CAAPA	0.57789
CAAPA	0.57792
CAAPA	0.57792
CAAPA	0.57793
CAAPA	0.57821
CAAPA	0.57846
CAAPA	0.57871
CAAPA	0.57878
CAAPA	0.57878
CAAPA	0.57884
CAAPA	0.57886
CAAPA	0.57887
CAAPA	0.5789
CAAPA	0.57893
CAAPA	0.57904
CAAPA	0.57917
CAAPA	0.57919
CAAPA	0.57921
CAAPA	0.57925
CAAPA	0.5793
CAAPA	0.57934
CAAPA	0.57939
CAAPA	0.57939
CAAPA	0.57945
CAAPA	0.57975
CAAPA	0.57977
CAAPA	0.57989
CAAPA	0.57995
CAAPA	0.5803
CAAPA	0.58057
CAAPA	0.58062
CAAPA	0.58064
CAAPA	0.58068
CAAPA	0.5807
CAAPA	0.5809
CAAPA	0.58099
CAAPA	0.5811
CAAPA	0.58126
CAAPA	0.5813
CAAPA	0.58146
CAAPA	0.58148
CAAPA	0.5815
CAAPA	0.58156
CAAPA	0.58164
CAAPA	0.58176
CAAPA	0.58184
CAAPA	0.58192
CAAPA	0.58201
CAAPA	0.58214
CAAPA	0.58217
CAAPA	0.58229
CAAPA	0.58233
CAAPA	0.58239
CAAPA	0.58244
CAAPA	0.5825
CAAPA	0.58257
CAAPA	0.58259
CAAPA	0.58269
CAAPA	0.58282
CAAPA	0.58299
CAAPA	0.58299
CAAPA	0.58307
CAAPA	0.58312
CAAPA	0.58317
CAAPA	0.58325
CAAPA	0.58334
CAAPA	0.58349
CAAPA	0.58374
CAAPA	0.58378
CAAPA	0.58382
CAAPA	0.58382
CAAPA	0.58402
CAAPA	0.58424
CAAPA	0.58428
CAAPA	0.58442
CAAPA	0.58458
CAAPA	0.58459
CAAPA	0.58461
CAAPA	0.58466
CAAPA	0.58476
CAAPA	0.58477
CAAPA	0.58481
CAAPA	0.58488
CAAPA	0.58531
CAAPA	0.58533
CAAPA	0.58541
CAAPA	0.58543
CAAPA	0.58558
CAAPA	0.58558
CAAPA	0.58561
CAAPA	0.58572
CAAPA	0.58578
CAAPA	0.58589
CAAPA	0.58606
CAAPA	0.58607
CAAPA	0.58608
CAAPA	0.58612
CAAPA	0.58612
CAAPA	0.58613
CAAPA	0.58617
CAAPA	0.58623
CAAPA	0.58632
CAAPA	0.58637
CAAPA	0.58646
CAAPA	0.58646
CAAPA	0.58654
CAAPA	0.58657
CAAPA	0.58678
CAAPA	0.58679
CAAPA	0.58698
CAAPA	0.58708
CAAPA	0.58712
CAAPA	0.5872
CAAPA	0.58725
CAAPA	0.58735
CAAPA	0.58743
CAAPA	0.58744
CAAPA	0.58757
CAAPA	0.58758
CAAPA	0.58769
CAAPA	0.58769
CAAPA	0.58782
CAAPA	0.58793
CAAPA	0.58796
CAAPA	0.588
CAAPA	0.58817
CAAPA	0.58826
CAAPA	0.58828
CAAPA	0.58833
CAAPA	0.58835
CAAPA	0.58842
CAAPA	0.5888
CAAPA	0.58883
CAAPA	0.58884
CAAPA	0.5889
CAAPA	0.58893
CAAPA	0.589
CAAPA	0.58906
CAAPA	0.58916
CAAPA	0.58928
CAAPA	0.58937
CAAPA	0.58955
CAAPA	0.58967
CAAPA	0.5897
CAAPA	0.5897
CAAPA	0.5897
CAAPA	0.58973
CAAPA	0.58975
CAAPA	0.58977
CAAPA	0.58978
CAAPA	0.58981
CAAPA	0.58981
CAAPA	0.58984
CAAPA	0.58987
CAAPA	0.58995
CAAPA	0.59
CAAPA	0.59006
CAAPA	0.59019
CAAPA	0.59025
CAAPA	0.59028
CAAPA	0.5904
CAAPA	0.59049
CAAPA	0.59057
CAAPA	0.59068
CAAPA	0.59069
CAAPA	0.59074
CAAPA	0.59089
CAAPA	0.59093
CAAPA	0.59096
CAAPA	0.59101
CAAPA	0.59129
CAAPA	0.59131
CAAPA	0.59136
CAAPA	0.59142
CAAPA	0.59146
CAAPA	0.59148
CAAPA	0.59161
CAAPA	0.59171
CAAPA	0.59172
CAAPA	0.59186
CAAPA	0.59187
CAAPA	0.5919
CAAPA	0.59194
CAAPA	0.59215
CAAPA	0.5922
CAAPA	0.59228
CAAPA	0.59234
CAAPA	0.59245
CAAPA	0.59257
CAAPA	0.59258
CAAPA	0.59265
CAAPA	0.59266
CAAPA	0.59272
CAAPA	0.59283
CAAPA	0.59283
CAAPA	0.59285
CAAPA	0.59294
CAAPA	0.59297
CAAPA	0.59316
CAAPA	0.59341
CAAPA	0.59344
CAAPA	0.59348
CAAPA	0.59357
CAAPA	0.59371
CAAPA	0.59374
CAAPA	0.59377
CAAPA	0.59387
CAAPA	0.5939
CAAPA	0.59391
CAAPA	0.59396
CAAPA	0.59398
CAAPA	0.5941
CAAPA	0.59413
CAAPA	0.59414
CAAPA	0.59417
CAAPA	0.59419
CAAPA	0.59435
CAAPA	0.59436
CAAPA	0.5944
CAAPA	0.59445
CAAPA	0.59449
CAAPA	0.59463
CAAPA	0.59464
CAAPA	0.59488
CAAPA	0.59492
CAAPA	0.59494
CAAPA	0.59498
CAAPA	0.59508
CAAPA	0.59519
CAAPA	0.59522
CAAPA	0.59525
CAAPA	0.59526
CAAPA	0.59536
CAAPA	0.59548
CAAPA	0.59562
CAAPA	0.59574
CAAPA	0.59576
CAAPA	0.5959
CAAPA	0.59602
CAAPA	0.59606
CAAPA	0.59608
CAAPA	0.59615
CAAPA	0.59618
CAAPA	0.59653
CAAPA	0.59653
CAAPA	0.59662
CAAPA	0.59666
CAAPA	0.59672
CAAPA	0.59673
CAAPA	0.59682
CAAPA	0.59683
CAAPA	0.59685
CAAPA	0.59686
CAAPA	0.59695
CAAPA	0.59697
CAAPA	0.59703
CAAPA	0.59723
CAAPA	0.59732
CAAPA	0.59736
CAAPA	0.5974
CAAPA	0.59762
CAAPA	0.59765
CAAPA	0.59768
CAAPA	0.59771
CAAPA	0.59777
CAAPA	0.59797
CAAPA	0.59807
CAAPA	0.59808
CAAPA	0.59829
CAAPA	0.59832
CAAPA	0.59842
CAAPA	0.59845
CAAPA	0.59849
CAAPA	0.59852
CAAPA	0.59853
CAAPA	0.59857
CAAPA	0.59864
CAAPA	0.59867
CAAPA	0.59868
CAAPA	0.59873
CAAPA	0.59875
CAAPA	0.59876
CAAPA	0.59878
CAAPA	0.59883
CAAPA	0.59893
CAAPA	0.59894
CAAPA	0.59907
CAAPA	0.59914
CAAPA	0.59916
CAAPA	0.59927
CAAPA	0.59929
CAAPA	0.59935
CAAPA	0.59936
CAAPA	0.59937
CAAPA	0.59938
CAAPA	0.59943
CAAPA	0.59951
CAAPA	0.59953
CAAPA	0.59967
CAAPA	0.59968
CAAPA	0.59969
CAAPA	0.59972
CAAPA	0.59979
CAAPA	0.59979
CAAPA	0.59992
CAAPA	0.59998
CAAPA	0.60005
CAAPA	0.60023
CAAPA	0.60032
CAAPA	0.60039
CAAPA	0.60054
CAAPA	0.60056
CAAPA	0.6006
CAAPA	0.60072
CAAPA	0.60103
CAAPA	0.60115
CAAPA	0.60122
CAAPA	0.60126
CAAPA	0.6013
CAAPA	0.60135
CAAPA	0.60143
CAAPA	0.60156
CAAPA	0.60161
CAAPA	0.602
CAAPA	0.60204
CAAPA	0.60207
CAAPA	0.60207
CAAPA	0.60218
CAAPA	0.6022
CAAPA	0.60222
CAAPA	0.60236
CAAPA	0.60242
CAAPA	0.60245
CAAPA	0.60259
CAAPA	0.60284
CAAPA	0.60316
CAAPA	0.60321
CAAPA	0.60328
CAAPA	0.6033
CAAPA	0.60331
CAAPA	0.60335
CAAPA	0.60349
CAAPA	0.60355
CAAPA	0.6036
CAAPA	0.60363
CAAPA	0.6037
CAAPA	0.60376
CAAPA	0.60387
CAAPA	0.6039
CAAPA	0.60391
CAAPA	0.60394
CAAPA	0.60394
CAAPA	0.60422
CAAPA	0.60426
CAAPA	0.60454
CAAPA	0.60472
CAAPA	0.60479
CAAPA	0.60485
CAAPA	0.60487
CAAPA	0.60529
CAAPA	0.60554
CAAPA	0.60554
CAAPA	0.60566
CAAPA	0.60568
CAAPA	0.6059
CAAPA	0.60592
CAAPA	0.60595
CAAPA	0.60604
CAAPA	0.60609
CAAPA	0.60619
CAAPA	0.60622
CAAPA	0.60632
CAAPA	0.60634
CAAPA	0.60637
CAAPA	0.60648
CAAPA	0.60652
CAAPA	0.60657
CAAPA	0.60666
CAAPA	0.60669
CAAPA	0.60669
CAAPA	0.60675
CAAPA	0.60675
CAAPA	0.60681
CAAPA	0.60688
CAAPA	0.60689
CAAPA	0.60702
CAAPA	0.60708
CAAPA	0.60712
CAAPA	0.60712
CAAPA	0.60738
CAAPA	0.60741
CAAPA	0.60742
CAAPA	0.6075
CAAPA	0.60751
CAAPA	0.60753
CAAPA	0.60756
CAAPA	0.60759
CAAPA	0.60762
CAAPA	0.60773
CAAPA	0.60774
CAAPA	0.60787
CAAPA	0.60789
CAAPA	0.60791
CAAPA	0.60796
CAAPA	0.60804
CAAPA	0.60826
CAAPA	0.60832
CAAPA	0.60835
CAAPA	0.60837
CAAPA	0.60837
CAAPA	0.60857
CAAPA	0.60863
CAAPA	0.60872
CAAPA	0.60883
CAAPA	0.60891
CAAPA	0.60894
CAAPA	0.60897
CAAPA	0.609
CAAPA	0.60909
CAAPA	0.60913
CAAPA	0.60914
CAAPA	0.60945
CAAPA	0.60945
CAAPA	0.60954
CAAPA	0.60961
CAAPA	0.60973
CAAPA	0.61006
CAAPA	0.61017
CAAPA	0.61027
CAAPA	0.6104
CAAPA	0.61046
CAAPA	0.6106
CAAPA	0.6107
CAAPA	0.61084
CAAPA	0.61093
CAAPA	0.61095
CAAPA	0.61096
CAAPA	0.61098
CAAPA	0.61116
CAAPA	0.61123
CAAPA	0.61127
CAAPA	0.6113
CAAPA	0.61133
CAAPA	0.61138
CAAPA	0.61142
CAAPA	0.61151
CAAPA	0.61162
CAAPA	0.61168
CAAPA	0.61172
CAAPA	0.61179
CAAPA	0.6118
CAAPA	0.6118
CAAPA	0.61182
CAAPA	0.6119
CAAPA	0.61204
CAAPA	0.61211
CAAPA	0.61221
CAAPA	0.61222
CAAPA	0.61235
CAAPA	0.61242
CAAPA	0.61242
CAAPA	0.61251
CAAPA	0.61252
CAAPA	0.61254
CAAPA	0.61256
CAAPA	0.61264
CAAPA	0.61267
CAAPA	0.61269
CAAPA	0.6127
CAAPA	0.61278
CAAPA	0.6128
CAAPA	0.61294
CAAPA	0.61304
CAAPA	0.61322
CAAPA	0.61323
CAAPA	0.61338
CAAPA	0.61339
CAAPA	0.61345
CAAPA	0.61349
CAAPA	0.61353
CAAPA	0.61353
CAAPA	0.61385
CAAPA	0.61389
CAAPA	0.61402
CAAPA	0.61404
CAAPA	0.61406
CAAPA	0.61407
CAAPA	0.61408
CAAPA	0.61425
CAAPA	0.61435
CAAPA	0.61449
CAAPA	0.61449
CAAPA	0.6146
CAAPA	0.61477
CAAPA	0.61482
CAAPA	0.61488
CAAPA	0.615
CAAPA	0.61508
CAAPA	0.61517
CAAPA	0.61538
CAAPA	0.61542
CAAPA	0.61546
CAAPA	0.61547
CAAPA	0.61552
CAAPA	0.61566
CAAPA	0.6157
CAAPA	0.61572
CAAPA	0.61581
CAAPA	0.61584
CAAPA	0.61586
CAAPA	0.61622
CAAPA	0.61626
CAAPA	0.61641
CAAPA	0.61652
CAAPA	0.61678
CAAPA	0.61689
CAAPA	0.61692
CAAPA	0.61697
CAAPA	0.61709
CAAPA	0.61716
CAAPA	0.61722
CAAPA	0.61726
CAAPA	0.61746
CAAPA	0.61747
CAAPA	0.61748
CAAPA	0.61751
CAAPA	0.61752
CAAPA	0.61753
CAAPA	0.61758
CAAPA	0.61759
CAAPA	0.61771
CAAPA	0.61775
CAAPA	0.61784
CAAPA	0.61792
CAAPA	0.61805
CAAPA	0.61846
CAAPA	0.61852
CAAPA	0.61858
CAAPA	0.61861
CAAPA	0.61878
CAAPA	0.61878
CAAPA	0.61893
CAAPA	0.61896
CAAPA	0.61903
CAAPA	0.61904
CAAPA	0.61907
CAAPA	0.6191
CAAPA	0.6191
CAAPA	0.61914
CAAPA	0.61915
CAAPA	0.61931
CAAPA	0.61939
CAAPA	0.61942
CAAPA	0.61965
CAAPA	0.61979
CAAPA	0.61984
CAAPA	0.61989
CAAPA	0.62006
CAAPA	0.62045
CAAPA	0.62063
CAAPA	0.62067
CAAPA	0.62071
CAAPA	0.62072
CAAPA	0.62113
CAAPA	0.62114
CAAPA	0.6212
CAAPA	0.62124
CAAPA	0.62128
CAAPA	0.62131
CAAPA	0.62139
CAAPA	0.62148
CAAPA	0.62152
CAAPA	0.62176
CAAPA	0.62179
CAAPA	0.62191
CAAPA	0.62193
CAAPA	0.62195
CAAPA	0.62195
CAAPA	0.62196
CAAPA	0.62239
CAAPA	0.62241
CAAPA	0.62246
CAAPA	0.62252
CAAPA	0.62257
CAAPA	0.62258
CAAPA	0.6226
CAAPA	0.62268
CAAPA	0.6227
CAAPA	0.62281
CAAPA	0.62294
CAAPA	0.62295
CAAPA	0.62318
CAAPA	0.6232
CAAPA	0.62324
CAAPA	0.62353
CAAPA	0.62358
CAAPA	0.62366
CAAPA	0.62367
CAAPA	0.62367
CAAPA	0.6238
CAAPA	0.62381
CAAPA	0.62386
CAAPA	0.62386
CAAPA	0.62396
CAAPA	0.62397
CAAPA	0.62417
CAAPA	0.62434
CAAPA	0.62454
CAAPA	0.62461
CAAPA	0.62464
CAAPA	0.6249
CAAPA	0.62496
CAAPA	0.62498
CAAPA	0.625
CAAPA	0.62515
CAAPA	0.62519
CAAPA	0.62521
CAAPA	0.62525
CAAPA	0.62544
CAAPA	0.62557
CAAPA	0.62561
CAAPA	0.62588
CAAPA	0.62596
CAAPA	0.62602
CAAPA	0.62602
CAAPA	0.62608
CAAPA	0.62608
CAAPA	0.62615
CAAPA	0.62615
CAAPA	0.6262
CAAPA	0.6264
CAAPA	0.62647
CAAPA	0.62648
CAAPA	0.62651
CAAPA	0.62655
CAAPA	0.62658
CAAPA	0.62663
CAAPA	0.62665
CAAPA	0.62677
CAAPA	0.62702
CAAPA	0.62708
CAAPA	0.62719
CAAPA	0.62721
CAAPA	0.62725
CAAPA	0.62725
CAAPA	0.62733
CAAPA	0.62734
CAAPA	0.62751
CAAPA	0.6276
CAAPA	0.62779
CAAPA	0.62781
CAAPA	0.62787
CAAPA	0.6279
CAAPA	0.6279
CAAPA	0.6281
CAAPA	0.62818
CAAPA	0.62821
CAAPA	0.62825
CAAPA	0.62845
CAAPA	0.62854
CAAPA	0.62858
CAAPA	0.62892
CAAPA	0.62909
CAAPA	0.62913
CAAPA	0.62929
CAAPA	0.6295
CAAPA	0.6295
CAAPA	0.62977
CAAPA	0.62982
CAAPA	0.62984
CAAPA	0.62985
CAAPA	0.6299
CAAPA	0.63002
CAAPA	0.63007
CAAPA	0.63011
CAAPA	0.63013
CAAPA	0.63016
CAAPA	0.63018
CAAPA	0.63023
CAAPA	0.63023
CAAPA	0.63028
CAAPA	0.63031
CAAPA	0.63031
CAAPA	0.63032
CAAPA	0.63057
CAAPA	0.63073
CAAPA	0.63073
CAAPA	0.63091
CAAPA	0.63106
CAAPA	0.63122
CAAPA	0.63136
CAAPA	0.63163
CAAPA	0.63165
CAAPA	0.63166
CAAPA	0.6318
CAAPA	0.63191
CAAPA	0.6322
CAAPA	0.63231
CAAPA	0.63246
CAAPA	0.63269
CAAPA	0.63287
CAAPA	0.63294
CAAPA	0.63302
CAAPA	0.63321
CAAPA	0.63326
CAAPA	0.63332
CAAPA	0.63333
CAAPA	0.63336
CAAPA	0.63336
CAAPA	0.63343
CAAPA	0.63349
CAAPA	0.63356
CAAPA	0.63357
CAAPA	0.63358
CAAPA	0.63358
CAAPA	0.6336
CAAPA	0.6337
CAAPA	0.63379
CAAPA	0.63389
CAAPA	0.6339
CAAPA	0.63392
CAAPA	0.6343
CAAPA	0.63435
CAAPA	0.63436
CAAPA	0.63443
CAAPA	0.63444
CAAPA	0.63456
CAAPA	0.63468
CAAPA	0.63498
CAAPA	0.63498
CAAPA	0.63505
CAAPA	0.6351
CAAPA	0.63513
CAAPA	0.63516
CAAPA	0.63522
CAAPA	0.63527
CAAPA	0.63555
CAAPA	0.6356
CAAPA	0.63567
CAAPA	0.63594
CAAPA	0.63595
CAAPA	0.636
CAAPA	0.63625
CAAPA	0.63626
CAAPA	0.63633
CAAPA	0.63642
CAAPA	0.63644
CAAPA	0.63651
CAAPA	0.6366
CAAPA	0.63696
CAAPA	0.63696
CAAPA	0.63696
CAAPA	0.63704
CAAPA	0.63705
CAAPA	0.63719
CAAPA	0.63742
CAAPA	0.63749
CAAPA	0.63767
CAAPA	0.63786
CAAPA	0.6379
CAAPA	0.63793
CAAPA	0.63802
CAAPA	0.63811
CAAPA	0.63816
CAAPA	0.63819
CAAPA	0.63824
CAAPA	0.63826
CAAPA	0.63831
CAAPA	0.63835
CAAPA	0.63839
CAAPA	0.63842
CAAPA	0.63851
CAAPA	0.63865
CAAPA	0.63887
CAAPA	0.63892
CAAPA	0.63902
CAAPA	0.63936
CAAPA	0.6395
CAAPA	0.6399
CAAPA	0.64005
CAAPA	0.64005
CAAPA	0.64006
CAAPA	0.64014
CAAPA	0.64038
CAAPA	0.64052
CAAPA	0.64059
CAAPA	0.6406
CAAPA	0.64063
CAAPA	0.64086
CAAPA	0.64096
CAAPA	0.64116
CAAPA	0.64117
CAAPA	0.64127
CAAPA	0.64139
CAAPA	0.64153
CAAPA	0.64155
CAAPA	0.64157
CAAPA	0.64179
CAAPA	0.64186
CAAPA	0.64188
CAAPA	0.64188
CAAPA	0.64196
CAAPA	0.64209
CAAPA	0.64216
CAAPA	0.64217
CAAPA	0.64236
CAAPA	0.64239
CAAPA	0.64259
CAAPA	0.64266
CAAPA	0.64279
CAAPA	0.64286
CAAPA	0.64298
CAAPA	0.64298
CAAPA	0.64304
CAAPA	0.64305
CAAPA	0.64314
CAAPA	0.64345
CAAPA	0.64348
CAAPA	0.64352
CAAPA	0.64362
CAAPA	0.64368
CAAPA	0.6438
CAAPA	0.64381
CAAPA	0.64398
CAAPA	0.64403
CAAPA	0.6441
CAAPA	0.64413
CAAPA	0.64414
CAAPA	0.64415
CAAPA	0.6442
CAAPA	0.6444
CAAPA	0.64444
CAAPA	0.64444
CAAPA	0.64453
CAAPA	0.64457
CAAPA	0.64462
CAAPA	0.64471
CAAPA	0.64475
CAAPA	0.64509
CAAPA	0.64512
CAAPA	0.64518
CAAPA	0.64526
CAAPA	0.64534
CAAPA	0.64542
CAAPA	0.64547
CAAPA	0.64551
CAAPA	0.64562
CAAPA	0.64564
CAAPA	0.64566
CAAPA	0.64589
CAAPA	0.64595
CAAPA	0.64606
CAAPA	0.6461
CAAPA	0.64613
CAAPA	0.64617
CAAPA	0.64638
CAAPA	0.64638
CAAPA	0.64638
CAAPA	0.6466
CAAPA	0.64683
CAAPA	0.64688
CAAPA	0.64691
CAAPA	0.64699
CAAPA	0.64718
CAAPA	0.64719
CAAPA	0.64734
CAAPA	0.64735
CAAPA	0.64737
CAAPA	0.64758
CAAPA	0.64772
CAAPA	0.64777
CAAPA	0.64777
CAAPA	0.64792
CAAPA	0.64797
CAAPA	0.64798
CAAPA	0.64806
CAAPA	0.64822
CAAPA	0.64826
CAAPA	0.64831
CAAPA	0.64833
CAAPA	0.6484
CAAPA	0.64853
CAAPA	0.64856
CAAPA	0.64858
CAAPA	0.64867
CAAPA	0.6487
CAAPA	0.64881
CAAPA	0.64889
CAAPA	0.64891
CAAPA	0.64895
CAAPA	0.64901
CAAPA	0.64932
CAAPA	0.64948
CAAPA	0.64951
[truncated: 68,172 more rows]
