# Supplementary material for: Thousands of Qatari genomes inform human migration history and improve imputation of Arab haplotypes
Source: Nat Commun. 2021 Oct 12;12:5929. doi: 10.1038/s41467-021-25287-y (PMC8511259; doi:10.1038/s41467-021-25287-y)
Supplement: Supplementary file 5 — Source Data [file 41467_2021_25287_MOESM5_ESM.zip › Source_data_Figure7/7b.csv]

Non-ref Allele Frequency bin	Panel	Cumulative R-square
0.01	HAPMAP2	0.0018423
0.02	HAPMAP2	0.003295545
0.03	HAPMAP2	0.003937193
0.05	HAPMAP2	0.00730656
0.1	HAPMAP2	0.013756863
0.2	HAPMAP2	0.0203701
0.5	HAPMAP2	0.081670633
1	HAPMAP2	0.1291384
2	HAPMAP2	0.223573667
5	HAPMAP2	0.360671333
10	HAPMAP2	0.529999333
20	HAPMAP2	0.678271667
50	HAPMAP2	0.749736
100	HAPMAP2	0.804373333
0.01	CAAPA	0.0520028
0.02	CAAPA	0.0786384
0.03	CAAPA	0.086706933
0.05	CAAPA	0.089121933
0.1	CAAPA	0.097208933
0.2	CAAPA	0.1138956
0.5	CAAPA	0.186401
1	CAAPA	0.272986
2	CAAPA	0.377166667
5	CAAPA	0.491859
10	CAAPA	0.604365
20	CAAPA	0.715784
50	CAAPA	0.796094667
100	CAAPA	0.849977333
0.01	HRC	0.0543255
0.02	HRC	0.08347675
0.03	HRC	0.1028885
0.05	HRC	0.129049333
0.1	HRC	0.153942333
0.2	HRC	0.179718667
0.5	HRC	0.281608333
1	HRC	0.386002333
2	HRC	0.511315
5	HRC	0.612075
10	HRC	0.722919333
20	HRC	0.813053333
50	HRC	0.865985333
100	HRC	0.895097
0.01	1KG	0.074864
0.02	1KG	0.103015
0.03	1KG	0.123930333
0.05	1KG	0.147301333
0.1	1KG	0.161102
0.2	1KG	0.181853667
0.5	1KG	0.268491
1	1KG	0.381522
2	1KG	0.50194
5	1KG	0.608458
10	1KG	0.708319667
20	1KG	0.794869667
50	1KG	0.848173
100	1KG	0.879979
0.01	QGP	0.109744
0.02	QGP	0.168491
0.03	QGP	0.209596
0.05	QGP	0.272076
0.1	QGP	0.305467
0.2	QGP	0.351612667
0.5	QGP	0.487992667
1	QGP	0.614555667
2	QGP	0.727176
5	QGP	0.776074333
10	QGP	0.841402
20	QGP	0.891740667
50	QGP	0.921176667
100	QGP	0.938529667
