# Supplementary material for: Thousands of Qatari genomes inform human migration history and improve imputation of Arab haplotypes
Source: Nat Commun. 2021 Oct 12;12:5929. doi: 10.1038/s41467-021-25287-y (PMC8511259; doi:10.1038/s41467-021-25287-y)
Supplement: Supplementary file 5 — Source Data [file 41467_2021_25287_MOESM5_ESM.zip › Source_data_Figure7/7c_bottom_AF 1-5 .csv]

Panel	Rsq
HAPMAP2	0.50053
HAPMAP2	0.50077
HAPMAP2	0.50126
HAPMAP2	0.50174
HAPMAP2	0.50319
HAPMAP2	0.50329
HAPMAP2	0.5034
HAPMAP2	0.50387
HAPMAP2	0.50488
HAPMAP2	0.50511
HAPMAP2	0.5052
HAPMAP2	0.50532
HAPMAP2	0.50537
HAPMAP2	0.50565
HAPMAP2	0.50592
HAPMAP2	0.50623
HAPMAP2	0.50686
HAPMAP2	0.50692
HAPMAP2	0.50722
HAPMAP2	0.50741
HAPMAP2	0.50856
HAPMAP2	0.50893
HAPMAP2	0.50903
HAPMAP2	0.50979
HAPMAP2	0.51
HAPMAP2	0.51002
HAPMAP2	0.51048
HAPMAP2	0.5108
HAPMAP2	0.51089
HAPMAP2	0.51104
HAPMAP2	0.51116
HAPMAP2	0.51127
HAPMAP2	0.51199
HAPMAP2	0.5121
HAPMAP2	0.51239
HAPMAP2	0.51259
HAPMAP2	0.51329
HAPMAP2	0.51353
HAPMAP2	0.51361
HAPMAP2	0.51439
HAPMAP2	0.51461
HAPMAP2	0.51462
HAPMAP2	0.51469
HAPMAP2	0.51492
HAPMAP2	0.51526
HAPMAP2	0.51567
HAPMAP2	0.51569
HAPMAP2	0.51589
HAPMAP2	0.51598
HAPMAP2	0.51624
HAPMAP2	0.5164
HAPMAP2	0.5166
HAPMAP2	0.51664
HAPMAP2	0.51728
HAPMAP2	0.51743
HAPMAP2	0.51744
HAPMAP2	0.51778
HAPMAP2	0.51796
HAPMAP2	0.51796
HAPMAP2	0.51822
HAPMAP2	0.51825
HAPMAP2	0.51986
HAPMAP2	0.52022
HAPMAP2	0.52035
HAPMAP2	0.52105
HAPMAP2	0.52176
HAPMAP2	0.52194
HAPMAP2	0.52234
HAPMAP2	0.52265
HAPMAP2	0.52284
HAPMAP2	0.52309
HAPMAP2	0.52326
HAPMAP2	0.52341
HAPMAP2	0.52351
HAPMAP2	0.52407
HAPMAP2	0.52543
HAPMAP2	0.52582
HAPMAP2	0.52583
HAPMAP2	0.52705
HAPMAP2	0.52725
HAPMAP2	0.52799
HAPMAP2	0.5282
HAPMAP2	0.52865
HAPMAP2	0.52871
HAPMAP2	0.52932
HAPMAP2	0.52952
HAPMAP2	0.52991
HAPMAP2	0.53006
HAPMAP2	0.53015
HAPMAP2	0.53016
HAPMAP2	0.53023
HAPMAP2	0.53031
HAPMAP2	0.53031
HAPMAP2	0.5307
HAPMAP2	0.53073
HAPMAP2	0.53149
HAPMAP2	0.53149
HAPMAP2	0.53178
HAPMAP2	0.53207
HAPMAP2	0.53271
HAPMAP2	0.53295
HAPMAP2	0.53298
HAPMAP2	0.53302
HAPMAP2	0.5332
HAPMAP2	0.53384
HAPMAP2	0.53414
HAPMAP2	0.53556
HAPMAP2	0.5357
HAPMAP2	0.53571
HAPMAP2	0.53597
HAPMAP2	0.536
HAPMAP2	0.53607
HAPMAP2	0.53662
HAPMAP2	0.53669
HAPMAP2	0.53695
HAPMAP2	0.53748
HAPMAP2	0.53772
HAPMAP2	0.53803
HAPMAP2	0.53822
HAPMAP2	0.53828
HAPMAP2	0.53844
HAPMAP2	0.53956
HAPMAP2	0.53986
HAPMAP2	0.54053
HAPMAP2	0.5407
HAPMAP2	0.54072
HAPMAP2	0.54109
HAPMAP2	0.54139
HAPMAP2	0.54176
HAPMAP2	0.54223
HAPMAP2	0.54241
HAPMAP2	0.54286
HAPMAP2	0.54306
HAPMAP2	0.54355
HAPMAP2	0.54432
HAPMAP2	0.54446
HAPMAP2	0.54455
HAPMAP2	0.5449
HAPMAP2	0.54556
HAPMAP2	0.54559
HAPMAP2	0.54589
HAPMAP2	0.54595
HAPMAP2	0.54657
HAPMAP2	0.5467
HAPMAP2	0.54679
HAPMAP2	0.54711
HAPMAP2	0.54742
HAPMAP2	0.54742
HAPMAP2	0.54763
HAPMAP2	0.54781
HAPMAP2	0.54834
HAPMAP2	0.54845
HAPMAP2	0.5486
HAPMAP2	0.55027
HAPMAP2	0.55083
HAPMAP2	0.55085
HAPMAP2	0.55125
HAPMAP2	0.55154
HAPMAP2	0.5517
HAPMAP2	0.55202
HAPMAP2	0.55334
HAPMAP2	0.55364
HAPMAP2	0.55444
HAPMAP2	0.55448
HAPMAP2	0.55476
HAPMAP2	0.55504
HAPMAP2	0.55506
HAPMAP2	0.55544
HAPMAP2	0.55596
HAPMAP2	0.55624
HAPMAP2	0.55672
HAPMAP2	0.55687
HAPMAP2	0.55691
HAPMAP2	0.55697
HAPMAP2	0.55767
HAPMAP2	0.5578
HAPMAP2	0.55798
HAPMAP2	0.55831
HAPMAP2	0.55894
HAPMAP2	0.55911
HAPMAP2	0.55917
HAPMAP2	0.55962
HAPMAP2	0.56006
HAPMAP2	0.56165
HAPMAP2	0.56209
HAPMAP2	0.56304
HAPMAP2	0.56308
HAPMAP2	0.56326
HAPMAP2	0.56383
HAPMAP2	0.56459
HAPMAP2	0.56504
HAPMAP2	0.56536
HAPMAP2	0.566
HAPMAP2	0.56601
HAPMAP2	0.56651
HAPMAP2	0.56651
HAPMAP2	0.56715
HAPMAP2	0.56737
HAPMAP2	0.5674
HAPMAP2	0.56749
HAPMAP2	0.5676
HAPMAP2	0.56789
HAPMAP2	0.56842
HAPMAP2	0.5686
HAPMAP2	0.56966
HAPMAP2	0.5697
HAPMAP2	0.56978
HAPMAP2	0.57046
HAPMAP2	0.57175
HAPMAP2	0.5719
HAPMAP2	0.57247
HAPMAP2	0.57303
HAPMAP2	0.57345
HAPMAP2	0.57356
HAPMAP2	0.57359
HAPMAP2	0.57425
HAPMAP2	0.57478
HAPMAP2	0.57492
HAPMAP2	0.57538
HAPMAP2	0.57607
HAPMAP2	0.57756
HAPMAP2	0.5776
HAPMAP2	0.57771
HAPMAP2	0.57847
HAPMAP2	0.5786
HAPMAP2	0.57901
HAPMAP2	0.57932
HAPMAP2	0.58044
HAPMAP2	0.58083
HAPMAP2	0.58099
HAPMAP2	0.58174
HAPMAP2	0.58224
HAPMAP2	0.58227
HAPMAP2	0.58261
HAPMAP2	0.58262
HAPMAP2	0.58293
HAPMAP2	0.58329
HAPMAP2	0.58336
HAPMAP2	0.584
HAPMAP2	0.58406
HAPMAP2	0.58556
HAPMAP2	0.58576
HAPMAP2	0.58624
HAPMAP2	0.58635
HAPMAP2	0.58755
HAPMAP2	0.58787
HAPMAP2	0.58792
HAPMAP2	0.58802
HAPMAP2	0.5885
HAPMAP2	0.58867
HAPMAP2	0.58883
HAPMAP2	0.58941
HAPMAP2	0.58977
HAPMAP2	0.59043
HAPMAP2	0.59081
HAPMAP2	0.59205
HAPMAP2	0.59207
HAPMAP2	0.59235
HAPMAP2	0.59254
HAPMAP2	0.59264
HAPMAP2	0.59274
HAPMAP2	0.59276
HAPMAP2	0.59285
HAPMAP2	0.59299
HAPMAP2	0.5943
HAPMAP2	0.59488
HAPMAP2	0.59491
HAPMAP2	0.59552
HAPMAP2	0.5957
HAPMAP2	0.59582
HAPMAP2	0.59602
HAPMAP2	0.59716
HAPMAP2	0.59722
HAPMAP2	0.59725
HAPMAP2	0.59808
HAPMAP2	0.59861
HAPMAP2	0.59871
HAPMAP2	0.59871
HAPMAP2	0.59961
HAPMAP2	0.59988
HAPMAP2	0.60003
HAPMAP2	0.60076
HAPMAP2	0.60119
HAPMAP2	0.60247
HAPMAP2	0.60313
HAPMAP2	0.60369
HAPMAP2	0.60395
HAPMAP2	0.60416
HAPMAP2	0.60623
HAPMAP2	0.6066
HAPMAP2	0.60665
HAPMAP2	0.60743
HAPMAP2	0.60773
HAPMAP2	0.60861
HAPMAP2	0.60864
HAPMAP2	0.60926
HAPMAP2	0.60968
HAPMAP2	0.61006
HAPMAP2	0.61095
HAPMAP2	0.6112
HAPMAP2	0.61146
HAPMAP2	0.61157
HAPMAP2	0.6116
HAPMAP2	0.6116
HAPMAP2	0.61193
HAPMAP2	0.61252
HAPMAP2	0.61271
HAPMAP2	0.61296
HAPMAP2	0.61303
HAPMAP2	0.61313
HAPMAP2	0.6132
HAPMAP2	0.61389
HAPMAP2	0.61394
HAPMAP2	0.61452
HAPMAP2	0.61493
HAPMAP2	0.61505
HAPMAP2	0.61585
HAPMAP2	0.61624
HAPMAP2	0.61639
HAPMAP2	0.61797
HAPMAP2	0.6183
HAPMAP2	0.61842
HAPMAP2	0.61902
HAPMAP2	0.61904
HAPMAP2	0.61949
HAPMAP2	0.61971
HAPMAP2	0.6199
HAPMAP2	0.62042
HAPMAP2	0.62114
HAPMAP2	0.62133
HAPMAP2	0.62146
HAPMAP2	0.62163
HAPMAP2	0.62168
HAPMAP2	0.62243
HAPMAP2	0.62251
HAPMAP2	0.62261
HAPMAP2	0.62271
HAPMAP2	0.62295
HAPMAP2	0.62334
HAPMAP2	0.62358
HAPMAP2	0.6243
HAPMAP2	0.62467
HAPMAP2	0.62488
HAPMAP2	0.62517
HAPMAP2	0.62552
HAPMAP2	0.62617
HAPMAP2	0.6262
HAPMAP2	0.62637
HAPMAP2	0.62644
HAPMAP2	0.62738
HAPMAP2	0.62787
HAPMAP2	0.62792
HAPMAP2	0.62808
HAPMAP2	0.6281
HAPMAP2	0.62814
HAPMAP2	0.62862
HAPMAP2	0.62869
HAPMAP2	0.62886
HAPMAP2	0.62887
HAPMAP2	0.62924
HAPMAP2	0.62942
HAPMAP2	0.62975
HAPMAP2	0.63019
HAPMAP2	0.6305
HAPMAP2	0.6309
HAPMAP2	0.63106
HAPMAP2	0.63131
HAPMAP2	0.63168
HAPMAP2	0.63221
HAPMAP2	0.63224
HAPMAP2	0.63244
HAPMAP2	0.63252
HAPMAP2	0.63298
HAPMAP2	0.6333
HAPMAP2	0.63361
HAPMAP2	0.63385
HAPMAP2	0.63395
HAPMAP2	0.63419
HAPMAP2	0.63425
HAPMAP2	0.63427
HAPMAP2	0.6345
HAPMAP2	0.63466
HAPMAP2	0.6347
HAPMAP2	0.63508
HAPMAP2	0.63595
HAPMAP2	0.63705
HAPMAP2	0.63741
HAPMAP2	0.63773
HAPMAP2	0.63774
HAPMAP2	0.63775
HAPMAP2	0.63843
HAPMAP2	0.63866
HAPMAP2	0.63922
HAPMAP2	0.63926
HAPMAP2	0.63965
HAPMAP2	0.64066
HAPMAP2	0.64069
HAPMAP2	0.6409
HAPMAP2	0.64114
HAPMAP2	0.64144
HAPMAP2	0.64193
HAPMAP2	0.64215
HAPMAP2	0.64233
HAPMAP2	0.64241
HAPMAP2	0.64257
HAPMAP2	0.64335
HAPMAP2	0.64353
HAPMAP2	0.64368
HAPMAP2	0.64396
HAPMAP2	0.64408
HAPMAP2	0.64412
HAPMAP2	0.64413
HAPMAP2	0.64441
HAPMAP2	0.64444
HAPMAP2	0.64445
HAPMAP2	0.64465
HAPMAP2	0.64485
HAPMAP2	0.64493
HAPMAP2	0.64545
HAPMAP2	0.64623
HAPMAP2	0.6463
HAPMAP2	0.6466
HAPMAP2	0.64714
HAPMAP2	0.64753
HAPMAP2	0.64754
HAPMAP2	0.64761
HAPMAP2	0.64827
HAPMAP2	0.6485
HAPMAP2	0.64861
HAPMAP2	0.64868
HAPMAP2	0.64936
HAPMAP2	0.64938
HAPMAP2	0.64951
HAPMAP2	0.64961
HAPMAP2	0.65002
HAPMAP2	0.65022
HAPMAP2	0.65025
HAPMAP2	0.65056
HAPMAP2	0.65065
HAPMAP2	0.65068
HAPMAP2	0.65102
HAPMAP2	0.65106
HAPMAP2	0.65124
HAPMAP2	0.65174
HAPMAP2	0.65196
HAPMAP2	0.65207
HAPMAP2	0.65212
HAPMAP2	0.65246
HAPMAP2	0.65263
HAPMAP2	0.65285
HAPMAP2	0.6529
HAPMAP2	0.65291
HAPMAP2	0.65298
HAPMAP2	0.65301
HAPMAP2	0.65321
HAPMAP2	0.65341
HAPMAP2	0.6543
HAPMAP2	0.65438
HAPMAP2	0.65441
HAPMAP2	0.65462
HAPMAP2	0.65465
HAPMAP2	0.65508
HAPMAP2	0.65511
HAPMAP2	0.65529
HAPMAP2	0.656
HAPMAP2	0.65626
HAPMAP2	0.6568
HAPMAP2	0.65681
HAPMAP2	0.65711
HAPMAP2	0.65792
HAPMAP2	0.65802
HAPMAP2	0.65823
HAPMAP2	0.65878
HAPMAP2	0.65889
HAPMAP2	0.65921
HAPMAP2	0.65929
HAPMAP2	0.65955
HAPMAP2	0.65969
HAPMAP2	0.65993
HAPMAP2	0.6602
HAPMAP2	0.66064
HAPMAP2	0.66075
HAPMAP2	0.66082
HAPMAP2	0.66105
HAPMAP2	0.66124
HAPMAP2	0.66182
HAPMAP2	0.66186
HAPMAP2	0.66187
HAPMAP2	0.66198
HAPMAP2	0.66234
HAPMAP2	0.66242
HAPMAP2	0.66287
HAPMAP2	0.66303
HAPMAP2	0.6637
HAPMAP2	0.66372
HAPMAP2	0.66384
HAPMAP2	0.66415
HAPMAP2	0.66425
HAPMAP2	0.66485
HAPMAP2	0.66532
HAPMAP2	0.66544
HAPMAP2	0.66545
HAPMAP2	0.66636
HAPMAP2	0.66647
HAPMAP2	0.66659
HAPMAP2	0.66672
HAPMAP2	0.66703
HAPMAP2	0.66717
HAPMAP2	0.66729
HAPMAP2	0.66734
HAPMAP2	0.66769
HAPMAP2	0.66781
HAPMAP2	0.66807
HAPMAP2	0.6685
HAPMAP2	0.6687
HAPMAP2	0.66877
HAPMAP2	0.66886
HAPMAP2	0.66963
HAPMAP2	0.67095
HAPMAP2	0.6711
HAPMAP2	0.67201
HAPMAP2	0.67244
HAPMAP2	0.67248
HAPMAP2	0.67252
HAPMAP2	0.67276
HAPMAP2	0.67335
HAPMAP2	0.67373
HAPMAP2	0.67374
HAPMAP2	0.67408
HAPMAP2	0.67464
HAPMAP2	0.67504
HAPMAP2	0.67514
HAPMAP2	0.67529
HAPMAP2	0.67584
HAPMAP2	0.67597
HAPMAP2	0.67676
HAPMAP2	0.67676
HAPMAP2	0.67689
HAPMAP2	0.67695
HAPMAP2	0.67747
HAPMAP2	0.67772
HAPMAP2	0.67788
HAPMAP2	0.67797
HAPMAP2	0.67802
HAPMAP2	0.67807
HAPMAP2	0.67816
HAPMAP2	0.67823
HAPMAP2	0.67842
HAPMAP2	0.67866
HAPMAP2	0.67892
HAPMAP2	0.67905
HAPMAP2	0.67948
HAPMAP2	0.67964
HAPMAP2	0.67964
HAPMAP2	0.67996
HAPMAP2	0.6805
HAPMAP2	0.68051
HAPMAP2	0.68178
HAPMAP2	0.6818
HAPMAP2	0.68194
HAPMAP2	0.68257
HAPMAP2	0.68419
HAPMAP2	0.68427
HAPMAP2	0.685
HAPMAP2	0.68511
HAPMAP2	0.68533
HAPMAP2	0.68592
HAPMAP2	0.68615
HAPMAP2	0.68645
HAPMAP2	0.6866
HAPMAP2	0.68665
HAPMAP2	0.68707
HAPMAP2	0.68743
HAPMAP2	0.68746
HAPMAP2	0.68749
HAPMAP2	0.68756
HAPMAP2	0.68808
HAPMAP2	0.68826
HAPMAP2	0.68831
HAPMAP2	0.68845
HAPMAP2	0.68849
HAPMAP2	0.68853
HAPMAP2	0.68865
HAPMAP2	0.68887
HAPMAP2	0.6891
HAPMAP2	0.68926
HAPMAP2	0.68935
HAPMAP2	0.68953
HAPMAP2	0.68983
HAPMAP2	0.69013
HAPMAP2	0.6906
HAPMAP2	0.6907
HAPMAP2	0.69074
HAPMAP2	0.69108
HAPMAP2	0.69169
HAPMAP2	0.69211
HAPMAP2	0.69222
HAPMAP2	0.69227
HAPMAP2	0.69237
HAPMAP2	0.69268
HAPMAP2	0.6928
HAPMAP2	0.69293
HAPMAP2	0.6931
HAPMAP2	0.69314
HAPMAP2	0.69314
HAPMAP2	0.69319
HAPMAP2	0.69369
HAPMAP2	0.69389
HAPMAP2	0.69423
HAPMAP2	0.69439
HAPMAP2	0.69472
HAPMAP2	0.69483
HAPMAP2	0.69488
HAPMAP2	0.69504
HAPMAP2	0.69504
HAPMAP2	0.69538
HAPMAP2	0.69539
HAPMAP2	0.69557
HAPMAP2	0.69564
HAPMAP2	0.69663
HAPMAP2	0.6972
HAPMAP2	0.69775
HAPMAP2	0.69783
HAPMAP2	0.69812
HAPMAP2	0.69841
HAPMAP2	0.69878
HAPMAP2	0.69897
HAPMAP2	0.699
HAPMAP2	0.69905
HAPMAP2	0.69909
HAPMAP2	0.69926
HAPMAP2	0.69934
HAPMAP2	0.69959
HAPMAP2	0.6996
HAPMAP2	0.69975
HAPMAP2	0.70019
HAPMAP2	0.70035
HAPMAP2	0.70037
HAPMAP2	0.70044
HAPMAP2	0.70057
HAPMAP2	0.70061
HAPMAP2	0.70072
HAPMAP2	0.7009
HAPMAP2	0.70105
HAPMAP2	0.70158
HAPMAP2	0.70187
HAPMAP2	0.70243
HAPMAP2	0.70264
HAPMAP2	0.70267
HAPMAP2	0.70274
HAPMAP2	0.70293
HAPMAP2	0.70337
HAPMAP2	0.7034
HAPMAP2	0.70367
HAPMAP2	0.70384
HAPMAP2	0.70408
HAPMAP2	0.70412
HAPMAP2	0.70421
HAPMAP2	0.70439
HAPMAP2	0.70441
HAPMAP2	0.7045
HAPMAP2	0.70483
HAPMAP2	0.70501
HAPMAP2	0.70509
HAPMAP2	0.70511
HAPMAP2	0.70559
HAPMAP2	0.7057
HAPMAP2	0.70577
HAPMAP2	0.70606
HAPMAP2	0.7061
HAPMAP2	0.70641
HAPMAP2	0.70652
HAPMAP2	0.70666
HAPMAP2	0.7069
HAPMAP2	0.70705
HAPMAP2	0.70716
HAPMAP2	0.70737
HAPMAP2	0.70819
HAPMAP2	0.70834
HAPMAP2	0.70863
HAPMAP2	0.70902
HAPMAP2	0.70949
HAPMAP2	0.71039
HAPMAP2	0.71041
HAPMAP2	0.71064
HAPMAP2	0.71111
HAPMAP2	0.71232
HAPMAP2	0.71338
HAPMAP2	0.71338
HAPMAP2	0.71387
HAPMAP2	0.71392
HAPMAP2	0.71396
HAPMAP2	0.71399
HAPMAP2	0.71412
HAPMAP2	0.71416
HAPMAP2	0.71455
HAPMAP2	0.71473
HAPMAP2	0.71575
HAPMAP2	0.71584
HAPMAP2	0.71597
HAPMAP2	0.71633
HAPMAP2	0.7167
HAPMAP2	0.71754
HAPMAP2	0.71778
HAPMAP2	0.71812
HAPMAP2	0.71814
HAPMAP2	0.71835
HAPMAP2	0.71848
HAPMAP2	0.7191
HAPMAP2	0.71965
HAPMAP2	0.71974
HAPMAP2	0.7201
HAPMAP2	0.72036
HAPMAP2	0.72061
HAPMAP2	0.72063
HAPMAP2	0.72132
HAPMAP2	0.72153
HAPMAP2	0.72197
HAPMAP2	0.7224
HAPMAP2	0.72255
HAPMAP2	0.72265
HAPMAP2	0.72295
HAPMAP2	0.72354
HAPMAP2	0.72373
HAPMAP2	0.7245
HAPMAP2	0.72454
HAPMAP2	0.72492
HAPMAP2	0.72524
HAPMAP2	0.7253
HAPMAP2	0.72541
HAPMAP2	0.72554
HAPMAP2	0.72558
HAPMAP2	0.72605
HAPMAP2	0.72676
HAPMAP2	0.7272
HAPMAP2	0.72738
HAPMAP2	0.72789
HAPMAP2	0.72791
HAPMAP2	0.72806
HAPMAP2	0.72918
HAPMAP2	0.72932
HAPMAP2	0.72933
HAPMAP2	0.72947
HAPMAP2	0.72963
HAPMAP2	0.72979
HAPMAP2	0.73098
HAPMAP2	0.73114
HAPMAP2	0.73123
HAPMAP2	0.73184
HAPMAP2	0.73197
HAPMAP2	0.73206
HAPMAP2	0.73234
HAPMAP2	0.7325
HAPMAP2	0.73258
HAPMAP2	0.73284
HAPMAP2	0.73298
HAPMAP2	0.73311
HAPMAP2	0.73331
HAPMAP2	0.73346
HAPMAP2	0.73346
HAPMAP2	0.73347
HAPMAP2	0.73347
HAPMAP2	0.73354
HAPMAP2	0.7337
HAPMAP2	0.73402
HAPMAP2	0.7345
HAPMAP2	0.73459
HAPMAP2	0.73505
HAPMAP2	0.73514
HAPMAP2	0.73586
HAPMAP2	0.73678
HAPMAP2	0.73682
HAPMAP2	0.73708
HAPMAP2	0.73714
HAPMAP2	0.73716
HAPMAP2	0.73721
HAPMAP2	0.73759
HAPMAP2	0.73783
HAPMAP2	0.73803
HAPMAP2	0.73822
HAPMAP2	0.73926
HAPMAP2	0.73931
HAPMAP2	0.73938
HAPMAP2	0.73945
HAPMAP2	0.73993
HAPMAP2	0.74001
HAPMAP2	0.74003
HAPMAP2	0.74048
HAPMAP2	0.74052
HAPMAP2	0.7412
HAPMAP2	0.74198
HAPMAP2	0.74216
HAPMAP2	0.74229
HAPMAP2	0.74274
HAPMAP2	0.74278
HAPMAP2	0.74297
HAPMAP2	0.74395
HAPMAP2	0.74434
HAPMAP2	0.74454
HAPMAP2	0.74485
HAPMAP2	0.74525
HAPMAP2	0.74551
HAPMAP2	0.74563
HAPMAP2	0.74594
HAPMAP2	0.74594
HAPMAP2	0.74637
HAPMAP2	0.74649
HAPMAP2	0.74731
HAPMAP2	0.74837
HAPMAP2	0.74877
HAPMAP2	0.74885
HAPMAP2	0.74916
HAPMAP2	0.74964
HAPMAP2	0.74985
HAPMAP2	0.7499
HAPMAP2	0.75032
HAPMAP2	0.75079
HAPMAP2	0.75173
HAPMAP2	0.75196
HAPMAP2	0.75214
HAPMAP2	0.75215
HAPMAP2	0.75299
HAPMAP2	0.7531
HAPMAP2	0.75333
HAPMAP2	0.75383
HAPMAP2	0.75443
HAPMAP2	0.75474
HAPMAP2	0.75477
HAPMAP2	0.75513
HAPMAP2	0.7552
HAPMAP2	0.75529
HAPMAP2	0.75555
HAPMAP2	0.75558
HAPMAP2	0.75621
HAPMAP2	0.75624
HAPMAP2	0.75625
HAPMAP2	0.75648
HAPMAP2	0.75684
HAPMAP2	0.75718
HAPMAP2	0.75739
HAPMAP2	0.75748
HAPMAP2	0.75867
HAPMAP2	0.75873
HAPMAP2	0.75879
HAPMAP2	0.75958
HAPMAP2	0.75981
HAPMAP2	0.75994
HAPMAP2	0.7606
HAPMAP2	0.76069
HAPMAP2	0.76129
HAPMAP2	0.76172
HAPMAP2	0.76202
HAPMAP2	0.76246
HAPMAP2	0.76279
HAPMAP2	0.76323
HAPMAP2	0.76365
HAPMAP2	0.76405
HAPMAP2	0.76449
HAPMAP2	0.76469
HAPMAP2	0.76488
HAPMAP2	0.76496
HAPMAP2	0.76637
HAPMAP2	0.76736
HAPMAP2	0.76785
HAPMAP2	0.76869
HAPMAP2	0.76875
HAPMAP2	0.76883
HAPMAP2	0.76888
HAPMAP2	0.76904
HAPMAP2	0.76928
HAPMAP2	0.76943
HAPMAP2	0.7698
HAPMAP2	0.77006
HAPMAP2	0.77006
HAPMAP2	0.77018
HAPMAP2	0.77073
HAPMAP2	0.77076
HAPMAP2	0.77077
HAPMAP2	0.77082
HAPMAP2	0.77146
HAPMAP2	0.77201
HAPMAP2	0.77213
HAPMAP2	0.77219
HAPMAP2	0.77233
HAPMAP2	0.77255
HAPMAP2	0.77302
HAPMAP2	0.7735
HAPMAP2	0.77351
HAPMAP2	0.77374
HAPMAP2	0.7738
HAPMAP2	0.77401
HAPMAP2	0.77439
HAPMAP2	0.7744
HAPMAP2	0.77459
HAPMAP2	0.77467
HAPMAP2	0.77481
HAPMAP2	0.77491
HAPMAP2	0.77595
HAPMAP2	0.776
HAPMAP2	0.7761
HAPMAP2	0.7762
HAPMAP2	0.77621
HAPMAP2	0.77624
HAPMAP2	0.77667
HAPMAP2	0.77713
HAPMAP2	0.77725
HAPMAP2	0.77741
HAPMAP2	0.77776
HAPMAP2	0.77817
HAPMAP2	0.77823
HAPMAP2	0.77911
HAPMAP2	0.77978
HAPMAP2	0.77981
HAPMAP2	0.7799
HAPMAP2	0.77998
HAPMAP2	0.78011
HAPMAP2	0.78121
HAPMAP2	0.78142
HAPMAP2	0.78168
HAPMAP2	0.78255
HAPMAP2	0.7827
HAPMAP2	0.7827
HAPMAP2	0.78291
HAPMAP2	0.78317
HAPMAP2	0.78336
HAPMAP2	0.78429
HAPMAP2	0.78527
HAPMAP2	0.78581
HAPMAP2	0.78617
HAPMAP2	0.78687
HAPMAP2	0.78703
HAPMAP2	0.78724
HAPMAP2	0.78731
HAPMAP2	0.78739
HAPMAP2	0.78767
HAPMAP2	0.78783
HAPMAP2	0.78786
HAPMAP2	0.78791
HAPMAP2	0.78807
HAPMAP2	0.78826
HAPMAP2	0.79005
HAPMAP2	0.79033
HAPMAP2	0.79064
HAPMAP2	0.79065
HAPMAP2	0.79075
HAPMAP2	0.79096
HAPMAP2	0.79115
HAPMAP2	0.79129
HAPMAP2	0.79135
HAPMAP2	0.79151
HAPMAP2	0.79179
HAPMAP2	0.79182
HAPMAP2	0.7944
HAPMAP2	0.79515
HAPMAP2	0.79515
HAPMAP2	0.79576
HAPMAP2	0.79601
HAPMAP2	0.79602
HAPMAP2	0.79623
HAPMAP2	0.79634
HAPMAP2	0.79659
HAPMAP2	0.79666
HAPMAP2	0.79675
HAPMAP2	0.79717
HAPMAP2	0.79767
HAPMAP2	0.79806
HAPMAP2	0.7983
HAPMAP2	0.7983
HAPMAP2	0.7987
HAPMAP2	0.7992
HAPMAP2	0.79925
HAPMAP2	0.79955
HAPMAP2	0.80011
HAPMAP2	0.80026
HAPMAP2	0.80062
HAPMAP2	0.80069
HAPMAP2	0.80076
HAPMAP2	0.80103
HAPMAP2	0.80114
HAPMAP2	0.80115
HAPMAP2	0.80115
HAPMAP2	0.80222
HAPMAP2	0.80229
HAPMAP2	0.80247
HAPMAP2	0.80248
HAPMAP2	0.80257
HAPMAP2	0.80287
HAPMAP2	0.80289
HAPMAP2	0.80303
HAPMAP2	0.80331
HAPMAP2	0.80332
HAPMAP2	0.80342
HAPMAP2	0.80379
HAPMAP2	0.80388
HAPMAP2	0.8039
HAPMAP2	0.80416
HAPMAP2	0.80417
HAPMAP2	0.80439
HAPMAP2	0.80459
HAPMAP2	0.80487
HAPMAP2	0.80493
HAPMAP2	0.80534
HAPMAP2	0.8054
HAPMAP2	0.80542
HAPMAP2	0.80597
HAPMAP2	0.8063
HAPMAP2	0.8063
HAPMAP2	0.80639
HAPMAP2	0.80649
HAPMAP2	0.80667
HAPMAP2	0.80725
HAPMAP2	0.80732
HAPMAP2	0.80739
HAPMAP2	0.80775
HAPMAP2	0.80775
HAPMAP2	0.80778
HAPMAP2	0.8078
HAPMAP2	0.80785
HAPMAP2	0.8079
HAPMAP2	0.80791
HAPMAP2	0.80818
HAPMAP2	0.80831
HAPMAP2	0.80847
HAPMAP2	0.80859
HAPMAP2	0.80892
HAPMAP2	0.80901
HAPMAP2	0.80914
HAPMAP2	0.80916
HAPMAP2	0.80925
HAPMAP2	0.81019
HAPMAP2	0.81034
HAPMAP2	0.81037
HAPMAP2	0.81041
HAPMAP2	0.8106
HAPMAP2	0.81068
HAPMAP2	0.81076
HAPMAP2	0.81102
HAPMAP2	0.81103
HAPMAP2	0.81104
HAPMAP2	0.81111
HAPMAP2	0.81125
HAPMAP2	0.81161
HAPMAP2	0.81199
HAPMAP2	0.81207
HAPMAP2	0.81211
HAPMAP2	0.81219
HAPMAP2	0.81244
HAPMAP2	0.81268
HAPMAP2	0.81296
HAPMAP2	0.81322
HAPMAP2	0.81347
HAPMAP2	0.81368
HAPMAP2	0.81385
HAPMAP2	0.8141
HAPMAP2	0.81417
HAPMAP2	0.81435
HAPMAP2	0.81451
HAPMAP2	0.81478
HAPMAP2	0.81486
HAPMAP2	0.81486
HAPMAP2	0.81489
HAPMAP2	0.81498
HAPMAP2	0.81538
HAPMAP2	0.81597
HAPMAP2	0.81601
HAPMAP2	0.81604
HAPMAP2	0.81605
HAPMAP2	0.81628
HAPMAP2	0.81636
HAPMAP2	0.81682
HAPMAP2	0.81693
HAPMAP2	0.81696
HAPMAP2	0.81713
HAPMAP2	0.81739
HAPMAP2	0.81751
HAPMAP2	0.81765
HAPMAP2	0.81801
HAPMAP2	0.81804
HAPMAP2	0.81814
HAPMAP2	0.81868
HAPMAP2	0.81869
HAPMAP2	0.81913
HAPMAP2	0.81926
HAPMAP2	0.81938
HAPMAP2	0.81944
HAPMAP2	0.81965
HAPMAP2	0.81966
HAPMAP2	0.81984
HAPMAP2	0.81985
HAPMAP2	0.82017
HAPMAP2	0.82022
HAPMAP2	0.82026
HAPMAP2	0.82028
HAPMAP2	0.82113
HAPMAP2	0.82132
HAPMAP2	0.82149
HAPMAP2	0.82153
HAPMAP2	0.82195
HAPMAP2	0.82222
HAPMAP2	0.82243
HAPMAP2	0.82278
HAPMAP2	0.82318
HAPMAP2	0.82348
HAPMAP2	0.82361
HAPMAP2	0.82435
HAPMAP2	0.82508
HAPMAP2	0.82514
HAPMAP2	0.82539
HAPMAP2	0.82541
HAPMAP2	0.82582
HAPMAP2	0.82585
HAPMAP2	0.82638
HAPMAP2	0.82639
HAPMAP2	0.8266
HAPMAP2	0.82691
HAPMAP2	0.82692
HAPMAP2	0.82778
HAPMAP2	0.82785
HAPMAP2	0.82801
HAPMAP2	0.82826
HAPMAP2	0.82855
HAPMAP2	0.82867
HAPMAP2	0.82899
HAPMAP2	0.82949
HAPMAP2	0.82963
HAPMAP2	0.82964
HAPMAP2	0.82965
HAPMAP2	0.83022
HAPMAP2	0.83024
HAPMAP2	0.83026
HAPMAP2	0.83034
HAPMAP2	0.83037
HAPMAP2	0.8306
HAPMAP2	0.83124
HAPMAP2	0.83127
HAPMAP2	0.83162
HAPMAP2	0.83204
HAPMAP2	0.83262
HAPMAP2	0.83297
HAPMAP2	0.83297
HAPMAP2	0.83305
HAPMAP2	0.83351
HAPMAP2	0.83373
HAPMAP2	0.83437
HAPMAP2	0.83444
HAPMAP2	0.83471
HAPMAP2	0.83515
HAPMAP2	0.83524
HAPMAP2	0.83559
HAPMAP2	0.83591
HAPMAP2	0.83595
HAPMAP2	0.83608
HAPMAP2	0.83667
HAPMAP2	0.83755
HAPMAP2	0.8379
HAPMAP2	0.83855
HAPMAP2	0.83871
HAPMAP2	0.83888
HAPMAP2	0.83927
HAPMAP2	0.83942
HAPMAP2	0.83947
HAPMAP2	0.83979
HAPMAP2	0.84008
HAPMAP2	0.84055
HAPMAP2	0.84065
HAPMAP2	0.84071
HAPMAP2	0.84074
HAPMAP2	0.84083
HAPMAP2	0.84083
HAPMAP2	0.8412
HAPMAP2	0.8414
HAPMAP2	0.84163
HAPMAP2	0.84186
HAPMAP2	0.84227
HAPMAP2	0.84301
HAPMAP2	0.84315
HAPMAP2	0.84322
HAPMAP2	0.84355
HAPMAP2	0.84361
HAPMAP2	0.84375
HAPMAP2	0.84395
HAPMAP2	0.84413
HAPMAP2	0.84418
HAPMAP2	0.84424
HAPMAP2	0.84431
HAPMAP2	0.8445
HAPMAP2	0.8446
HAPMAP2	0.84545
HAPMAP2	0.84558
HAPMAP2	0.84558
HAPMAP2	0.84564
HAPMAP2	0.84565
HAPMAP2	0.84598
HAPMAP2	0.84631
HAPMAP2	0.84641
HAPMAP2	0.84688
HAPMAP2	0.8469
HAPMAP2	0.84708
HAPMAP2	0.84724
HAPMAP2	0.84746
HAPMAP2	0.84768
HAPMAP2	0.8477
HAPMAP2	0.84784
HAPMAP2	0.84798
HAPMAP2	0.84824
HAPMAP2	0.84824
HAPMAP2	0.84833
HAPMAP2	0.84842
HAPMAP2	0.84859
HAPMAP2	0.8486
HAPMAP2	0.84884
HAPMAP2	0.84902
HAPMAP2	0.84909
HAPMAP2	0.8493
HAPMAP2	0.8494
HAPMAP2	0.84948
HAPMAP2	0.84969
HAPMAP2	0.84971
HAPMAP2	0.84972
HAPMAP2	0.84977
HAPMAP2	0.85042
HAPMAP2	0.85052
HAPMAP2	0.85107
HAPMAP2	0.85118
HAPMAP2	0.85177
HAPMAP2	0.85203
HAPMAP2	0.85223
HAPMAP2	0.85307
HAPMAP2	0.85314
HAPMAP2	0.85326
HAPMAP2	0.85387
HAPMAP2	0.85388
HAPMAP2	0.85388
HAPMAP2	0.85442
HAPMAP2	0.85458
HAPMAP2	0.85471
HAPMAP2	0.85508
HAPMAP2	0.85545
HAPMAP2	0.8555
HAPMAP2	0.85559
HAPMAP2	0.85569
HAPMAP2	0.85576
HAPMAP2	0.85587
HAPMAP2	0.85634
HAPMAP2	0.85643
HAPMAP2	0.85664
HAPMAP2	0.85713
HAPMAP2	0.85733
HAPMAP2	0.85746
HAPMAP2	0.85771
HAPMAP2	0.85782
HAPMAP2	0.85798
HAPMAP2	0.858
HAPMAP2	0.85807
HAPMAP2	0.85807
HAPMAP2	0.8584
HAPMAP2	0.85842
HAPMAP2	0.85901
HAPMAP2	0.85906
HAPMAP2	0.85919
HAPMAP2	0.85997
HAPMAP2	0.86021
HAPMAP2	0.86045
HAPMAP2	0.86079
HAPMAP2	0.86135
HAPMAP2	0.86147
HAPMAP2	0.86153
HAPMAP2	0.86176
HAPMAP2	0.86192
HAPMAP2	0.86195
HAPMAP2	0.86217
HAPMAP2	0.86228
HAPMAP2	0.86239
HAPMAP2	0.86241
HAPMAP2	0.86243
HAPMAP2	0.86246
HAPMAP2	0.86291
HAPMAP2	0.86304
HAPMAP2	0.86306
HAPMAP2	0.86321
HAPMAP2	0.86368
HAPMAP2	0.86403
HAPMAP2	0.86408
HAPMAP2	0.86413
HAPMAP2	0.86467
HAPMAP2	0.86569
HAPMAP2	0.86589
HAPMAP2	0.8659
HAPMAP2	0.86634
HAPMAP2	0.86649
HAPMAP2	0.86696
HAPMAP2	0.86711
HAPMAP2	0.86768
HAPMAP2	0.86789
HAPMAP2	0.86838
HAPMAP2	0.86839
HAPMAP2	0.86848
HAPMAP2	0.86849
HAPMAP2	0.86852
HAPMAP2	0.86867
HAPMAP2	0.86872
HAPMAP2	0.86897
HAPMAP2	0.86903
HAPMAP2	0.86943
HAPMAP2	0.86967
HAPMAP2	0.86984
HAPMAP2	0.86997
HAPMAP2	0.87052
HAPMAP2	0.87062
HAPMAP2	0.87075
HAPMAP2	0.87087
HAPMAP2	0.87159
HAPMAP2	0.87163
HAPMAP2	0.87168
HAPMAP2	0.87178
HAPMAP2	0.872
HAPMAP2	0.87203
HAPMAP2	0.87216
HAPMAP2	0.8723
HAPMAP2	0.87232
HAPMAP2	0.87242
HAPMAP2	0.87244
HAPMAP2	0.87253
HAPMAP2	0.87254
HAPMAP2	0.87254
HAPMAP2	0.87254
HAPMAP2	0.87286
HAPMAP2	0.87291
HAPMAP2	0.87292
HAPMAP2	0.87315
HAPMAP2	0.87315
HAPMAP2	0.87317
HAPMAP2	0.87334
HAPMAP2	0.87345
HAPMAP2	0.87347
HAPMAP2	0.87384
HAPMAP2	0.87397
HAPMAP2	0.87442
HAPMAP2	0.87486
HAPMAP2	0.87491
HAPMAP2	0.87511
HAPMAP2	0.87521
HAPMAP2	0.87583
HAPMAP2	0.87588
HAPMAP2	0.87605
HAPMAP2	0.87649
HAPMAP2	0.87686
HAPMAP2	0.87695
HAPMAP2	0.87718
HAPMAP2	0.87721
HAPMAP2	0.8774
HAPMAP2	0.87745
HAPMAP2	0.87752
HAPMAP2	0.87766
HAPMAP2	0.87787
HAPMAP2	0.87827
HAPMAP2	0.87831
HAPMAP2	0.87844
HAPMAP2	0.87882
HAPMAP2	0.8797
HAPMAP2	0.88013
HAPMAP2	0.88046
HAPMAP2	0.88054
HAPMAP2	0.88079
HAPMAP2	0.88084
HAPMAP2	0.8809
HAPMAP2	0.88097
HAPMAP2	0.88107
HAPMAP2	0.88136
HAPMAP2	0.88136
HAPMAP2	0.88151
HAPMAP2	0.88183
HAPMAP2	0.88187
HAPMAP2	0.88204
HAPMAP2	0.88232
HAPMAP2	0.88233
HAPMAP2	0.88255
HAPMAP2	0.88269
HAPMAP2	0.88298
HAPMAP2	0.88313
HAPMAP2	0.88347
HAPMAP2	0.88348
HAPMAP2	0.88353
HAPMAP2	0.88369
HAPMAP2	0.88375
HAPMAP2	0.88427
HAPMAP2	0.88427
HAPMAP2	0.8847
HAPMAP2	0.88502
HAPMAP2	0.88546
HAPMAP2	0.88567
HAPMAP2	0.88579
HAPMAP2	0.88583
HAPMAP2	0.88684
HAPMAP2	0.88689
HAPMAP2	0.8871
HAPMAP2	0.88721
HAPMAP2	0.88736
HAPMAP2	0.88743
HAPMAP2	0.88788
HAPMAP2	0.88794
HAPMAP2	0.88825
HAPMAP2	0.88842
HAPMAP2	0.88858
HAPMAP2	0.88891
HAPMAP2	0.88951
HAPMAP2	0.88961
HAPMAP2	0.8897
HAPMAP2	0.88976
HAPMAP2	0.89009
HAPMAP2	0.89023
HAPMAP2	0.89037
HAPMAP2	0.89077
HAPMAP2	0.89104
HAPMAP2	0.89127
HAPMAP2	0.89171
HAPMAP2	0.89217
HAPMAP2	0.89238
HAPMAP2	0.89276
HAPMAP2	0.89288
HAPMAP2	0.89302
HAPMAP2	0.89303
HAPMAP2	0.89304
HAPMAP2	0.89318
HAPMAP2	0.89333
HAPMAP2	0.8936
HAPMAP2	0.89397
HAPMAP2	0.89452
HAPMAP2	0.89453
HAPMAP2	0.89478
HAPMAP2	0.89483
HAPMAP2	0.895
HAPMAP2	0.89553
HAPMAP2	0.8959
HAPMAP2	0.8963
HAPMAP2	0.89664
HAPMAP2	0.89682
HAPMAP2	0.89684
HAPMAP2	0.89733
HAPMAP2	0.89766
HAPMAP2	0.8982
HAPMAP2	0.89856
HAPMAP2	0.89869
HAPMAP2	0.89876
HAPMAP2	0.89921
HAPMAP2	0.89968
HAPMAP2	0.89998
HAPMAP2	0.90016
HAPMAP2	0.90072
HAPMAP2	0.90087
HAPMAP2	0.90115
HAPMAP2	0.90141
HAPMAP2	0.90159
HAPMAP2	0.9018
HAPMAP2	0.9019
HAPMAP2	0.90192
HAPMAP2	0.90219
HAPMAP2	0.9022
HAPMAP2	0.9022
HAPMAP2	0.90244
HAPMAP2	0.90282
HAPMAP2	0.90305
HAPMAP2	0.90329
HAPMAP2	0.90343
HAPMAP2	0.9036
HAPMAP2	0.90402
HAPMAP2	0.90427
HAPMAP2	0.90513
HAPMAP2	0.90538
HAPMAP2	0.90557
HAPMAP2	0.90566
HAPMAP2	0.90572
HAPMAP2	0.90578
HAPMAP2	0.906
HAPMAP2	0.90604
HAPMAP2	0.90611
HAPMAP2	0.90614
HAPMAP2	0.90621
HAPMAP2	0.90664
HAPMAP2	0.90709
HAPMAP2	0.90726
HAPMAP2	0.90727
HAPMAP2	0.90748
HAPMAP2	0.90754
HAPMAP2	0.90762
HAPMAP2	0.9077
HAPMAP2	0.9078
HAPMAP2	0.90796
HAPMAP2	0.90817
HAPMAP2	0.90842
HAPMAP2	0.90845
HAPMAP2	0.90857
HAPMAP2	0.90878
HAPMAP2	0.90883
HAPMAP2	0.90888
HAPMAP2	0.90889
HAPMAP2	0.90889
HAPMAP2	0.90901
HAPMAP2	0.90925
HAPMAP2	0.90938
HAPMAP2	0.90957
HAPMAP2	0.91004
HAPMAP2	0.9102
HAPMAP2	0.91043
HAPMAP2	0.91056
HAPMAP2	0.91059
HAPMAP2	0.91093
HAPMAP2	0.91106
HAPMAP2	0.91133
HAPMAP2	0.91147
HAPMAP2	0.91195
HAPMAP2	0.91204
HAPMAP2	0.91215
HAPMAP2	0.91232
HAPMAP2	0.91274
HAPMAP2	0.91313
HAPMAP2	0.91319
HAPMAP2	0.91324
HAPMAP2	0.91349
HAPMAP2	0.91418
HAPMAP2	0.91418
HAPMAP2	0.91437
HAPMAP2	0.91438
HAPMAP2	0.91455
HAPMAP2	0.91469
HAPMAP2	0.91476
HAPMAP2	0.91501
HAPMAP2	0.91519
HAPMAP2	0.91538
HAPMAP2	0.91544
HAPMAP2	0.9155
HAPMAP2	0.91551
HAPMAP2	0.91555
HAPMAP2	0.91578
HAPMAP2	0.91585
HAPMAP2	0.91586
HAPMAP2	0.91589
HAPMAP2	0.91612
HAPMAP2	0.91616
HAPMAP2	0.91649
HAPMAP2	0.91659
HAPMAP2	0.9166
HAPMAP2	0.91689
HAPMAP2	0.91689
HAPMAP2	0.91741
HAPMAP2	0.91755
HAPMAP2	0.91779
HAPMAP2	0.91787
HAPMAP2	0.91801
HAPMAP2	0.91829
HAPMAP2	0.91847
HAPMAP2	0.91851
HAPMAP2	0.91863
HAPMAP2	0.91874
HAPMAP2	0.91881
HAPMAP2	0.91883
HAPMAP2	0.9189
HAPMAP2	0.91896
HAPMAP2	0.91916
HAPMAP2	0.91929
HAPMAP2	0.91966
HAPMAP2	0.91988
HAPMAP2	0.91991
HAPMAP2	0.92002
HAPMAP2	0.92016
HAPMAP2	0.92019
HAPMAP2	0.92028
HAPMAP2	0.9203
HAPMAP2	0.92045
HAPMAP2	0.92062
HAPMAP2	0.92075
HAPMAP2	0.92076
HAPMAP2	0.92108
HAPMAP2	0.92117
HAPMAP2	0.92118
HAPMAP2	0.92128
HAPMAP2	0.92131
HAPMAP2	0.9214
HAPMAP2	0.92144
HAPMAP2	0.92159
HAPMAP2	0.9216
HAPMAP2	0.92162
HAPMAP2	0.92184
HAPMAP2	0.92191
HAPMAP2	0.92217
HAPMAP2	0.92228
HAPMAP2	0.92229
HAPMAP2	0.92252
HAPMAP2	0.92327
HAPMAP2	0.92329
HAPMAP2	0.92344
HAPMAP2	0.92347
HAPMAP2	0.92378
HAPMAP2	0.92396
HAPMAP2	0.92402
HAPMAP2	0.92404
HAPMAP2	0.92424
HAPMAP2	0.92439
HAPMAP2	0.9244
HAPMAP2	0.92452
HAPMAP2	0.92488
HAPMAP2	0.92503
HAPMAP2	0.92509
HAPMAP2	0.92533
HAPMAP2	0.92544
HAPMAP2	0.92554
HAPMAP2	0.92555
HAPMAP2	0.92565
HAPMAP2	0.92568
HAPMAP2	0.92579
HAPMAP2	0.92592
HAPMAP2	0.92597
HAPMAP2	0.92615
HAPMAP2	0.92633
HAPMAP2	0.92678
HAPMAP2	0.9272
HAPMAP2	0.92724
HAPMAP2	0.92737
HAPMAP2	0.9275
HAPMAP2	0.92763
HAPMAP2	0.92788
HAPMAP2	0.92789
HAPMAP2	0.92798
HAPMAP2	0.92809
HAPMAP2	0.92822
HAPMAP2	0.92831
HAPMAP2	0.92839
HAPMAP2	0.92844
HAPMAP2	0.92872
HAPMAP2	0.92875
HAPMAP2	0.92894
HAPMAP2	0.929
HAPMAP2	0.92971
HAPMAP2	0.92998
HAPMAP2	0.9306
HAPMAP2	0.93081
HAPMAP2	0.93117
HAPMAP2	0.93137
HAPMAP2	0.9315
HAPMAP2	0.93179
HAPMAP2	0.93187
HAPMAP2	0.93214
HAPMAP2	0.93231
HAPMAP2	0.9326
HAPMAP2	0.93267
HAPMAP2	0.93268
HAPMAP2	0.93294
HAPMAP2	0.93321
HAPMAP2	0.93342
HAPMAP2	0.93389
HAPMAP2	0.93399
HAPMAP2	0.93432
HAPMAP2	0.93441
HAPMAP2	0.93473
HAPMAP2	0.93488
HAPMAP2	0.93496
HAPMAP2	0.93498
HAPMAP2	0.93498
HAPMAP2	0.93502
HAPMAP2	0.93511
HAPMAP2	0.9353
HAPMAP2	0.93549
HAPMAP2	0.93568
HAPMAP2	0.93588
HAPMAP2	0.93598
HAPMAP2	0.93629
HAPMAP2	0.93757
HAPMAP2	0.93781
HAPMAP2	0.93813
HAPMAP2	0.93887
HAPMAP2	0.93891
HAPMAP2	0.93908
HAPMAP2	0.93924
HAPMAP2	0.93928
HAPMAP2	0.93968
HAPMAP2	0.93985
HAPMAP2	0.93995
HAPMAP2	0.94076
HAPMAP2	0.94087
HAPMAP2	0.94113
HAPMAP2	0.94121
HAPMAP2	0.94151
HAPMAP2	0.94166
HAPMAP2	0.94228
HAPMAP2	0.9424
HAPMAP2	0.9426
HAPMAP2	0.9427
HAPMAP2	0.94293
HAPMAP2	0.94323
HAPMAP2	0.94326
HAPMAP2	0.94328
HAPMAP2	0.94331
HAPMAP2	0.94396
HAPMAP2	0.94424
HAPMAP2	0.94427
HAPMAP2	0.94477
HAPMAP2	0.94486
HAPMAP2	0.94518
HAPMAP2	0.94533
HAPMAP2	0.94583
HAPMAP2	0.94595
HAPMAP2	0.94603
HAPMAP2	0.9461
HAPMAP2	0.94615
HAPMAP2	0.94627
HAPMAP2	0.9469
HAPMAP2	0.94743
HAPMAP2	0.94772
HAPMAP2	0.94803
HAPMAP2	0.94806
HAPMAP2	0.94818
HAPMAP2	0.94821
HAPMAP2	0.94851
HAPMAP2	0.94863
HAPMAP2	0.94871
HAPMAP2	0.94908
HAPMAP2	0.94913
HAPMAP2	0.9492
HAPMAP2	0.94955
HAPMAP2	0.94979
HAPMAP2	0.94996
HAPMAP2	0.95004
HAPMAP2	0.95027
HAPMAP2	0.95038
HAPMAP2	0.95052
HAPMAP2	0.95059
HAPMAP2	0.95066
HAPMAP2	0.95086
HAPMAP2	0.95105
HAPMAP2	0.95112
HAPMAP2	0.9512
HAPMAP2	0.95138
HAPMAP2	0.95142
HAPMAP2	0.95143
HAPMAP2	0.95174
HAPMAP2	0.95181
HAPMAP2	0.95187
HAPMAP2	0.95188
HAPMAP2	0.95215
HAPMAP2	0.95221
HAPMAP2	0.95225
HAPMAP2	0.95236
HAPMAP2	0.95242
HAPMAP2	0.95254
HAPMAP2	0.95254
HAPMAP2	0.95258
HAPMAP2	0.95266
HAPMAP2	0.95269
HAPMAP2	0.953
HAPMAP2	0.95306
HAPMAP2	0.95318
HAPMAP2	0.95319
HAPMAP2	0.95326
HAPMAP2	0.95363
HAPMAP2	0.95369
HAPMAP2	0.95376
HAPMAP2	0.95389
HAPMAP2	0.95397
HAPMAP2	0.95414
HAPMAP2	0.95415
HAPMAP2	0.95434
HAPMAP2	0.9547
HAPMAP2	0.95475
HAPMAP2	0.95483
HAPMAP2	0.95518
HAPMAP2	0.95537
HAPMAP2	0.95579
HAPMAP2	0.95646
HAPMAP2	0.95647
HAPMAP2	0.95651
HAPMAP2	0.95672
HAPMAP2	0.95676
HAPMAP2	0.95682
HAPMAP2	0.95696
HAPMAP2	0.95698
HAPMAP2	0.95709
HAPMAP2	0.9572
HAPMAP2	0.95759
HAPMAP2	0.95769
HAPMAP2	0.95814
HAPMAP2	0.95828
HAPMAP2	0.95845
HAPMAP2	0.95864
HAPMAP2	0.95866
HAPMAP2	0.95896
HAPMAP2	0.95912
HAPMAP2	0.95926
HAPMAP2	0.95929
HAPMAP2	0.95935
HAPMAP2	0.95957
HAPMAP2	0.95994
HAPMAP2	0.96007
HAPMAP2	0.96097
HAPMAP2	0.96118
HAPMAP2	0.96121
HAPMAP2	0.96126
HAPMAP2	0.96149
HAPMAP2	0.96151
HAPMAP2	0.96199
HAPMAP2	0.96208
HAPMAP2	0.96211
HAPMAP2	0.96213
HAPMAP2	0.96213
HAPMAP2	0.96218
HAPMAP2	0.96283
HAPMAP2	0.96292
HAPMAP2	0.96293
HAPMAP2	0.96352
HAPMAP2	0.96371
HAPMAP2	0.96414
HAPMAP2	0.96419
HAPMAP2	0.96431
HAPMAP2	0.96441
HAPMAP2	0.96451
HAPMAP2	0.96478
HAPMAP2	0.96488
HAPMAP2	0.96505
HAPMAP2	0.96543
HAPMAP2	0.96547
HAPMAP2	0.96573
HAPMAP2	0.96575
HAPMAP2	0.96624
HAPMAP2	0.96635
HAPMAP2	0.96646
HAPMAP2	0.96647
HAPMAP2	0.96656
HAPMAP2	0.9667
HAPMAP2	0.96685
HAPMAP2	0.96697
HAPMAP2	0.96698
HAPMAP2	0.967
HAPMAP2	0.96706
HAPMAP2	0.96728
HAPMAP2	0.96734
HAPMAP2	0.96747
HAPMAP2	0.96772
HAPMAP2	0.96772
HAPMAP2	0.96807
HAPMAP2	0.96809
HAPMAP2	0.96827
HAPMAP2	0.96828
HAPMAP2	0.96832
HAPMAP2	0.96843
HAPMAP2	0.96846
HAPMAP2	0.9685
HAPMAP2	0.96858
HAPMAP2	0.96861
HAPMAP2	0.96863
HAPMAP2	0.96864
HAPMAP2	0.96881
HAPMAP2	0.96889
HAPMAP2	0.96895
HAPMAP2	0.96944
HAPMAP2	0.96956
HAPMAP2	0.96958
HAPMAP2	0.96959
HAPMAP2	0.97012
HAPMAP2	0.97024
HAPMAP2	0.97044
HAPMAP2	0.97058
HAPMAP2	0.97069
HAPMAP2	0.97134
HAPMAP2	0.97139
HAPMAP2	0.97141
HAPMAP2	0.97144
HAPMAP2	0.97178
HAPMAP2	0.97199
HAPMAP2	0.9721
HAPMAP2	0.97218
HAPMAP2	0.97218
HAPMAP2	0.97234
HAPMAP2	0.97241
HAPMAP2	0.9734
HAPMAP2	0.97356
HAPMAP2	0.97417
HAPMAP2	0.97434
HAPMAP2	0.97441
HAPMAP2	0.97472
HAPMAP2	0.97474
HAPMAP2	0.97476
HAPMAP2	0.97481
HAPMAP2	0.97488
HAPMAP2	0.9749
HAPMAP2	0.97541
HAPMAP2	0.97544
HAPMAP2	0.97568
HAPMAP2	0.97609
HAPMAP2	0.97648
HAPMAP2	0.97663
HAPMAP2	0.97669
HAPMAP2	0.97669
HAPMAP2	0.97678
HAPMAP2	0.97719
HAPMAP2	0.97739
HAPMAP2	0.97764
HAPMAP2	0.97827
HAPMAP2	0.97886
HAPMAP2	0.97915
HAPMAP2	0.97956
HAPMAP2	0.97978
HAPMAP2	0.98004
HAPMAP2	0.98012
HAPMAP2	0.98027
HAPMAP2	0.9805
HAPMAP2	0.98093
HAPMAP2	0.98103
HAPMAP2	0.98106
HAPMAP2	0.98143
HAPMAP2	0.9815
HAPMAP2	0.98165
HAPMAP2	0.98175
HAPMAP2	0.98225
HAPMAP2	0.9824
HAPMAP2	0.98253
HAPMAP2	0.98255
HAPMAP2	0.98259
HAPMAP2	0.98277
HAPMAP2	0.98343
HAPMAP2	0.98362
HAPMAP2	0.98366
HAPMAP2	0.98407
HAPMAP2	0.98484
HAPMAP2	0.98526
HAPMAP2	0.98603
HAPMAP2	0.98632
HAPMAP2	0.98676
HAPMAP2	0.98719
HAPMAP2	0.98738
HAPMAP2	0.98753
HAPMAP2	0.98767
HAPMAP2	0.988
HAPMAP2	0.98805
HAPMAP2	0.98813
HAPMAP2	0.98828
HAPMAP2	0.98855
HAPMAP2	0.98919
HAPMAP2	0.98944
HAPMAP2	0.98945
HAPMAP2	0.98975
HAPMAP2	0.99016
HAPMAP2	0.99027
HAPMAP2	0.99031
HAPMAP2	0.99036
HAPMAP2	0.99042
HAPMAP2	0.99053
HAPMAP2	0.99065
HAPMAP2	0.99083
HAPMAP2	0.99119
HAPMAP2	0.99133
HAPMAP2	0.9916
HAPMAP2	0.99173
HAPMAP2	0.99198
HAPMAP2	0.99207
HAPMAP2	0.99216
HAPMAP2	0.9922
HAPMAP2	0.99297
HAPMAP2	0.99313
HAPMAP2	0.99328
HAPMAP2	0.99338
HAPMAP2	0.99342
HAPMAP2	0.99353
HAPMAP2	0.99369
HAPMAP2	0.99372
HAPMAP2	0.99404
HAPMAP2	0.99427
HAPMAP2	0.99432
HAPMAP2	0.99446
HAPMAP2	0.99459
HAPMAP2	0.9946
HAPMAP2	0.9946
HAPMAP2	0.99461
HAPMAP2	0.99502
HAPMAP2	0.99502
HAPMAP2	0.99543
HAPMAP2	0.99546
HAPMAP2	0.99574
HAPMAP2	0.99588
HAPMAP2	0.99616
HAPMAP2	0.9963
HAPMAP2	0.99648
HAPMAP2	0.99649
HAPMAP2	0.99654
HAPMAP2	0.99676
HAPMAP2	0.99694
HAPMAP2	0.99698
HAPMAP2	0.99699
HAPMAP2	0.99723
HAPMAP2	0.99738
HAPMAP2	0.99744
HAPMAP2	0.99746
HAPMAP2	0.9975
HAPMAP2	0.99758
HAPMAP2	0.99761
HAPMAP2	0.99763
HAPMAP2	0.99763
HAPMAP2	0.99767
HAPMAP2	0.99768
HAPMAP2	0.99772
HAPMAP2	0.99782
[truncated: 163,186 more rows]
