# Supplementary material for: Thousands of Qatari genomes inform human migration history and improve imputation of Arab haplotypes
Source: Nat Commun. 2021 Oct 12;12:5929. doi: 10.1038/s41467-021-25287-y (PMC8511259; doi:10.1038/s41467-021-25287-y)
Supplement: Supplementary file 5 — Source Data [file 41467_2021_25287_MOESM5_ESM.zip › Source_data_Figure7/7c_bottom_AF 5 .csv]

Panel	Rsq
HAPMAP2	0.50001
HAPMAP2	0.50006
HAPMAP2	0.5001
HAPMAP2	0.50019
HAPMAP2	0.50026
HAPMAP2	0.50071
HAPMAP2	0.50072
HAPMAP2	0.50077
HAPMAP2	0.501
HAPMAP2	0.50114
HAPMAP2	0.50133
HAPMAP2	0.50134
HAPMAP2	0.50142
HAPMAP2	0.50158
HAPMAP2	0.50169
HAPMAP2	0.50195
HAPMAP2	0.50214
HAPMAP2	0.50289
HAPMAP2	0.50295
HAPMAP2	0.50299
HAPMAP2	0.503
HAPMAP2	0.50301
HAPMAP2	0.50479
HAPMAP2	0.50505
HAPMAP2	0.50506
HAPMAP2	0.50519
HAPMAP2	0.50528
HAPMAP2	0.50536
HAPMAP2	0.50569
HAPMAP2	0.50581
HAPMAP2	0.50597
HAPMAP2	0.50599
HAPMAP2	0.50633
HAPMAP2	0.50641
HAPMAP2	0.50664
HAPMAP2	0.50666
HAPMAP2	0.5069
HAPMAP2	0.50704
HAPMAP2	0.50706
HAPMAP2	0.50716
HAPMAP2	0.50773
HAPMAP2	0.50775
HAPMAP2	0.5081
HAPMAP2	0.50812
HAPMAP2	0.50815
HAPMAP2	0.5083
HAPMAP2	0.50845
HAPMAP2	0.50894
HAPMAP2	0.50905
HAPMAP2	0.50912
HAPMAP2	0.50925
HAPMAP2	0.50934
HAPMAP2	0.50977
HAPMAP2	0.50988
HAPMAP2	0.51044
HAPMAP2	0.5105
HAPMAP2	0.51071
HAPMAP2	0.51089
HAPMAP2	0.51099
HAPMAP2	0.51125
HAPMAP2	0.51168
HAPMAP2	0.51178
HAPMAP2	0.51222
HAPMAP2	0.51222
HAPMAP2	0.51228
HAPMAP2	0.51228
HAPMAP2	0.51288
HAPMAP2	0.51311
HAPMAP2	0.51327
HAPMAP2	0.51353
HAPMAP2	0.51359
HAPMAP2	0.51379
HAPMAP2	0.51428
HAPMAP2	0.51431
HAPMAP2	0.51432
HAPMAP2	0.51475
HAPMAP2	0.51482
HAPMAP2	0.51486
HAPMAP2	0.51494
HAPMAP2	0.51518
HAPMAP2	0.51521
HAPMAP2	0.51521
HAPMAP2	0.51536
HAPMAP2	0.51558
HAPMAP2	0.51588
HAPMAP2	0.51606
HAPMAP2	0.51646
HAPMAP2	0.5172
HAPMAP2	0.51735
HAPMAP2	0.51761
HAPMAP2	0.51765
HAPMAP2	0.51802
HAPMAP2	0.51807
HAPMAP2	0.51856
HAPMAP2	0.51926
HAPMAP2	0.51936
HAPMAP2	0.51938
HAPMAP2	0.52023
HAPMAP2	0.52042
HAPMAP2	0.52046
HAPMAP2	0.52052
HAPMAP2	0.52073
HAPMAP2	0.52097
HAPMAP2	0.52113
HAPMAP2	0.52114
HAPMAP2	0.52115
HAPMAP2	0.52134
HAPMAP2	0.52138
HAPMAP2	0.52163
HAPMAP2	0.52175
HAPMAP2	0.52226
HAPMAP2	0.52247
HAPMAP2	0.52253
HAPMAP2	0.52269
HAPMAP2	0.52274
HAPMAP2	0.52278
HAPMAP2	0.52281
HAPMAP2	0.52299
HAPMAP2	0.52303
HAPMAP2	0.5232
HAPMAP2	0.52323
HAPMAP2	0.52341
HAPMAP2	0.52354
HAPMAP2	0.52362
HAPMAP2	0.52385
HAPMAP2	0.52398
HAPMAP2	0.52423
HAPMAP2	0.52478
HAPMAP2	0.52484
HAPMAP2	0.52494
HAPMAP2	0.52497
HAPMAP2	0.52501
HAPMAP2	0.52504
HAPMAP2	0.52509
HAPMAP2	0.52562
HAPMAP2	0.52613
HAPMAP2	0.52625
HAPMAP2	0.5264
HAPMAP2	0.52658
HAPMAP2	0.52665
HAPMAP2	0.52679
HAPMAP2	0.5268
HAPMAP2	0.52698
HAPMAP2	0.52707
HAPMAP2	0.52732
HAPMAP2	0.52737
HAPMAP2	0.52739
HAPMAP2	0.52739
HAPMAP2	0.52746
HAPMAP2	0.52754
HAPMAP2	0.52764
HAPMAP2	0.52788
HAPMAP2	0.5281
HAPMAP2	0.52812
HAPMAP2	0.52819
HAPMAP2	0.52823
HAPMAP2	0.52845
HAPMAP2	0.52847
HAPMAP2	0.52896
HAPMAP2	0.52896
HAPMAP2	0.52904
HAPMAP2	0.5294
HAPMAP2	0.5294
HAPMAP2	0.52953
HAPMAP2	0.52963
HAPMAP2	0.5299
HAPMAP2	0.53021
HAPMAP2	0.53021
HAPMAP2	0.53044
HAPMAP2	0.53071
HAPMAP2	0.53072
HAPMAP2	0.53073
HAPMAP2	0.53114
HAPMAP2	0.53136
HAPMAP2	0.5314
HAPMAP2	0.53147
HAPMAP2	0.53149
HAPMAP2	0.53179
HAPMAP2	0.53185
HAPMAP2	0.53198
HAPMAP2	0.53201
HAPMAP2	0.53202
HAPMAP2	0.53202
HAPMAP2	0.53248
HAPMAP2	0.53253
HAPMAP2	0.53254
HAPMAP2	0.53289
HAPMAP2	0.53297
HAPMAP2	0.53298
HAPMAP2	0.5332
HAPMAP2	0.53324
HAPMAP2	0.53328
HAPMAP2	0.53341
HAPMAP2	0.53343
HAPMAP2	0.53357
HAPMAP2	0.53358
HAPMAP2	0.53363
HAPMAP2	0.53384
HAPMAP2	0.53395
HAPMAP2	0.53395
HAPMAP2	0.53402
HAPMAP2	0.53421
HAPMAP2	0.53433
HAPMAP2	0.53433
HAPMAP2	0.53453
HAPMAP2	0.53475
HAPMAP2	0.53487
HAPMAP2	0.53536
HAPMAP2	0.53572
HAPMAP2	0.53576
HAPMAP2	0.53582
HAPMAP2	0.53616
HAPMAP2	0.53617
HAPMAP2	0.53631
HAPMAP2	0.53655
HAPMAP2	0.53665
HAPMAP2	0.53673
HAPMAP2	0.53687
HAPMAP2	0.53691
HAPMAP2	0.53704
HAPMAP2	0.53709
HAPMAP2	0.53711
HAPMAP2	0.53712
HAPMAP2	0.53721
HAPMAP2	0.53745
HAPMAP2	0.53745
HAPMAP2	0.53758
HAPMAP2	0.53791
HAPMAP2	0.53795
HAPMAP2	0.53802
HAPMAP2	0.53817
HAPMAP2	0.5382
HAPMAP2	0.53836
HAPMAP2	0.53856
HAPMAP2	0.53862
HAPMAP2	0.5387
HAPMAP2	0.53896
HAPMAP2	0.53899
HAPMAP2	0.53908
HAPMAP2	0.53934
HAPMAP2	0.5394
HAPMAP2	0.53944
HAPMAP2	0.53945
HAPMAP2	0.53995
HAPMAP2	0.54001
HAPMAP2	0.54009
HAPMAP2	0.54058
HAPMAP2	0.54077
HAPMAP2	0.54077
HAPMAP2	0.54097
HAPMAP2	0.54125
HAPMAP2	0.54193
HAPMAP2	0.54203
HAPMAP2	0.54205
HAPMAP2	0.54219
HAPMAP2	0.54221
HAPMAP2	0.54243
HAPMAP2	0.54253
HAPMAP2	0.54255
HAPMAP2	0.54264
HAPMAP2	0.54268
HAPMAP2	0.54271
HAPMAP2	0.54287
HAPMAP2	0.54289
HAPMAP2	0.54306
HAPMAP2	0.54307
HAPMAP2	0.54307
HAPMAP2	0.54308
HAPMAP2	0.54316
HAPMAP2	0.54332
HAPMAP2	0.54359
HAPMAP2	0.54392
HAPMAP2	0.54409
HAPMAP2	0.54424
HAPMAP2	0.54447
HAPMAP2	0.54469
HAPMAP2	0.54506
HAPMAP2	0.54507
HAPMAP2	0.54516
HAPMAP2	0.54517
HAPMAP2	0.54529
HAPMAP2	0.54529
HAPMAP2	0.54545
HAPMAP2	0.54558
HAPMAP2	0.54575
HAPMAP2	0.54582
HAPMAP2	0.54584
HAPMAP2	0.54641
HAPMAP2	0.54656
HAPMAP2	0.54691
HAPMAP2	0.54693
HAPMAP2	0.54717
HAPMAP2	0.5474
HAPMAP2	0.54741
HAPMAP2	0.54752
HAPMAP2	0.54759
HAPMAP2	0.54765
HAPMAP2	0.54793
HAPMAP2	0.54822
HAPMAP2	0.54825
HAPMAP2	0.54847
HAPMAP2	0.54861
HAPMAP2	0.54862
HAPMAP2	0.54876
HAPMAP2	0.54881
HAPMAP2	0.54881
HAPMAP2	0.54888
HAPMAP2	0.54894
HAPMAP2	0.54913
HAPMAP2	0.54925
HAPMAP2	0.54931
HAPMAP2	0.54939
HAPMAP2	0.54947
HAPMAP2	0.54979
HAPMAP2	0.5502
HAPMAP2	0.55046
HAPMAP2	0.5506
HAPMAP2	0.55077
HAPMAP2	0.55081
HAPMAP2	0.55115
HAPMAP2	0.55117
HAPMAP2	0.55125
HAPMAP2	0.55148
HAPMAP2	0.55158
HAPMAP2	0.55164
HAPMAP2	0.55168
HAPMAP2	0.55186
HAPMAP2	0.55214
HAPMAP2	0.55219
HAPMAP2	0.55243
HAPMAP2	0.55249
HAPMAP2	0.55255
HAPMAP2	0.55262
HAPMAP2	0.55279
HAPMAP2	0.55279
HAPMAP2	0.55282
HAPMAP2	0.55297
HAPMAP2	0.55304
HAPMAP2	0.55323
HAPMAP2	0.55326
HAPMAP2	0.55364
HAPMAP2	0.55378
HAPMAP2	0.5538
HAPMAP2	0.55387
HAPMAP2	0.55387
HAPMAP2	0.55397
HAPMAP2	0.55399
HAPMAP2	0.55424
HAPMAP2	0.55427
HAPMAP2	0.55445
HAPMAP2	0.55446
HAPMAP2	0.55453
HAPMAP2	0.55469
HAPMAP2	0.55472
HAPMAP2	0.55476
HAPMAP2	0.5549
HAPMAP2	0.55492
HAPMAP2	0.55494
HAPMAP2	0.555
HAPMAP2	0.5554
HAPMAP2	0.55558
HAPMAP2	0.55574
HAPMAP2	0.55591
HAPMAP2	0.55606
HAPMAP2	0.55611
HAPMAP2	0.55629
HAPMAP2	0.55648
HAPMAP2	0.55657
HAPMAP2	0.55661
HAPMAP2	0.55682
HAPMAP2	0.55691
HAPMAP2	0.55691
HAPMAP2	0.55697
HAPMAP2	0.55702
HAPMAP2	0.55709
HAPMAP2	0.55726
HAPMAP2	0.55744
HAPMAP2	0.55771
HAPMAP2	0.55776
HAPMAP2	0.55793
HAPMAP2	0.55823
HAPMAP2	0.55826
HAPMAP2	0.55842
HAPMAP2	0.55844
HAPMAP2	0.55866
HAPMAP2	0.55885
HAPMAP2	0.55892
HAPMAP2	0.55913
HAPMAP2	0.5594
HAPMAP2	0.55945
HAPMAP2	0.55947
HAPMAP2	0.55956
HAPMAP2	0.55977
HAPMAP2	0.55988
HAPMAP2	0.55989
HAPMAP2	0.55996
HAPMAP2	0.55996
HAPMAP2	0.56022
HAPMAP2	0.56035
HAPMAP2	0.56036
HAPMAP2	0.56039
HAPMAP2	0.56042
HAPMAP2	0.56054
HAPMAP2	0.56084
HAPMAP2	0.56098
HAPMAP2	0.56133
HAPMAP2	0.56157
HAPMAP2	0.56158
HAPMAP2	0.56172
HAPMAP2	0.56181
HAPMAP2	0.56191
HAPMAP2	0.56193
HAPMAP2	0.56196
HAPMAP2	0.56196
HAPMAP2	0.56198
HAPMAP2	0.56242
HAPMAP2	0.56277
HAPMAP2	0.56286
HAPMAP2	0.56347
HAPMAP2	0.56367
HAPMAP2	0.56374
HAPMAP2	0.56395
HAPMAP2	0.5641
HAPMAP2	0.56423
HAPMAP2	0.56427
HAPMAP2	0.5643
HAPMAP2	0.56446
HAPMAP2	0.56457
HAPMAP2	0.56468
HAPMAP2	0.5647
HAPMAP2	0.56471
HAPMAP2	0.56471
HAPMAP2	0.56474
HAPMAP2	0.56485
HAPMAP2	0.56494
HAPMAP2	0.56507
HAPMAP2	0.56531
HAPMAP2	0.56555
HAPMAP2	0.56556
HAPMAP2	0.56604
HAPMAP2	0.5663
HAPMAP2	0.56639
HAPMAP2	0.56652
HAPMAP2	0.56659
HAPMAP2	0.56662
HAPMAP2	0.5667
HAPMAP2	0.56699
HAPMAP2	0.56699
HAPMAP2	0.56708
HAPMAP2	0.56713
HAPMAP2	0.56719
HAPMAP2	0.56734
HAPMAP2	0.56752
HAPMAP2	0.56756
HAPMAP2	0.56767
HAPMAP2	0.56772
HAPMAP2	0.56773
HAPMAP2	0.56792
HAPMAP2	0.56815
HAPMAP2	0.56838
HAPMAP2	0.56839
HAPMAP2	0.56839
HAPMAP2	0.56839
HAPMAP2	0.5687
HAPMAP2	0.56879
HAPMAP2	0.56889
HAPMAP2	0.56891
HAPMAP2	0.56895
HAPMAP2	0.569
HAPMAP2	0.56916
HAPMAP2	0.56936
HAPMAP2	0.56953
HAPMAP2	0.56957
HAPMAP2	0.56995
HAPMAP2	0.5701
HAPMAP2	0.57016
HAPMAP2	0.57022
HAPMAP2	0.57036
HAPMAP2	0.57066
HAPMAP2	0.57124
HAPMAP2	0.57127
HAPMAP2	0.57132
HAPMAP2	0.57137
HAPMAP2	0.57138
HAPMAP2	0.57142
HAPMAP2	0.57147
HAPMAP2	0.57155
HAPMAP2	0.57175
HAPMAP2	0.57181
HAPMAP2	0.57188
HAPMAP2	0.57204
HAPMAP2	0.57208
HAPMAP2	0.57208
HAPMAP2	0.5721
HAPMAP2	0.5722
HAPMAP2	0.57226
HAPMAP2	0.57231
HAPMAP2	0.57238
HAPMAP2	0.57242
HAPMAP2	0.57251
HAPMAP2	0.57264
HAPMAP2	0.57268
HAPMAP2	0.57272
HAPMAP2	0.57273
HAPMAP2	0.57275
HAPMAP2	0.57304
HAPMAP2	0.57311
HAPMAP2	0.57314
HAPMAP2	0.57338
HAPMAP2	0.57341
HAPMAP2	0.57367
HAPMAP2	0.57371
HAPMAP2	0.5738
HAPMAP2	0.57405
HAPMAP2	0.57408
HAPMAP2	0.57422
HAPMAP2	0.57429
HAPMAP2	0.57437
HAPMAP2	0.57439
HAPMAP2	0.57449
HAPMAP2	0.57455
HAPMAP2	0.57455
HAPMAP2	0.57462
HAPMAP2	0.57468
HAPMAP2	0.5747
HAPMAP2	0.57479
HAPMAP2	0.57506
HAPMAP2	0.57516
HAPMAP2	0.57529
HAPMAP2	0.5754
HAPMAP2	0.5757
HAPMAP2	0.57573
HAPMAP2	0.57582
HAPMAP2	0.57588
HAPMAP2	0.57607
HAPMAP2	0.57624
HAPMAP2	0.57637
HAPMAP2	0.57673
HAPMAP2	0.5768
HAPMAP2	0.57708
HAPMAP2	0.57713
HAPMAP2	0.57721
HAPMAP2	0.57728
HAPMAP2	0.5775
HAPMAP2	0.57777
HAPMAP2	0.57781
HAPMAP2	0.57786
HAPMAP2	0.57794
HAPMAP2	0.57796
HAPMAP2	0.5782
HAPMAP2	0.57834
HAPMAP2	0.57838
HAPMAP2	0.57866
HAPMAP2	0.57879
HAPMAP2	0.5788
HAPMAP2	0.57884
HAPMAP2	0.57889
HAPMAP2	0.57907
HAPMAP2	0.57921
HAPMAP2	0.57928
HAPMAP2	0.57938
HAPMAP2	0.5794
HAPMAP2	0.57953
HAPMAP2	0.57954
HAPMAP2	0.57997
HAPMAP2	0.57998
HAPMAP2	0.58002
HAPMAP2	0.58006
HAPMAP2	0.58024
HAPMAP2	0.58033
HAPMAP2	0.58038
HAPMAP2	0.58074
HAPMAP2	0.58084
HAPMAP2	0.58089
HAPMAP2	0.58094
HAPMAP2	0.58103
HAPMAP2	0.58106
HAPMAP2	0.58112
HAPMAP2	0.58116
HAPMAP2	0.58122
HAPMAP2	0.58126
HAPMAP2	0.58135
HAPMAP2	0.58139
HAPMAP2	0.58145
HAPMAP2	0.5816
HAPMAP2	0.58179
HAPMAP2	0.58185
HAPMAP2	0.58195
HAPMAP2	0.58196
HAPMAP2	0.58225
HAPMAP2	0.58226
HAPMAP2	0.58232
HAPMAP2	0.58232
HAPMAP2	0.58233
HAPMAP2	0.58234
HAPMAP2	0.58235
HAPMAP2	0.58244
HAPMAP2	0.58257
HAPMAP2	0.58263
HAPMAP2	0.58267
HAPMAP2	0.58275
HAPMAP2	0.58284
HAPMAP2	0.58292
HAPMAP2	0.58296
HAPMAP2	0.58302
HAPMAP2	0.58328
HAPMAP2	0.58344
HAPMAP2	0.58352
HAPMAP2	0.58352
HAPMAP2	0.58371
HAPMAP2	0.58396
HAPMAP2	0.58409
HAPMAP2	0.5841
HAPMAP2	0.58414
HAPMAP2	0.58427
HAPMAP2	0.58451
HAPMAP2	0.58459
HAPMAP2	0.58469
HAPMAP2	0.58486
HAPMAP2	0.58488
HAPMAP2	0.58497
HAPMAP2	0.58501
HAPMAP2	0.58506
HAPMAP2	0.5851
HAPMAP2	0.58514
HAPMAP2	0.58524
HAPMAP2	0.58526
HAPMAP2	0.58539
HAPMAP2	0.58542
HAPMAP2	0.58543
HAPMAP2	0.58572
HAPMAP2	0.58583
HAPMAP2	0.58584
HAPMAP2	0.58594
HAPMAP2	0.58612
HAPMAP2	0.58635
HAPMAP2	0.58642
HAPMAP2	0.5868
HAPMAP2	0.58705
HAPMAP2	0.58709
HAPMAP2	0.58745
HAPMAP2	0.58758
HAPMAP2	0.58784
HAPMAP2	0.58785
HAPMAP2	0.58788
HAPMAP2	0.58819
HAPMAP2	0.5882
HAPMAP2	0.5882
HAPMAP2	0.5882
HAPMAP2	0.58839
HAPMAP2	0.58847
HAPMAP2	0.58848
HAPMAP2	0.58848
HAPMAP2	0.58858
HAPMAP2	0.5886
HAPMAP2	0.58863
HAPMAP2	0.58871
HAPMAP2	0.58884
HAPMAP2	0.58889
HAPMAP2	0.58889
HAPMAP2	0.58891
HAPMAP2	0.58892
HAPMAP2	0.58892
HAPMAP2	0.58899
HAPMAP2	0.58904
HAPMAP2	0.58917
HAPMAP2	0.5894
HAPMAP2	0.58944
HAPMAP2	0.5895
HAPMAP2	0.58953
HAPMAP2	0.58956
HAPMAP2	0.58971
HAPMAP2	0.58981
HAPMAP2	0.58986
HAPMAP2	0.58988
HAPMAP2	0.58999
HAPMAP2	0.59008
HAPMAP2	0.59012
HAPMAP2	0.59019
HAPMAP2	0.59019
HAPMAP2	0.59036
HAPMAP2	0.59049
HAPMAP2	0.59075
HAPMAP2	0.59091
HAPMAP2	0.59098
HAPMAP2	0.59104
HAPMAP2	0.59134
HAPMAP2	0.59136
HAPMAP2	0.59175
HAPMAP2	0.59203
HAPMAP2	0.59213
HAPMAP2	0.59218
HAPMAP2	0.59224
HAPMAP2	0.59227
HAPMAP2	0.59229
HAPMAP2	0.59237
HAPMAP2	0.59239
HAPMAP2	0.59251
HAPMAP2	0.59255
HAPMAP2	0.59265
HAPMAP2	0.59301
HAPMAP2	0.59302
HAPMAP2	0.59315
HAPMAP2	0.59321
HAPMAP2	0.59326
HAPMAP2	0.59329
HAPMAP2	0.59339
HAPMAP2	0.59347
HAPMAP2	0.59381
HAPMAP2	0.59386
HAPMAP2	0.59395
HAPMAP2	0.59395
HAPMAP2	0.59398
HAPMAP2	0.59419
HAPMAP2	0.59419
HAPMAP2	0.59433
HAPMAP2	0.59436
HAPMAP2	0.59453
HAPMAP2	0.59485
HAPMAP2	0.59492
HAPMAP2	0.59498
HAPMAP2	0.59508
HAPMAP2	0.59513
HAPMAP2	0.59518
HAPMAP2	0.5952
HAPMAP2	0.5955
HAPMAP2	0.59551
HAPMAP2	0.59555
HAPMAP2	0.5956
HAPMAP2	0.59604
HAPMAP2	0.59605
HAPMAP2	0.59612
HAPMAP2	0.59613
HAPMAP2	0.59619
HAPMAP2	0.59619
HAPMAP2	0.59621
HAPMAP2	0.59634
HAPMAP2	0.59636
HAPMAP2	0.59648
HAPMAP2	0.59653
HAPMAP2	0.59656
HAPMAP2	0.59674
HAPMAP2	0.59689
HAPMAP2	0.59701
HAPMAP2	0.59707
HAPMAP2	0.59713
HAPMAP2	0.59723
HAPMAP2	0.59724
HAPMAP2	0.59736
HAPMAP2	0.59753
HAPMAP2	0.59778
HAPMAP2	0.5978
HAPMAP2	0.59802
HAPMAP2	0.59803
HAPMAP2	0.59815
HAPMAP2	0.59853
HAPMAP2	0.59868
HAPMAP2	0.59872
HAPMAP2	0.59898
HAPMAP2	0.599
HAPMAP2	0.59908
HAPMAP2	0.59917
HAPMAP2	0.59986
HAPMAP2	0.6
HAPMAP2	0.60001
HAPMAP2	0.60012
HAPMAP2	0.60017
HAPMAP2	0.60037
HAPMAP2	0.60054
HAPMAP2	0.60055
HAPMAP2	0.60056
HAPMAP2	0.60063
HAPMAP2	0.60075
HAPMAP2	0.60076
HAPMAP2	0.60083
HAPMAP2	0.60084
HAPMAP2	0.60085
HAPMAP2	0.60093
HAPMAP2	0.60093
HAPMAP2	0.60126
HAPMAP2	0.60152
HAPMAP2	0.60158
HAPMAP2	0.60161
HAPMAP2	0.60167
HAPMAP2	0.60169
HAPMAP2	0.60175
HAPMAP2	0.60176
HAPMAP2	0.60198
HAPMAP2	0.60224
HAPMAP2	0.60266
HAPMAP2	0.60269
HAPMAP2	0.60275
HAPMAP2	0.60283
HAPMAP2	0.60284
HAPMAP2	0.60299
HAPMAP2	0.60327
HAPMAP2	0.60334
HAPMAP2	0.60335
HAPMAP2	0.60335
HAPMAP2	0.60346
HAPMAP2	0.60352
HAPMAP2	0.60387
HAPMAP2	0.60401
HAPMAP2	0.60406
HAPMAP2	0.60423
HAPMAP2	0.60426
HAPMAP2	0.60453
HAPMAP2	0.60455
HAPMAP2	0.60481
HAPMAP2	0.60484
HAPMAP2	0.60511
HAPMAP2	0.60531
HAPMAP2	0.60545
HAPMAP2	0.60554
HAPMAP2	0.60554
HAPMAP2	0.60566
HAPMAP2	0.60568
HAPMAP2	0.6057
HAPMAP2	0.60586
HAPMAP2	0.60613
HAPMAP2	0.60619
HAPMAP2	0.60621
HAPMAP2	0.60624
HAPMAP2	0.60631
HAPMAP2	0.60667
HAPMAP2	0.60671
HAPMAP2	0.60673
HAPMAP2	0.60675
HAPMAP2	0.60681
HAPMAP2	0.60688
HAPMAP2	0.60696
HAPMAP2	0.60705
HAPMAP2	0.60719
HAPMAP2	0.60724
HAPMAP2	0.60725
HAPMAP2	0.60729
HAPMAP2	0.60754
HAPMAP2	0.60757
HAPMAP2	0.6076
HAPMAP2	0.60785
HAPMAP2	0.60788
HAPMAP2	0.60793
HAPMAP2	0.60796
HAPMAP2	0.60807
HAPMAP2	0.60813
HAPMAP2	0.60815
HAPMAP2	0.60822
HAPMAP2	0.60825
HAPMAP2	0.6083
HAPMAP2	0.60837
HAPMAP2	0.60846
HAPMAP2	0.6085
HAPMAP2	0.6086
HAPMAP2	0.60862
HAPMAP2	0.60863
HAPMAP2	0.60883
HAPMAP2	0.60889
HAPMAP2	0.60914
HAPMAP2	0.60931
HAPMAP2	0.60932
HAPMAP2	0.60935
HAPMAP2	0.60952
HAPMAP2	0.60956
HAPMAP2	0.60965
HAPMAP2	0.60994
HAPMAP2	0.61007
HAPMAP2	0.61029
HAPMAP2	0.6103
HAPMAP2	0.61042
HAPMAP2	0.6106
HAPMAP2	0.61075
HAPMAP2	0.61078
HAPMAP2	0.61095
HAPMAP2	0.61137
HAPMAP2	0.61148
HAPMAP2	0.61157
HAPMAP2	0.61175
HAPMAP2	0.61177
HAPMAP2	0.61187
HAPMAP2	0.61209
HAPMAP2	0.61213
HAPMAP2	0.61214
HAPMAP2	0.61232
HAPMAP2	0.6124
HAPMAP2	0.61244
HAPMAP2	0.61246
HAPMAP2	0.61262
HAPMAP2	0.61264
HAPMAP2	0.61316
HAPMAP2	0.61334
HAPMAP2	0.61343
HAPMAP2	0.61362
HAPMAP2	0.61373
HAPMAP2	0.61387
HAPMAP2	0.61399
HAPMAP2	0.61446
HAPMAP2	0.61458
HAPMAP2	0.61469
HAPMAP2	0.61471
HAPMAP2	0.61475
HAPMAP2	0.61482
HAPMAP2	0.61483
HAPMAP2	0.61487
HAPMAP2	0.61516
HAPMAP2	0.61532
HAPMAP2	0.61539
HAPMAP2	0.61546
HAPMAP2	0.6156
HAPMAP2	0.61561
HAPMAP2	0.61563
HAPMAP2	0.61564
HAPMAP2	0.61583
HAPMAP2	0.6159
HAPMAP2	0.61596
HAPMAP2	0.61598
HAPMAP2	0.61611
HAPMAP2	0.61627
HAPMAP2	0.61645
HAPMAP2	0.6166
HAPMAP2	0.61675
HAPMAP2	0.61692
HAPMAP2	0.61715
HAPMAP2	0.61716
HAPMAP2	0.61749
HAPMAP2	0.61757
HAPMAP2	0.61761
HAPMAP2	0.61764
HAPMAP2	0.61766
HAPMAP2	0.61773
HAPMAP2	0.61792
HAPMAP2	0.61794
HAPMAP2	0.61805
HAPMAP2	0.61806
HAPMAP2	0.61811
HAPMAP2	0.61825
HAPMAP2	0.61829
HAPMAP2	0.61846
HAPMAP2	0.6187
HAPMAP2	0.61883
HAPMAP2	0.61907
HAPMAP2	0.61908
HAPMAP2	0.61917
HAPMAP2	0.61934
HAPMAP2	0.61941
HAPMAP2	0.61948
HAPMAP2	0.6195
HAPMAP2	0.61959
HAPMAP2	0.61965
HAPMAP2	0.61973
HAPMAP2	0.61981
HAPMAP2	0.61984
HAPMAP2	0.61988
HAPMAP2	0.61994
HAPMAP2	0.62001
HAPMAP2	0.62011
HAPMAP2	0.62014
HAPMAP2	0.62026
HAPMAP2	0.62029
HAPMAP2	0.62093
HAPMAP2	0.62098
HAPMAP2	0.62106
HAPMAP2	0.62108
HAPMAP2	0.62132
HAPMAP2	0.62132
HAPMAP2	0.6216
HAPMAP2	0.62161
HAPMAP2	0.6217
HAPMAP2	0.6217
HAPMAP2	0.62177
HAPMAP2	0.62196
HAPMAP2	0.62199
HAPMAP2	0.62203
HAPMAP2	0.62206
HAPMAP2	0.62208
HAPMAP2	0.6221
HAPMAP2	0.62222
HAPMAP2	0.62229
HAPMAP2	0.62229
HAPMAP2	0.62231
HAPMAP2	0.6225
HAPMAP2	0.62255
HAPMAP2	0.62265
HAPMAP2	0.62269
HAPMAP2	0.62277
HAPMAP2	0.62302
HAPMAP2	0.62306
HAPMAP2	0.62314
HAPMAP2	0.62322
HAPMAP2	0.62335
HAPMAP2	0.62361
HAPMAP2	0.6239
HAPMAP2	0.62391
HAPMAP2	0.62392
HAPMAP2	0.62401
HAPMAP2	0.62413
HAPMAP2	0.62419
HAPMAP2	0.62421
HAPMAP2	0.62425
HAPMAP2	0.62431
HAPMAP2	0.62446
HAPMAP2	0.62463
HAPMAP2	0.62466
HAPMAP2	0.62531
HAPMAP2	0.62542
HAPMAP2	0.62543
HAPMAP2	0.62556
HAPMAP2	0.62588
HAPMAP2	0.62597
HAPMAP2	0.62597
HAPMAP2	0.62597
HAPMAP2	0.62598
HAPMAP2	0.62624
HAPMAP2	0.62631
HAPMAP2	0.62634
HAPMAP2	0.62637
HAPMAP2	0.62641
HAPMAP2	0.62658
HAPMAP2	0.62662
HAPMAP2	0.62689
HAPMAP2	0.62706
HAPMAP2	0.62723
HAPMAP2	0.62731
HAPMAP2	0.62763
HAPMAP2	0.62791
HAPMAP2	0.62793
HAPMAP2	0.62795
HAPMAP2	0.62815
HAPMAP2	0.62819
HAPMAP2	0.62827
HAPMAP2	0.62835
HAPMAP2	0.62841
HAPMAP2	0.62848
HAPMAP2	0.6285
HAPMAP2	0.6285
HAPMAP2	0.6286
HAPMAP2	0.62866
HAPMAP2	0.6287
HAPMAP2	0.62877
HAPMAP2	0.62893
HAPMAP2	0.62896
HAPMAP2	0.62897
HAPMAP2	0.62901
HAPMAP2	0.62934
HAPMAP2	0.6296
HAPMAP2	0.62969
HAPMAP2	0.62971
HAPMAP2	0.62976
HAPMAP2	0.62993
HAPMAP2	0.62995
HAPMAP2	0.62997
HAPMAP2	0.62998
HAPMAP2	0.63032
HAPMAP2	0.63051
HAPMAP2	0.63053
HAPMAP2	0.63058
HAPMAP2	0.6306
HAPMAP2	0.6309
HAPMAP2	0.63102
HAPMAP2	0.63103
HAPMAP2	0.63114
HAPMAP2	0.63124
HAPMAP2	0.63149
HAPMAP2	0.63157
HAPMAP2	0.63159
HAPMAP2	0.63164
HAPMAP2	0.63164
HAPMAP2	0.63165
HAPMAP2	0.63174
HAPMAP2	0.63182
HAPMAP2	0.63187
HAPMAP2	0.63188
HAPMAP2	0.632
HAPMAP2	0.63204
HAPMAP2	0.63214
HAPMAP2	0.63217
HAPMAP2	0.63217
HAPMAP2	0.6322
HAPMAP2	0.63228
HAPMAP2	0.63254
HAPMAP2	0.63256
HAPMAP2	0.63264
HAPMAP2	0.63271
HAPMAP2	0.63272
HAPMAP2	0.63276
HAPMAP2	0.63277
HAPMAP2	0.63294
HAPMAP2	0.63302
HAPMAP2	0.63305
HAPMAP2	0.63307
HAPMAP2	0.63309
HAPMAP2	0.63327
HAPMAP2	0.63351
HAPMAP2	0.63352
HAPMAP2	0.63355
HAPMAP2	0.63362
HAPMAP2	0.63363
HAPMAP2	0.63366
HAPMAP2	0.63377
HAPMAP2	0.63377
HAPMAP2	0.6339
HAPMAP2	0.63391
HAPMAP2	0.63399
HAPMAP2	0.63406
HAPMAP2	0.63407
HAPMAP2	0.63408
HAPMAP2	0.63414
HAPMAP2	0.63419
HAPMAP2	0.6343
HAPMAP2	0.63434
HAPMAP2	0.63436
HAPMAP2	0.63439
HAPMAP2	0.63444
HAPMAP2	0.63449
HAPMAP2	0.63478
HAPMAP2	0.6348
HAPMAP2	0.63494
HAPMAP2	0.63506
HAPMAP2	0.6351
HAPMAP2	0.63517
HAPMAP2	0.63535
HAPMAP2	0.63536
HAPMAP2	0.63538
HAPMAP2	0.6355
HAPMAP2	0.63577
HAPMAP2	0.63582
HAPMAP2	0.63589
HAPMAP2	0.63621
HAPMAP2	0.63627
HAPMAP2	0.63639
HAPMAP2	0.63649
HAPMAP2	0.63681
HAPMAP2	0.63698
HAPMAP2	0.637
HAPMAP2	0.63712
HAPMAP2	0.63715
HAPMAP2	0.63716
HAPMAP2	0.63724
HAPMAP2	0.63724
HAPMAP2	0.63744
HAPMAP2	0.63746
HAPMAP2	0.63772
HAPMAP2	0.63774
HAPMAP2	0.63781
HAPMAP2	0.63785
HAPMAP2	0.63791
HAPMAP2	0.638
HAPMAP2	0.63807
HAPMAP2	0.63813
HAPMAP2	0.63816
HAPMAP2	0.63829
HAPMAP2	0.63831
HAPMAP2	0.63832
HAPMAP2	0.63837
HAPMAP2	0.6385
HAPMAP2	0.63852
HAPMAP2	0.6386
HAPMAP2	0.63868
HAPMAP2	0.63869
HAPMAP2	0.63878
HAPMAP2	0.63893
HAPMAP2	0.63908
HAPMAP2	0.63915
HAPMAP2	0.63918
HAPMAP2	0.63923
HAPMAP2	0.63925
HAPMAP2	0.63934
HAPMAP2	0.6394
HAPMAP2	0.63944
HAPMAP2	0.63946
HAPMAP2	0.6395
HAPMAP2	0.63952
HAPMAP2	0.63966
HAPMAP2	0.63971
HAPMAP2	0.63976
HAPMAP2	0.6398
HAPMAP2	0.64036
HAPMAP2	0.64054
HAPMAP2	0.64055
HAPMAP2	0.64056
HAPMAP2	0.64056
HAPMAP2	0.64057
HAPMAP2	0.6407
HAPMAP2	0.64079
HAPMAP2	0.64102
HAPMAP2	0.64107
HAPMAP2	0.64127
HAPMAP2	0.64143
HAPMAP2	0.64161
HAPMAP2	0.64168
HAPMAP2	0.6419
HAPMAP2	0.64193
HAPMAP2	0.64209
HAPMAP2	0.64221
HAPMAP2	0.64227
HAPMAP2	0.64235
HAPMAP2	0.64246
HAPMAP2	0.64248
HAPMAP2	0.64254
HAPMAP2	0.64263
HAPMAP2	0.64274
HAPMAP2	0.64297
HAPMAP2	0.64319
HAPMAP2	0.64322
HAPMAP2	0.64331
HAPMAP2	0.64348
HAPMAP2	0.64356
HAPMAP2	0.64374
HAPMAP2	0.6438
HAPMAP2	0.64397
HAPMAP2	0.64401
HAPMAP2	0.64403
HAPMAP2	0.64404
HAPMAP2	0.64417
HAPMAP2	0.64426
HAPMAP2	0.64429
HAPMAP2	0.64429
HAPMAP2	0.64434
HAPMAP2	0.64435
HAPMAP2	0.64438
HAPMAP2	0.64464
HAPMAP2	0.64465
HAPMAP2	0.64491
HAPMAP2	0.64502
HAPMAP2	0.64503
HAPMAP2	0.64506
HAPMAP2	0.64515
HAPMAP2	0.64515
HAPMAP2	0.64521
HAPMAP2	0.64535
HAPMAP2	0.64545
HAPMAP2	0.64568
HAPMAP2	0.64571
HAPMAP2	0.6458
HAPMAP2	0.6458
HAPMAP2	0.64581
HAPMAP2	0.64583
HAPMAP2	0.64603
HAPMAP2	0.64606
HAPMAP2	0.64618
HAPMAP2	0.64621
HAPMAP2	0.64631
HAPMAP2	0.64655
HAPMAP2	0.64659
HAPMAP2	0.64665
HAPMAP2	0.64669
HAPMAP2	0.64703
HAPMAP2	0.64724
HAPMAP2	0.64725
HAPMAP2	0.64728
HAPMAP2	0.64738
HAPMAP2	0.64742
HAPMAP2	0.64779
HAPMAP2	0.64789
HAPMAP2	0.64796
HAPMAP2	0.64796
HAPMAP2	0.64797
HAPMAP2	0.64804
HAPMAP2	0.64825
HAPMAP2	0.64828
HAPMAP2	0.64846
HAPMAP2	0.64852
HAPMAP2	0.64874
HAPMAP2	0.64882
HAPMAP2	0.64902
HAPMAP2	0.64909
HAPMAP2	0.64923
HAPMAP2	0.64932
HAPMAP2	0.64934
HAPMAP2	0.6494
HAPMAP2	0.64941
HAPMAP2	0.64944
HAPMAP2	0.6495
HAPMAP2	0.64953
HAPMAP2	0.64954
HAPMAP2	0.64955
HAPMAP2	0.64956
HAPMAP2	0.64957
HAPMAP2	0.64977
HAPMAP2	0.64979
HAPMAP2	0.64988
HAPMAP2	0.65002
HAPMAP2	0.65002
HAPMAP2	0.65012
HAPMAP2	0.65015
HAPMAP2	0.65017
HAPMAP2	0.6502
HAPMAP2	0.65028
HAPMAP2	0.65035
HAPMAP2	0.65037
HAPMAP2	0.65039
HAPMAP2	0.65077
HAPMAP2	0.65097
HAPMAP2	0.65098
HAPMAP2	0.65099
HAPMAP2	0.65111
HAPMAP2	0.65112
HAPMAP2	0.65115
HAPMAP2	0.65124
HAPMAP2	0.65139
HAPMAP2	0.65142
HAPMAP2	0.65156
HAPMAP2	0.65164
HAPMAP2	0.65171
HAPMAP2	0.65188
HAPMAP2	0.65189
HAPMAP2	0.6519
HAPMAP2	0.65205
HAPMAP2	0.65215
HAPMAP2	0.65238
HAPMAP2	0.65253
HAPMAP2	0.65288
HAPMAP2	0.65297
HAPMAP2	0.65297
HAPMAP2	0.65303
HAPMAP2	0.65319
HAPMAP2	0.65319
HAPMAP2	0.6533
HAPMAP2	0.65339
HAPMAP2	0.65339
HAPMAP2	0.65369
HAPMAP2	0.65375
HAPMAP2	0.65391
HAPMAP2	0.65399
HAPMAP2	0.65402
HAPMAP2	0.65423
HAPMAP2	0.65424
HAPMAP2	0.65427
HAPMAP2	0.65443
HAPMAP2	0.65452
HAPMAP2	0.65467
HAPMAP2	0.6547
HAPMAP2	0.65472
HAPMAP2	0.65478
HAPMAP2	0.65498
HAPMAP2	0.65523
HAPMAP2	0.65528
HAPMAP2	0.65541
HAPMAP2	0.65554
HAPMAP2	0.65555
HAPMAP2	0.65557
HAPMAP2	0.65564
HAPMAP2	0.65584
HAPMAP2	0.65592
HAPMAP2	0.65596
HAPMAP2	0.65597
HAPMAP2	0.65633
HAPMAP2	0.65642
HAPMAP2	0.65658
HAPMAP2	0.65667
HAPMAP2	0.65669
HAPMAP2	0.6567
HAPMAP2	0.6567
HAPMAP2	0.65675
HAPMAP2	0.65678
HAPMAP2	0.65688
HAPMAP2	0.65697
HAPMAP2	0.65697
HAPMAP2	0.657
HAPMAP2	0.6571
HAPMAP2	0.65737
HAPMAP2	0.65741
HAPMAP2	0.65747
HAPMAP2	0.6575
HAPMAP2	0.65758
HAPMAP2	0.65764
HAPMAP2	0.65767
HAPMAP2	0.65776
HAPMAP2	0.65778
HAPMAP2	0.65792
HAPMAP2	0.65798
HAPMAP2	0.65806
HAPMAP2	0.65817
HAPMAP2	0.65818
HAPMAP2	0.65818
HAPMAP2	0.65819
HAPMAP2	0.65826
HAPMAP2	0.65832
HAPMAP2	0.65836
HAPMAP2	0.65838
HAPMAP2	0.65861
HAPMAP2	0.65863
HAPMAP2	0.65872
HAPMAP2	0.6588
HAPMAP2	0.65881
HAPMAP2	0.65881
HAPMAP2	0.65882
HAPMAP2	0.65882
HAPMAP2	0.65883
HAPMAP2	0.65884
HAPMAP2	0.65889
HAPMAP2	0.65909
HAPMAP2	0.65912
HAPMAP2	0.65924
HAPMAP2	0.65941
HAPMAP2	0.65953
HAPMAP2	0.65954
HAPMAP2	0.65955
HAPMAP2	0.65956
HAPMAP2	0.6596
HAPMAP2	0.65963
HAPMAP2	0.65969
HAPMAP2	0.65971
HAPMAP2	0.65972
HAPMAP2	0.65985
HAPMAP2	0.65985
HAPMAP2	0.65992
HAPMAP2	0.65992
HAPMAP2	0.65992
HAPMAP2	0.66001
HAPMAP2	0.66003
HAPMAP2	0.66005
HAPMAP2	0.66007
HAPMAP2	0.66011
HAPMAP2	0.66013
HAPMAP2	0.66021
HAPMAP2	0.66026
HAPMAP2	0.66045
HAPMAP2	0.66047
HAPMAP2	0.66051
HAPMAP2	0.66055
HAPMAP2	0.66057
HAPMAP2	0.66058
HAPMAP2	0.66062
HAPMAP2	0.66072
HAPMAP2	0.66076
HAPMAP2	0.66079
HAPMAP2	0.66102
HAPMAP2	0.66113
HAPMAP2	0.66125
HAPMAP2	0.66139
HAPMAP2	0.66153
HAPMAP2	0.66163
HAPMAP2	0.6617
HAPMAP2	0.66177
HAPMAP2	0.66189
HAPMAP2	0.66198
HAPMAP2	0.66201
HAPMAP2	0.66206
HAPMAP2	0.66211
HAPMAP2	0.66219
HAPMAP2	0.66232
HAPMAP2	0.66252
HAPMAP2	0.66255
HAPMAP2	0.66256
HAPMAP2	0.66265
HAPMAP2	0.66267
HAPMAP2	0.66271
HAPMAP2	0.66272
HAPMAP2	0.66272
HAPMAP2	0.66282
HAPMAP2	0.66284
HAPMAP2	0.66289
HAPMAP2	0.66301
HAPMAP2	0.66302
HAPMAP2	0.66306
HAPMAP2	0.66306
HAPMAP2	0.66325
HAPMAP2	0.66329
HAPMAP2	0.66336
HAPMAP2	0.66346
HAPMAP2	0.66353
HAPMAP2	0.66357
HAPMAP2	0.66361
HAPMAP2	0.66361
HAPMAP2	0.66364
HAPMAP2	0.6638
HAPMAP2	0.66392
HAPMAP2	0.66397
HAPMAP2	0.66403
HAPMAP2	0.66406
HAPMAP2	0.66407
HAPMAP2	0.6641
HAPMAP2	0.66429
HAPMAP2	0.66442
HAPMAP2	0.66443
HAPMAP2	0.66447
HAPMAP2	0.66454
HAPMAP2	0.66459
HAPMAP2	0.6646
HAPMAP2	0.66465
HAPMAP2	0.66465
HAPMAP2	0.66468
HAPMAP2	0.66479
HAPMAP2	0.66483
HAPMAP2	0.66485
HAPMAP2	0.66485
HAPMAP2	0.66488
HAPMAP2	0.66505
HAPMAP2	0.66505
HAPMAP2	0.66509
HAPMAP2	0.6651
HAPMAP2	0.66512
HAPMAP2	0.66532
HAPMAP2	0.66535
HAPMAP2	0.66536
HAPMAP2	0.66545
HAPMAP2	0.66547
HAPMAP2	0.66552
HAPMAP2	0.66565
HAPMAP2	0.66567
HAPMAP2	0.66567
HAPMAP2	0.66574
HAPMAP2	0.66579
HAPMAP2	0.66594
HAPMAP2	0.66604
HAPMAP2	0.66604
HAPMAP2	0.66608
HAPMAP2	0.66616
HAPMAP2	0.66619
HAPMAP2	0.66627
HAPMAP2	0.6663
HAPMAP2	0.66634
HAPMAP2	0.6664
HAPMAP2	0.66642
HAPMAP2	0.66649
HAPMAP2	0.66661
HAPMAP2	0.66667
HAPMAP2	0.66667
HAPMAP2	0.66676
HAPMAP2	0.66677
HAPMAP2	0.66679
HAPMAP2	0.66685
HAPMAP2	0.66687
HAPMAP2	0.6669
HAPMAP2	0.66696
HAPMAP2	0.66708
HAPMAP2	0.66716
HAPMAP2	0.66725
HAPMAP2	0.66736
HAPMAP2	0.66736
HAPMAP2	0.66755
HAPMAP2	0.66781
HAPMAP2	0.66784
HAPMAP2	0.66788
HAPMAP2	0.66807
HAPMAP2	0.66808
HAPMAP2	0.66822
HAPMAP2	0.66831
HAPMAP2	0.66845
HAPMAP2	0.66852
HAPMAP2	0.66858
HAPMAP2	0.66874
HAPMAP2	0.66875
HAPMAP2	0.66878
HAPMAP2	0.66879
HAPMAP2	0.6688
HAPMAP2	0.66892
HAPMAP2	0.669
HAPMAP2	0.66913
HAPMAP2	0.66914
HAPMAP2	0.66914
HAPMAP2	0.66937
HAPMAP2	0.66948
HAPMAP2	0.66949
HAPMAP2	0.6695
HAPMAP2	0.66961
HAPMAP2	0.66969
HAPMAP2	0.6697
HAPMAP2	0.66976
HAPMAP2	0.66977
HAPMAP2	0.66983
HAPMAP2	0.66987
HAPMAP2	0.66987
HAPMAP2	0.66988
HAPMAP2	0.66997
HAPMAP2	0.67018
HAPMAP2	0.67024
HAPMAP2	0.67026
HAPMAP2	0.67035
HAPMAP2	0.67038
HAPMAP2	0.67046
HAPMAP2	0.67052
HAPMAP2	0.67087
HAPMAP2	0.67103
HAPMAP2	0.67103
HAPMAP2	0.67103
HAPMAP2	0.67104
HAPMAP2	0.67104
HAPMAP2	0.67104
HAPMAP2	0.67107
HAPMAP2	0.67113
HAPMAP2	0.67127
HAPMAP2	0.6713
HAPMAP2	0.67134
HAPMAP2	0.67144
HAPMAP2	0.67149
HAPMAP2	0.67151
HAPMAP2	0.67151
HAPMAP2	0.67164
HAPMAP2	0.67166
HAPMAP2	0.67167
HAPMAP2	0.67183
HAPMAP2	0.6719
HAPMAP2	0.67193
HAPMAP2	0.67202
HAPMAP2	0.67234
HAPMAP2	0.67234
HAPMAP2	0.67235
HAPMAP2	0.67237
HAPMAP2	0.67242
HAPMAP2	0.67251
HAPMAP2	0.67253
HAPMAP2	0.67267
HAPMAP2	0.67268
HAPMAP2	0.67273
HAPMAP2	0.67277
HAPMAP2	0.67291
HAPMAP2	0.67299
HAPMAP2	0.67312
HAPMAP2	0.67314
HAPMAP2	0.67324
HAPMAP2	0.6733
HAPMAP2	0.67332
HAPMAP2	0.67333
HAPMAP2	0.67342
HAPMAP2	0.67343
HAPMAP2	0.67347
HAPMAP2	0.67348
HAPMAP2	0.67353
HAPMAP2	0.67358
HAPMAP2	0.67368
HAPMAP2	0.67373
HAPMAP2	0.67376
HAPMAP2	0.67379
HAPMAP2	0.67385
HAPMAP2	0.67388
HAPMAP2	0.67389
HAPMAP2	0.67404
HAPMAP2	0.67405
HAPMAP2	0.67413
HAPMAP2	0.67415
HAPMAP2	0.67416
HAPMAP2	0.67424
HAPMAP2	0.67432
HAPMAP2	0.67437
HAPMAP2	0.67442
HAPMAP2	0.67453
HAPMAP2	0.67456
HAPMAP2	0.67458
HAPMAP2	0.6747
HAPMAP2	0.67485
HAPMAP2	0.6749
HAPMAP2	0.67503
HAPMAP2	0.67505
HAPMAP2	0.67509
HAPMAP2	0.67509
HAPMAP2	0.67518
HAPMAP2	0.67519
HAPMAP2	0.67521
HAPMAP2	0.67527
HAPMAP2	0.6753
HAPMAP2	0.6753
HAPMAP2	0.67535
HAPMAP2	0.67536
HAPMAP2	0.67537
HAPMAP2	0.67543
HAPMAP2	0.67545
HAPMAP2	0.67559
HAPMAP2	0.67567
HAPMAP2	0.67569
HAPMAP2	0.67574
HAPMAP2	0.67585
HAPMAP2	0.67592
HAPMAP2	0.67594
HAPMAP2	0.676
HAPMAP2	0.67603
HAPMAP2	0.67606
HAPMAP2	0.67606
HAPMAP2	0.67613
HAPMAP2	0.67621
HAPMAP2	0.67633
HAPMAP2	0.67635
HAPMAP2	0.67642
HAPMAP2	0.67655
HAPMAP2	0.6766
HAPMAP2	0.6766
HAPMAP2	0.67674
HAPMAP2	0.67675
HAPMAP2	0.67676
HAPMAP2	0.67688
HAPMAP2	0.67688
HAPMAP2	0.67696
HAPMAP2	0.67704
HAPMAP2	0.6772
HAPMAP2	0.67737
HAPMAP2	0.6774
HAPMAP2	0.67744
HAPMAP2	0.67751
HAPMAP2	0.67757
HAPMAP2	0.6776
HAPMAP2	0.67777
HAPMAP2	0.67809
HAPMAP2	0.67809
HAPMAP2	0.6781
HAPMAP2	0.67813
HAPMAP2	0.67822
HAPMAP2	0.67826
HAPMAP2	0.67839
HAPMAP2	0.67848
HAPMAP2	0.67866
HAPMAP2	0.6787
HAPMAP2	0.67873
HAPMAP2	0.67885
HAPMAP2	0.67885
HAPMAP2	0.67888
HAPMAP2	0.67889
HAPMAP2	0.67891
HAPMAP2	0.67893
HAPMAP2	0.67907
HAPMAP2	0.67907
HAPMAP2	0.67912
HAPMAP2	0.67913
HAPMAP2	0.67915
HAPMAP2	0.6792
HAPMAP2	0.67921
HAPMAP2	0.67921
HAPMAP2	0.67921
HAPMAP2	0.67925
HAPMAP2	0.67926
HAPMAP2	0.67937
HAPMAP2	0.67965
HAPMAP2	0.67966
HAPMAP2	0.67968
HAPMAP2	0.67972
HAPMAP2	0.67972
HAPMAP2	0.67974
HAPMAP2	0.67978
HAPMAP2	0.67987
HAPMAP2	0.67992
HAPMAP2	0.67993
HAPMAP2	0.67994
HAPMAP2	0.68019
HAPMAP2	0.6802
HAPMAP2	0.68043
HAPMAP2	0.68045
HAPMAP2	0.68051
HAPMAP2	0.68055
HAPMAP2	0.68061
HAPMAP2	0.68062
HAPMAP2	0.68063
HAPMAP2	0.68071
HAPMAP2	0.68084
HAPMAP2	0.68086
HAPMAP2	0.68088
HAPMAP2	0.68089
HAPMAP2	0.68102
HAPMAP2	0.68108
HAPMAP2	0.68109
HAPMAP2	0.68111
HAPMAP2	0.68112
HAPMAP2	0.68114
HAPMAP2	0.68115
HAPMAP2	0.68118
HAPMAP2	0.68118
HAPMAP2	0.68142
HAPMAP2	0.6815
HAPMAP2	0.68153
HAPMAP2	0.68169
HAPMAP2	0.68172
HAPMAP2	0.68189
HAPMAP2	0.6821
HAPMAP2	0.68215
HAPMAP2	0.68216
HAPMAP2	0.68216
HAPMAP2	0.68226
HAPMAP2	0.68229
HAPMAP2	0.68239
HAPMAP2	0.68259
HAPMAP2	0.68262
HAPMAP2	0.68266
HAPMAP2	0.6827
HAPMAP2	0.68289
HAPMAP2	0.68289
HAPMAP2	0.68296
HAPMAP2	0.68297
HAPMAP2	0.68326
HAPMAP2	0.68327
HAPMAP2	0.6833
HAPMAP2	0.6833
HAPMAP2	0.68336
HAPMAP2	0.68342
HAPMAP2	0.68342
HAPMAP2	0.68348
HAPMAP2	0.68352
HAPMAP2	0.68357
HAPMAP2	0.68359
HAPMAP2	0.68359
HAPMAP2	0.6836
HAPMAP2	0.68363
HAPMAP2	0.68365
HAPMAP2	0.68388
HAPMAP2	0.68403
HAPMAP2	0.68414
HAPMAP2	0.68418
HAPMAP2	0.68424
HAPMAP2	0.68425
HAPMAP2	0.68439
HAPMAP2	0.68441
HAPMAP2	0.68445
HAPMAP2	0.68447
HAPMAP2	0.68449
HAPMAP2	0.68454
HAPMAP2	0.68461
HAPMAP2	0.68467
HAPMAP2	0.68477
HAPMAP2	0.68479
HAPMAP2	0.68485
HAPMAP2	0.68487
HAPMAP2	0.68489
HAPMAP2	0.68493
HAPMAP2	0.68504
HAPMAP2	0.68512
HAPMAP2	0.68513
HAPMAP2	0.68515
HAPMAP2	0.68521
HAPMAP2	0.6853
HAPMAP2	0.68543
HAPMAP2	0.68545
HAPMAP2	0.68548
HAPMAP2	0.68552
HAPMAP2	0.68556
HAPMAP2	0.68561
HAPMAP2	0.68565
HAPMAP2	0.68565
HAPMAP2	0.68569
HAPMAP2	0.68573
HAPMAP2	0.68573
HAPMAP2	0.68574
HAPMAP2	0.68591
HAPMAP2	0.68598
HAPMAP2	0.68599
HAPMAP2	0.68616
HAPMAP2	0.68618
HAPMAP2	0.6862
HAPMAP2	0.68622
HAPMAP2	0.68623
HAPMAP2	0.68641
HAPMAP2	0.68647
HAPMAP2	0.68651
HAPMAP2	0.68654
HAPMAP2	0.68658
HAPMAP2	0.68667
HAPMAP2	0.6867
HAPMAP2	0.68684
HAPMAP2	0.68687
HAPMAP2	0.6869
HAPMAP2	0.6869
HAPMAP2	0.687
HAPMAP2	0.68708
HAPMAP2	0.68709
HAPMAP2	0.68718
HAPMAP2	0.68725
HAPMAP2	0.68725
HAPMAP2	0.68733
HAPMAP2	0.68745
HAPMAP2	0.68747
HAPMAP2	0.68766
HAPMAP2	0.68773
HAPMAP2	0.68778
HAPMAP2	0.68789
HAPMAP2	0.68795
HAPMAP2	0.68796
HAPMAP2	0.68802
HAPMAP2	0.68802
HAPMAP2	0.68809
HAPMAP2	0.68827
HAPMAP2	0.68837
HAPMAP2	0.6884
HAPMAP2	0.6884
HAPMAP2	0.68842
HAPMAP2	0.68843
HAPMAP2	0.68859
HAPMAP2	0.68861
HAPMAP2	0.68863
HAPMAP2	0.68866
HAPMAP2	0.68874
HAPMAP2	0.68875
HAPMAP2	0.6888
HAPMAP2	0.68883
HAPMAP2	0.68883
HAPMAP2	0.68894
HAPMAP2	0.68896
HAPMAP2	0.68902
HAPMAP2	0.68908
HAPMAP2	0.68925
HAPMAP2	0.68935
HAPMAP2	0.68937
HAPMAP2	0.68945
HAPMAP2	0.68951
HAPMAP2	0.68958
HAPMAP2	0.68968
HAPMAP2	0.68968
HAPMAP2	0.68977
HAPMAP2	0.68977
HAPMAP2	0.6898
HAPMAP2	0.68981
HAPMAP2	0.68987
HAPMAP2	0.68993
HAPMAP2	0.68993
HAPMAP2	0.69007
HAPMAP2	0.69013
HAPMAP2	0.69017
HAPMAP2	0.69025
HAPMAP2	0.69027
HAPMAP2	0.69034
HAPMAP2	0.69044
HAPMAP2	0.69048
HAPMAP2	0.69061
HAPMAP2	0.69061
HAPMAP2	0.69062
HAPMAP2	0.69064
HAPMAP2	0.69065
HAPMAP2	0.69073
HAPMAP2	0.69084
HAPMAP2	0.69086
HAPMAP2	0.69094
HAPMAP2	0.69094
HAPMAP2	0.69094
HAPMAP2	0.69098
HAPMAP2	0.69099
HAPMAP2	0.69104
HAPMAP2	0.69112
HAPMAP2	0.69119
HAPMAP2	0.69119
HAPMAP2	0.69124
HAPMAP2	0.69137
HAPMAP2	0.69145
HAPMAP2	0.69155
HAPMAP2	0.69155
HAPMAP2	0.69155
HAPMAP2	0.69156
HAPMAP2	0.69166
HAPMAP2	0.6917
HAPMAP2	0.69176
HAPMAP2	0.69197
HAPMAP2	0.69197
HAPMAP2	0.69216
HAPMAP2	0.69221
HAPMAP2	0.69221
HAPMAP2	0.69232
HAPMAP2	0.69232
HAPMAP2	0.69232
HAPMAP2	0.6924
HAPMAP2	0.69242
HAPMAP2	0.69263
HAPMAP2	0.69272
HAPMAP2	0.69272
HAPMAP2	0.69275
HAPMAP2	0.69276
HAPMAP2	0.69276
HAPMAP2	0.69282
HAPMAP2	0.69282
HAPMAP2	0.69283
HAPMAP2	0.69287
HAPMAP2	0.69287
HAPMAP2	0.69299
HAPMAP2	0.69304
HAPMAP2	0.69305
HAPMAP2	0.69318
HAPMAP2	0.69322
HAPMAP2	0.69328
HAPMAP2	0.69328
HAPMAP2	0.6934
HAPMAP2	0.69344
HAPMAP2	0.69351
HAPMAP2	0.69354
HAPMAP2	0.69362
HAPMAP2	0.69363
HAPMAP2	0.69373
HAPMAP2	0.69375
HAPMAP2	0.6938
HAPMAP2	0.69381
HAPMAP2	0.69384
HAPMAP2	0.6939
HAPMAP2	0.694
HAPMAP2	0.69405
HAPMAP2	0.69407
HAPMAP2	0.69411
HAPMAP2	0.69418
HAPMAP2	0.69419
HAPMAP2	0.69433
HAPMAP2	0.69447
HAPMAP2	0.69453
HAPMAP2	0.69457
HAPMAP2	0.69461
HAPMAP2	0.69464
HAPMAP2	0.69464
HAPMAP2	0.69467
HAPMAP2	0.69469
HAPMAP2	0.69483
HAPMAP2	0.69499
HAPMAP2	0.69504
HAPMAP2	0.69511
HAPMAP2	0.69549
HAPMAP2	0.69561
HAPMAP2	0.69564
HAPMAP2	0.69565
HAPMAP2	0.69572
HAPMAP2	0.69583
[truncated: 294,771 more rows]
