# Supplementary material for: Thousands of Qatari genomes inform human migration history and improve imputation of Arab haplotypes
Source: Nat Commun. 2021 Oct 12;12:5929. doi: 10.1038/s41467-021-25287-y (PMC8511259; doi:10.1038/s41467-021-25287-y)
Supplement: Supplementary file 5 — Source Data [file 41467_2021_25287_MOESM5_ESM.zip › Source_data_Figure7/7a.csv]

Number of samples	Chromosome	Cumulative variant count
1	Chr22	29227
2	Chr22	43105
3	Chr22	51546
4	Chr22	57235
5	Chr22	62570
6	Chr22	66669
7	Chr22	70914
8	Chr22	75303
9	Chr22	78410
10	Chr22	80923
11	Chr22	83234
12	Chr22	85437
13	Chr22	86824
14	Chr22	88636
15	Chr22	89075
16	Chr22	91208
17	Chr22	93290
18	Chr22	95876
19	Chr22	95964
20	Chr22	97544
21	Chr22	99569
22	Chr22	101100
23	Chr22	102323
24	Chr22	103693
25	Chr22	104751
26	Chr22	105584
27	Chr22	106956
28	Chr22	107030
29	Chr22	107483
30	Chr22	108569
31	Chr22	109950
32	Chr22	110733
33	Chr22	112796
34	Chr22	114148
35	Chr22	114865
36	Chr22	115527
37	Chr22	116422
38	Chr22	117179
39	Chr22	118905
40	Chr22	119411
41	Chr22	120415
42	Chr22	120897
43	Chr22	121739
44	Chr22	122519
45	Chr22	123161
46	Chr22	124228
47	Chr22	125321
48	Chr22	126178
49	Chr22	126916
50	Chr22	127521
51	Chr22	128465
52	Chr22	129284
53	Chr22	130142
54	Chr22	131376
55	Chr22	132608
56	Chr22	133169
57	Chr22	133372
58	Chr22	133944
59	Chr22	134713
60	Chr22	134894
61	Chr22	135821
62	Chr22	136369
63	Chr22	136889
64	Chr22	137806
65	Chr22	139329
66	Chr22	139692
67	Chr22	140297
68	Chr22	140703
69	Chr22	141007
70	Chr22	141418
71	Chr22	141689
72	Chr22	141983
73	Chr22	142440
74	Chr22	142622
75	Chr22	143479
76	Chr22	144022
77	Chr22	144456
78	Chr22	144951
79	Chr22	145296
80	Chr22	145391
81	Chr22	145558
82	Chr22	145844
83	Chr22	146346
84	Chr22	147318
85	Chr22	148320
86	Chr22	149216
87	Chr22	149529
88	Chr22	150223
89	Chr22	150517
90	Chr22	150823
91	Chr22	151242
92	Chr22	151395
93	Chr22	152007
94	Chr22	152781
95	Chr22	152807
96	Chr22	153884
97	Chr22	154730
98	Chr22	154936
99	Chr22	155362
100	Chr22	155456
101	Chr22	155534
102	Chr22	157944
103	Chr22	158171
104	Chr22	159304
105	Chr22	160168
106	Chr22	160250
107	Chr22	161350
108	Chr22	161899
109	Chr22	162082
110	Chr22	162523
111	Chr22	162792
112	Chr22	163284
113	Chr22	163652
114	Chr22	164206
115	Chr22	164414
116	Chr22	164552
117	Chr22	164703
118	Chr22	165476
119	Chr22	165739
120	Chr22	166239
121	Chr22	166554
122	Chr22	166926
123	Chr22	166960
124	Chr22	167510
125	Chr22	168041
126	Chr22	168087
127	Chr22	168276
128	Chr22	168740
129	Chr22	168898
130	Chr22	169765
131	Chr22	169785
132	Chr22	170623
133	Chr22	171026
134	Chr22	171109
135	Chr22	171587
136	Chr22	172092
137	Chr22	172404
138	Chr22	173262
139	Chr22	173400
140	Chr22	173564
141	Chr22	173896
142	Chr22	174602
143	Chr22	174973
144	Chr22	175348
145	Chr22	175421
146	Chr22	175663
147	Chr22	175702
148	Chr22	175790
149	Chr22	176258
150	Chr22	176284
151	Chr22	176844
152	Chr22	177105
153	Chr22	177497
154	Chr22	177974
155	Chr22	178404
156	Chr22	178466
157	Chr22	179328
158	Chr22	179411
159	Chr22	180822
160	Chr22	180863
161	Chr22	180916
162	Chr22	181034
163	Chr22	182004
164	Chr22	182279
165	Chr22	183061
166	Chr22	183284
167	Chr22	183659
168	Chr22	184012
169	Chr22	184036
170	Chr22	184052
171	Chr22	184792
172	Chr22	184921
173	Chr22	185324
174	Chr22	185385
175	Chr22	185865
176	Chr22	186403
177	Chr22	186805
178	Chr22	187322
179	Chr22	187341
180	Chr22	187681
181	Chr22	187966
182	Chr22	188047
183	Chr22	188548
184	Chr22	188628
185	Chr22	189314
186	Chr22	189359
187	Chr22	189408
188	Chr22	189815
189	Chr22	189932
190	Chr22	189952
191	Chr22	190359
192	Chr22	190711
193	Chr22	191729
194	Chr22	192091
195	Chr22	192126
196	Chr22	192594
197	Chr22	193336
198	Chr22	193499
199	Chr22	193629
200	Chr22	194465
201	Chr22	194483
202	Chr22	194692
203	Chr22	195519
204	Chr22	196108
205	Chr22	196123
206	Chr22	196553
207	Chr22	196742
208	Chr22	196847
209	Chr22	196863
210	Chr22	196953
211	Chr22	197015
212	Chr22	197524
213	Chr22	197597
214	Chr22	198167
215	Chr22	198276
216	Chr22	198352
217	Chr22	198905
218	Chr22	199180
219	Chr22	199235
220	Chr22	199408
221	Chr22	199885
222	Chr22	200269
223	Chr22	200943
224	Chr22	200968
225	Chr22	201004
226	Chr22	201415
227	Chr22	201465
228	Chr22	201626
229	Chr22	201867
230	Chr22	201956
231	Chr22	201982
232	Chr22	202020
233	Chr22	202434
234	Chr22	202804
235	Chr22	202807
236	Chr22	203288
237	Chr22	203468
238	Chr22	203543
239	Chr22	203853
240	Chr22	203857
241	Chr22	203912
242	Chr22	203924
243	Chr22	204516
244	Chr22	204602
245	Chr22	205185
246	Chr22	205660
247	Chr22	206039
248	Chr22	206144
249	Chr22	206447
250	Chr22	207057
251	Chr22	207256
252	Chr22	207787
253	Chr22	207882
254	Chr22	207914
255	Chr22	208394
256	Chr22	208809
257	Chr22	208817
258	Chr22	209026
259	Chr22	209950
260	Chr22	209999
261	Chr22	210074
262	Chr22	210749
263	Chr22	210929
264	Chr22	210986
265	Chr22	211003
266	Chr22	212173
267	Chr22	213988
268	Chr22	214017
269	Chr22	214058
270	Chr22	214992
271	Chr22	215022
272	Chr22	215309
273	Chr22	215422
274	Chr22	215770
275	Chr22	216107
276	Chr22	216521
277	Chr22	216706
278	Chr22	216962
279	Chr22	216980
280	Chr22	216996
281	Chr22	217529
282	Chr22	217955
283	Chr22	218052
284	Chr22	219039
285	Chr22	219101
286	Chr22	219119
287	Chr22	219258
288	Chr22	219850
289	Chr22	220085
290	Chr22	220362
291	Chr22	220387
292	Chr22	220627
293	Chr22	220944
294	Chr22	221509
295	Chr22	222435
296	Chr22	222752
297	Chr22	222826
298	Chr22	223033
299	Chr22	223286
300	Chr22	223749
301	Chr22	223793
302	Chr22	223982
303	Chr22	224081
304	Chr22	224187
305	Chr22	224264
306	Chr22	224349
307	Chr22	224403
308	Chr22	224550
309	Chr22	225025
310	Chr22	225033
311	Chr22	225165
312	Chr22	225651
313	Chr22	226173
314	Chr22	226447
315	Chr22	226687
316	Chr22	227060
317	Chr22	227601
318	Chr22	227704
319	Chr22	228551
320	Chr22	229187
321	Chr22	230545
322	Chr22	230564
323	Chr22	230641
324	Chr22	230854
325	Chr22	231232
326	Chr22	231247
327	Chr22	231442
328	Chr22	231466
329	Chr22	231562
330	Chr22	231824
331	Chr22	232022
332	Chr22	232625
333	Chr22	233119
334	Chr22	233139
335	Chr22	233358
336	Chr22	233582
337	Chr22	234197
338	Chr22	235031
339	Chr22	235060
340	Chr22	235264
341	Chr22	235272
342	Chr22	235542
343	Chr22	235606
344	Chr22	235698
345	Chr22	235744
346	Chr22	236489
347	Chr22	236536
348	Chr22	236614
349	Chr22	236918
350	Chr22	237357
351	Chr22	237364
352	Chr22	237854
353	Chr22	238245
354	Chr22	238703
355	Chr22	238824
356	Chr22	239325
357	Chr22	239459
358	Chr22	239954
359	Chr22	240435
360	Chr22	240539
361	Chr22	240711
362	Chr22	240727
363	Chr22	241062
364	Chr22	241335
365	Chr22	241998
366	Chr22	242039
367	Chr22	242154
368	Chr22	242873
369	Chr22	242882
370	Chr22	243036
371	Chr22	243471
372	Chr22	243508
373	Chr22	243528
374	Chr22	244538
375	Chr22	244652
376	Chr22	245004
377	Chr22	245190
378	Chr22	245431
379	Chr22	245471
380	Chr22	245478
381	Chr22	245529
382	Chr22	245852
383	Chr22	245860
384	Chr22	246024
385	Chr22	246034
386	Chr22	246045
387	Chr22	246073
388	Chr22	246126
389	Chr22	246512
390	Chr22	246889
391	Chr22	246901
392	Chr22	247493
393	Chr22	247825
394	Chr22	248407
395	Chr22	248521
396	Chr22	248712
397	Chr22	248722
398	Chr22	248788
399	Chr22	249336
400	Chr22	249355
401	Chr22	249594
402	Chr22	249599
403	Chr22	249801
404	Chr22	249954
405	Chr22	250618
406	Chr22	251202
407	Chr22	251514
408	Chr22	251617
409	Chr22	252040
410	Chr22	252563
411	Chr22	252577
412	Chr22	252655
413	Chr22	253014
414	Chr22	253184
415	Chr22	253203
416	Chr22	253747
417	Chr22	254030
418	Chr22	254310
419	Chr22	254423
420	Chr22	254446
421	Chr22	254585
422	Chr22	255097
423	Chr22	255313
424	Chr22	255796
425	Chr22	255827
426	Chr22	255936
427	Chr22	255939
428	Chr22	255947
429	Chr22	255949
430	Chr22	255998
431	Chr22	256183
432	Chr22	256381
433	Chr22	256396
434	Chr22	256559
435	Chr22	256603
436	Chr22	256998
437	Chr22	257431
438	Chr22	257464
439	Chr22	257475
440	Chr22	257931
441	Chr22	258348
442	Chr22	258382
443	Chr22	258680
444	Chr22	259041
445	Chr22	259138
446	Chr22	259147
447	Chr22	259365
448	Chr22	259675
449	Chr22	259825
450	Chr22	259946
451	Chr22	259962
452	Chr22	259972
453	Chr22	260121
454	Chr22	260312
455	Chr22	260513
456	Chr22	260551
457	Chr22	260776
458	Chr22	260930
459	Chr22	260982
460	Chr22	260999
461	Chr22	261017
462	Chr22	261088
463	Chr22	261601
464	Chr22	261604
465	Chr22	261635
466	Chr22	261649
467	Chr22	262397
468	Chr22	263081
469	Chr22	263197
470	Chr22	263268
471	Chr22	263433
472	Chr22	263445
473	Chr22	263472
474	Chr22	263508
475	Chr22	263640
476	Chr22	263951
477	Chr22	263991
478	Chr22	264000
479	Chr22	264419
480	Chr22	264795
481	Chr22	264801
482	Chr22	265062
483	Chr22	265172
484	Chr22	265639
485	Chr22	265690
486	Chr22	266283
487	Chr22	266331
488	Chr22	266942
489	Chr22	267560
490	Chr22	268319
491	Chr22	268414
492	Chr22	268677
493	Chr22	268684
494	Chr22	268964
495	Chr22	269019
496	Chr22	269405
497	Chr22	269917
498	Chr22	270506
499	Chr22	270747
500	Chr22	270755
501	Chr22	271090
502	Chr22	271104
503	Chr22	271513
504	Chr22	271558
505	Chr22	271756
506	Chr22	271951
507	Chr22	272667
508	Chr22	272799
509	Chr22	273021
510	Chr22	273197
511	Chr22	273207
512	Chr22	273510
513	Chr22	273513
514	Chr22	273652
515	Chr22	273828
516	Chr22	274376
517	Chr22	274390
518	Chr22	274533
519	Chr22	274861
520	Chr22	275160
521	Chr22	275187
522	Chr22	275571
523	Chr22	275579
524	Chr22	275587
525	Chr22	275792
526	Chr22	275796
527	Chr22	275915
528	Chr22	276431
529	Chr22	276512
530	Chr22	276979
531	Chr22	277059
532	Chr22	277188
533	Chr22	277401
534	Chr22	277828
535	Chr22	278113
536	Chr22	278126
537	Chr22	278295
538	Chr22	278313
539	Chr22	278391
540	Chr22	278476
541	Chr22	278607
542	Chr22	278641
543	Chr22	278892
544	Chr22	279335
545	Chr22	279351
546	Chr22	279838
547	Chr22	279902
548	Chr22	280063
549	Chr22	280325
550	Chr22	280501
551	Chr22	280520
552	Chr22	280565
553	Chr22	280810
554	Chr22	281146
555	Chr22	281322
556	Chr22	281786
557	Chr22	281805
558	Chr22	281831
559	Chr22	281895
560	Chr22	282302
561	Chr22	282303
562	Chr22	282359
563	Chr22	282384
564	Chr22	282390
565	Chr22	282785
566	Chr22	282804
567	Chr22	282852
568	Chr22	282879
569	Chr22	283325
570	Chr22	283557
571	Chr22	283767
572	Chr22	283800
573	Chr22	283813
574	Chr22	284144
575	Chr22	284352
576	Chr22	284360
577	Chr22	284556
578	Chr22	284908
579	Chr22	285385
580	Chr22	285946
581	Chr22	285974
582	Chr22	285983
583	Chr22	286412
584	Chr22	286443
585	Chr22	286510
586	Chr22	286925
587	Chr22	287027
588	Chr22	287325
589	Chr22	287362
590	Chr22	287383
591	Chr22	287408
592	Chr22	287417
593	Chr22	287909
594	Chr22	287913
595	Chr22	288277
596	Chr22	288342
597	Chr22	288894
598	Chr22	289015
599	Chr22	289126
600	Chr22	289247
601	Chr22	289695
602	Chr22	289773
603	Chr22	290118
604	Chr22	290179
605	Chr22	290189
606	Chr22	290263
607	Chr22	290424
608	Chr22	290562
609	Chr22	291069
610	Chr22	291141
611	Chr22	291337
612	Chr22	291348
613	Chr22	291353
614	Chr22	291556
615	Chr22	291818
616	Chr22	291828
617	Chr22	292065
618	Chr22	292106
619	Chr22	292114
620	Chr22	292432
621	Chr22	292520
622	Chr22	292547
623	Chr22	292754
624	Chr22	292910
625	Chr22	292979
626	Chr22	293360
627	Chr22	293598
628	Chr22	293606
629	Chr22	293754
630	Chr22	293791
631	Chr22	293927
632	Chr22	294104
633	Chr22	294294
634	Chr22	294300
635	Chr22	294452
636	Chr22	294525
637	Chr22	295017
638	Chr22	295099
639	Chr22	295181
640	Chr22	295201
641	Chr22	295302
642	Chr22	295480
643	Chr22	295491
644	Chr22	295891
645	Chr22	295922
646	Chr22	295955
647	Chr22	296035
648	Chr22	296354
649	Chr22	296383
650	Chr22	296428
651	Chr22	297344
652	Chr22	297465
653	Chr22	297492
654	Chr22	297880
655	Chr22	297927
656	Chr22	297949
657	Chr22	297986
658	Chr22	298089
659	Chr22	298543
660	Chr22	298561
661	Chr22	298615
662	Chr22	298618
663	Chr22	298864
664	Chr22	298900
665	Chr22	299319
666	Chr22	299514
667	Chr22	299713
668	Chr22	299850
669	Chr22	300274
670	Chr22	300285
671	Chr22	300302
672	Chr22	300491
673	Chr22	300894
674	Chr22	300970
675	Chr22	301314
676	Chr22	301607
677	Chr22	301611
678	Chr22	301676
679	Chr22	301938
680	Chr22	301944
681	Chr22	301954
682	Chr22	301957
683	Chr22	301973
684	Chr22	302487
685	Chr22	302665
686	Chr22	302900
687	Chr22	302932
688	Chr22	302962
689	Chr22	302971
690	Chr22	303245
691	Chr22	303249
692	Chr22	303431
693	Chr22	303511
694	Chr22	303699
695	Chr22	303993
696	Chr22	304095
697	Chr22	304344
698	Chr22	304380
699	Chr22	304420
700	Chr22	304886
701	Chr22	305164
702	Chr22	305167
703	Chr22	305250
704	Chr22	305259
705	Chr22	305516
706	Chr22	305526
707	Chr22	305709
708	Chr22	305880
709	Chr22	306229
710	Chr22	306330
711	Chr22	306379
712	Chr22	306403
713	Chr22	306588
714	Chr22	306595
715	Chr22	306726
716	Chr22	306987
717	Chr22	307024
718	Chr22	307807
719	Chr22	308127
720	Chr22	308145
721	Chr22	308415
722	Chr22	308444
723	Chr22	308459
724	Chr22	308487
725	Chr22	308974
726	Chr22	308997
727	Chr22	309007
728	Chr22	309060
729	Chr22	309357
730	Chr22	309519
731	Chr22	309615
732	Chr22	309619
733	Chr22	309621
734	Chr22	309704
735	Chr22	309789
736	Chr22	309898
737	Chr22	309903
738	Chr22	310005
739	Chr22	310538
740	Chr22	310579
741	Chr22	310622
742	Chr22	310825
743	Chr22	310922
744	Chr22	310959
745	Chr22	311023
746	Chr22	311027
747	Chr22	311311
748	Chr22	311340
749	Chr22	311340
750	Chr22	311488
751	Chr22	311921
752	Chr22	311930
753	Chr22	311979
754	Chr22	312080
755	Chr22	312177
756	Chr22	312178
757	Chr22	312217
758	Chr22	312719
759	Chr22	312958
760	Chr22	313110
761	Chr22	313280
762	Chr22	313287
763	Chr22	313438
764	Chr22	313441
765	Chr22	313585
766	Chr22	313739
767	Chr22	313891
768	Chr22	313899
769	Chr22	314348
770	Chr22	314445
771	Chr22	314528
772	Chr22	314686
773	Chr22	314946
774	Chr22	314948
775	Chr22	314959
776	Chr22	314968
777	Chr22	314999
778	Chr22	315001
779	Chr22	315007
780	Chr22	315335
781	Chr22	315611
782	Chr22	315728
783	Chr22	315731
784	Chr22	315748
785	Chr22	315968
786	Chr22	316011
787	Chr22	316459
788	Chr22	316468
789	Chr22	316623
790	Chr22	316917
791	Chr22	317089
792	Chr22	317498
793	Chr22	317602
794	Chr22	318039
795	Chr22	318045
796	Chr22	318072
797	Chr22	318127
798	Chr22	318205
799	Chr22	318424
800	Chr22	318503
801	Chr22	318774
802	Chr22	319256
803	Chr22	319264
804	Chr22	319441
805	Chr22	319445
806	Chr22	319588
807	Chr22	319637
808	Chr22	319641
809	Chr22	319771
810	Chr22	319861
811	Chr22	320006
812	Chr22	320062
813	Chr22	320129
814	Chr22	320205
815	Chr22	320653
816	Chr22	321128
817	Chr22	321523
818	Chr22	321565
819	Chr22	321632
820	Chr22	322340
821	Chr22	322623
822	Chr22	322633
823	Chr22	322696
824	Chr22	322920
825	Chr22	322936
826	Chr22	323198
827	Chr22	323201
828	Chr22	323383
829	Chr22	323792
830	Chr22	323900
831	Chr22	324329
832	Chr22	324430
833	Chr22	324440
834	Chr22	324654
835	Chr22	324936
836	Chr22	324939
837	Chr22	325301
838	Chr22	325401
839	Chr22	325426
840	Chr22	325464
841	Chr22	325789
842	Chr22	325796
843	Chr22	325998
844	Chr22	326385
845	Chr22	326491
846	Chr22	326727
847	Chr22	327050
848	Chr22	327437
849	Chr22	327457
850	Chr22	327659
851	Chr22	327693
852	Chr22	327749
853	Chr22	327934
854	Chr22	328024
855	Chr22	328379
856	Chr22	328521
857	Chr22	328537
858	Chr22	328541
859	Chr22	328544
860	Chr22	328551
861	Chr22	329010
862	Chr22	329303
863	Chr22	329332
864	Chr22	329428
865	Chr22	329474
866	Chr22	329604
867	Chr22	329656
868	Chr22	329662
869	Chr22	329688
870	Chr22	330254
871	Chr22	330416
872	Chr22	330718
873	Chr22	330732
874	Chr22	330734
875	Chr22	331049
876	Chr22	331301
877	Chr22	331981
878	Chr22	331983
879	Chr22	332060
880	Chr22	332069
881	Chr22	332357
882	Chr22	332362
883	Chr22	332376
884	Chr22	332584
885	Chr22	332670
886	Chr22	332976
887	Chr22	333315
888	Chr22	333713
889	Chr22	333772
890	Chr22	333800
891	Chr22	333809
892	Chr22	333813
893	Chr22	333823
894	Chr22	334212
895	Chr22	334227
896	Chr22	334251
897	Chr22	334642
898	Chr22	334644
899	Chr22	334649
900	Chr22	334708
901	Chr22	334820
902	Chr22	334875
903	Chr22	335950
904	Chr22	336372
905	Chr22	336859
906	Chr22	336912
907	Chr22	337061
908	Chr22	337198
909	Chr22	337463
910	Chr22	337670
911	Chr22	337780
912	Chr22	337816
913	Chr22	338073
914	Chr22	338083
915	Chr22	338347
916	Chr22	338376
917	Chr22	338446
918	Chr22	338555
919	Chr22	338687
920	Chr22	338749
921	Chr22	338871
922	Chr22	339142
923	Chr22	339224
924	Chr22	339244
925	Chr22	339462
926	Chr22	339820
927	Chr22	339836
928	Chr22	339858
929	Chr22	340094
930	Chr22	340161
931	Chr22	340343
932	Chr22	340375
933	Chr22	340391
934	Chr22	340538
935	Chr22	340543
936	Chr22	340625
937	Chr22	340724
938	Chr22	341196
939	Chr22	341215
940	Chr22	341525
941	Chr22	341528
942	Chr22	341556
943	Chr22	341854
944	Chr22	342057
945	Chr22	342068
946	Chr22	342171
947	Chr22	342181
948	Chr22	342220
949	Chr22	342524
950	Chr22	342555
951	Chr22	342934
952	Chr22	343075
953	Chr22	343148
954	Chr22	343206
955	Chr22	343251
956	Chr22	343275
957	Chr22	343475
958	Chr22	344145
959	Chr22	344212
960	Chr22	344314
961	Chr22	344410
962	Chr22	344412
963	Chr22	344514
964	Chr22	344788
965	Chr22	345209
966	Chr22	345634
967	Chr22	345638
968	Chr22	345751
969	Chr22	345756
970	Chr22	345796
971	Chr22	345803
972	Chr22	346205
973	Chr22	346299
974	Chr22	346527
975	Chr22	346533
976	Chr22	346624
977	Chr22	346627
978	Chr22	346705
979	Chr22	346812
980	Chr22	346930
981	Chr22	347266
982	Chr22	347275
983	Chr22	347569
984	Chr22	347685
985	Chr22	348210
986	Chr22	348459
987	Chr22	348748
988	Chr22	348796
989	Chr22	348916
990	Chr22	348918
991	Chr22	349171
992	Chr22	349625
993	Chr22	349673
994	Chr22	349990
995	Chr22	349990
996	Chr22	350139
997	Chr22	350209
998	Chr22	350751
999	Chr22	350804
1000	Chr22	350806
1001	Chr22	351105
1002	Chr22	351178
1003	Chr22	351187
1004	Chr22	351590
1005	Chr22	351591
1006	Chr22	351936
1007	Chr22	352211
1008	Chr22	352229
1009	Chr22	352395
1010	Chr22	352763
1011	Chr22	352912
1012	Chr22	353216
1013	Chr22	353234
1014	Chr22	353382
1015	Chr22	353400
1016	Chr22	353429
1017	Chr22	353490
1018	Chr22	354033
1019	Chr22	354248
1020	Chr22	354249
1021	Chr22	354255
1022	Chr22	354683
1023	Chr22	355075
1024	Chr22	355129
1025	Chr22	355303
1026	Chr22	355335
1027	Chr22	355428
1028	Chr22	355433
1029	Chr22	355573
1030	Chr22	355798
1031	Chr22	356024
1032	Chr22	356254
1033	Chr22	356267
1034	Chr22	356270
1035	Chr22	356396
1036	Chr22	356906
1037	Chr22	357086
1038	Chr22	357087
1039	Chr22	357477
1040	Chr22	358811
1041	Chr22	359221
1042	Chr22	359369
1043	Chr22	359371
1044	Chr22	359445
1045	Chr22	359536
1046	Chr22	359995
1047	Chr22	359998
1048	Chr22	360157
1049	Chr22	360437
1050	Chr22	360453
1051	Chr22	360534
1052	Chr22	360805
1053	Chr22	360833
1054	Chr22	360833
1055	Chr22	360862
1056	Chr22	360874
1057	Chr22	360963
1058	Chr22	360994
1059	Chr22	361029
1060	Chr22	361037
1061	Chr22	361257
1062	Chr22	361262
1063	Chr22	361630
1064	Chr22	361701
1065	Chr22	361774
1066	Chr22	361977
1067	Chr22	362063
1068	Chr22	362156
1069	Chr22	362289
1070	Chr22	362338
1071	Chr22	362345
1072	Chr22	362458
1073	Chr22	362470
1074	Chr22	362883
1075	Chr22	362894
1076	Chr22	363193
1077	Chr22	363295
1078	Chr22	363507
1079	Chr22	363615
1080	Chr22	363648
1081	Chr22	365202
1082	Chr22	365213
1083	Chr22	365217
1084	Chr22	365316
1085	Chr22	365429
1086	Chr22	365432
1087	Chr22	365476
1088	Chr22	365738
1089	Chr22	365741
1090	Chr22	365749
1091	Chr22	365875
1092	Chr22	365879
1093	Chr22	365883
1094	Chr22	365921
1095	Chr22	365930
1096	Chr22	366114
1097	Chr22	366515
1098	Chr22	366888
1099	Chr22	367255
1100	Chr22	367623
1101	Chr22	367626
1102	Chr22	367648
1103	Chr22	367807
1104	Chr22	367984
1105	Chr22	367996
1106	Chr22	368008
1107	Chr22	368013
1108	Chr22	368017
1109	Chr22	368261
1110	Chr22	368645
1111	Chr22	368723
1112	Chr22	368737
1113	Chr22	368827
1114	Chr22	368834
1115	Chr22	368847
1116	Chr22	368937
1117	Chr22	368975
1118	Chr22	368997
1119	Chr22	368999
1120	Chr22	369008
1121	Chr22	369009
1122	Chr22	369022
1123	Chr22	369028
1124	Chr22	369040
1125	Chr22	369094
1126	Chr22	369595
1127	Chr22	369765
1128	Chr22	370036
1129	Chr22	370614
1130	Chr22	370683
1131	Chr22	370805
1132	Chr22	370964
1133	Chr22	370966
1134	Chr22	371206
1135	Chr22	371272
1136	Chr22	371563
1137	Chr22	371726
1138	Chr22	372019
1139	Chr22	372033
1140	Chr22	372254
1141	Chr22	372408
1142	Chr22	372487
1143	Chr22	372791
1144	Chr22	373231
1145	Chr22	373290
1146	Chr22	373314
1147	Chr22	373320
1148	Chr22	373566
1149	Chr22	373588
1150	Chr22	373594
1151	Chr22	373749
1152	Chr22	373753
1153	Chr22	374523
1154	Chr22	374711
1155	Chr22	374789
1156	Chr22	375065
1157	Chr22	375070
1158	Chr22	375232
1159	Chr22	375235
1160	Chr22	375572
1161	Chr22	375813
1162	Chr22	375954
1163	Chr22	376141
1164	Chr22	376308
1165	Chr22	376690
1166	Chr22	376824
1167	Chr22	377682
1168	Chr22	377779
1169	Chr22	377982
1170	Chr22	377992
1171	Chr22	378024
1172	Chr22	378079
1173	Chr22	378304
1174	Chr22	378727
1175	Chr22	379006
1176	Chr22	379023
1177	Chr22	379258
1178	Chr22	379372
1179	Chr22	379392
1180	Chr22	379408
1181	Chr22	379473
1182	Chr22	379844
1183	Chr22	379978
1184	Chr22	380307
1185	Chr22	380308
1186	Chr22	380413
1187	Chr22	380506
1188	Chr22	380731
1189	Chr22	380783
1190	Chr22	380909
1191	Chr22	381059
1192	Chr22	381081
1193	Chr22	381242
1194	Chr22	381359
1195	Chr22	381479
1196	Chr22	381806
1197	Chr22	382059
1198	Chr22	382145
1199	Chr22	382164
1200	Chr22	382237
1201	Chr22	382299
1202	Chr22	382327
1203	Chr22	382329
1204	Chr22	382395
1205	Chr22	382483
1206	Chr22	382927
1207	Chr22	382930
1208	Chr22	382930
1209	Chr22	382949
1210	Chr22	382963
1211	Chr22	383165
1212	Chr22	383168
1213	Chr22	383174
1214	Chr22	383585
1215	Chr22	383946
1216	Chr22	384061
1217	Chr22	384627
1218	Chr22	384644
1219	Chr22	384955
1220	Chr22	385005
1221	Chr22	385061
1222	Chr22	385212
1223	Chr22	385213
1224	Chr22	385218
1225	Chr22	385251
1226	Chr22	385268
1227	Chr22	385490
1228	Chr22	385542
1229	Chr22	385709
1230	Chr22	385734
1231	Chr22	385857
1232	Chr22	385863
1233	Chr22	385953
1234	Chr22	385953
1235	Chr22	385961
1236	Chr22	386280
1237	Chr22	386321
1238	Chr22	386422
1239	Chr22	386719
1240	Chr22	386732
1241	Chr22	386750
1242	Chr22	386917
1243	Chr22	387071
1244	Chr22	387334
1245	Chr22	387339
1246	Chr22	387422
1247	Chr22	387463
1248	Chr22	387494
1249	Chr22	387514
1250	Chr22	387607
1251	Chr22	388124
1252	Chr22	388428
1253	Chr22	388785
1254	Chr22	389056
1255	Chr22	389172
1256	Chr22	389181
1257	Chr22	389184
1258	Chr22	389194
1259	Chr22	389231
1260	Chr22	389232
1261	Chr22	389277
1262	Chr22	389317
1263	Chr22	389408
1264	Chr22	389699
1265	Chr22	389704
1266	Chr22	389934
1267	Chr22	389942
1268	Chr22	389950
1269	Chr22	390042
1270	Chr22	390045
1271	Chr22	390157
1272	Chr22	390164
1273	Chr22	390168
1274	Chr22	390173
1275	Chr22	390175
1276	Chr22	390618
1277	Chr22	390885
1278	Chr22	390999
1279	Chr22	391409
1280	Chr22	391418
1281	Chr22	391782
1282	Chr22	392435
1283	Chr22	392444
1284	Chr22	392451
1285	Chr22	392835
1286	Chr22	393056
1287	Chr22	393230
1288	Chr22	393481
1289	Chr22	393575
1290	Chr22	393580
1291	Chr22	393597
1292	Chr22	393952
1293	Chr22	393967
1294	Chr22	394063
1295	Chr22	394473
1296	Chr22	394502
1297	Chr22	394576
1298	Chr22	394853
1299	Chr22	394854
1300	Chr22	394980
1301	Chr22	395242
1302	Chr22	395618
1303	Chr22	395821
1304	Chr22	395826
1305	Chr22	395840
1306	Chr22	396004
1307	Chr22	396057
1308	Chr22	396109
1309	Chr22	396380
1310	Chr22	396392
1311	Chr22	396487
1312	Chr22	396616
1313	Chr22	396969
1314	Chr22	396983
1315	Chr22	397336
1316	Chr22	397426
1317	Chr22	397433
1318	Chr22	397452
1319	Chr22	397743
1320	Chr22	397810
1321	Chr22	398190
1322	Chr22	398200
1323	Chr22	398460
1324	Chr22	398468
1325	Chr22	398505
1326	Chr22	398646
1327	Chr22	398870
1328	Chr22	398999
1329	Chr22	399163
1330	Chr22	399223
1331	Chr22	399351
1332	Chr22	399360
1333	Chr22	399391
1334	Chr22	399469
1335	Chr22	399517
1336	Chr22	399604
1337	Chr22	399832
1338	Chr22	399908
1339	Chr22	399910
1340	Chr22	400156
1341	Chr22	400270
1342	Chr22	400273
1343	Chr22	400491
1344	Chr22	400572
1345	Chr22	400600
1346	Chr22	400606
1347	Chr22	400763
1348	Chr22	400930
1349	Chr22	400947
1350	Chr22	400947
1351	Chr22	401000
1352	Chr22	401150
1353	Chr22	401152
1354	Chr22	401163
1355	Chr22	401163
1356	Chr22	401184
1357	Chr22	401332
1358	Chr22	401637
1359	Chr22	401760
1360	Chr22	401823
1361	Chr22	401829
1362	Chr22	402023
1363	Chr22	402267
1364	Chr22	402269
1365	Chr22	402303
1366	Chr22	402565
1367	Chr22	402731
1368	Chr22	402740
1369	Chr22	403260
1370	Chr22	403367
1371	Chr22	403374
1372	Chr22	403397
1373	Chr22	403440
1374	Chr22	403462
1375	Chr22	403466
1376	Chr22	403468
1377	Chr22	403505
1378	Chr22	403514
1379	Chr22	403591
1380	Chr22	403693
1381	Chr22	403696
1382	Chr22	403702
1383	Chr22	403711
1384	Chr22	404215
1385	Chr22	404503
1386	Chr22	404589
1387	Chr22	404592
1388	Chr22	404861
1389	Chr22	404884
1390	Chr22	404892
1391	Chr22	405079
1392	Chr22	405347
1393	Chr22	405465
1394	Chr22	405720
1395	Chr22	405897
1396	Chr22	406146
1397	Chr22	406296
1398	Chr22	406711
1399	Chr22	406713
1400	Chr22	406877
1401	Chr22	406885
1402	Chr22	407173
1403	Chr22	407244
1404	Chr22	407252
1405	Chr22	407352
1406	Chr22	407693
1407	Chr22	407699
1408	Chr22	407709
1409	Chr22	407714
1410	Chr22	407738
1411	Chr22	408123
1412	Chr22	408452
1413	Chr22	408523
1414	Chr22	408543
1415	Chr22	408552
1416	Chr22	408791
1417	Chr22	408892
1418	Chr22	408905
1419	Chr22	409160
1420	Chr22	409302
1421	Chr22	409384
1422	Chr22	409437
1423	Chr22	409446
1424	Chr22	409828
1425	Chr22	409873
1426	Chr22	409893
1427	Chr22	409924
1428	Chr22	409934
1429	Chr22	410145
1430	Chr22	410503
1431	Chr22	410578
1432	Chr22	410713
1433	Chr22	410774
1434	Chr22	410935
1435	Chr22	411279
1436	Chr22	411446
1437	Chr22	411446
1438	Chr22	411447
1439	Chr22	411546
1440	Chr22	411579
1441	Chr22	411678
1442	Chr22	411679
1443	Chr22	411805
1444	Chr22	411808
1445	Chr22	411952
1446	Chr22	412219
1447	Chr22	412357
1448	Chr22	412382
1449	Chr22	412757
1450	Chr22	413048
1451	Chr22	413087
1452	Chr22	413169
1453	Chr22	413343
1454	Chr22	413597
1455	Chr22	413884
1456	Chr22	414078
1457	Chr22	414098
1458	Chr22	414314
1459	Chr22	414317
1460	Chr22	414326
1461	Chr22	414369
1462	Chr22	414426
1463	Chr22	414577
1464	Chr22	414656
1465	Chr22	415098
1466	Chr22	415125
1467	Chr22	415152
1468	Chr22	415165
1469	Chr22	415213
1470	Chr22	415306
1471	Chr22	415370
1472	Chr22	415729
1473	Chr22	415737
1474	Chr22	415767
1475	Chr22	415967
1476	Chr22	415969
1477	Chr22	416014
1478	Chr22	416198
1479	Chr22	416207
1480	Chr22	416362
1481	Chr22	416405
1482	Chr22	416447
1483	Chr22	416452
1484	Chr22	416471
1485	Chr22	416618
1486	Chr22	416901
1487	Chr22	417178
1488	Chr22	417223
1489	Chr22	417303
1490	Chr22	417391
1491	Chr22	417490
1492	Chr22	417495
1493	Chr22	417650
1494	Chr22	417672
1495	Chr22	417672
1496	Chr22	417721
1497	Chr22	417935
1498	Chr22	417947
1499	Chr22	418137
1500	Chr22	418159
1501	Chr22	418169
1502	Chr22	418171
1503	Chr22	418273
1504	Chr22	418279
1505	Chr22	418279
1506	Chr22	418499
1507	Chr22	418505
1508	Chr22	418745
1509	Chr22	418883
1510	Chr22	418887
1511	Chr22	418925
1512	Chr22	418945
1513	Chr22	418986
1514	Chr22	419296
1515	Chr22	419297
1516	Chr22	419300
1517	Chr22	419344
1518	Chr22	419364
1519	Chr22	419614
1520	Chr22	419665
1521	Chr22	419996
1522	Chr22	420208
1523	Chr22	420210
1524	Chr22	420485
1525	Chr22	420488
1526	Chr22	420797
1527	Chr22	420837
1528	Chr22	421227
1529	Chr22	421228
1530	Chr22	421228
1531	Chr22	421359
1532	Chr22	421360
1533	Chr22	421472
1534	Chr22	421754
1535	Chr22	421760
1536	Chr22	421859
1537	Chr22	422177
1538	Chr22	422374
1539	Chr22	422578
1540	Chr22	422699
1541	Chr22	422700
1542	Chr22	422818
1543	Chr22	423443
1544	Chr22	423584
1545	Chr22	423671
1546	Chr22	423688
1547	Chr22	423701
1548	Chr22	423715
1549	Chr22	423719
1550	Chr22	423726
1551	Chr22	423788
1552	Chr22	423790
1553	Chr22	423966
1554	Chr22	423989
1555	Chr22	423990
1556	Chr22	423995
1557	Chr22	424168
1558	Chr22	424855
1559	Chr22	424865
1560	Chr22	424954
1561	Chr22	424958
1562	Chr22	424985
1563	Chr22	425262
1564	Chr22	425271
1565	Chr22	425318
1566	Chr22	425693
1567	Chr22	426134
1568	Chr22	426378
1569	Chr22	426411
1570	Chr22	426412
1571	Chr22	426590
1572	Chr22	426737
1573	Chr22	426767
1574	Chr22	426790
1575	Chr22	426792
1576	Chr22	426918
1577	Chr22	426965
1578	Chr22	427202
1579	Chr22	427209
1580	Chr22	427337
1581	Chr22	427348
1582	Chr22	427359
1583	Chr22	427584
1584	Chr22	427762
1585	Chr22	427831
1586	Chr22	427833
1587	Chr22	427943
1588	Chr22	428089
1589	Chr22	428093
1590	Chr22	428245
1591	Chr22	428276
1592	Chr22	428294
1593	Chr22	428310
1594	Chr22	428474
1595	Chr22	428537
1596	Chr22	428621
1597	Chr22	428710
1598	Chr22	428711
1599	Chr22	428742
1600	Chr22	428990
1601	Chr22	429005
1602	Chr22	429009
1603	Chr22	429250
1604	Chr22	429353
1605	Chr22	429397
1606	Chr22	429404
1607	Chr22	429527
1608	Chr22	429791
1609	Chr22	429799
1610	Chr22	429801
1611	Chr22	429807
1612	Chr22	430296
1613	Chr22	430307
1614	Chr22	430323
1615	Chr22	430498
1616	Chr22	430537
1617	Chr22	430574
1618	Chr22	430693
1619	Chr22	430839
1620	Chr22	431107
1621	Chr22	431417
1622	Chr22	431606
1623	Chr22	431693
1624	Chr22	431704
1625	Chr22	431730
1626	Chr22	431890
1627	Chr22	431929
1628	Chr22	432017
1629	Chr22	432033
1630	Chr22	432036
1631	Chr22	432041
1632	Chr22	432041
1633	Chr22	432061
1634	Chr22	432308
1635	Chr22	432386
1636	Chr22	432524
1637	Chr22	432622
1638	Chr22	433129
1639	Chr22	433522
1640	Chr22	433697
1641	Chr22	433699
1642	Chr22	434058
1643	Chr22	434060
1644	Chr22	434279
1645	Chr22	434351
1646	Chr22	434446
1647	Chr22	434627
1648	Chr22	434880
1649	Chr22	435052
1650	Chr22	435057
1651	Chr22	435064
1652	Chr22	435485
1653	Chr22	435488
1654	Chr22	435491
1655	Chr22	435739
1656	Chr22	435767
1657	Chr22	435880
1658	Chr22	435888
1659	Chr22	435906
1660	Chr22	435914
1661	Chr22	435926
1662	Chr22	435943
1663	Chr22	436008
1664	Chr22	436042
1665	Chr22	436090
1666	Chr22	436095
1667	Chr22	436141
1668	Chr22	436173
1669	Chr22	436180
1670	Chr22	436471
1671	Chr22	436549
1672	Chr22	436559
1673	Chr22	436660
1674	Chr22	436876
1675	Chr22	436882
1676	Chr22	437103
1677	Chr22	437104
1678	Chr22	437174
1679	Chr22	437243
1680	Chr22	437501
1681	Chr22	437586
1682	Chr22	437944
1683	Chr22	437953
1684	Chr22	437955
1685	Chr22	437959
1686	Chr22	437975
1687	Chr22	437997
1688	Chr22	437999
1689	Chr22	438054
1690	Chr22	438422
1691	Chr22	438707
1692	Chr22	438876
1693	Chr22	438881
1694	Chr22	439112
1695	Chr22	439354
1696	Chr22	439387
1697	Chr22	439389
1698	Chr22	439657
1699	Chr22	439697
1700	Chr22	440018
1701	Chr22	440040
1702	Chr22	440057
1703	Chr22	440076
1704	Chr22	440151
1705	Chr22	440198
1706	Chr22	440218
1707	Chr22	440290
1708	Chr22	440326
1709	Chr22	440379
1710	Chr22	440417
1711	Chr22	440418
1712	Chr22	440422
1713	Chr22	440425
1714	Chr22	440744
1715	Chr22	440898
1716	Chr22	440914
1717	Chr22	440916
1718	Chr22	440922
1719	Chr22	441110
1720	Chr22	441249
1721	Chr22	441328
1722	Chr22	441432
1723	Chr22	441448
1724	Chr22	441726
1725	Chr22	441761
1726	Chr22	441766
1727	Chr22	441769
1728	Chr22	441771
1729	Chr22	441775
1730	Chr22	441778
1731	Chr22	441783
1732	Chr22	441927
1733	Chr22	442052
1734	Chr22	442064
1735	Chr22	442091
1736	Chr22	442101
1737	Chr22	442151
1738	Chr22	442230
1739	Chr22	442669
1740	Chr22	442682
1741	Chr22	442710
1742	Chr22	443018
1743	Chr22	443131
1744	Chr22	443299
1745	Chr22	443301
1746	Chr22	443302
1747	Chr22	443483
1748	Chr22	443555
1749	Chr22	443603
1750	Chr22	443647
1751	Chr22	443924
1752	Chr22	443948
1753	Chr22	444038
1754	Chr22	444087
1755	Chr22	444093
1756	Chr22	444201
1757	Chr22	444373
1758	Chr22	444434
1759	Chr22	444622
1760	Chr22	444826
1761	Chr22	444926
1762	Chr22	444987
1763	Chr22	444990
1764	Chr22	445701
1765	Chr22	445701
1766	Chr22	446193
1767	Chr22	446202
1768	Chr22	446213
1769	Chr22	446217
1770	Chr22	446426
1771	Chr22	446786
1772	Chr22	446787
1773	Chr22	447219
1774	Chr22	447305
1775	Chr22	447585
1776	Chr22	447766
1777	Chr22	447773
1778	Chr22	447777
1779	Chr22	447780
1780	Chr22	447928
1781	Chr22	447947
1782	Chr22	448173
1783	Chr22	448298
1784	Chr22	448583
1785	Chr22	448593
1786	Chr22	448595
1787	Chr22	448618
1788	Chr22	448657
1789	Chr22	448865
1790	Chr22	448992
1791	Chr22	449015
1792	Chr22	449060
1793	Chr22	449276
1794	Chr22	449361
1795	Chr22	449781
1796	Chr22	449850
1797	Chr22	449942
1798	Chr22	450284
1799	Chr22	450531
1800	Chr22	451028
1801	Chr22	451031
1802	Chr22	451138
1803	Chr22	451138
1804	Chr22	451150
1805	Chr22	451344
1806	Chr22	451528
1807	Chr22	451560
1808	Chr22	451573
1809	Chr22	451617
1810	Chr22	451643
1811	Chr22	451648
1812	Chr22	451671
1813	Chr22	451672
1814	Chr22	451681
1815	Chr22	451988
1816	Chr22	452184
1817	Chr22	452204
1818	Chr22	452288
1819	Chr22	452370
1820	Chr22	452402
1821	Chr22	452436
1822	Chr22	452518
1823	Chr22	452520
1824	Chr22	452573
1825	Chr22	452576
1826	Chr22	452706
1827	Chr22	452940
1828	Chr22	453037
1829	Chr22	453037
1830	Chr22	453176
1831	Chr22	453872
1832	Chr22	453925
1833	Chr22	453927
1834	Chr22	453927
1835	Chr22	453932
1836	Chr22	453957
1837	Chr22	454000
1838	Chr22	454176
1839	Chr22	454217
1840	Chr22	454217
1841	Chr22	454238
1842	Chr22	454255
1843	Chr22	454270
1844	Chr22	454286
1845	Chr22	454477
1846	Chr22	454545
1847	Chr22	454751
1848	Chr22	455105
1849	Chr22	455109
1850	Chr22	455115
1851	Chr22	455119
1852	Chr22	455127
1853	Chr22	455131
1854	Chr22	455204
1855	Chr22	455207
1856	Chr22	455331
1857	Chr22	455652
1858	Chr22	456117
1859	Chr22	456130
1860	Chr22	456132
1861	Chr22	456135
1862	Chr22	456139
1863	Chr22	456157
1864	Chr22	456655
1865	Chr22	456692
1866	Chr22	456724
1867	Chr22	456740
1868	Chr22	456916
1869	Chr22	457054
1870	Chr22	457058
1871	Chr22	457065
1872	Chr22	457070
1873	Chr22	457184
1874	Chr22	457324
1875	Chr22	457343
1876	Chr22	457534
1877	Chr22	457837
1878	Chr22	458257
1879	Chr22	458296
1880	Chr22	458301
1881	Chr22	458306
1882	Chr22	458310
1883	Chr22	458314
1884	Chr22	458316
1885	Chr22	458589
1886	Chr22	458602
1887	Chr22	458665
1888	Chr22	458861
1889	Chr22	458915
1890	Chr22	458992
1891	Chr22	458996
1892	Chr22	459070
1893	Chr22	459076
1894	Chr22	459245
1895	Chr22	459256
1896	Chr22	459257
1897	Chr22	459275
1898	Chr22	459343
1899	Chr22	459468
1900	Chr22	459505
1901	Chr22	459760
1902	Chr22	459763
1903	Chr22	459767
1904	Chr22	459819
1905	Chr22	460010
1906	Chr22	460012
1907	Chr22	460014
1908	Chr22	460015
1909	Chr22	460343
1910	Chr22	460360
1911	Chr22	460468
1912	Chr22	460729
1913	Chr22	460970
1914	Chr22	460972
1915	Chr22	461456
1916	Chr22	461461
1917	Chr22	461494
1918	Chr22	461503
1919	Chr22	461577
1920	Chr22	461597
1921	Chr22	461756
1922	Chr22	461760
1923	Chr22	461793
1924	Chr22	462154
1925	Chr22	462325
1926	Chr22	462335
1927	Chr22	462467
1928	Chr22	462500
1929	Chr22	462584
1930	Chr22	462611
1931	Chr22	462837
1932	Chr22	462868
1933	Chr22	462875
1934	Chr22	463044
1935	Chr22	463330
1936	Chr22	463515
1937	Chr22	463626
1938	Chr22	463639
1939	Chr22	463924
1940	Chr22	463953
1941	Chr22	464149
1942	Chr22	464191
1943	Chr22	464220
1944	Chr22	464426
1945	Chr22	464449
1946	Chr22	464495
1947	Chr22	464498
1948	Chr22	464502
1949	Chr22	464548
1950	Chr22	464653
1951	Chr22	464667
1952	Chr22	465167
1953	Chr22	465433
1954	Chr22	465651
1955	Chr22	465678
1956	Chr22	465782
1957	Chr22	465951
1958	Chr22	465995
1959	Chr22	465996
1960	Chr22	466107
1961	Chr22	466117
1962	Chr22	466120
1963	Chr22	466123
1964	Chr22	466126
1965	Chr22	466286
1966	Chr22	466306
1967	Chr22	466346
1968	Chr22	466362
1969	Chr22	466510
1970	Chr22	467010
1971	Chr22	467019
1972	Chr22	467071
1973	Chr22	467186
1974	Chr22	467466
1975	Chr22	467478
1976	Chr22	467589
1977	Chr22	467776
1978	Chr22	467778
1979	Chr22	467779
1980	Chr22	467864
1981	Chr22	467996
1982	Chr22	468016
1983	Chr22	468022
1984	Chr22	468038
1985	Chr22	468044
1986	Chr22	468051
1987	Chr22	468238
1988	Chr22	468240
1989	Chr22	468518
1990	Chr22	468581
1991	Chr22	468602
1992	Chr22	468731
1993	Chr22	468731
1994	Chr22	468754
1995	Chr22	468840
1996	Chr22	468857
1997	Chr22	468866
1998	Chr22	468898
1999	Chr22	469002
[truncated: 134,753 more rows]
