# Supplementary material for: Thousands of Qatari genomes inform human migration history and improve imputation of Arab haplotypes
Source: Nat Commun. 2021 Oct 12;12:5929. doi: 10.1038/s41467-021-25287-y (PMC8511259; doi:10.1038/s41467-021-25287-y)
Supplement: Supplementary file 5 — Source Data [file 41467_2021_25287_MOESM5_ESM.zip › Source_data_Figure7/7c_bottom_AF 0.5-1.csv]

Panel	Rsq
HAPMAP2	0.50103
HAPMAP2	0.50147
HAPMAP2	0.50195
HAPMAP2	0.5083
HAPMAP2	0.50871
HAPMAP2	0.51239
HAPMAP2	0.51473
HAPMAP2	0.52404
HAPMAP2	0.52456
HAPMAP2	0.52498
HAPMAP2	0.52635
HAPMAP2	0.52938
HAPMAP2	0.53698
HAPMAP2	0.53808
HAPMAP2	0.53823
HAPMAP2	0.53962
HAPMAP2	0.53985
HAPMAP2	0.53996
HAPMAP2	0.54505
HAPMAP2	0.54527
HAPMAP2	0.54657
HAPMAP2	0.54992
HAPMAP2	0.55546
HAPMAP2	0.55712
HAPMAP2	0.56107
HAPMAP2	0.57156
HAPMAP2	0.57486
HAPMAP2	0.57805
HAPMAP2	0.57891
HAPMAP2	0.58445
HAPMAP2	0.585
HAPMAP2	0.58791
HAPMAP2	0.59342
HAPMAP2	0.59503
HAPMAP2	0.60006
HAPMAP2	0.6056
HAPMAP2	0.60577
HAPMAP2	0.61068
HAPMAP2	0.61091
HAPMAP2	0.61243
HAPMAP2	0.61355
HAPMAP2	0.61679
HAPMAP2	0.61768
HAPMAP2	0.61937
HAPMAP2	0.62048
HAPMAP2	0.62077
HAPMAP2	0.6222
HAPMAP2	0.62268
HAPMAP2	0.63862
HAPMAP2	0.6407
HAPMAP2	0.64763
HAPMAP2	0.65264
HAPMAP2	0.65282
HAPMAP2	0.65542
HAPMAP2	0.65713
HAPMAP2	0.66428
HAPMAP2	0.66702
HAPMAP2	0.66841
HAPMAP2	0.67173
HAPMAP2	0.67385
HAPMAP2	0.67487
HAPMAP2	0.67687
HAPMAP2	0.68799
HAPMAP2	0.69056
HAPMAP2	0.69425
HAPMAP2	0.70956
HAPMAP2	0.71253
HAPMAP2	0.71254
HAPMAP2	0.7193
HAPMAP2	0.72311
HAPMAP2	0.72967
HAPMAP2	0.73118
HAPMAP2	0.73349
HAPMAP2	0.73942
HAPMAP2	0.74288
HAPMAP2	0.74996
HAPMAP2	0.75034
HAPMAP2	0.75424
HAPMAP2	0.75666
HAPMAP2	0.75719
HAPMAP2	0.7714
HAPMAP2	0.78081
HAPMAP2	0.78133
HAPMAP2	0.7851
HAPMAP2	0.7853
HAPMAP2	0.79187
HAPMAP2	0.79645
HAPMAP2	0.79863
HAPMAP2	0.80525
HAPMAP2	0.81111
HAPMAP2	0.82404
HAPMAP2	0.82467
HAPMAP2	0.82667
HAPMAP2	0.82763
HAPMAP2	0.82798
HAPMAP2	0.83005
HAPMAP2	0.83578
HAPMAP2	0.8377
HAPMAP2	0.84681
HAPMAP2	0.85191
HAPMAP2	0.85959
HAPMAP2	0.8668
HAPMAP2	0.87379
HAPMAP2	0.88323
HAPMAP2	0.9015
HAPMAP2	0.90564
HAPMAP2	0.90979
HAPMAP2	0.91475
HAPMAP2	0.96928
HAPMAP2	0.97756
HAPMAP2	0.97949
HAPMAP2	0.98361
CAAPA	0.5
CAAPA	0.50005
CAAPA	0.50015
CAAPA	0.50019
CAAPA	0.50034
CAAPA	0.50036
CAAPA	0.50037
CAAPA	0.50041
CAAPA	0.50043
CAAPA	0.50046
CAAPA	0.50048
CAAPA	0.5005
CAAPA	0.5005
CAAPA	0.50058
CAAPA	0.5007
CAAPA	0.50071
CAAPA	0.50072
CAAPA	0.50073
CAAPA	0.50074
CAAPA	0.50074
CAAPA	0.50079
CAAPA	0.50082
CAAPA	0.50082
CAAPA	0.50083
CAAPA	0.50084
CAAPA	0.50085
CAAPA	0.50085
CAAPA	0.50086
CAAPA	0.50087
CAAPA	0.50096
CAAPA	0.50101
CAAPA	0.50102
CAAPA	0.50103
CAAPA	0.50105
CAAPA	0.50106
CAAPA	0.50108
CAAPA	0.50109
CAAPA	0.5011
CAAPA	0.50114
CAAPA	0.50115
CAAPA	0.50121
CAAPA	0.50125
CAAPA	0.50128
CAAPA	0.50132
CAAPA	0.50137
CAAPA	0.50138
CAAPA	0.50143
CAAPA	0.50143
CAAPA	0.50145
CAAPA	0.50147
CAAPA	0.50156
CAAPA	0.50159
CAAPA	0.50164
CAAPA	0.50167
CAAPA	0.50169
CAAPA	0.50175
CAAPA	0.50176
CAAPA	0.50187
CAAPA	0.50187
CAAPA	0.50188
CAAPA	0.50189
CAAPA	0.50189
CAAPA	0.50194
CAAPA	0.50195
CAAPA	0.50201
CAAPA	0.50208
CAAPA	0.50209
CAAPA	0.50214
CAAPA	0.5022
CAAPA	0.50222
CAAPA	0.50223
CAAPA	0.50224
CAAPA	0.5023
CAAPA	0.50231
CAAPA	0.50236
CAAPA	0.50236
CAAPA	0.50242
CAAPA	0.50243
CAAPA	0.5025
CAAPA	0.50255
CAAPA	0.50261
CAAPA	0.5027
CAAPA	0.50274
CAAPA	0.50274
CAAPA	0.50279
CAAPA	0.50282
CAAPA	0.50287
CAAPA	0.50287
CAAPA	0.50287
CAAPA	0.50298
CAAPA	0.50306
CAAPA	0.50306
CAAPA	0.50308
CAAPA	0.5031
CAAPA	0.50313
CAAPA	0.5032
CAAPA	0.50321
CAAPA	0.50323
CAAPA	0.50327
CAAPA	0.5034
CAAPA	0.50344
CAAPA	0.50344
CAAPA	0.50344
CAAPA	0.50347
CAAPA	0.5035
CAAPA	0.50361
CAAPA	0.50362
CAAPA	0.50364
CAAPA	0.50366
CAAPA	0.50368
CAAPA	0.5037
CAAPA	0.50379
CAAPA	0.50385
CAAPA	0.50389
CAAPA	0.50389
CAAPA	0.50391
CAAPA	0.50392
CAAPA	0.50397
CAAPA	0.50399
CAAPA	0.50404
CAAPA	0.50407
CAAPA	0.5041
CAAPA	0.5041
CAAPA	0.50412
CAAPA	0.50416
CAAPA	0.50419
CAAPA	0.50422
CAAPA	0.50426
CAAPA	0.50426
CAAPA	0.50427
CAAPA	0.50428
CAAPA	0.50437
CAAPA	0.5044
CAAPA	0.5044
CAAPA	0.5044
CAAPA	0.50441
CAAPA	0.50442
CAAPA	0.50445
CAAPA	0.50448
CAAPA	0.50449
CAAPA	0.5045
CAAPA	0.50451
CAAPA	0.50453
CAAPA	0.50454
CAAPA	0.50455
CAAPA	0.50459
CAAPA	0.50464
CAAPA	0.50469
CAAPA	0.50474
CAAPA	0.50475
CAAPA	0.5048
CAAPA	0.50483
CAAPA	0.50498
CAAPA	0.50499
CAAPA	0.505
CAAPA	0.505
CAAPA	0.50513
CAAPA	0.50523
CAAPA	0.50529
CAAPA	0.50535
CAAPA	0.5054
CAAPA	0.50545
CAAPA	0.50548
CAAPA	0.50549
CAAPA	0.50552
CAAPA	0.50565
CAAPA	0.50566
CAAPA	0.50566
CAAPA	0.50572
CAAPA	0.50577
CAAPA	0.5058
CAAPA	0.50582
CAAPA	0.50585
CAAPA	0.50585
CAAPA	0.50586
CAAPA	0.50588
CAAPA	0.50593
CAAPA	0.50597
CAAPA	0.50601
CAAPA	0.50618
CAAPA	0.5062
CAAPA	0.50621
CAAPA	0.50624
CAAPA	0.50625
CAAPA	0.50626
CAAPA	0.5063
CAAPA	0.50633
CAAPA	0.5064
CAAPA	0.50642
CAAPA	0.50646
CAAPA	0.50648
CAAPA	0.50652
CAAPA	0.50653
CAAPA	0.50653
CAAPA	0.50654
CAAPA	0.50656
CAAPA	0.50657
CAAPA	0.5066
CAAPA	0.50665
CAAPA	0.50666
CAAPA	0.50671
CAAPA	0.50674
CAAPA	0.5068
CAAPA	0.50686
CAAPA	0.50688
CAAPA	0.50689
CAAPA	0.50694
CAAPA	0.50711
CAAPA	0.50713
CAAPA	0.50719
CAAPA	0.50723
CAAPA	0.50728
CAAPA	0.50731
CAAPA	0.50733
CAAPA	0.50735
CAAPA	0.50737
CAAPA	0.50737
CAAPA	0.50738
CAAPA	0.50743
CAAPA	0.50745
CAAPA	0.50747
CAAPA	0.50754
CAAPA	0.50755
CAAPA	0.50756
CAAPA	0.50757
CAAPA	0.50759
CAAPA	0.50764
CAAPA	0.50765
CAAPA	0.50774
CAAPA	0.50777
CAAPA	0.50781
CAAPA	0.50781
CAAPA	0.50782
CAAPA	0.50788
CAAPA	0.50789
CAAPA	0.50789
CAAPA	0.5079
CAAPA	0.50797
CAAPA	0.5081
CAAPA	0.50811
CAAPA	0.50812
CAAPA	0.50815
CAAPA	0.50822
CAAPA	0.50824
CAAPA	0.50828
CAAPA	0.50829
CAAPA	0.50832
CAAPA	0.50832
CAAPA	0.50835
CAAPA	0.50838
CAAPA	0.50839
CAAPA	0.5084
CAAPA	0.50844
CAAPA	0.50846
CAAPA	0.50847
CAAPA	0.5085
CAAPA	0.50858
CAAPA	0.50864
CAAPA	0.50865
CAAPA	0.50867
CAAPA	0.50868
CAAPA	0.5088
CAAPA	0.50885
CAAPA	0.50887
CAAPA	0.50888
CAAPA	0.50888
CAAPA	0.50889
CAAPA	0.50894
CAAPA	0.50898
CAAPA	0.50908
CAAPA	0.50912
CAAPA	0.50913
CAAPA	0.50915
CAAPA	0.50917
CAAPA	0.50922
CAAPA	0.50923
CAAPA	0.50929
CAAPA	0.50929
CAAPA	0.5093
CAAPA	0.50943
CAAPA	0.50948
CAAPA	0.50951
CAAPA	0.50954
CAAPA	0.5096
CAAPA	0.50961
CAAPA	0.5097
CAAPA	0.50972
CAAPA	0.50974
CAAPA	0.50977
CAAPA	0.50978
CAAPA	0.51002
CAAPA	0.51002
CAAPA	0.51005
CAAPA	0.51008
CAAPA	0.51013
CAAPA	0.51015
CAAPA	0.51018
CAAPA	0.51022
CAAPA	0.51028
CAAPA	0.51035
CAAPA	0.51037
CAAPA	0.51038
CAAPA	0.51042
CAAPA	0.51042
CAAPA	0.51045
CAAPA	0.51049
CAAPA	0.51049
CAAPA	0.51054
CAAPA	0.51056
CAAPA	0.51065
CAAPA	0.51074
CAAPA	0.51076
CAAPA	0.51083
CAAPA	0.51083
CAAPA	0.51087
CAAPA	0.51095
CAAPA	0.51109
CAAPA	0.5111
CAAPA	0.51115
CAAPA	0.51116
CAAPA	0.51123
CAAPA	0.51127
CAAPA	0.51127
CAAPA	0.51134
CAAPA	0.51138
CAAPA	0.51139
CAAPA	0.51142
CAAPA	0.51142
CAAPA	0.51143
CAAPA	0.51148
CAAPA	0.51149
CAAPA	0.51153
CAAPA	0.51155
CAAPA	0.51158
CAAPA	0.51158
CAAPA	0.51171
CAAPA	0.51173
CAAPA	0.51175
CAAPA	0.51176
CAAPA	0.51177
CAAPA	0.5118
CAAPA	0.51182
CAAPA	0.51187
CAAPA	0.51191
CAAPA	0.51201
CAAPA	0.51205
CAAPA	0.51206
CAAPA	0.51209
CAAPA	0.51219
CAAPA	0.51221
CAAPA	0.51225
CAAPA	0.51225
CAAPA	0.51227
CAAPA	0.51228
CAAPA	0.5123
CAAPA	0.51231
CAAPA	0.51231
CAAPA	0.51232
CAAPA	0.51233
CAAPA	0.51235
CAAPA	0.51241
CAAPA	0.51242
CAAPA	0.5125
CAAPA	0.51254
CAAPA	0.51264
CAAPA	0.51266
CAAPA	0.5127
CAAPA	0.51271
CAAPA	0.51282
CAAPA	0.51284
CAAPA	0.51285
CAAPA	0.51286
CAAPA	0.51287
CAAPA	0.5129
CAAPA	0.51291
CAAPA	0.51292
CAAPA	0.51292
CAAPA	0.51293
CAAPA	0.51298
CAAPA	0.51299
CAAPA	0.513
CAAPA	0.51301
CAAPA	0.51305
CAAPA	0.51306
CAAPA	0.51311
CAAPA	0.51312
CAAPA	0.51316
CAAPA	0.5132
CAAPA	0.5132
CAAPA	0.51326
CAAPA	0.51326
CAAPA	0.51332
CAAPA	0.51333
CAAPA	0.51334
CAAPA	0.51335
CAAPA	0.51336
CAAPA	0.51339
CAAPA	0.51346
CAAPA	0.51355
CAAPA	0.51362
CAAPA	0.51364
CAAPA	0.51369
CAAPA	0.51371
CAAPA	0.5138
CAAPA	0.51381
CAAPA	0.51382
CAAPA	0.51391
CAAPA	0.51403
CAAPA	0.51403
CAAPA	0.51406
CAAPA	0.51407
CAAPA	0.51407
CAAPA	0.51408
CAAPA	0.51409
CAAPA	0.51411
CAAPA	0.51413
CAAPA	0.51416
CAAPA	0.51416
CAAPA	0.51417
CAAPA	0.51418
CAAPA	0.51424
CAAPA	0.51427
CAAPA	0.51436
CAAPA	0.51438
CAAPA	0.5144
CAAPA	0.51441
CAAPA	0.51444
CAAPA	0.51449
CAAPA	0.51454
CAAPA	0.51456
CAAPA	0.51459
CAAPA	0.51461
CAAPA	0.51464
CAAPA	0.51465
CAAPA	0.51465
CAAPA	0.51469
CAAPA	0.51473
CAAPA	0.51474
CAAPA	0.51477
CAAPA	0.51478
CAAPA	0.51478
CAAPA	0.5148
CAAPA	0.5149
CAAPA	0.51498
CAAPA	0.51499
CAAPA	0.51512
CAAPA	0.51513
CAAPA	0.51513
CAAPA	0.51517
CAAPA	0.51517
CAAPA	0.51519
CAAPA	0.5152
CAAPA	0.51523
CAAPA	0.51533
CAAPA	0.51534
CAAPA	0.51535
CAAPA	0.51536
CAAPA	0.51537
CAAPA	0.51537
CAAPA	0.51539
CAAPA	0.51539
CAAPA	0.5154
CAAPA	0.5154
CAAPA	0.51541
CAAPA	0.51541
CAAPA	0.51546
CAAPA	0.51551
CAAPA	0.51558
CAAPA	0.5156
CAAPA	0.5156
CAAPA	0.51573
CAAPA	0.51577
CAAPA	0.51586
CAAPA	0.51591
CAAPA	0.51592
CAAPA	0.51607
CAAPA	0.51608
CAAPA	0.51612
CAAPA	0.51612
CAAPA	0.51614
CAAPA	0.51616
CAAPA	0.51618
CAAPA	0.51619
CAAPA	0.51619
CAAPA	0.51622
CAAPA	0.5163
CAAPA	0.51633
CAAPA	0.51635
CAAPA	0.51637
CAAPA	0.51652
CAAPA	0.51652
CAAPA	0.51654
CAAPA	0.51657
CAAPA	0.51662
CAAPA	0.51667
CAAPA	0.51669
CAAPA	0.5167
CAAPA	0.51671
CAAPA	0.51672
CAAPA	0.51681
CAAPA	0.51683
CAAPA	0.51684
CAAPA	0.51688
CAAPA	0.51708
CAAPA	0.51709
CAAPA	0.51709
CAAPA	0.51715
CAAPA	0.51717
CAAPA	0.51717
CAAPA	0.51718
CAAPA	0.51722
CAAPA	0.51725
CAAPA	0.51726
CAAPA	0.51731
CAAPA	0.51735
CAAPA	0.51736
CAAPA	0.51739
CAAPA	0.51741
CAAPA	0.51745
CAAPA	0.51762
CAAPA	0.51774
CAAPA	0.51775
CAAPA	0.51778
CAAPA	0.51779
CAAPA	0.51783
CAAPA	0.51785
CAAPA	0.51787
CAAPA	0.51793
CAAPA	0.518
CAAPA	0.51808
CAAPA	0.51809
CAAPA	0.51811
CAAPA	0.51815
CAAPA	0.51819
CAAPA	0.51823
CAAPA	0.51823
CAAPA	0.51823
CAAPA	0.51827
CAAPA	0.51827
CAAPA	0.51841
CAAPA	0.51846
CAAPA	0.51851
CAAPA	0.51855
CAAPA	0.51862
CAAPA	0.51864
CAAPA	0.51867
CAAPA	0.51876
CAAPA	0.51881
CAAPA	0.51882
CAAPA	0.51882
CAAPA	0.51891
CAAPA	0.51891
CAAPA	0.51894
CAAPA	0.51895
CAAPA	0.51896
CAAPA	0.51897
CAAPA	0.51901
CAAPA	0.51903
CAAPA	0.51906
CAAPA	0.51907
CAAPA	0.5191
CAAPA	0.51911
CAAPA	0.51914
CAAPA	0.51914
CAAPA	0.51916
CAAPA	0.51916
CAAPA	0.51917
CAAPA	0.51917
CAAPA	0.51918
CAAPA	0.51927
CAAPA	0.51928
CAAPA	0.51936
CAAPA	0.5194
CAAPA	0.51946
CAAPA	0.51946
CAAPA	0.51946
CAAPA	0.51948
CAAPA	0.51953
CAAPA	0.51958
CAAPA	0.51958
CAAPA	0.51959
CAAPA	0.51963
CAAPA	0.51971
CAAPA	0.51972
CAAPA	0.51973
CAAPA	0.51976
CAAPA	0.51981
CAAPA	0.51985
CAAPA	0.51992
CAAPA	0.51993
CAAPA	0.51994
CAAPA	0.51997
CAAPA	0.51999
CAAPA	0.52005
CAAPA	0.52005
CAAPA	0.52005
CAAPA	0.52009
CAAPA	0.52014
CAAPA	0.52014
CAAPA	0.52016
CAAPA	0.52017
CAAPA	0.5202
CAAPA	0.5202
CAAPA	0.52025
CAAPA	0.52032
CAAPA	0.52035
CAAPA	0.52035
CAAPA	0.52038
CAAPA	0.52043
CAAPA	0.52049
CAAPA	0.52059
CAAPA	0.52059
CAAPA	0.5206
CAAPA	0.52061
CAAPA	0.52061
CAAPA	0.52061
CAAPA	0.52068
CAAPA	0.5207
CAAPA	0.52072
CAAPA	0.52075
CAAPA	0.52083
CAAPA	0.52089
CAAPA	0.52089
CAAPA	0.52092
CAAPA	0.52094
CAAPA	0.52108
CAAPA	0.52117
CAAPA	0.5212
CAAPA	0.52128
CAAPA	0.52132
CAAPA	0.52132
CAAPA	0.52137
CAAPA	0.52141
CAAPA	0.52145
CAAPA	0.52145
CAAPA	0.52146
CAAPA	0.52152
CAAPA	0.52157
CAAPA	0.52158
CAAPA	0.52159
CAAPA	0.52159
CAAPA	0.52166
CAAPA	0.52167
CAAPA	0.52171
CAAPA	0.52173
CAAPA	0.52174
CAAPA	0.52176
CAAPA	0.52178
CAAPA	0.52178
CAAPA	0.52188
CAAPA	0.52195
CAAPA	0.52199
CAAPA	0.52201
CAAPA	0.52203
CAAPA	0.5221
CAAPA	0.52213
CAAPA	0.52215
CAAPA	0.52218
CAAPA	0.52221
CAAPA	0.52222
CAAPA	0.52222
CAAPA	0.52227
CAAPA	0.52227
CAAPA	0.52231
CAAPA	0.52235
CAAPA	0.52237
CAAPA	0.52248
CAAPA	0.52252
CAAPA	0.5226
CAAPA	0.52261
CAAPA	0.52262
CAAPA	0.52262
CAAPA	0.52279
CAAPA	0.5228
CAAPA	0.52284
CAAPA	0.52288
CAAPA	0.52298
CAAPA	0.52299
CAAPA	0.523
CAAPA	0.52304
CAAPA	0.52308
CAAPA	0.52309
CAAPA	0.52311
CAAPA	0.52314
CAAPA	0.52324
CAAPA	0.52327
CAAPA	0.52328
CAAPA	0.5233
CAAPA	0.52336
CAAPA	0.52337
CAAPA	0.5234
CAAPA	0.52344
CAAPA	0.52347
CAAPA	0.52352
CAAPA	0.52356
CAAPA	0.52361
CAAPA	0.52364
CAAPA	0.52371
CAAPA	0.52378
CAAPA	0.52381
CAAPA	0.52384
CAAPA	0.52385
CAAPA	0.52385
CAAPA	0.52388
CAAPA	0.52394
CAAPA	0.52396
CAAPA	0.52397
CAAPA	0.52399
CAAPA	0.52404
CAAPA	0.52415
CAAPA	0.52415
CAAPA	0.52416
CAAPA	0.52417
CAAPA	0.52418
CAAPA	0.52419
CAAPA	0.52425
CAAPA	0.52425
CAAPA	0.52426
CAAPA	0.5243
CAAPA	0.52435
CAAPA	0.52442
CAAPA	0.52448
CAAPA	0.52456
CAAPA	0.52457
CAAPA	0.52457
CAAPA	0.5246
CAAPA	0.52463
CAAPA	0.52468
CAAPA	0.52469
CAAPA	0.52471
CAAPA	0.52471
CAAPA	0.52471
CAAPA	0.52472
CAAPA	0.52475
CAAPA	0.52478
CAAPA	0.52491
CAAPA	0.52501
CAAPA	0.52505
CAAPA	0.52505
CAAPA	0.52505
CAAPA	0.52507
CAAPA	0.5251
CAAPA	0.52515
CAAPA	0.52517
CAAPA	0.52524
CAAPA	0.52526
CAAPA	0.52542
CAAPA	0.52544
CAAPA	0.52547
CAAPA	0.5255
CAAPA	0.5255
CAAPA	0.5255
CAAPA	0.52552
CAAPA	0.52553
CAAPA	0.52564
CAAPA	0.52565
CAAPA	0.52568
CAAPA	0.5257
CAAPA	0.52571
CAAPA	0.52576
CAAPA	0.52578
CAAPA	0.52579
CAAPA	0.52583
CAAPA	0.52589
CAAPA	0.52594
CAAPA	0.52595
CAAPA	0.52599
CAAPA	0.526
CAAPA	0.52604
CAAPA	0.52605
CAAPA	0.52617
CAAPA	0.52618
CAAPA	0.52618
CAAPA	0.52618
CAAPA	0.52627
CAAPA	0.52627
CAAPA	0.52632
CAAPA	0.52633
CAAPA	0.52635
CAAPA	0.52637
CAAPA	0.52638
CAAPA	0.52643
CAAPA	0.52644
CAAPA	0.5265
CAAPA	0.52654
CAAPA	0.52655
CAAPA	0.52661
CAAPA	0.52664
CAAPA	0.52667
CAAPA	0.5267
CAAPA	0.52671
CAAPA	0.52671
CAAPA	0.52678
CAAPA	0.52679
CAAPA	0.52682
CAAPA	0.52683
CAAPA	0.52684
CAAPA	0.52685
CAAPA	0.52685
CAAPA	0.52686
CAAPA	0.52688
CAAPA	0.52688
CAAPA	0.52689
CAAPA	0.527
CAAPA	0.52703
CAAPA	0.52704
CAAPA	0.52709
CAAPA	0.52711
CAAPA	0.52715
CAAPA	0.52717
CAAPA	0.52721
CAAPA	0.52724
CAAPA	0.52726
CAAPA	0.52735
CAAPA	0.52737
CAAPA	0.52738
CAAPA	0.52743
CAAPA	0.52749
CAAPA	0.5275
CAAPA	0.52751
CAAPA	0.52756
CAAPA	0.52763
CAAPA	0.52769
CAAPA	0.52772
CAAPA	0.52775
CAAPA	0.52778
CAAPA	0.5279
CAAPA	0.52796
CAAPA	0.52798
CAAPA	0.52805
CAAPA	0.52806
CAAPA	0.52808
CAAPA	0.52811
CAAPA	0.52813
CAAPA	0.52822
CAAPA	0.52822
CAAPA	0.52824
CAAPA	0.52834
CAAPA	0.52839
CAAPA	0.52841
CAAPA	0.52842
CAAPA	0.52846
CAAPA	0.52848
CAAPA	0.52857
CAAPA	0.52858
CAAPA	0.5286
CAAPA	0.52871
CAAPA	0.52872
CAAPA	0.52874
CAAPA	0.52876
CAAPA	0.52879
CAAPA	0.52883
CAAPA	0.52884
CAAPA	0.52887
CAAPA	0.52888
CAAPA	0.52895
CAAPA	0.52896
CAAPA	0.52908
CAAPA	0.52912
CAAPA	0.52912
CAAPA	0.52913
CAAPA	0.52915
CAAPA	0.52915
CAAPA	0.52929
CAAPA	0.52932
CAAPA	0.52934
CAAPA	0.52938
CAAPA	0.5294
CAAPA	0.52941
CAAPA	0.52941
CAAPA	0.52945
CAAPA	0.52952
CAAPA	0.52955
CAAPA	0.52961
CAAPA	0.52968
CAAPA	0.52971
CAAPA	0.52973
CAAPA	0.52973
CAAPA	0.52978
CAAPA	0.52982
CAAPA	0.52983
CAAPA	0.52985
CAAPA	0.52986
CAAPA	0.52987
CAAPA	0.52989
CAAPA	0.52991
CAAPA	0.53001
CAAPA	0.53009
CAAPA	0.53011
CAAPA	0.53011
CAAPA	0.53012
CAAPA	0.53018
CAAPA	0.53019
CAAPA	0.53026
CAAPA	0.53028
CAAPA	0.5303
CAAPA	0.5303
CAAPA	0.5303
CAAPA	0.53033
CAAPA	0.53033
CAAPA	0.53036
CAAPA	0.53044
CAAPA	0.53046
CAAPA	0.53047
CAAPA	0.5305
CAAPA	0.53053
CAAPA	0.53053
CAAPA	0.53053
CAAPA	0.53054
CAAPA	0.53059
CAAPA	0.53067
CAAPA	0.5307
CAAPA	0.53074
CAAPA	0.53079
CAAPA	0.53079
CAAPA	0.5308
CAAPA	0.5308
CAAPA	0.53086
CAAPA	0.53092
CAAPA	0.53092
CAAPA	0.53095
CAAPA	0.53099
CAAPA	0.53106
CAAPA	0.53109
CAAPA	0.53115
CAAPA	0.53118
CAAPA	0.53119
CAAPA	0.5312
CAAPA	0.5312
CAAPA	0.53122
CAAPA	0.5313
CAAPA	0.53132
CAAPA	0.53133
CAAPA	0.53136
CAAPA	0.53139
CAAPA	0.53142
CAAPA	0.53146
CAAPA	0.53147
CAAPA	0.53148
CAAPA	0.5315
CAAPA	0.53151
CAAPA	0.53152
CAAPA	0.53157
CAAPA	0.53159
CAAPA	0.5316
CAAPA	0.53162
CAAPA	0.53163
CAAPA	0.53169
CAAPA	0.5317
CAAPA	0.53174
CAAPA	0.53178
CAAPA	0.53183
CAAPA	0.53187
CAAPA	0.5319
CAAPA	0.53194
CAAPA	0.53195
CAAPA	0.53201
CAAPA	0.53203
CAAPA	0.53214
CAAPA	0.53216
CAAPA	0.53218
CAAPA	0.53223
CAAPA	0.53224
CAAPA	0.53232
CAAPA	0.53241
CAAPA	0.53247
CAAPA	0.53248
CAAPA	0.53254
CAAPA	0.53254
CAAPA	0.53255
CAAPA	0.53261
CAAPA	0.53263
CAAPA	0.53267
CAAPA	0.53268
CAAPA	0.5327
CAAPA	0.53278
CAAPA	0.53279
CAAPA	0.53282
CAAPA	0.5329
CAAPA	0.53299
CAAPA	0.53302
CAAPA	0.53304
CAAPA	0.53318
CAAPA	0.5332
CAAPA	0.53322
CAAPA	0.53326
CAAPA	0.53329
CAAPA	0.5333
CAAPA	0.53336
CAAPA	0.53337
CAAPA	0.5334
CAAPA	0.53342
CAAPA	0.53344
CAAPA	0.53346
CAAPA	0.53348
CAAPA	0.53361
CAAPA	0.53364
CAAPA	0.53365
CAAPA	0.53366
CAAPA	0.5337
CAAPA	0.53372
CAAPA	0.53374
CAAPA	0.53385
CAAPA	0.53388
CAAPA	0.5339
CAAPA	0.53393
CAAPA	0.53396
CAAPA	0.53399
CAAPA	0.53401
CAAPA	0.53401
CAAPA	0.53411
CAAPA	0.53418
CAAPA	0.53427
CAAPA	0.53429
CAAPA	0.53435
CAAPA	0.53437
CAAPA	0.53437
CAAPA	0.53438
CAAPA	0.53439
CAAPA	0.53441
CAAPA	0.5345
CAAPA	0.5345
CAAPA	0.53459
CAAPA	0.53468
CAAPA	0.53479
CAAPA	0.53479
CAAPA	0.53489
CAAPA	0.53495
CAAPA	0.53496
CAAPA	0.53498
CAAPA	0.53499
CAAPA	0.53504
CAAPA	0.53505
CAAPA	0.53508
CAAPA	0.53511
CAAPA	0.53516
CAAPA	0.53517
CAAPA	0.53527
CAAPA	0.53535
CAAPA	0.53535
CAAPA	0.53535
CAAPA	0.53537
CAAPA	0.53538
CAAPA	0.53541
CAAPA	0.53542
CAAPA	0.53544
CAAPA	0.53551
CAAPA	0.53553
CAAPA	0.53554
CAAPA	0.53557
CAAPA	0.53557
CAAPA	0.53558
CAAPA	0.53559
CAAPA	0.53562
CAAPA	0.53564
CAAPA	0.53565
CAAPA	0.53567
CAAPA	0.53569
CAAPA	0.5357
CAAPA	0.53587
CAAPA	0.53587
CAAPA	0.53588
CAAPA	0.53589
CAAPA	0.5359
CAAPA	0.5359
CAAPA	0.53593
CAAPA	0.536
CAAPA	0.536
CAAPA	0.53602
CAAPA	0.53602
CAAPA	0.53603
CAAPA	0.53611
CAAPA	0.53612
CAAPA	0.53613
CAAPA	0.53614
CAAPA	0.53614
CAAPA	0.53614
CAAPA	0.53615
CAAPA	0.53619
CAAPA	0.53621
CAAPA	0.53625
CAAPA	0.53631
CAAPA	0.53631
CAAPA	0.53638
CAAPA	0.53643
CAAPA	0.53645
CAAPA	0.53647
CAAPA	0.5365
CAAPA	0.53651
CAAPA	0.53653
CAAPA	0.53653
CAAPA	0.53658
CAAPA	0.53661
CAAPA	0.53669
CAAPA	0.5367
CAAPA	0.53675
CAAPA	0.53678
CAAPA	0.53679
CAAPA	0.53679
CAAPA	0.53692
CAAPA	0.53694
CAAPA	0.53696
CAAPA	0.53702
CAAPA	0.53704
CAAPA	0.53707
CAAPA	0.5371
CAAPA	0.53711
CAAPA	0.53717
CAAPA	0.53719
CAAPA	0.53726
CAAPA	0.53726
CAAPA	0.53729
CAAPA	0.5373
CAAPA	0.53738
CAAPA	0.53739
CAAPA	0.5374
CAAPA	0.53751
CAAPA	0.53753
CAAPA	0.5376
CAAPA	0.53761
CAAPA	0.53763
CAAPA	0.53764
CAAPA	0.53766
CAAPA	0.5377
CAAPA	0.53785
CAAPA	0.53787
CAAPA	0.53799
CAAPA	0.53801
CAAPA	0.53802
CAAPA	0.53809
CAAPA	0.53819
CAAPA	0.5382
CAAPA	0.53825
CAAPA	0.53831
CAAPA	0.53837
CAAPA	0.5384
CAAPA	0.53844
CAAPA	0.53849
CAAPA	0.53855
CAAPA	0.53857
CAAPA	0.53862
CAAPA	0.53863
CAAPA	0.53869
CAAPA	0.53875
CAAPA	0.53876
CAAPA	0.53877
CAAPA	0.53879
CAAPA	0.53888
CAAPA	0.53898
CAAPA	0.539
CAAPA	0.53901
CAAPA	0.53906
CAAPA	0.53906
CAAPA	0.53912
CAAPA	0.5392
CAAPA	0.53924
CAAPA	0.53924
CAAPA	0.53926
CAAPA	0.53936
CAAPA	0.53947
CAAPA	0.53948
CAAPA	0.53957
CAAPA	0.53961
CAAPA	0.53964
CAAPA	0.53967
CAAPA	0.53973
CAAPA	0.53978
CAAPA	0.53982
CAAPA	0.53985
CAAPA	0.53994
CAAPA	0.54
CAAPA	0.54
CAAPA	0.54001
CAAPA	0.5401
CAAPA	0.54016
CAAPA	0.54018
CAAPA	0.54033
CAAPA	0.54034
CAAPA	0.54042
CAAPA	0.54043
CAAPA	0.54043
CAAPA	0.54046
CAAPA	0.54047
CAAPA	0.54058
CAAPA	0.54062
CAAPA	0.54063
CAAPA	0.54072
CAAPA	0.54072
CAAPA	0.54073
CAAPA	0.54073
CAAPA	0.54075
CAAPA	0.54078
CAAPA	0.54078
CAAPA	0.54078
CAAPA	0.5408
CAAPA	0.54083
CAAPA	0.5409
CAAPA	0.54098
CAAPA	0.54098
CAAPA	0.54105
CAAPA	0.54112
CAAPA	0.54113
CAAPA	0.54117
CAAPA	0.54117
CAAPA	0.54118
CAAPA	0.5412
CAAPA	0.54121
CAAPA	0.54125
CAAPA	0.54127
CAAPA	0.5413
CAAPA	0.54132
CAAPA	0.54137
CAAPA	0.5414
CAAPA	0.54145
CAAPA	0.54151
CAAPA	0.54158
CAAPA	0.54161
CAAPA	0.54163
CAAPA	0.54167
CAAPA	0.5417
CAAPA	0.54177
CAAPA	0.54181
CAAPA	0.54182
CAAPA	0.54183
CAAPA	0.54185
CAAPA	0.5419
CAAPA	0.54193
CAAPA	0.54195
CAAPA	0.54198
CAAPA	0.54202
CAAPA	0.5421
CAAPA	0.54212
CAAPA	0.5422
CAAPA	0.54223
CAAPA	0.54228
CAAPA	0.54234
CAAPA	0.54238
CAAPA	0.5424
CAAPA	0.54242
CAAPA	0.54244
CAAPA	0.54246
CAAPA	0.5425
CAAPA	0.54255
CAAPA	0.54255
CAAPA	0.54256
CAAPA	0.54261
CAAPA	0.54267
CAAPA	0.54301
CAAPA	0.54302
CAAPA	0.5431
CAAPA	0.54314
CAAPA	0.54315
CAAPA	0.5432
CAAPA	0.54321
CAAPA	0.54325
CAAPA	0.54327
CAAPA	0.5433
CAAPA	0.54331
CAAPA	0.54334
CAAPA	0.54337
CAAPA	0.54339
CAAPA	0.54348
CAAPA	0.54358
CAAPA	0.54358
CAAPA	0.54378
CAAPA	0.54381
CAAPA	0.54382
CAAPA	0.54384
CAAPA	0.54391
CAAPA	0.54393
CAAPA	0.54401
CAAPA	0.54406
CAAPA	0.54406
CAAPA	0.54407
CAAPA	0.54412
CAAPA	0.54427
CAAPA	0.54428
CAAPA	0.5443
CAAPA	0.54431
CAAPA	0.54432
CAAPA	0.54432
CAAPA	0.54433
CAAPA	0.54438
CAAPA	0.54439
CAAPA	0.54439
CAAPA	0.54445
CAAPA	0.54445
CAAPA	0.54447
CAAPA	0.54451
CAAPA	0.54454
CAAPA	0.54455
CAAPA	0.54455
CAAPA	0.54457
CAAPA	0.54457
CAAPA	0.5446
CAAPA	0.54467
CAAPA	0.54467
CAAPA	0.54479
CAAPA	0.54486
CAAPA	0.54486
CAAPA	0.54489
CAAPA	0.5449
CAAPA	0.54491
CAAPA	0.54493
CAAPA	0.54493
CAAPA	0.54497
CAAPA	0.54503
CAAPA	0.54505
CAAPA	0.54509
CAAPA	0.54511
CAAPA	0.54512
CAAPA	0.54517
CAAPA	0.54518
CAAPA	0.54518
CAAPA	0.5452
CAAPA	0.54533
CAAPA	0.54537
CAAPA	0.54539
CAAPA	0.54542
CAAPA	0.54544
CAAPA	0.54545
CAAPA	0.54548
CAAPA	0.54551
CAAPA	0.54553
CAAPA	0.54558
CAAPA	0.54561
CAAPA	0.54564
CAAPA	0.54566
CAAPA	0.54575
CAAPA	0.54576
CAAPA	0.5458
CAAPA	0.54581
CAAPA	0.54582
CAAPA	0.54582
CAAPA	0.54587
CAAPA	0.54589
CAAPA	0.54595
CAAPA	0.54599
CAAPA	0.54599
CAAPA	0.54602
CAAPA	0.54604
CAAPA	0.54605
CAAPA	0.54605
CAAPA	0.54607
CAAPA	0.5461
CAAPA	0.54611
CAAPA	0.54616
CAAPA	0.54624
CAAPA	0.54642
CAAPA	0.54643
CAAPA	0.54644
CAAPA	0.54647
CAAPA	0.54653
CAAPA	0.54653
CAAPA	0.54656
CAAPA	0.54674
CAAPA	0.54678
CAAPA	0.5468
CAAPA	0.54688
CAAPA	0.54692
CAAPA	0.54693
CAAPA	0.54696
CAAPA	0.54708
CAAPA	0.5471
CAAPA	0.5471
CAAPA	0.54712
CAAPA	0.54716
CAAPA	0.54722
CAAPA	0.54728
CAAPA	0.54728
CAAPA	0.54734
CAAPA	0.54738
CAAPA	0.5474
CAAPA	0.54743
CAAPA	0.54745
CAAPA	0.54746
CAAPA	0.54747
CAAPA	0.5475
CAAPA	0.54752
CAAPA	0.54758
CAAPA	0.54766
CAAPA	0.54767
CAAPA	0.54769
CAAPA	0.5477
CAAPA	0.54779
CAAPA	0.54781
CAAPA	0.54783
CAAPA	0.54787
CAAPA	0.5479
CAAPA	0.54791
CAAPA	0.54794
CAAPA	0.54798
CAAPA	0.54798
CAAPA	0.54801
CAAPA	0.54805
CAAPA	0.54805
CAAPA	0.54811
CAAPA	0.54815
CAAPA	0.54817
CAAPA	0.54818
CAAPA	0.54826
CAAPA	0.54828
CAAPA	0.54831
CAAPA	0.54832
CAAPA	0.54837
CAAPA	0.54839
CAAPA	0.54857
CAAPA	0.54866
CAAPA	0.54867
CAAPA	0.54876
CAAPA	0.54884
CAAPA	0.5489
CAAPA	0.54891
CAAPA	0.54895
CAAPA	0.54904
CAAPA	0.54912
CAAPA	0.54927
CAAPA	0.54947
CAAPA	0.54947
CAAPA	0.54948
CAAPA	0.54949
CAAPA	0.54953
CAAPA	0.54953
CAAPA	0.5496
CAAPA	0.54966
CAAPA	0.54967
CAAPA	0.54968
CAAPA	0.54972
CAAPA	0.54984
CAAPA	0.54987
CAAPA	0.54987
CAAPA	0.54988
CAAPA	0.54988
CAAPA	0.5499
CAAPA	0.55009
CAAPA	0.5501
CAAPA	0.55011
CAAPA	0.55013
CAAPA	0.55016
CAAPA	0.55022
CAAPA	0.55024
CAAPA	0.55025
CAAPA	0.55026
CAAPA	0.55028
CAAPA	0.55029
CAAPA	0.55033
CAAPA	0.5504
CAAPA	0.55041
CAAPA	0.55048
CAAPA	0.5505
CAAPA	0.5505
CAAPA	0.5505
CAAPA	0.55059
CAAPA	0.55067
CAAPA	0.5507
CAAPA	0.55082
CAAPA	0.55088
CAAPA	0.5509
CAAPA	0.55092
CAAPA	0.55096
CAAPA	0.55097
CAAPA	0.55098
CAAPA	0.55112
CAAPA	0.55123
CAAPA	0.55124
CAAPA	0.55128
CAAPA	0.55129
CAAPA	0.55133
CAAPA	0.55133
CAAPA	0.55137
CAAPA	0.55142
CAAPA	0.55143
CAAPA	0.55144
CAAPA	0.55148
CAAPA	0.55152
CAAPA	0.55157
CAAPA	0.55167
CAAPA	0.5517
CAAPA	0.55171
CAAPA	0.55185
CAAPA	0.55187
CAAPA	0.55189
CAAPA	0.5519
CAAPA	0.55191
CAAPA	0.55193
CAAPA	0.552
CAAPA	0.552
CAAPA	0.55201
CAAPA	0.55205
CAAPA	0.55206
CAAPA	0.55211
CAAPA	0.55212
CAAPA	0.55214
CAAPA	0.55216
CAAPA	0.55218
CAAPA	0.55218
CAAPA	0.55219
CAAPA	0.55222
CAAPA	0.55222
CAAPA	0.55224
CAAPA	0.55225
CAAPA	0.55225
CAAPA	0.55236
CAAPA	0.5524
CAAPA	0.55249
CAAPA	0.55253
CAAPA	0.55254
CAAPA	0.55258
CAAPA	0.55264
CAAPA	0.55268
CAAPA	0.5528
CAAPA	0.5528
CAAPA	0.55283
CAAPA	0.55292
CAAPA	0.55294
CAAPA	0.55295
CAAPA	0.55295
CAAPA	0.55295
CAAPA	0.55297
CAAPA	0.55302
CAAPA	0.55309
CAAPA	0.5531
CAAPA	0.55316
CAAPA	0.55318
CAAPA	0.55319
CAAPA	0.55321
CAAPA	0.55328
CAAPA	0.55343
CAAPA	0.55344
CAAPA	0.55346
CAAPA	0.55354
CAAPA	0.55359
CAAPA	0.55365
CAAPA	0.55365
CAAPA	0.55368
CAAPA	0.55373
CAAPA	0.55374
CAAPA	0.55375
CAAPA	0.55379
CAAPA	0.5538
CAAPA	0.55383
CAAPA	0.5539
CAAPA	0.55395
CAAPA	0.55396
CAAPA	0.55403
CAAPA	0.55407
CAAPA	0.55407
CAAPA	0.55407
CAAPA	0.55414
CAAPA	0.55418
CAAPA	0.5542
CAAPA	0.55429
CAAPA	0.5543
CAAPA	0.55433
CAAPA	0.55435
CAAPA	0.55437
CAAPA	0.55447
CAAPA	0.55449
CAAPA	0.55452
CAAPA	0.55454
CAAPA	0.55459
CAAPA	0.55461
CAAPA	0.55463
CAAPA	0.55469
CAAPA	0.55479
CAAPA	0.55486
CAAPA	0.55487
CAAPA	0.55492
CAAPA	0.55492
CAAPA	0.55501
CAAPA	0.55506
CAAPA	0.55513
CAAPA	0.55517
CAAPA	0.55522
CAAPA	0.55525
CAAPA	0.55525
CAAPA	0.55525
CAAPA	0.55528
CAAPA	0.55532
CAAPA	0.55541
CAAPA	0.55541
CAAPA	0.55544
CAAPA	0.55549
CAAPA	0.55552
CAAPA	0.55552
CAAPA	0.55554
CAAPA	0.55558
CAAPA	0.55565
CAAPA	0.55566
CAAPA	0.55566
CAAPA	0.55573
CAAPA	0.55575
CAAPA	0.55585
CAAPA	0.55585
CAAPA	0.55587
CAAPA	0.55588
CAAPA	0.55589
CAAPA	0.55593
CAAPA	0.55593
CAAPA	0.55601
CAAPA	0.55603
CAAPA	0.55608
CAAPA	0.5561
CAAPA	0.55612
CAAPA	0.55614
CAAPA	0.55617
CAAPA	0.55619
CAAPA	0.55624
CAAPA	0.55629
CAAPA	0.5563
CAAPA	0.55633
CAAPA	0.55634
CAAPA	0.55635
CAAPA	0.55638
CAAPA	0.55641
CAAPA	0.55644
CAAPA	0.55649
CAAPA	0.55657
CAAPA	0.55658
CAAPA	0.55658
CAAPA	0.55664
CAAPA	0.55665
CAAPA	0.5567
CAAPA	0.55671
CAAPA	0.55673
CAAPA	0.55675
CAAPA	0.55684
CAAPA	0.55685
CAAPA	0.55691
CAAPA	0.55692
CAAPA	0.55693
CAAPA	0.55696
CAAPA	0.55699
CAAPA	0.557
CAAPA	0.55703
CAAPA	0.55706
CAAPA	0.55707
CAAPA	0.55713
CAAPA	0.55717
CAAPA	0.55726
CAAPA	0.55731
CAAPA	0.55734
CAAPA	0.55741
CAAPA	0.55744
CAAPA	0.5575
CAAPA	0.55759
CAAPA	0.5577
CAAPA	0.55776
CAAPA	0.5579
CAAPA	0.55795
CAAPA	0.55796
CAAPA	0.55797
CAAPA	0.55797
CAAPA	0.55809
CAAPA	0.5581
CAAPA	0.5581
CAAPA	0.55811
CAAPA	0.55815
CAAPA	0.55816
CAAPA	0.55819
CAAPA	0.55825
CAAPA	0.5584
CAAPA	0.55841
CAAPA	0.55848
CAAPA	0.55849
CAAPA	0.55852
CAAPA	0.55852
CAAPA	0.55856
CAAPA	0.55865
CAAPA	0.55865
CAAPA	0.55869
CAAPA	0.55882
CAAPA	0.55908
CAAPA	0.55908
CAAPA	0.5591
CAAPA	0.5591
CAAPA	0.5591
CAAPA	0.55915
CAAPA	0.55916
CAAPA	0.55916
CAAPA	0.55919
CAAPA	0.5592
CAAPA	0.55928
CAAPA	0.55928
CAAPA	0.55932
CAAPA	0.55933
CAAPA	0.55936
CAAPA	0.55943
CAAPA	0.55944
CAAPA	0.55945
CAAPA	0.55945
CAAPA	0.55946
CAAPA	0.55953
CAAPA	0.55954
CAAPA	0.55955
CAAPA	0.55958
CAAPA	0.5596
CAAPA	0.55963
CAAPA	0.55964
CAAPA	0.55973
CAAPA	0.55978
CAAPA	0.55983
CAAPA	0.55984
CAAPA	0.55986
CAAPA	0.55986
CAAPA	0.55987
CAAPA	0.55996
CAAPA	0.56007
CAAPA	0.56007
CAAPA	0.56008
CAAPA	0.5601
CAAPA	0.56011
CAAPA	0.56011
CAAPA	0.56016
CAAPA	0.56018
CAAPA	0.56023
CAAPA	0.56024
CAAPA	0.56032
CAAPA	0.56034
CAAPA	0.56035
CAAPA	0.56035
CAAPA	0.56042
CAAPA	0.56052
CAAPA	0.56058
CAAPA	0.56059
CAAPA	0.56061
CAAPA	0.56062
CAAPA	0.56065
CAAPA	0.56066
CAAPA	0.56076
CAAPA	0.56077
CAAPA	0.56082
CAAPA	0.56082
CAAPA	0.56087
CAAPA	0.56093
CAAPA	0.56095
CAAPA	0.56107
CAAPA	0.56108
CAAPA	0.56113
CAAPA	0.56113
CAAPA	0.56116
CAAPA	0.56128
CAAPA	0.56129
CAAPA	0.56136
CAAPA	0.56139
CAAPA	0.56148
CAAPA	0.5615
CAAPA	0.56151
CAAPA	0.56169
CAAPA	0.56172
CAAPA	0.56175
CAAPA	0.56182
CAAPA	0.56189
CAAPA	0.5619
CAAPA	0.5619
CAAPA	0.56193
CAAPA	0.562
CAAPA	0.5621
CAAPA	0.5621
CAAPA	0.5621
CAAPA	0.56215
CAAPA	0.5622
CAAPA	0.5622
CAAPA	0.56221
CAAPA	0.56221
CAAPA	0.56228
CAAPA	0.56229
CAAPA	0.5623
CAAPA	0.56231
CAAPA	0.56239
CAAPA	0.56242
CAAPA	0.56245
CAAPA	0.56247
CAAPA	0.56247
CAAPA	0.56252
CAAPA	0.56252
CAAPA	0.56254
CAAPA	0.56255
CAAPA	0.56261
CAAPA	0.56262
CAAPA	0.56268
CAAPA	0.56269
CAAPA	0.56279
CAAPA	0.56284
CAAPA	0.5629
CAAPA	0.5629
CAAPA	0.56292
CAAPA	0.56294
CAAPA	0.56295
CAAPA	0.56295
CAAPA	0.56296
CAAPA	0.56297
CAAPA	0.56298
CAAPA	0.56302
CAAPA	0.56312
CAAPA	0.56312
CAAPA	0.56314
CAAPA	0.56315
CAAPA	0.5632
CAAPA	0.56325
CAAPA	0.56327
CAAPA	0.56327
CAAPA	0.56331
CAAPA	0.56332
CAAPA	0.56336
CAAPA	0.56338
CAAPA	0.56343
CAAPA	0.56344
CAAPA	0.56345
CAAPA	0.5635
CAAPA	0.5635
CAAPA	0.5635
CAAPA	0.56357
CAAPA	0.56366
CAAPA	0.56367
CAAPA	0.56371
CAAPA	0.56373
CAAPA	0.56374
CAAPA	0.5638
CAAPA	0.56381
CAAPA	0.56384
CAAPA	0.56384
CAAPA	0.56387
CAAPA	0.56387
CAAPA	0.56391
CAAPA	0.56393
CAAPA	0.56395
CAAPA	0.56395
CAAPA	0.56401
CAAPA	0.56401
CAAPA	0.56407
CAAPA	0.56407
CAAPA	0.5642
CAAPA	0.5643
CAAPA	0.56431
CAAPA	0.56434
CAAPA	0.56436
CAAPA	0.56439
CAAPA	0.5644
CAAPA	0.56446
CAAPA	0.56447
CAAPA	0.56449
CAAPA	0.56452
CAAPA	0.56452
CAAPA	0.56456
CAAPA	0.5646
CAAPA	0.56466
CAAPA	0.56468
CAAPA	0.56474
CAAPA	0.56476
CAAPA	0.56481
CAAPA	0.56482
CAAPA	0.56483
CAAPA	0.56484
CAAPA	0.56487
CAAPA	0.56487
CAAPA	0.56487
CAAPA	0.56493
CAAPA	0.56494
CAAPA	0.56496
CAAPA	0.56498
CAAPA	0.56498
CAAPA	0.56499
CAAPA	0.56501
CAAPA	0.56501
CAAPA	0.56504
CAAPA	0.56504
CAAPA	0.5651
CAAPA	0.56512
CAAPA	0.56514
CAAPA	0.56514
CAAPA	0.56515
CAAPA	0.56523
CAAPA	0.56528
CAAPA	0.5653
CAAPA	0.56543
CAAPA	0.56553
CAAPA	0.56556
CAAPA	0.56557
CAAPA	0.56566
CAAPA	0.56571
CAAPA	0.56572
CAAPA	0.56576
CAAPA	0.56588
CAAPA	0.56589
CAAPA	0.56592
CAAPA	0.56592
[truncated: 83,848 more rows]
